# Supplementary material for: Three-dimensional molecular architecture of mouse organogenesis
Source: Nat Commun. 2023 Jul 31;14:4599. doi: 10.1038/s41467-023-40155-7 (PMC10390492; doi:10.1038/s41467-023-40155-7)
Supplement: Supplementary file 4 — Supplementary Data 1 [file 41467_2023_40155_MOESM4_ESM.csv]

gene	p_val	avg_logFC	pct.1	pct.2	p_val_adj	cluster	gene_diff
Mylpf	0	1.90270107	0.994	0.698	0	01muscle	1.424
Myl1	0	1.66702292	0.976	0.547	0	01muscle	1.784
Acta1	0	1.639181657	0.981	0.623	0	01muscle	1.575
Actc1	0	1.600262605	0.993	0.693	0	01muscle	1.433
Myh3	0	1.526790801	0.98	0.603	0	01muscle	1.625
Myl4	0	1.403762231	0.984	0.608	0	01muscle	1.618
Tnnc2	0	1.368867333	0.96	0.44	0	01muscle	2.182
Tnnt1	0	1.33091361	0.974	0.567	0	01muscle	1.718
Tnnc1	0	1.283510183	0.974	0.581	0	01muscle	1.676
Tnni1	0	1.267284092	0.977	0.54	0	01muscle	1.809
Tceal7	0	1.263356205	0.943	0.352	0	01muscle	2.679
Tpm2	0	1.181079897	0.979	0.756	0	01muscle	1.295
Sln	0	1.161742003	0.942	0.434	0	01muscle	2.171
Ttn	0	1.016033049	0.93	0.39	0	01muscle	2.385
Myog	0	0.967122538	0.914	0.359	0	01muscle	2.546
Actn2	0	0.928481136	0.908	0.383	0	01muscle	2.371
Myh8	0	0.895239324	0.862	0.325	0	01muscle	2.652
Acta2	0	0.852584507	0.983	0.745	0	01muscle	1.319
Tnnt3	0	0.841566899	0.851	0.288	0	01muscle	2.955
Cryab	0	0.816831592	0.912	0.424	0	01muscle	2.151
Tnni2	0	0.814190629	0.866	0.278	0	01muscle	3.115
Mybph	0	0.780875774	0.849	0.268	0	01muscle	3.168
Cox6a2	0	0.763391629	0.851	0.298	0	01muscle	2.856
Dlk1	0	0.748831841	0.997	0.925	0	01muscle	1.078
Igfbp3	0	0.730486302	0.959	0.737	0	01muscle	1.301
Tubb6	0	0.711277018	0.927	0.588	0	01muscle	1.577
Cdkn1c	0	0.709342188	0.998	0.977	0	01muscle	1.021
Itm2a	0	0.679534338	0.989	0.922	0	01muscle	1.073
Neb	0	0.66522854	0.796	0.226	0	01muscle	3.522
Nrk	0	0.64119113	0.95	0.609	0	01muscle	1.56
Plagl1	0	0.639381974	0.978	0.87	0	01muscle	1.124
Hspb1	0	0.630112241	0.89	0.469	0	01muscle	1.898
Myh7	0	0.627456664	0.854	0.323	0	01muscle	2.644
Tnnt2	0	0.624294274	0.831	0.29	0	01muscle	2.866
Des	0	0.623449574	0.856	0.328	0	01muscle	2.61
Postn	0	0.598019372	0.98	0.837	0	01muscle	1.171
Myod1	0	0.596102324	0.82	0.265	0	01muscle	3.094
Mest	0	0.591140664	0.999	0.975	0	01muscle	1.025
Meg3	0	0.590788191	0.992	0.967	0	01muscle	1.026
Capn6	0	0.579541186	0.965	0.727	0	01muscle	1.327
Mymk	0	0.546481163	0.743	0.187	0	01muscle	3.973
Vgll2	0	0.530100217	0.728	0.177	0	01muscle	4.113
Mybpc1	0	0.526693454	0.76	0.273	0	01muscle	2.784
Hspb2	0	0.518478284	0.759	0.212	0	01muscle	3.58
Bex1	0	0.516289015	0.949	0.795	0	01muscle	1.194
Agtr2	0	0.510403782	0.928	0.576	0	01muscle	1.611
Atp2a1	0	0.506299186	0.706	0.183	0	01muscle	3.858
Il17b	0	0.501959553	0.729	0.168	0	01muscle	4.339
Casq2	0	0.50182283	0.71	0.168	0	01muscle	4.226
Mef2c	0	0.497283353	0.849	0.555	0	01muscle	1.53
Csrp3	0	0.496048855	0.764	0.214	0	01muscle	3.57
Mustn1	0	0.494601461	0.696	0.181	0	01muscle	3.845
Mrln	0	0.487897082	0.739	0.219	0	01muscle	3.374
Igf1	0	0.484718342	0.943	0.721	0	01muscle	1.308
Igfbp5	0	0.48217615	0.993	0.914	0	01muscle	1.086
Flnc	0	0.47685186	0.876	0.581	0	01muscle	1.508
Fndc5	0	0.474970241	0.789	0.321	0	01muscle	2.458
Mymx	0	0.47489674	0.719	0.18	0	01muscle	3.994
Thbs4	0	0.47065517	0.7	0.257	0	01muscle	2.724
Igf2	0	0.466609212	0.99	0.863	0	01muscle	1.147
Smpx	0	0.459752408	0.696	0.175	0	01muscle	3.977
Klhl41	0	0.45558942	0.693	0.16	0	01muscle	4.331
Itgb1bp2	0	0.454470039	0.682	0.16	0	01muscle	4.263
Synpo2l	0	0.446449825	0.722	0.197	0	01muscle	3.665
Eno3	0	0.442180857	0.758	0.352	0	01muscle	2.153
Pgam2	0	0.441101511	0.714	0.197	0	01muscle	3.624
Lgals1	0	0.439532654	0.999	0.984	0	01muscle	1.015
Cdh15	0	0.428483818	0.692	0.202	0	01muscle	3.426
Nes	0	0.428064769	0.9	0.655	0	01muscle	1.374
Tpm1	0	0.427481609	0.991	0.929	0	01muscle	1.067
AW551984	0	0.425216846	0.886	0.608	0	01muscle	1.457
Bin1	0	0.424394291	0.899	0.702	0	01muscle	1.281
Gamt	0	0.417513476	0.819	0.5	0	01muscle	1.638
Gatm	0	0.415014915	0.75	0.342	0	01muscle	2.193
Myl12a	0	0.41315517	0.989	0.946	0	01muscle	1.045
Col6a3	0	0.406972766	0.962	0.811	0	01muscle	1.186
Apobec2	0	0.402381589	0.63	0.124	0	01muscle	5.081
Ccnd3	0	0.397654953	0.981	0.88	0	01muscle	1.115
H19	0	0.394392098	1	0.981	0	01muscle	1.019
Col3a1	0	0.393685388	1	0.993	0	01muscle	1.007
Clcn5	0	0.390477325	0.872	0.639	0	01muscle	1.365
Chrna1	0	0.390387542	0.633	0.142	0	01muscle	4.458
Ldb3	0	0.380070126	0.641	0.165	0	01muscle	3.885
Glipr2	0	0.377754179	0.9	0.679	0	01muscle	1.325
Myoz2	0	0.368204937	0.627	0.114	0	01muscle	5.5
Maged2	0	0.365820296	0.984	0.929	0	01muscle	1.059
Nexn	0	0.361088656	0.693	0.265	0	01muscle	2.615
Angptl1	0	0.352916324	0.755	0.37	0	01muscle	2.041
Ppp1r14b	0	0.349297689	0.994	0.968	0	01muscle	1.027
Srl	0	0.347753931	0.643	0.226	0	01muscle	2.845
Gnas	0	0.347035743	1	1	0	01muscle	1
Cdkn1a	0	0.341220435	0.663	0.258	0	01muscle	2.57
Arpp21	0	0.340457155	0.625	0.178	0	01muscle	3.511
Svbp	0	0.334246936	0.966	0.911	0	01muscle	1.06
Hfe2	0	0.332867675	0.585	0.102	0	01muscle	5.735
Fitm1	0	0.330573243	0.607	0.128	0	01muscle	4.742
Prr32	0	0.328708439	0.572	0.112	0	01muscle	5.107
Smyd1	0	0.327637241	0.603	0.141	0	01muscle	4.277
Pdlim3	0	0.324927608	0.672	0.277	0	01muscle	2.426
Ablim3	0	0.316960131	0.639	0.221	0	01muscle	2.891
Meox1	0	0.316856362	0.62	0.234	0	01muscle	2.65
Fbxl22	0	0.308838998	0.662	0.26	0	01muscle	2.546
Rbm24	0	0.305152363	0.618	0.206	0	01muscle	3
Msc	0	0.295059035	0.562	0.14	0	01muscle	4.014
Gm28653	0	0.287646932	0.517	0.089	0	01muscle	5.809
Cav3	0	0.266127201	0.531	0.095	0	01muscle	5.589
Unc45b	0	0.263632957	0.55	0.167	0	01muscle	3.293
Hspb3	0	0.262537712	0.505	0.079	0	01muscle	6.392
Fibin	6.10E-296	0.346133928	0.884	0.597	1.89E-291	01muscle	1.481
Zyx	4.44E-295	0.322390305	0.943	0.812	1.38E-290	01muscle	1.161
Spg21	3.33E-293	0.340329381	0.876	0.693	1.03E-288	01muscle	1.264
Kcne1l	1.82E-287	0.270109453	0.591	0.285	5.65E-283	01muscle	2.074
Ybx3	8.18E-281	0.299594575	0.979	0.905	2.54E-276	01muscle	1.082
Sh3glb1	3.63E-280	0.314089491	0.955	0.881	1.13E-275	01muscle	1.084
Peg3	2.95E-277	0.312945571	0.991	0.949	9.15E-273	01muscle	1.044
Aldoa	2.08E-267	0.288367382	0.99	0.957	6.47E-263	01muscle	1.034
Col6a1	4.74E-266	0.330451298	0.959	0.808	1.47E-261	01muscle	1.187
Rtl3	7.60E-259	0.288527927	0.834	0.513	2.36E-254	01muscle	1.626
Cep41	7.58E-256	0.254580698	0.661	0.385	2.35E-251	01muscle	1.717
Ccne1	3.49E-254	0.281873128	0.804	0.544	1.08E-249	01muscle	1.478
Amot	9.14E-253	0.312902341	0.776	0.527	2.84E-248	01muscle	1.472
Klhl13	6.10E-252	0.313618193	0.832	0.628	1.90E-247	01muscle	1.325
Hic1	5.41E-247	0.277378301	0.82	0.54	1.68E-242	01muscle	1.519
Myadm	1.32E-243	0.283023218	0.864	0.633	4.10E-239	01muscle	1.365
Grb10	7.18E-241	0.288005205	0.991	0.957	2.23E-236	01muscle	1.036
Lsm6	4.19E-235	0.281927167	0.958	0.901	1.30E-230	01muscle	1.063
Lrrn1	1.90E-231	0.294704601	0.782	0.546	5.89E-227	01muscle	1.432
Naa50	4.49E-229	0.26155132	0.931	0.815	1.39E-224	01muscle	1.142
Tspan9	6.34E-228	0.260015843	0.783	0.546	1.97E-223	01muscle	1.434
Eif4ebp1	1.84E-227	0.278849701	0.866	0.676	5.72E-223	01muscle	1.281
C1qtnf3	5.24E-226	0.287932022	0.624	0.32	1.63E-221	01muscle	1.95
Col5a1	6.87E-226	0.324061119	0.978	0.882	2.13E-221	01muscle	1.109
Igf2r	8.87E-225	0.281264338	0.943	0.8	2.76E-220	01muscle	1.179
Rps27rt	8.52E-224	0.393280218	0.993	0.947	2.65E-219	01muscle	1.049
Cfl2	4.16E-222	0.296478103	0.941	0.847	1.29E-217	01muscle	1.111
Lhfpl2	4.05E-214	0.264328365	0.843	0.613	1.26E-209	01muscle	1.375
Wdr89	1.05E-213	0.411453683	0.992	0.938	3.26E-209	01muscle	1.058
Lta4h	1.28E-209	0.26585618	0.894	0.766	3.98E-205	01muscle	1.167
Jam3	1.49E-196	0.262922643	0.814	0.634	4.63E-192	01muscle	1.284
Rhoq	9.29E-187	0.251249271	0.843	0.659	2.89E-182	01muscle	1.279
Col6a2	2.76E-179	0.25216847	0.935	0.76	8.56E-175	01muscle	1.23
Ibsp	0	1.346929397	0.601	0.163	0	02fatial_bone	3.687
Msx1	0	0.837692707	0.656	0.247	0	02fatial_bone	2.656
Alpl	0	0.640406804	0.619	0.21	0	02fatial_bone	2.948
Alx1	0	0.594667027	0.573	0.127	0	02fatial_bone	4.512
Barx1	0	0.516282437	0.534	0.154	0	02fatial_bone	3.468
Olfm5	0	0.363402924	0.235	0.02	0	02fatial_bone	11.75
Pax3	0	0.28371152	0.407	0.057	0	02fatial_bone	7.14
Alx4	1.86E-305	0.348118321	0.568	0.177	5.78E-301	02fatial_bone	3.209
Satb2	8.57E-303	0.489329529	0.509	0.155	2.66E-298	02fatial_bone	3.284
Pax9	2.31E-280	0.397002465	0.45	0.119	7.16E-276	02fatial_bone	3.782
Gsc	3.90E-270	0.281326523	0.46	0.124	1.21E-265	02fatial_bone	3.71
Anxa1	1.07E-266	0.476780821	0.703	0.327	3.32E-262	02fatial_bone	2.15
Sp7	2.01E-239	0.469744311	0.404	0.112	6.25E-235	02fatial_bone	3.607
Prrx1	3.85E-236	0.579244127	0.926	0.772	1.19E-231	02fatial_bone	1.199
Runx2	2.98E-232	0.413489803	0.608	0.26	9.24E-228	02fatial_bone	2.338
Rpl5	2.15E-220	0.264271694	1	0.999	6.67E-216	02fatial_bone	1.001
Ifitm5	2.89E-219	0.422015045	0.356	0.092	8.98E-215	02fatial_bone	3.87
Igfbp4	2.97E-218	0.447112229	0.987	0.953	9.22E-214	02fatial_bone	1.036
Sostdc1	4.74E-204	0.400953176	0.572	0.239	1.47E-199	02fatial_bone	2.393
Mdk	3.91E-199	0.356529503	0.998	0.987	1.21E-194	02fatial_bone	1.011
Crlf1	4.25E-198	0.296736802	0.584	0.247	1.32E-193	02fatial_bone	2.364
Prrx2	1.03E-196	0.401522959	0.789	0.505	3.21E-192	02fatial_bone	1.562
Ifitm2	3.79E-188	0.369657158	0.965	0.924	1.18E-183	02fatial_bone	1.044
Wnt5a	4.48E-184	0.551977651	0.886	0.637	1.39E-179	02fatial_bone	1.391
Mme	2.61E-181	0.407139166	0.767	0.471	8.10E-177	02fatial_bone	1.628
Frem1	4.76E-176	0.325645158	0.593	0.292	1.48E-171	02fatial_bone	2.031
Panx3	3.70E-175	0.259057236	0.259	0.059	1.15E-170	02fatial_bone	4.39
Penk	1.03E-172	0.467244345	0.782	0.499	3.21E-168	02fatial_bone	1.567
Six2	4.50E-167	0.253593661	0.482	0.192	1.40E-162	02fatial_bone	2.51
Frzb	4.18E-166	0.325560286	0.477	0.196	1.30E-161	02fatial_bone	2.434
Twist1	1.76E-165	0.407015797	0.924	0.73	5.48E-161	02fatial_bone	1.266
Osr2	8.17E-159	0.332464553	0.647	0.334	2.54E-154	02fatial_bone	1.937
Cdh11	2.75E-155	0.373158027	0.957	0.909	8.53E-151	02fatial_bone	1.053
Fgfr1	3.54E-152	0.37311603	0.894	0.798	1.10E-147	02fatial_bone	1.12
Krt15	9.71E-150	0.424096702	0.576	0.269	3.02E-145	02fatial_bone	2.141
Anxa2	1.31E-147	0.335872253	0.967	0.92	4.08E-143	02fatial_bone	1.051
S100a11	1.46E-143	0.322524265	0.976	0.938	4.54E-139	02fatial_bone	1.041
Cyp26b1	3.20E-139	0.276667865	0.563	0.279	9.93E-135	02fatial_bone	2.018
Nfatc4	8.58E-129	0.283733066	0.747	0.508	2.66E-124	02fatial_bone	1.47
Kif26b	2.13E-126	0.353247376	0.737	0.486	6.63E-122	02fatial_bone	1.516
Il11ra1	9.15E-123	0.340427342	0.854	0.723	2.84E-118	02fatial_bone	1.181
Krt14	1.93E-121	0.312498753	0.568	0.299	6.00E-117	02fatial_bone	1.9
Krt5	2.55E-120	0.302076568	0.653	0.378	7.93E-116	02fatial_bone	1.728
Itgb5	4.91E-120	0.324224087	0.798	0.665	1.52E-115	02fatial_bone	1.2
Mab21l2	1.27E-115	0.336569711	0.63	0.373	3.95E-111	02fatial_bone	1.689
Tbx2	1.85E-114	0.269740582	0.682	0.43	5.76E-110	02fatial_bone	1.586
Mmp2	1.05E-113	0.314287631	0.898	0.817	3.26E-109	02fatial_bone	1.099
Gxylt2	8.92E-103	0.276458552	0.749	0.514	2.77E-98	02fatial_bone	1.457
Rai14	5.88E-100	0.271226631	0.824	0.688	1.83E-95	02fatial_bone	1.198
Mfap2	6.15E-100	0.260014113	0.969	0.945	1.91E-95	02fatial_bone	1.025
Pth1r	2.07E-99	0.304422687	0.784	0.602	6.42E-95	02fatial_bone	1.302
Fbln2	4.61E-99	0.286018917	0.909	0.802	1.43E-94	02fatial_bone	1.133
Id3	2.46E-98	0.278639225	0.951	0.907	7.64E-94	02fatial_bone	1.049
Epcam	3.07E-98	0.402305768	0.448	0.232	9.53E-94	02fatial_bone	1.931
Tcf7l1	4.74E-94	0.285768117	0.774	0.576	1.47E-89	02fatial_bone	1.344
Id2	6.47E-93	0.31539857	0.896	0.842	2.01E-88	02fatial_bone	1.064
Npnt	6.00E-90	0.2718291	0.653	0.437	1.86E-85	02fatial_bone	1.494
Lmna	2.99E-88	0.295754689	0.881	0.771	9.29E-84	02fatial_bone	1.143
Nrp2	1.85E-82	0.340171713	0.8	0.693	5.76E-78	02fatial_bone	1.154
Postn	1.59E-76	0.290741053	0.946	0.851	4.93E-72	02fatial_bone	1.112
Fstl1	1.77E-76	0.260741345	0.973	0.933	5.49E-72	02fatial_bone	1.043
Sgms2	1.79E-72	0.31544825	0.308	0.143	5.57E-68	02fatial_bone	2.154
Sfrp2	9.81E-70	0.453353724	0.878	0.855	3.05E-65	02fatial_bone	1.027
Gsn	2.00E-65	0.282808468	0.821	0.727	6.22E-61	02fatial_bone	1.129
Cxcl14	2.89E-63	0.422475728	0.81	0.634	8.99E-59	02fatial_bone	1.278
Crabp2	5.21E-60	0.253240651	0.839	0.734	1.62E-55	02fatial_bone	1.143
Osr1	3.81E-58	0.290541872	0.716	0.531	1.18E-53	02fatial_bone	1.348
Lef1	6.80E-54	0.253543586	0.539	0.36	2.11E-49	02fatial_bone	1.497
Gstm1	1.31E-51	0.540678999	0.593	0.452	4.08E-47	02fatial_bone	1.312
Col6a3	2.11E-50	0.260736174	0.9	0.829	6.55E-46	02fatial_bone	1.086
Cxcl12	1.88E-49	0.258394159	0.872	0.801	5.84E-45	02fatial_bone	1.089
Vgll3	6.48E-48	0.257430888	0.571	0.394	2.01E-43	02fatial_bone	1.449
Trps1	4.06E-31	0.321947775	0.611	0.478	1.26E-26	02fatial_bone	1.278
Smpd3	4.78E-18	0.260793617	0.317	0.234	1.48E-13	02fatial_bone	1.355
Agtr2	0	0.975531193	0.973	0.6	0	03endo_bone	1.622
Col3a1	0	0.761538945	1	0.993	0	03endo_bone	1.007
Dlk1	0	0.699646773	0.999	0.931	0	03endo_bone	1.073
Osr1	0	0.575943255	0.897	0.514	0	03endo_bone	1.745
Shox2	0	0.569644603	0.708	0.285	0	03endo_bone	2.484
Lgals1	0	0.545765066	1	0.985	0	03endo_bone	1.015
Col1a2	0	0.542427464	1	0.987	0	03endo_bone	1.013
Mest	1.08E-302	0.564442456	1	0.977	3.36E-298	03endo_bone	1.024
Col5a2	1.42E-301	0.531013182	0.999	0.919	4.41E-297	03endo_bone	1.087
Dcn	1.28E-288	0.603797606	0.985	0.822	3.99E-284	03endo_bone	1.198
Sema5a	3.50E-288	0.483117614	0.924	0.648	1.09E-283	03endo_bone	1.426
Igfbp4	1.59E-286	0.463845197	0.999	0.951	4.93E-282	03endo_bone	1.05
Lox	2.97E-280	0.578947207	0.97	0.734	9.21E-276	03endo_bone	1.322
Cdkn1c	3.74E-273	0.518596858	1	0.979	1.16E-268	03endo_bone	1.021
Sparc	5.78E-273	0.437133409	0.999	0.979	1.79E-268	03endo_bone	1.02
Anxa2	6.98E-273	0.488216626	0.997	0.917	2.17E-268	03endo_bone	1.087
Tmem26	1.59E-271	0.451097321	0.8	0.427	4.94E-267	03endo_bone	1.874
Col5a1	8.93E-264	0.464097087	0.992	0.888	2.77E-259	03endo_bone	1.117
Gas1	1.03E-263	0.476604046	0.985	0.827	3.19E-259	03endo_bone	1.191
S1pr3	2.16E-251	0.428088455	0.911	0.615	6.71E-247	03endo_bone	1.481
Col1a1	5.24E-251	0.481915317	1	0.98	1.63E-246	03endo_bone	1.02
Itm2a	4.69E-244	0.543168015	0.999	0.926	1.46E-239	03endo_bone	1.079
Gpc3	3.12E-242	0.478172037	0.997	0.899	9.67E-238	03endo_bone	1.109
Cd63	1.01E-237	0.405151989	0.994	0.921	3.14E-233	03endo_bone	1.079
Plagl1	7.47E-237	0.521352623	0.988	0.878	2.32E-232	03endo_bone	1.125
Twist1	9.17E-236	0.498988427	0.967	0.727	2.85E-231	03endo_bone	1.33
Lrrc17	2.40E-233	0.475727693	0.899	0.614	7.47E-229	03endo_bone	1.464
Postn	7.15E-222	0.661399984	0.994	0.847	2.22E-217	03endo_bone	1.174
Igf1	5.66E-220	0.561303603	0.963	0.737	1.76E-215	03endo_bone	1.307
Anxa6	2.59E-218	0.380340805	0.982	0.859	8.05E-214	03endo_bone	1.143
Col6a1	9.33E-216	0.426060909	0.978	0.819	2.90E-211	03endo_bone	1.194
Pcdh18	5.51E-214	0.419605288	0.95	0.748	1.71E-209	03endo_bone	1.27
Tbx15	4.09E-209	0.348733978	0.714	0.355	1.27E-204	03endo_bone	2.011
Ifitm2	2.72E-205	0.374514164	0.994	0.922	8.46E-201	03endo_bone	1.078
Gnas	4.29E-205	0.315258214	1	1	1.33E-200	03endo_bone	1
Peg3	8.38E-205	0.407629154	0.999	0.952	2.60E-200	03endo_bone	1.049
Hic1	4.15E-204	0.340596227	0.871	0.557	1.29E-199	03endo_bone	1.564
Lhfpl2	5.88E-203	0.434437793	0.889	0.627	1.82E-198	03endo_bone	1.418
Prrx1	3.66E-202	0.434003401	0.981	0.767	1.14E-197	03endo_bone	1.279
Dkk2	1.33E-199	0.386128774	0.805	0.478	4.14E-195	03endo_bone	1.684
Cdon	3.09E-198	0.358465465	0.882	0.634	9.58E-194	03endo_bone	1.391
Twist2	1.25E-194	0.437011263	0.804	0.497	3.87E-190	03endo_bone	1.618
Col6a2	1.31E-194	0.377126192	0.957	0.772	4.07E-190	03endo_bone	1.24
Kctd12	6.02E-193	0.422954846	0.99	0.878	1.87E-188	03endo_bone	1.128
Fbn1	2.54E-191	0.379854144	0.944	0.763	7.89E-187	03endo_bone	1.237
AW551984	4.40E-191	0.37668159	0.898	0.629	1.37E-186	03endo_bone	1.428
Dmrt2	4.57E-189	0.274418743	0.449	0.16	1.42E-184	03endo_bone	2.806
Kitl	2.08E-186	0.324621638	0.723	0.429	6.46E-182	03endo_bone	1.685
Mdk	9.03E-185	0.345065386	1	0.987	2.80E-180	03endo_bone	1.013
Serpinh1	1.24E-184	0.320417965	0.999	0.973	3.85E-180	03endo_bone	1.027
Trio	3.06E-184	0.356227378	0.933	0.767	9.50E-180	03endo_bone	1.216
Cmtm3	1.13E-182	0.340614629	0.942	0.749	3.51E-178	03endo_bone	1.258
H19	7.58E-181	0.344530027	1	0.982	2.35E-176	03endo_bone	1.018
Sulf2	2.90E-179	0.418121801	0.977	0.867	9.00E-175	03endo_bone	1.127
Ccl21a	4.20E-179	0.487876236	0.542	0.242	1.31E-174	03endo_bone	2.24
Nfib	8.96E-178	0.344084793	0.995	0.924	2.78E-173	03endo_bone	1.077
Gxylt2	8.52E-177	0.308731407	0.817	0.508	2.64E-172	03endo_bone	1.608
Ltbp1	3.28E-175	0.35911014	0.884	0.647	1.02E-170	03endo_bone	1.366
Cxcl14	3.76E-174	0.383644571	0.885	0.627	1.17E-169	03endo_bone	1.411
Cd34	1.85E-173	0.342471143	0.813	0.567	5.75E-169	03endo_bone	1.434
Sfrp2	7.14E-173	0.688712529	0.973	0.846	2.22E-168	03endo_bone	1.15
Cxcl12	4.77E-172	0.509247307	0.946	0.794	1.48E-167	03endo_bone	1.191
Wnt5a	1.35E-171	0.376352007	0.878	0.638	4.18E-167	03endo_bone	1.376
S100a10	8.88E-170	0.336499638	0.997	0.939	2.76E-165	03endo_bone	1.062
Vim	1.65E-167	0.297178623	0.999	0.991	5.12E-163	03endo_bone	1.008
Creb5	1.98E-167	0.251844908	0.66	0.349	6.15E-163	03endo_bone	1.891
Calr	7.26E-166	0.266886044	0.999	0.978	2.25E-161	03endo_bone	1.021
Tril	1.00E-164	0.389485111	0.876	0.628	3.11E-160	03endo_bone	1.395
Pitx1	1.24E-163	0.505930118	0.537	0.241	3.84E-159	03endo_bone	2.228
Cpa3	1.75E-162	0.33213934	0.347	0.11	5.42E-158	03endo_bone	3.155
Meg3	1.42E-161	0.302190508	0.999	0.968	4.41E-157	03endo_bone	1.032
Hspa5	4.21E-161	0.27119124	0.997	0.967	1.31E-156	03endo_bone	1.031
Mfap2	4.90E-161	0.3270471	0.996	0.942	1.52E-156	03endo_bone	1.057
Col26a1	3.94E-159	0.332030359	0.955	0.775	1.22E-154	03endo_bone	1.232
Emp1	8.50E-159	0.351324169	0.945	0.777	2.64E-154	03endo_bone	1.216
Fstl1	1.38E-157	0.323704995	0.998	0.93	4.29E-153	03endo_bone	1.073
Ddr2	3.51E-157	0.279923553	0.859	0.585	1.09E-152	03endo_bone	1.468
Lum	4.26E-155	0.412614045	0.981	0.868	1.32E-150	03endo_bone	1.13
Tgfbr2	1.18E-154	0.291421563	0.862	0.622	3.65E-150	03endo_bone	1.386
Fbn2	2.71E-154	0.333250069	0.987	0.88	8.42E-150	03endo_bone	1.122
Adamts17	3.16E-154	0.254163734	0.628	0.34	9.83E-150	03endo_bone	1.847
Smarca2	1.13E-153	0.325448423	0.927	0.764	3.50E-149	03endo_bone	1.213
Col6a3	3.25E-153	0.362620588	0.97	0.823	1.01E-148	03endo_bone	1.179
Hmga2	7.20E-153	0.383079308	0.929	0.717	2.24E-148	03endo_bone	1.296
Col14a1	1.11E-152	0.443402721	0.862	0.61	3.44E-148	03endo_bone	1.413
Fn1	2.17E-152	0.340521707	0.998	0.957	6.74E-148	03endo_bone	1.043
Rrbp1	2.51E-151	0.301690418	0.983	0.893	7.79E-147	03endo_bone	1.101
Pdgfra	2.21E-148	0.340998358	0.935	0.765	6.85E-144	03endo_bone	1.222
Igfbp3	5.45E-148	0.394535147	0.948	0.756	1.69E-143	03endo_bone	1.254
Wnt11	8.02E-146	0.251998292	0.597	0.318	2.49E-141	03endo_bone	1.877
Cdh11	9.53E-145	0.331637275	0.99	0.906	2.96E-140	03endo_bone	1.093
Sulf1	5.79E-143	0.350763679	0.892	0.679	1.80E-138	03endo_bone	1.314
Il11ra1	1.57E-142	0.307952262	0.911	0.718	4.89E-138	03endo_bone	1.269
Egfl6	8.55E-142	0.302904995	0.77	0.485	2.65E-137	03endo_bone	1.588
Cd248	1.18E-141	0.30271208	0.814	0.583	3.65E-137	03endo_bone	1.396
Klf4	9.00E-141	0.317704095	0.715	0.443	2.79E-136	03endo_bone	1.614
Zfhx4	1.11E-138	0.288377205	0.943	0.77	3.44E-134	03endo_bone	1.225
Vcam1	1.85E-137	0.332498059	0.82	0.604	5.74E-133	03endo_bone	1.358
Lpar4	4.01E-136	0.303123879	0.792	0.526	1.25E-131	03endo_bone	1.506
Osr2	4.25E-136	0.287061653	0.62	0.338	1.32E-131	03endo_bone	1.834
Cd81	7.08E-136	0.271166169	0.992	0.928	2.20E-131	03endo_bone	1.069
Tmem132c	2.08E-135	0.327813452	0.757	0.509	6.45E-131	03endo_bone	1.487
Flnc	4.68E-134	0.255276498	0.862	0.606	1.45E-129	03endo_bone	1.422
Rtl3	1.61E-133	0.320203801	0.814	0.54	5.01E-129	03endo_bone	1.507
Flna	3.75E-131	0.257967033	0.992	0.925	1.16E-126	03endo_bone	1.072
Mmp2	1.92E-130	0.299804979	0.963	0.812	5.96E-126	03endo_bone	1.186
Zfp503	1.96E-129	0.296717245	0.892	0.69	6.09E-125	03endo_bone	1.293
Ghr	6.60E-129	0.258417272	0.818	0.572	2.05E-124	03endo_bone	1.43
Tbx18	1.01E-128	0.255076531	0.552	0.275	3.13E-124	03endo_bone	2.007
Fibin	8.47E-128	0.295118143	0.886	0.62	2.63E-123	03endo_bone	1.429
Pdia3	3.94E-126	0.261426844	0.992	0.939	1.22E-121	03endo_bone	1.056
Ahnak	1.78E-125	0.281277047	0.924	0.725	5.51E-121	03endo_bone	1.274
Cdo1	2.17E-123	0.297509745	0.857	0.67	6.74E-119	03endo_bone	1.279
Nrk	2.22E-123	0.290034833	0.896	0.641	6.90E-119	03endo_bone	1.398
Cav1	1.65E-122	0.292415721	0.771	0.549	5.12E-118	03endo_bone	1.404
Igsf10	3.57E-119	0.255137992	0.781	0.532	1.11E-114	03endo_bone	1.468
Olfml3	1.46E-118	0.26825747	0.915	0.704	4.53E-114	03endo_bone	1.3
Man2a1	6.72E-117	0.269215339	0.794	0.598	2.09E-112	03endo_bone	1.328
Zfp36l1	2.57E-115	0.257682712	0.994	0.918	7.99E-111	03endo_bone	1.083
Axl	1.08E-114	0.260177578	0.848	0.659	3.35E-110	03endo_bone	1.287
Akap12	4.43E-113	0.303952379	0.901	0.74	1.38E-108	03endo_bone	1.218
Dab2	4.57E-112	0.261975723	0.918	0.738	1.42E-107	03endo_bone	1.244
Sfr1	1.96E-111	0.250358059	0.977	0.897	6.08E-107	03endo_bone	1.089
Plpp3	2.84E-110	0.268126628	0.937	0.79	8.82E-106	03endo_bone	1.186
Lpar1	4.58E-109	0.256046345	0.801	0.583	1.42E-104	03endo_bone	1.374
Aspn	8.53E-108	0.333730112	0.755	0.512	2.65E-103	03endo_bone	1.475
Smoc2	7.45E-107	0.321459768	0.834	0.622	2.31E-102	03endo_bone	1.341
Ptprd	4.98E-104	0.253440158	0.941	0.808	1.55E-99	03endo_bone	1.165
Ptn	7.08E-103	0.489315199	0.993	0.957	2.20E-98	03endo_bone	1.038
Ccnd1	9.22E-103	0.279162935	0.943	0.815	2.86E-98	03endo_bone	1.157
Lamb1	1.14E-101	0.263682983	0.941	0.795	3.55E-97	03endo_bone	1.184
Fbln1	3.19E-101	0.27601678	0.938	0.827	9.91E-97	03endo_bone	1.134
Igf2	3.31E-101	0.351533389	0.993	0.873	1.03E-96	03endo_bone	1.137
Ogn	3.04E-97	0.271559699	0.913	0.703	9.43E-93	03endo_bone	1.299
Pcdh10	7.27E-93	0.267942931	0.648	0.427	2.26E-88	03endo_bone	1.518
Crabp1	5.56E-87	0.304067815	0.953	0.813	1.73E-82	03endo_bone	1.172
Mfap4	1.26E-77	0.255473465	0.936	0.794	3.90E-73	03endo_bone	1.179
Parm1	3.09E-72	0.254556599	0.663	0.463	9.60E-68	03endo_bone	1.432
Hoxa10	1.49E-66	0.254464902	0.367	0.186	4.62E-62	03endo_bone	1.973
Barx1	2.03E-54	0.25358545	0.327	0.175	6.31E-50	03endo_bone	1.869
Gm26771	8.04E-49	0.280528769	0.296	0.155	2.50E-44	03endo_bone	1.91
Vcan	4.64E-47	0.265984572	0.944	0.879	1.44E-42	03endo_bone	1.074
Oc90	0	0.881249632	0.412	0.047	0	04mes_skin	8.766
Lum	0	0.7599834	0.982	0.868	0	04mes_skin	1.131
Prrx1	0	0.727739487	0.976	0.769	0	04mes_skin	1.269
Fstl1	0	0.615188905	0.996	0.931	0	04mes_skin	1.07
Msx2	6.46E-226	0.366624676	0.443	0.132	2.00E-221	04mes_skin	3.356
Zic1	1.53E-221	0.393025382	0.804	0.377	4.76E-217	04mes_skin	2.133
Fbn2	1.55E-211	0.480367809	0.986	0.881	4.82E-207	04mes_skin	1.119
Hmx1	2.71E-210	0.317664854	0.391	0.105	8.41E-206	04mes_skin	3.724
Pou3f3	1.26E-207	0.378954766	0.778	0.368	3.91E-203	04mes_skin	2.114
Rpl10	3.13E-205	0.28662954	0.999	0.996	9.72E-201	04mes_skin	1.003
Gm10076	3.93E-204	0.457945942	0.965	0.742	1.22E-199	04mes_skin	1.301
Col1a2	3.49E-203	0.554439471	1	0.988	1.08E-198	04mes_skin	1.012
Rpl35	4.72E-200	0.440704339	1	0.991	1.46E-195	04mes_skin	1.009
Hist1h2ap	1.02E-189	0.292112975	0.783	0.385	3.15E-185	04mes_skin	2.034
Col2a1	3.32E-188	0.858887659	0.988	0.899	1.03E-183	04mes_skin	1.099
Eno1	6.54E-188	0.434120082	0.959	0.783	2.03E-183	04mes_skin	1.225
S100a11	1.43E-187	0.441156745	0.998	0.936	4.43E-183	04mes_skin	1.066
Col12a1	2.93E-184	0.627267257	0.963	0.822	9.10E-180	04mes_skin	1.172
Actb	1.01E-182	0.261884695	1	1	3.15E-178	04mes_skin	1
Hmgn2	2.22E-182	0.342118149	0.995	0.968	6.91E-178	04mes_skin	1.028
Apod	2.72E-181	0.460424349	0.653	0.325	8.45E-177	04mes_skin	2.009
Thbs1	2.36E-175	0.66834889	0.933	0.778	7.33E-171	04mes_skin	1.199
Fbln2	1.34E-170	0.482461783	0.938	0.801	4.16E-166	04mes_skin	1.171
Lox	1.44E-168	0.607278904	0.922	0.74	4.48E-164	04mes_skin	1.246
Serpinh1	3.51E-167	0.359663274	1	0.973	1.09E-162	04mes_skin	1.028
mt-Co1	2.96E-159	0.299403632	1	1	9.20E-155	04mes_skin	1
Marcks	1.80E-155	0.328760409	1	0.996	5.59E-151	04mes_skin	1.004
Gja1	9.10E-154	0.320352086	0.916	0.741	2.83E-149	04mes_skin	1.236
Fn1	3.68E-153	0.398443903	0.997	0.957	1.14E-148	04mes_skin	1.042
Sfrp2	3.15E-152	0.548899722	0.971	0.847	9.78E-148	04mes_skin	1.146
Ahnak	2.88E-148	0.373288359	0.922	0.727	8.95E-144	04mes_skin	1.268
Bgn	6.77E-144	0.392105488	0.947	0.809	2.10E-139	04mes_skin	1.171
Col26a1	1.85E-142	0.346136297	0.929	0.778	5.74E-138	04mes_skin	1.194
Col9a3	1.15E-140	0.790355256	0.876	0.678	3.58E-136	04mes_skin	1.292
Zfhx3	3.10E-139	0.405171653	0.908	0.783	9.62E-135	04mes_skin	1.16
Cdh11	1.17E-132	0.348724563	0.983	0.907	3.63E-128	04mes_skin	1.084
Fmo1	2.55E-131	0.286130553	0.527	0.258	7.92E-127	04mes_skin	2.043
Col11a1	1.42E-128	0.668369992	0.937	0.831	4.39E-124	04mes_skin	1.128
Col1a1	7.90E-126	0.462697092	0.999	0.98	2.45E-121	04mes_skin	1.019
Nr2f1	8.68E-126	0.295878645	0.844	0.594	2.69E-121	04mes_skin	1.421
Twist1	1.50E-125	0.361888589	0.929	0.732	4.66E-121	04mes_skin	1.269
Lars2	1.90E-124	0.614894197	0.995	0.958	5.90E-120	04mes_skin	1.039
Anxa2	1.25E-121	0.337480109	0.985	0.919	3.89E-117	04mes_skin	1.072
Lrrc17	1.28E-121	0.3537304	0.826	0.623	3.97E-117	04mes_skin	1.326
Cxcl14	2.65E-120	0.521026962	0.835	0.634	8.22E-116	04mes_skin	1.317
Mn1	3.75E-120	0.307479308	0.832	0.666	1.17E-115	04mes_skin	1.249
Zfhx4	4.00E-120	0.319710426	0.909	0.775	1.24E-115	04mes_skin	1.173
Megf6	4.05E-120	0.300158616	0.779	0.572	1.26E-115	04mes_skin	1.362
Nfix	2.38E-118	0.270215012	0.781	0.534	7.40E-114	04mes_skin	1.463
Tbx15	4.99E-118	0.302126656	0.641	0.364	1.55E-113	04mes_skin	1.761
Ptn	2.47E-117	0.397601992	0.996	0.957	7.68E-113	04mes_skin	1.041
Cdo1	1.30E-116	0.326237247	0.844	0.673	4.05E-112	04mes_skin	1.254
Kdelr2	9.77E-116	0.311925601	0.965	0.891	3.03E-111	04mes_skin	1.083
Efna5	4.34E-113	0.255053855	0.724	0.462	1.35E-108	04mes_skin	1.567
Matn4	4.41E-113	0.448885345	0.59	0.344	1.37E-108	04mes_skin	1.715
Epyc	1.05E-112	0.35470157	0.429	0.193	3.25E-108	04mes_skin	2.223
Col8a1	1.72E-111	0.418988872	0.587	0.341	5.33E-107	04mes_skin	1.721
Ppic	1.18E-110	0.29828963	0.899	0.767	3.67E-106	04mes_skin	1.172
Igfbp2	1.32E-110	0.398272877	0.967	0.856	4.11E-106	04mes_skin	1.13
App	2.93E-110	0.284287464	0.97	0.911	9.09E-106	04mes_skin	1.065
Rcn1	1.93E-108	0.288135401	0.933	0.82	5.99E-104	04mes_skin	1.138
Plk2	1.31E-105	0.328297365	0.829	0.67	4.06E-101	04mes_skin	1.237
S100a10	1.84E-105	0.335238228	0.989	0.94	5.71E-101	04mes_skin	1.052
Mme	3.41E-103	0.274653382	0.713	0.479	1.06E-98	04mes_skin	1.489
Egfl6	4.12E-103	0.374342662	0.711	0.492	1.28E-98	04mes_skin	1.445
1500015O10Rik	8.21E-103	0.330000762	0.532	0.297	2.55E-98	04mes_skin	1.791
Cthrc1	1.40E-102	0.434860477	0.881	0.745	4.36E-98	04mes_skin	1.183
Cnmd	2.01E-102	0.650698467	0.645	0.433	6.23E-98	04mes_skin	1.49
Alcam	9.37E-101	0.43587701	0.887	0.761	2.91E-96	04mes_skin	1.166
Crabp1	6.51E-100	0.426462033	0.92	0.817	2.02E-95	04mes_skin	1.126
Gxylt2	7.55E-99	0.265108862	0.749	0.516	2.34E-94	04mes_skin	1.452
Col9a1	1.13E-98	0.621257164	0.823	0.658	3.50E-94	04mes_skin	1.251
Dab2	3.53E-98	0.275162071	0.891	0.742	1.10E-93	04mes_skin	1.201
Sparc	7.97E-98	0.313823149	1	0.979	2.48E-93	04mes_skin	1.021
Ptx3	6.76E-95	0.272197502	0.611	0.388	2.10E-90	04mes_skin	1.575
Vcan	3.93E-94	0.262712055	0.962	0.878	1.22E-89	04mes_skin	1.096
Itm2c	5.97E-93	0.250894889	0.897	0.762	1.85E-88	04mes_skin	1.177
Akap12	2.38E-91	0.315148442	0.886	0.742	7.38E-87	04mes_skin	1.194
Calu	5.36E-91	0.256522182	0.964	0.895	1.66E-86	04mes_skin	1.077
Aebp1	7.48E-91	0.259642666	0.67	0.466	2.32E-86	04mes_skin	1.438
Klf4	8.65E-91	0.315262051	0.662	0.45	2.69E-86	04mes_skin	1.471
Dcn	9.87E-91	0.440077394	0.942	0.827	3.06E-86	04mes_skin	1.139
Foxp2	3.77E-90	0.354184866	0.73	0.535	1.17E-85	04mes_skin	1.364
Emilin1	7.67E-90	0.299046036	0.935	0.823	2.38E-85	04mes_skin	1.136
Gm42418	1.60E-89	0.579375404	1	1	4.95E-85	04mes_skin	1
Ogn	2.62E-85	0.290997355	0.874	0.708	8.15E-81	04mes_skin	1.234
CT025619.1	3.04E-80	0.257047644	0.897	0.796	9.44E-76	04mes_skin	1.127
Col8a2	3.15E-79	0.319059967	0.745	0.567	9.79E-75	04mes_skin	1.314
Ckap4	5.23E-78	0.263646182	0.947	0.863	1.62E-73	04mes_skin	1.097
Tnmd	1.08E-77	0.263035353	0.442	0.245	3.36E-73	04mes_skin	1.804
Csrp2	1.65E-77	0.260105737	0.901	0.808	5.13E-73	04mes_skin	1.115
Tnc	4.40E-76	0.385290283	0.839	0.706	1.37E-71	04mes_skin	1.188
Emp1	1.01E-75	0.275603106	0.911	0.781	3.13E-71	04mes_skin	1.166
Plpp3	1.37E-75	0.268745436	0.901	0.795	4.26E-71	04mes_skin	1.133
Col16a1	1.96E-75	0.266789465	0.839	0.7	6.09E-71	04mes_skin	1.199
Twist2	2.11E-75	0.306778069	0.688	0.509	6.54E-71	04mes_skin	1.352
Flrt2	3.65E-73	0.275099162	0.86	0.718	1.13E-68	04mes_skin	1.198
Flnb	1.85E-72	0.269982772	0.773	0.629	5.73E-68	04mes_skin	1.229
Klf6	1.81E-67	0.262463014	0.756	0.619	5.61E-63	04mes_skin	1.221
Col5a2	6.67E-67	0.263677273	0.981	0.921	2.07E-62	04mes_skin	1.065
Thbs2	1.20E-66	0.380047	0.736	0.588	3.74E-62	04mes_skin	1.252
Crip1	1.63E-64	0.271581385	0.89	0.787	5.06E-60	04mes_skin	1.131
Hapln1	1.45E-61	0.454657288	0.566	0.396	4.51E-57	04mes_skin	1.429
Col9a2	9.58E-56	0.391835511	0.732	0.619	2.97E-51	04mes_skin	1.183
Sema3c	1.37E-53	0.282472417	0.655	0.519	4.26E-49	04mes_skin	1.262
Wwp2	8.04E-51	0.334101398	0.784	0.694	2.50E-46	04mes_skin	1.13
Sox9	4.84E-49	0.433272949	0.768	0.678	1.50E-44	04mes_skin	1.133
Col27a1	5.25E-48	0.266467314	0.629	0.493	1.63E-43	04mes_skin	1.276
Acan	1.26E-47	0.336818233	0.502	0.348	3.92E-43	04mes_skin	1.443
Smoc2	1.17E-43	0.282715138	0.74	0.632	3.64E-39	04mes_skin	1.171
C1qtnf3	1.07E-42	0.477603925	0.488	0.358	3.32E-38	04mes_skin	1.363
Matn1	2.02E-40	0.349523403	0.409	0.268	6.27E-36	04mes_skin	1.526
Col11a2	7.92E-25	0.271297453	0.582	0.489	2.46E-20	04mes_skin	1.19
Actg2	0	1.103292551	0.863	0.168	0	05organ	5.137
Gcg	0	0.736378442	0.386	0.055	0	05organ	7.018
Tcf21	0	0.696921423	0.827	0.07	0	05organ	11.814
Mylk	0	0.685115504	0.832	0.254	0	05organ	3.276
Myh11	0	0.6412942	0.63	0.077	0	05organ	8.182
Foxf1	0	0.497098989	0.691	0.1	0	05organ	6.91
Cnn1	0	0.482514815	0.614	0.103	0	05organ	5.961
Afp	0	0.479575117	0.945	0.239	0	05organ	3.954
Aldh1a1	0	0.455674557	0.506	0.054	0	05organ	9.37
Alb	0	0.452007695	0.936	0.229	0	05organ	4.087
Defb19	0	0.447383738	0.323	0.033	0	05organ	9.788
Apoa2	0	0.412708464	0.936	0.262	0	05organ	3.573
Gata6	0	0.372942324	0.762	0.196	0	05organ	3.888
Gucy1a1	0	0.343993225	0.777	0.246	0	05organ	3.159
Rbp4	0	0.324335718	0.894	0.256	0	05organ	3.492
Upk3b	0	0.306466217	0.584	0.093	0	05organ	6.28
Wt1	0	0.297543367	0.536	0.093	0	05organ	5.763
Ambp	0	0.276051844	0.762	0.173	0	05organ	4.405
Serpina1b	0	0.267582497	0.78	0.181	0	05organ	4.309
Cyp17a1	0	0.267264549	0.225	0.016	0	05organ	14.062
Serpina6	0	0.255867054	0.765	0.179	0	05organ	4.274
Cst9	3.50E-293	0.298905165	0.264	0.026	1.09E-288	05organ	10.154
Krt19	1.05E-282	0.260360973	0.563	0.129	3.25E-278	05organ	4.364
Apoa1	8.27E-280	0.291368376	0.841	0.253	2.57E-275	05organ	3.324
Rbpms	8.66E-266	0.40856994	0.883	0.418	2.69E-261	05organ	2.112
Krt8	5.45E-257	0.358028467	0.69	0.216	1.69E-252	05organ	3.194
Pde5a	7.42E-247	0.447507008	0.821	0.365	2.30E-242	05organ	2.249
Rpl35a	1.12E-246	0.295651371	1	1	3.48E-242	05organ	1
Ppp1r14a	2.23E-241	0.38378467	0.766	0.308	6.93E-237	05organ	2.487
Dppa5a	4.59E-238	0.429800003	0.322	0.05	1.43E-233	05organ	6.44
Plac8	1.16E-229	0.33003286	0.642	0.194	3.60E-225	05organ	3.309
Smim1	1.37E-218	0.325871773	0.889	0.368	4.24E-214	05organ	2.416
Prdx1	1.73E-213	0.368517451	0.999	0.979	5.38E-209	05organ	1.02
Trf	7.78E-211	0.315273195	0.915	0.394	2.42E-206	05organ	2.322
Epcam	3.71E-208	0.360591716	0.657	0.226	1.15E-203	05organ	2.907
Tagln	6.08E-208	0.808187044	0.923	0.504	1.89E-203	05organ	1.831
Itga8	7.90E-196	0.262628461	0.725	0.284	2.45E-191	05organ	2.553
Car2	2.52E-194	0.31525883	0.883	0.39	7.81E-190	05organ	2.264
Mt1	5.27E-194	0.399080902	0.984	0.661	1.64E-189	05organ	1.489
Rps20	7.06E-192	0.269533741	1	1	2.19E-187	05organ	1
Myl9	8.82E-188	0.737064745	0.972	0.733	2.74E-183	05organ	1.326
Acta2	4.64E-185	0.912978439	0.991	0.771	1.44E-180	05organ	1.285
Aldh1a2	7.82E-185	0.373603446	0.753	0.34	2.43E-180	05organ	2.215
Slc38a5	8.33E-185	0.373142999	0.573	0.18	2.59E-180	05organ	3.183
Gpx3	4.68E-179	0.361939918	0.827	0.408	1.45E-174	05organ	2.027
Gstm2	2.75E-173	0.459930429	0.753	0.346	8.53E-169	05organ	2.176
Gpx1	5.67E-173	0.275913335	0.998	0.943	1.76E-168	05organ	1.058
Ecm1	1.27E-170	0.258457247	0.517	0.168	3.94E-166	05organ	3.077
Tbx2	3.17E-170	0.357755745	0.832	0.43	9.84E-166	05organ	1.935
Lsp1	6.40E-169	0.411521864	0.872	0.499	1.99E-164	05organ	1.747
Mt2	2.11E-167	0.302750727	0.92	0.464	6.56E-163	05organ	1.983
Bambi	1.07E-165	0.303216837	0.833	0.417	3.32E-161	05organ	1.998
Meis1	3.64E-162	0.33226443	0.917	0.574	1.13E-157	05organ	1.598
Ifitm3	1.45E-160	0.377576631	0.905	0.55	4.49E-156	05organ	1.645
Wfdc2	1.94E-156	0.309143871	0.745	0.344	6.03E-152	05organ	2.166
Rpl37	7.87E-154	0.258310191	1	1	2.44E-149	05organ	1
Ifitm1	1.38E-153	0.396132713	0.724	0.356	4.27E-149	05organ	2.034
Gng5	2.06E-143	0.275535948	0.99	0.981	6.41E-139	05organ	1.009
Spint2	3.03E-140	0.362326633	0.822	0.477	9.41E-136	05organ	1.723
Podxl	1.25E-139	0.250529506	0.701	0.321	3.88E-135	05organ	2.184
Rpl36al	3.44E-136	0.265283915	0.998	0.978	1.07E-131	05organ	1.02
Rbp1	1.61E-134	0.367696606	0.972	0.895	4.99E-130	05organ	1.086
H2afz	5.12E-126	0.286396539	1	0.995	1.59E-121	05organ	1.005
Fblim1	1.99E-121	0.256318154	0.855	0.532	6.19E-117	05organ	1.607
S100a6	1.82E-119	0.439089651	0.884	0.62	5.65E-115	05organ	1.426
Hbb-bs	6.12E-117	0.352742377	1	0.999	1.90E-112	05organ	1.001
Ube2c	2.31E-116	0.300479573	0.995	0.928	7.18E-112	05organ	1.072
Ltbp4	9.03E-114	0.29961746	0.873	0.593	2.80E-109	05organ	1.472
Pfn1	9.48E-112	0.264852707	0.998	0.983	2.94E-107	05organ	1.015
Flna	7.12E-108	0.3245354	0.987	0.928	2.21E-103	05organ	1.064
Sfrp1	2.29E-106	0.393629032	0.93	0.723	7.10E-102	05organ	1.286
Rps27l	9.82E-104	0.255192355	0.996	0.969	3.05E-99	05organ	1.028
Hbb-bt	1.88E-103	0.385731866	1	0.998	5.85E-99	05organ	1.002
Tgfb1i1	8.26E-100	0.271214243	0.869	0.563	2.57E-95	05organ	1.544
Wdr89	3.76E-91	0.363402318	0.999	0.944	1.17E-86	05organ	1.058
Sparcl1	2.70E-90	0.284075045	0.877	0.634	8.38E-86	05organ	1.383
Tgfbi	3.78E-90	0.312402166	0.927	0.676	1.17E-85	05organ	1.371
Nr2f2	2.29E-89	0.25403035	0.918	0.75	7.12E-85	05organ	1.224
Cenpa	2.76E-89	0.251622589	0.961	0.815	8.58E-85	05organ	1.179
Gyg	7.55E-76	0.289446291	0.783	0.507	2.34E-71	05organ	1.544
Cald1	7.91E-68	0.257839425	0.976	0.863	2.46E-63	05organ	1.131
Col18a1	2.41E-66	0.254883993	0.953	0.782	7.48E-62	05organ	1.219
Pcolce	4.37E-64	0.282580939	0.929	0.711	1.36E-59	05organ	1.307
Hba-a2	6.92E-64	0.333118198	1	0.999	2.15E-59	05organ	1.001
Hba-a1	5.32E-58	0.287153279	1	1	1.65E-53	05organ	1
Mgp	9.87E-55	0.728187561	0.893	0.677	3.06E-50	05organ	1.319
Uba52	9.09E-25	0.279404997	0.997	0.982	2.82E-20	05organ	1.015
Col3a1	4.36E-23	0.314914804	1	0.994	1.35E-18	05organ	1.006
Col1a1	1.36E-12	0.370869159	1	0.98	4.23E-08	05organ	1.02
Afp	0	2.900758906	0.996	0.237	0	06liver	4.203
Alb	0	2.80391179	0.996	0.227	0	06liver	4.388
Hbb-bt	0	2.530583077	1	0.998	0	06liver	1.002
Apoa2	0	2.493700193	0.996	0.259	0	06liver	3.846
Hbb-bs	0	2.448618085	1	0.999	0	06liver	1.001
Mt1	0	2.385192908	0.999	0.661	0	06liver	1.511
Car2	0	2.300316868	1	0.383	0	06liver	2.611
Apoa1	0	1.976176031	0.996	0.244	0	06liver	4.082
Mt2	0	1.938665562	0.999	0.46	0	06liver	2.172
Gpx1	0	1.935843149	1	0.943	0	06liver	1.06
Rbp4	0	1.927258872	0.996	0.25	0	06liver	3.984
Hba-a2	0	1.899260253	1	0.999	0	06liver	1.001
Hba-a1	0	1.820630963	1	1	0	06liver	1
Trf	0	1.771086689	0.997	0.39	0	06liver	2.556
Slc25a37	0	1.737867917	0.998	0.473	0	06liver	2.11
Serpina1b	0	1.654810371	0.995	0.169	0	06liver	5.888
Serpina6	0	1.638226413	0.995	0.166	0	06liver	5.994
Hmbs	0	1.615564346	0.999	0.637	0	06liver	1.568
Blvrb	0	1.562375909	0.998	0.613	0	06liver	1.628
Slc4a1	0	1.475107605	0.997	0.259	0	06liver	3.849
Pf4	0	1.455025449	0.991	0.589	0	06liver	1.683
Ahsg	0	1.371177298	0.989	0.129	0	06liver	7.667
Hemgn	0	1.363710484	0.985	0.123	0	06liver	8.008
Apom	0	1.334436144	0.992	0.154	0	06liver	6.442
Gypa	0	1.319038954	0.989	0.161	0	06liver	6.143
Serpina1a	0	1.286132875	0.99	0.139	0	06liver	7.122
Ambp	0	1.285690877	0.988	0.16	0	06liver	6.175
Mgst3	0	1.279969188	1	0.717	0	06liver	1.395
Smim1	0	1.222217218	0.988	0.362	0	06liver	2.729
Itih2	0	1.217351237	0.99	0.148	0	06liver	6.689
Fech	0	1.157649748	0.996	0.564	0	06liver	1.766
Cpox	0	1.140369271	0.989	0.315	0	06liver	3.14
Alas2	0	1.105779554	0.987	0.373	0	06liver	2.646
S100a8	0	1.093357779	0.961	0.198	0	06liver	4.854
Serpinf2	0	1.090501161	0.978	0.118	0	06liver	8.288
Klf1	0	1.074285058	0.98	0.14	0	06liver	7
Fgb	0	1.061711189	0.973	0.1	0	06liver	9.73
Glrx5	0	1.061537973	0.998	0.855	0	06liver	1.167
Pnpo	0	1.017557729	0.988	0.292	0	06liver	3.384
Tfrc	0	1.017454076	0.996	0.56	0	06liver	1.779
Stfa1	0	1.011769501	0.948	0.143	0	06liver	6.629
Trim10	0	1.011210977	0.967	0.115	0	06liver	8.409
Tmcc2	0	1.002158833	0.979	0.478	0	06liver	2.048
Cox17	0	0.978712319	0.998	0.829	0	06liver	1.204
Tmem14c	0	0.952909707	1	0.831	0	06liver	1.203
Ttr	0	0.946592246	0.997	0.32	0	06liver	3.116
Snca	0	0.940298578	0.977	0.391	0	06liver	2.499
Rhd	0	0.938071208	0.96	0.118	0	06liver	8.136
Rfesd	0	0.937092739	0.978	0.34	0	06liver	2.876
S100a9	0	0.934150719	0.939	0.169	0	06liver	5.556
Spp2	0	0.922621655	0.95	0.092	0	06liver	10.326
Apoc1	0	0.921146617	0.962	0.2	0	06liver	4.81
Glud1	0	0.898142017	0.996	0.807	0	06liver	1.234
Alad	0	0.897387069	0.99	0.562	0	06liver	1.762
Fabp1	0	0.890728229	0.942	0.077	0	06liver	12.234
Ermap	0	0.889229245	0.945	0.134	0	06liver	7.052
Rhag	0	0.876333074	0.95	0.079	0	06liver	12.025
Urod	0	0.871686467	0.987	0.575	0	06liver	1.717
Ube2l6	0	0.86424404	0.968	0.377	0	06liver	2.568
Fgg	0	0.833802213	0.927	0.069	0	06liver	13.435
Rrm2	0	0.830649654	0.995	0.775	0	06liver	1.284
Epb42	0	0.824136531	0.931	0.09	0	06liver	10.344
Hbb-bh1	0	0.813702458	0.958	0.449	0	06liver	2.134
BC100530	0	0.804740896	0.903	0.128	0	06liver	7.055
Cited4	0	0.799356264	0.944	0.125	0	06liver	7.552
Kng1	0	0.798258383	0.92	0.086	0	06liver	10.698
Nxpe2	0	0.792624049	0.926	0.077	0	06liver	12.026
Lmo2	0	0.785455417	0.965	0.394	0	06liver	2.449
Gclm	0	0.774503033	0.974	0.532	0	06liver	1.831
Fga	0	0.770344603	0.922	0.072	0	06liver	12.806
Ppbp	0	0.769347705	0.832	0.082	0	06liver	10.146
Pabpc4	0	0.767745017	0.999	0.846	0	06liver	1.181
C3	0	0.74440511	0.918	0.098	0	06liver	9.367
Prdx3	0	0.738006909	0.997	0.717	0	06liver	1.391
Rgcc	0	0.726094537	0.97	0.502	0	06liver	1.932
Cd24a	0	0.710897394	1	0.951	0	06liver	1.052
Tuba4a	0	0.701836251	0.938	0.256	0	06liver	3.664
Rad23a	0	0.698126217	0.979	0.641	0	06liver	1.527
Gmpr	0	0.695270374	0.937	0.312	0	06liver	3.003
Creg1	0	0.695200607	0.958	0.498	0	06liver	1.924
Ubac1	0	0.695051036	0.973	0.607	0	06liver	1.603
Bola3	0	0.691606787	0.992	0.752	0	06liver	1.319
Serpinc1	0	0.689033768	0.893	0.108	0	06liver	8.269
Tal1	0	0.687101796	0.918	0.184	0	06liver	4.989
Fth1	0	0.682233794	1	0.994	0	06liver	1.006
Aldob	0	0.674005126	0.905	0.069	0	06liver	13.116
Fam46c	0	0.670481579	0.933	0.276	0	06liver	3.38
Asns	0	0.663230856	0.949	0.494	0	06liver	1.921
Apoe	0	0.660514973	1	0.911	0	06liver	1.098
Fam210b	0	0.65262376	0.944	0.384	0	06liver	2.458
Sptb	0	0.65141688	0.902	0.136	0	06liver	6.632
Serinc3	0	0.646254009	0.995	0.833	0	06liver	1.194
Serpind1	0	0.645277361	0.879	0.077	0	06liver	11.416
Hebp1	0	0.64426985	0.922	0.213	0	06liver	4.329
Tspan33	0	0.643835661	0.903	0.168	0	06liver	5.375
Kel	0	0.641221527	0.884	0.104	0	06liver	8.5
Ncoa4	0	0.627438382	0.987	0.663	0	06liver	1.489
Aadac	0	0.623584373	0.871	0.053	0	06liver	16.434
Cd47	0	0.618587121	0.969	0.642	0	06liver	1.509
Bex4	0	0.615133563	0.98	0.692	0	06liver	1.416
Ell2	0	0.609343021	0.893	0.204	0	06liver	4.377
Zfpm1	0	0.607761231	0.904	0.259	0	06liver	3.49
Ybx3	0	0.606782655	0.998	0.912	0	06liver	1.094
Plg	0	0.595679004	0.867	0.069	0	06liver	12.565
Abcb10	0	0.59390855	0.905	0.367	0	06liver	2.466
Nfe2	0	0.590849905	0.874	0.093	0	06liver	9.398
E2f4	0	0.587670808	0.975	0.65	0	06liver	1.5
Nadk2	0	0.575749887	0.944	0.504	0	06liver	1.873
Mpo	0	0.569913962	0.814	0.072	0	06liver	11.306
Spta1	0	0.564459051	0.835	0.068	0	06liver	12.279
Pcbd1	0	0.556584349	0.896	0.315	0	06liver	2.844
Acp5	0	0.550133825	0.832	0.127	0	06liver	6.551
Ube2c	0	0.544376042	0.999	0.928	0	06liver	1.077
Odc1	0	0.541261724	0.999	0.89	0	06liver	1.122
Serpina1e	0	0.536910761	0.815	0.06	0	06liver	13.583
Slc16a1	0	0.536592692	0.939	0.536	0	06liver	1.752
Cldn13	0	0.536397535	0.834	0.066	0	06liver	12.636
Vtn	0	0.535254556	0.925	0.303	0	06liver	3.053
Chchd10	0	0.530122202	0.921	0.371	0	06liver	2.482
Ugt2b34	0	0.525665073	0.807	0.054	0	06liver	14.944
Arrb1	0	0.523911114	0.902	0.371	0	06liver	2.431
Slc16a10	0	0.521733199	0.854	0.181	0	06liver	4.718
H2-Q10	0	0.516331419	0.814	0.056	0	06liver	14.536
Prdx2	0	0.515080092	1	0.994	0	06liver	1.006
Rbm38	0	0.51357621	0.878	0.273	0	06liver	3.216
Spink1	0	0.509132779	0.803	0.066	0	06liver	12.167
E2f2	0	0.506834036	0.869	0.263	0	06liver	3.304
Icam4	0	0.498239674	0.789	0.056	0	06liver	14.089
Gadd45a	0	0.495499381	0.851	0.259	0	06liver	3.286
Rps27l	0	0.494353689	1	0.969	0	06liver	1.032
Rgn	0	0.493627802	0.801	0.051	0	06liver	15.706
Gata1	0	0.492432692	0.803	0.057	0	06liver	14.088
Cfi	0	0.48883852	0.791	0.061	0	06liver	12.967
Fam241a	0	0.478901671	0.847	0.228	0	06liver	3.715
Apoh	0	0.478123055	0.77	0.046	0	06liver	16.739
F2	0	0.473392438	0.792	0.071	0	06liver	11.155
Sord	0	0.473205797	0.848	0.32	0	06liver	2.65
Pcsk9	0	0.469734627	0.796	0.114	0	06liver	6.982
Tspo	0	0.465751656	0.873	0.345	0	06liver	2.53
Gc	0	0.465199766	0.752	0.047	0	06liver	16
Ank1	0	0.464733225	0.855	0.263	0	06liver	3.251
Serpina1c	0	0.464431851	0.768	0.061	0	06liver	12.59
Txnrd2	0	0.460212026	0.842	0.284	0	06liver	2.965
Uros	0	0.459467788	0.857	0.33	0	06liver	2.597
Tspo2	0	0.450444193	0.765	0.076	0	06liver	10.066
Serpina1d	0	0.450244953	0.758	0.055	0	06liver	13.782
Dmtn	0	0.448475638	0.819	0.197	0	06liver	4.157
Ifrd2	0	0.447008214	0.864	0.352	0	06liver	2.455
Fermt3	0	0.444660927	0.805	0.159	0	06liver	5.063
Tnfaip2	0	0.443482561	0.789	0.12	0	06liver	6.575
Epor	0	0.44241258	0.765	0.091	0	06liver	8.407
Slc39a8	0	0.435711531	0.822	0.214	0	06liver	3.841
Apoc4	0	0.428662611	0.74	0.054	0	06liver	13.704
Ppp1r15a	0	0.426074118	0.828	0.275	0	06liver	3.011
Gulo	0	0.416838361	0.734	0.061	0	06liver	12.033
Rec114	0	0.41620881	0.751	0.11	0	06liver	6.827
Zc3hav1	0	0.405981962	0.793	0.155	0	06liver	5.116
Ikzf1	0	0.403391182	0.778	0.105	0	06liver	7.41
Kcnn4	0	0.397095237	0.727	0.07	0	06liver	10.386
Srgn	0	0.384345708	0.785	0.211	0	06liver	3.72
Tmem56	0	0.382978688	0.733	0.088	0	06liver	8.33
Gfi1b	0	0.380699692	0.721	0.053	0	06liver	13.604
Hpx	0	0.376154385	0.708	0.053	0	06liver	13.358
Cyp2c68	0	0.372329307	0.705	0.033	0	06liver	21.364
Itih3	0	0.353955928	0.667	0.041	0	06liver	16.268
Paqr9	0	0.351362517	0.71	0.102	0	06liver	6.961
Hmgcs2	0	0.346521129	0.74	0.162	0	06liver	4.568
Cpb2	0	0.344555066	0.681	0.031	0	06liver	21.968
Pklr	0	0.342115374	0.672	0.038	0	06liver	17.684
Slc43a1	0	0.341962957	0.739	0.212	0	06liver	3.486
Mrap	0	0.339810288	0.672	0.04	0	06liver	16.8
Plac8	0	0.336831202	0.731	0.189	0	06liver	3.868
Lect2	0	0.329883202	0.624	0.039	0	06liver	16
Tspan8	0	0.328210121	0.696	0.089	0	06liver	7.82
Chac2	0	0.324051761	0.732	0.216	0	06liver	3.389
Otc	0	0.32195583	0.636	0.027	0	06liver	23.556
Prtn3	0	0.320754376	0.648	0.152	0	06liver	4.263
Slc27a2	0	0.309554479	0.657	0.058	0	06liver	11.328
Plek	0	0.308417994	0.643	0.138	0	06liver	4.659
Pla2g12b	0	0.297999574	0.63	0.033	0	06liver	19.091
Pzp	0	0.294632002	0.616	0.029	0	06liver	21.241
Asb17os	0	0.293642961	0.619	0.032	0	06liver	19.344
Camp	0	0.29337295	0.534	0.048	0	06liver	11.125
Agt	0	0.283989857	0.599	0.048	0	06liver	12.479
Cfb	0	0.281413623	0.607	0.039	0	06liver	15.564
H2-K1	0	0.279879803	0.692	0.187	0	06liver	3.701
Xk	0	0.27948014	0.645	0.107	0	06liver	6.028
Reep6	0	0.279338146	0.637	0.094	0	06liver	6.777
6030468B19Rik	0	0.27534645	0.589	0.034	0	06liver	17.324
Abcb4	0	0.274351897	0.601	0.039	0	06liver	15.41
Tspan32	0	0.269503906	0.614	0.059	0	06liver	10.407
Tst	0	0.261285547	0.663	0.16	0	06liver	4.144
Gm5483	0	0.256177122	0.517	0.047	0	06liver	11
Serpina10	0	0.251145687	0.557	0.031	0	06liver	17.968
Rac2	6.47E-308	0.308924273	0.731	0.218	2.01E-303	06liver	3.353
Ssx2ip	1.58E-305	0.425140049	0.855	0.366	4.92E-301	06liver	2.336
Vamp5	3.94E-300	0.376848127	0.803	0.306	1.22E-295	06liver	2.624
Ucp2	1.93E-294	0.494112619	0.964	0.537	6.00E-290	06liver	1.795
Fabp5	1.26E-291	0.595607385	1	0.971	3.90E-287	06liver	1.03
Atpif1	7.11E-290	0.390487525	1	0.992	2.21E-285	06liver	1.008
Pigq	7.60E-288	0.434855504	0.887	0.455	2.36E-283	06liver	1.949
2-Mar	2.92E-287	0.467566567	0.909	0.487	9.07E-283	06liver	1.867
Wdr89	4.83E-285	0.715475347	1	0.944	1.50E-280	06liver	1.059
Fam117a	4.02E-283	0.40067078	0.839	0.365	1.25E-278	06liver	2.299
Rpl36al	4.51E-279	0.415561088	1	0.978	1.40E-274	06liver	1.022
Stard10	3.36E-278	0.351412651	0.783	0.3	1.04E-273	06liver	2.61
Rrm1	3.13E-267	0.493593571	0.995	0.829	9.71E-263	06liver	1.2
Trak2	1.33E-262	0.412564374	0.862	0.435	4.12E-258	06liver	1.982
Ccna2	3.33E-257	0.49117455	0.995	0.817	1.03E-252	06liver	1.218
Pcna	1.59E-256	0.507527962	0.996	0.885	4.94E-252	06liver	1.125
Mns1	1.06E-254	0.322193391	0.816	0.338	3.30E-250	06liver	2.414
Comt	2.19E-253	0.524996292	0.975	0.741	6.80E-249	06liver	1.316
Selenop	3.87E-250	0.50212778	0.996	0.815	1.20E-245	06liver	1.222
Ranbp10	1.85E-249	0.370910115	0.87	0.437	5.76E-245	06liver	1.991
Svip	2.52E-248	0.251640727	0.681	0.22	7.83E-244	06liver	3.095
Ddx39	2.59E-248	0.449592835	0.952	0.677	8.03E-244	06liver	1.406
Cd59a	1.92E-247	0.330733993	0.81	0.341	5.98E-243	06liver	2.375
Nt5c3	6.23E-247	0.426418585	0.919	0.533	1.94E-242	06liver	1.724
Mthfd2	1.57E-243	0.364724253	0.863	0.439	4.89E-239	06liver	1.966
St3gal5	2.61E-243	0.373231055	0.879	0.425	8.10E-239	06liver	2.068
Ptp4a3	2.03E-242	0.444639093	0.934	0.582	6.31E-238	06liver	1.605
Xpo7	2.05E-241	0.449425806	0.936	0.6	6.36E-237	06liver	1.56
Pla2g16	2.69E-241	0.292702422	0.733	0.272	8.35E-237	06liver	2.695
Cdt1	4.76E-241	0.419696454	0.914	0.556	1.48E-236	06liver	1.644
Acsl5	3.22E-240	0.314050688	0.763	0.308	9.99E-236	06liver	2.477
Ift140	4.46E-238	0.315784	0.729	0.295	1.38E-233	06liver	2.471
Slc43a3	1.84E-237	0.365369294	0.852	0.412	5.70E-233	06liver	2.068
Pim1	5.53E-235	0.322528928	0.812	0.354	1.72E-230	06liver	2.294
Epb41	6.73E-235	0.459978203	0.98	0.764	2.09E-230	06liver	1.283
Ftl1-ps1	2.14E-233	0.538698253	0.975	0.657	6.65E-229	06liver	1.484
Cdr2	7.77E-228	0.370110196	0.855	0.429	2.41E-223	06liver	1.993
Acsl1	2.72E-226	0.25736311	0.711	0.265	8.46E-222	06liver	2.683
Pla2g12a	1.30E-221	0.319570486	0.803	0.38	4.05E-217	06liver	2.113
Dut	7.11E-221	0.438179301	0.995	0.869	2.21E-216	06liver	1.145
Dek	1.28E-219	0.427599433	1	0.953	3.96E-215	06liver	1.049
Reln	2.62E-218	0.273550297	0.784	0.315	8.13E-214	06liver	2.489
Abcg2	1.19E-216	0.400989941	0.904	0.552	3.68E-212	06liver	1.638
Ppox	1.80E-216	0.338214503	0.833	0.433	5.57E-212	06liver	1.924
Dennd4a	3.42E-216	0.271867706	0.693	0.259	1.06E-211	06liver	2.676
Slc25a39	1.62E-215	0.411164535	0.975	0.758	5.04E-211	06liver	1.286
Mki67	8.76E-215	0.470906444	0.99	0.813	2.72E-210	06liver	1.218
Add2	2.49E-213	0.283234338	0.784	0.299	7.72E-209	06liver	2.622
Slc25a38	3.30E-210	0.310418797	0.797	0.379	1.02E-205	06liver	2.103
Fen1	5.64E-209	0.375430785	0.878	0.516	1.75E-204	06liver	1.702
1810037I17Rik	1.13E-207	0.408697643	0.987	0.852	3.52E-203	06liver	1.158
Acp1	1.59E-206	0.402798884	0.981	0.798	4.93E-202	06liver	1.229
Hprt	2.95E-203	0.400522315	0.944	0.646	9.15E-199	06liver	1.461
Mcm2	1.72E-202	0.415787463	0.983	0.78	5.33E-198	06liver	1.26
Brpf3	3.07E-202	0.296198526	0.776	0.362	9.52E-198	06liver	2.144
Ehbp1l1	2.99E-201	0.304762448	0.795	0.362	9.29E-197	06liver	2.196
Mkrn1	1.07E-199	0.424309661	0.978	0.713	3.32E-195	06liver	1.372
E2f8	1.21E-199	0.285467206	0.784	0.349	3.77E-195	06liver	2.246
Cdc6	5.28E-199	0.289660118	0.775	0.356	1.64E-194	06liver	2.177
Hmga1b	6.54E-197	0.349637471	0.852	0.452	2.03E-192	06liver	1.885
Psph	1.53E-196	0.294029371	0.745	0.348	4.74E-192	06liver	2.141
Usp50	9.47E-196	0.395992021	0.948	0.655	2.94E-191	06liver	1.447
Slc2a1	3.28E-195	0.411550415	0.953	0.704	1.02E-190	06liver	1.354
Cks2	5.21E-193	0.416009907	0.998	0.896	1.62E-188	06liver	1.114
Map2k3	5.41E-193	0.370051294	0.908	0.586	1.68E-188	06liver	1.549
Nup210	5.10E-191	0.263114147	0.755	0.339	1.58E-186	06liver	2.227
Timm8a1	6.09E-189	0.363477491	0.887	0.571	1.89E-184	06liver	1.553
Cyb5a	3.92E-188	0.378531813	0.992	0.888	1.22E-183	06liver	1.117
Ran	8.15E-188	0.299172781	1	0.989	2.53E-183	06liver	1.011
Slc1a5	3.61E-187	0.292311378	0.77	0.376	1.12E-182	06liver	2.048
Mbnl1	6.29E-186	0.394883447	0.953	0.692	1.95E-181	06liver	1.377
Mthfd1	8.97E-186	0.356809157	0.873	0.548	2.79E-181	06liver	1.593
Gypc	5.84E-185	0.31659379	0.822	0.423	1.81E-180	06liver	1.943
Apeh	9.68E-184	0.306893649	0.84	0.464	3.01E-179	06liver	1.81
Mpp1	1.14E-182	0.331799528	0.895	0.532	3.55E-178	06liver	1.682
Cenpw	1.62E-181	0.38463232	0.962	0.731	5.02E-177	06liver	1.316
Lbr	3.02E-181	0.377025266	0.938	0.696	9.39E-177	06liver	1.348
Slc29a1	7.97E-179	0.330405264	0.848	0.503	2.47E-174	06liver	1.686
Gstm1	2.54E-178	0.270459386	0.837	0.443	7.89E-174	06liver	1.889
Vamp8	7.60E-177	0.371140145	0.952	0.707	2.36E-172	06liver	1.347
Slc25a5	4.24E-175	0.355134689	0.998	0.951	1.32E-170	06liver	1.049
Usp25	3.27E-173	0.274341694	0.779	0.386	1.02E-168	06liver	2.018
Rab3il1	4.87E-172	0.309746308	0.824	0.452	1.51E-167	06liver	1.823
Crlf3	7.56E-172	0.276748312	0.832	0.438	2.35E-167	06liver	1.9
Ccne1	6.70E-170	0.327824124	0.902	0.567	2.08E-165	06liver	1.591
Hdgf	9.88E-169	0.353055988	0.997	0.894	3.07E-164	06liver	1.115
Anp32b	1.61E-167	0.361975329	1	0.944	5.01E-163	06liver	1.059
Fignl1	9.72E-166	0.299070058	0.835	0.46	3.02E-161	06liver	1.815
Mrps28	4.19E-163	0.335910515	0.915	0.636	1.30E-158	06liver	1.439
Pnp	7.93E-162	0.324710885	0.928	0.622	2.46E-157	06liver	1.492
Ddt	6.12E-161	0.352576821	0.954	0.729	1.90E-156	06liver	1.309
Psat1	1.70E-160	0.356157606	0.932	0.675	5.29E-156	06liver	1.381
Wdcp	2.79E-158	0.273145658	0.767	0.414	8.66E-154	06liver	1.853
Gmnn	3.74E-158	0.323452193	0.936	0.642	1.16E-153	06liver	1.458
Pabpc1	3.54E-156	0.333138549	1	0.994	1.10E-151	06liver	1.006
Sephs2	5.94E-155	0.276994162	0.809	0.457	1.84E-150	06liver	1.77
Eif2ak1	9.66E-152	0.291855175	0.86	0.52	3.00E-147	06liver	1.654
Birc5	9.70E-152	0.356109052	0.991	0.829	3.01E-147	06liver	1.195
Tfdp2	4.27E-151	0.276201926	0.825	0.452	1.33E-146	06liver	1.825
Snhg9	3.34E-150	0.349677102	0.948	0.725	1.04E-145	06liver	1.308
Asf1b	6.12E-150	0.261556702	0.799	0.439	1.90E-145	06liver	1.82
Nudt19	7.12E-150	0.268852175	0.843	0.497	2.21E-145	06liver	1.696
Bpgm	4.16E-147	0.294596892	0.885	0.545	1.29E-142	06liver	1.624
Rgs10	7.77E-147	0.259580596	0.765	0.4	2.41E-142	06liver	1.912
Stx2	1.46E-146	0.280517329	0.8	0.459	4.53E-142	06liver	1.743
Tipin	1.61E-144	0.336347523	0.969	0.754	4.99E-140	06liver	1.285
Uqcrq	1.29E-141	0.304336963	1	0.975	4.00E-137	06liver	1.026
Isca1	5.12E-141	0.264968574	0.842	0.506	1.59E-136	06liver	1.664
C1qbp	1.51E-140	0.322507061	0.99	0.871	4.69E-136	06liver	1.137
Lockd	6.24E-140	0.310173521	0.931	0.664	1.94E-135	06liver	1.402
Mbd2	7.19E-140	0.287533719	0.892	0.593	2.23E-135	06liver	1.504
Cdca3	2.24E-139	0.304387233	0.962	0.726	6.95E-135	06liver	1.325
Rpl36a-ps1	2.53E-139	0.331772386	0.905	0.584	7.86E-135	06liver	1.55
Dck	3.22E-139	0.28022835	0.877	0.545	9.98E-135	06liver	1.609
Myc	1.00E-138	0.290561658	0.87	0.531	3.11E-134	06liver	1.638
Nhp2	8.32E-134	0.329060798	0.969	0.82	2.58E-129	06liver	1.182
Hspe1	2.35E-130	0.280846377	1	0.984	7.29E-126	06liver	1.016
Dnajc19	1.39E-128	0.312254867	0.965	0.793	4.32E-124	06liver	1.217
Minpp1	4.98E-127	0.276891451	0.882	0.614	1.55E-122	06liver	1.436
Mcm3	3.13E-126	0.297968491	0.948	0.73	9.71E-122	06liver	1.299
Nop10	4.16E-126	0.305921462	0.999	0.934	1.29E-121	06liver	1.07
Taldo1	3.15E-125	0.281468544	0.987	0.87	9.80E-121	06liver	1.134
Hist1h2bc	7.46E-123	0.256186143	0.834	0.518	2.32E-118	06liver	1.61
Adipor1	6.07E-121	0.303891414	0.953	0.752	1.88E-116	06liver	1.267
Scp2	5.14E-119	0.279308013	0.967	0.802	1.60E-114	06liver	1.206
Fam126a	2.06E-117	0.273865217	0.868	0.617	6.41E-113	06liver	1.407
Tuba1c	9.15E-117	0.284009276	0.899	0.669	2.84E-112	06liver	1.344
Ndufa6	2.69E-116	0.266199098	0.999	0.95	8.34E-112	06liver	1.052
Cdc34	6.80E-116	0.275159591	0.944	0.74	2.11E-111	06liver	1.276
Glo1	2.13E-114	0.277107233	0.96	0.777	6.62E-110	06liver	1.236
Hspa9	6.63E-114	0.272419221	0.991	0.901	2.06E-109	06liver	1.1
Hspd1	9.59E-112	0.295520126	0.993	0.926	2.98E-107	06liver	1.072
Narf	2.48E-111	0.275070297	0.906	0.635	7.70E-107	06liver	1.427
Cat	5.77E-108	0.272778569	0.955	0.765	1.79E-103	06liver	1.248
Idh3a	3.77E-107	0.25453283	0.902	0.657	1.17E-102	06liver	1.373
Dph3	2.84E-104	0.264032672	0.932	0.754	8.83E-100	06liver	1.236
Gm26917	3.61E-104	0.262269002	0.928	0.673	1.12E-99	06liver	1.379
Mrpl57	1.10E-102	0.264207342	0.964	0.809	3.42E-98	06liver	1.192
Ghitm	6.84E-100	0.255795058	0.966	0.806	2.13E-95	06liver	1.199
Sdhd	3.37E-99	0.266858673	0.965	0.787	1.05E-94	06liver	1.226
Mcm5	2.38E-97	0.254533838	0.939	0.743	7.39E-93	06liver	1.264
Dkc1	5.80E-97	0.255777633	0.934	0.727	1.80E-92	06liver	1.285
Hmgb2	3.21E-93	0.259765259	1	0.977	9.98E-89	06liver	1.024
Mcm6	5.27E-91	0.255027491	0.974	0.845	1.64E-86	06liver	1.153
Rps27rt	1.53E-89	0.307246568	0.999	0.952	4.77E-85	06liver	1.049
Ina	0	1.803579242	0.977	0.477	0	07midbrain	2.048
Rtn1	0	1.65243328	0.988	0.584	0	07midbrain	1.692
Stmn2	0	1.637027688	0.99	0.685	0	07midbrain	1.445
Nnat	0	1.625666562	1	0.955	0	07midbrain	1.047
Celf4	0	1.575718205	0.907	0.323	0	07midbrain	2.808
Mapt	0	1.564821131	0.904	0.247	0	07midbrain	3.66
Tubb3	0	1.458685785	0.993	0.657	0	07midbrain	1.511
Gap43	0	1.457474084	0.971	0.771	0	07midbrain	1.259
Map1b	0	1.445669624	0.99	0.887	0	07midbrain	1.116
Tubb2b	0	1.412931859	0.995	0.877	0	07midbrain	1.135
Elavl3	0	1.371086161	0.899	0.331	0	07midbrain	2.716
Sox11	0	1.359286064	0.992	0.914	0	07midbrain	1.085
Rab3c	0	1.324820178	0.806	0.196	0	07midbrain	4.112
Dcx	0	1.321079244	0.942	0.551	0	07midbrain	1.71
Dpysl3	0	1.301334875	0.981	0.831	0	07midbrain	1.181
Elavl2	0	1.300222232	0.854	0.327	0	07midbrain	2.612
Stmn3	0	1.282206998	0.936	0.446	0	07midbrain	2.099
Tuba1a	0	1.25928434	1	0.994	0	07midbrain	1.006
Elavl4	0	1.225023813	0.854	0.362	0	07midbrain	2.359
Crmp1	0	1.201629793	0.91	0.582	0	07midbrain	1.564
Mllt11	0	1.194244611	0.922	0.538	0	07midbrain	1.714
Rufy3	0	1.185861363	0.871	0.443	0	07midbrain	1.966
Map2	0	1.17039524	0.873	0.465	0	07midbrain	1.877
Stmn1	0	1.127252093	1	0.993	0	07midbrain	1.007
Uchl1	0	1.116074537	0.958	0.811	0	07midbrain	1.181
Basp1	0	1.099218491	0.995	0.961	0	07midbrain	1.035
Tubb2a	0	1.092355514	0.966	0.9	0	07midbrain	1.073
Tmsb10	0	0.914097672	1	0.999	0	07midbrain	1.001
Lhx1	0	0.635974284	0.352	0.037	0	07midbrain	9.514
Cdk5r1	2.28E-300	1.097078658	0.83	0.41	7.07E-296	07midbrain	2.024
Myt1l	1.90E-299	0.875822746	0.658	0.198	5.90E-295	07midbrain	3.323
Gpm6a	9.08E-297	0.969457408	0.792	0.319	2.82E-292	07midbrain	2.483
Gng2	8.01E-279	1.009545539	0.908	0.752	2.49E-274	07midbrain	1.207
Stmn4	1.19E-277	1.008372254	0.752	0.319	3.70E-273	07midbrain	2.357
Gm1673	4.29E-276	0.887662616	0.949	0.897	1.33E-271	07midbrain	1.058
Nsg2	8.83E-276	1.052044528	0.826	0.417	2.74E-271	07midbrain	1.981
Gng3	6.56E-275	1.025780394	0.845	0.442	2.04E-270	07midbrain	1.912
Chl1	8.17E-272	0.881817216	0.629	0.199	2.54E-267	07midbrain	3.161
Tmsb4x	5.78E-265	0.509456918	1	1	1.79E-260	07midbrain	1
Hist3h2ba	7.87E-262	1.042831194	0.824	0.482	2.44E-257	07midbrain	1.71
Syt4	2.14E-260	1.013437586	0.663	0.235	6.65E-256	07midbrain	2.821
Calm2	1.45E-256	0.697928695	0.984	0.985	4.51E-252	07midbrain	0.999
Lhx5	9.84E-256	0.500759856	0.322	0.045	3.05E-251	07midbrain	7.156
Pcsk1n	1.35E-255	0.935312691	0.765	0.357	4.20E-251	07midbrain	2.143
Nap1l5	1.52E-255	0.754452665	0.58	0.17	4.72E-251	07midbrain	3.412
Ncam1	4.53E-252	0.956951607	0.904	0.838	1.41E-247	07midbrain	1.079
Malat1	1.33E-250	1.028017518	0.985	0.975	4.12E-246	07midbrain	1.01
Sox4	9.98E-250	0.849745214	0.955	0.922	3.10E-245	07midbrain	1.036
Fabp7	3.79E-248	0.978405601	0.944	0.593	1.18E-243	07midbrain	1.592
Ttc3	6.36E-248	0.761858593	0.943	0.936	1.97E-243	07midbrain	1.007
Mir124-2hg	5.54E-246	0.764713731	0.587	0.178	1.72E-241	07midbrain	3.298
Snrpn	5.86E-242	1.020478128	0.826	0.547	1.82E-237	07midbrain	1.51
Tagln3	9.33E-238	0.972446807	0.808	0.435	2.90E-233	07midbrain	1.857
3-Sep	8.55E-237	0.979757134	0.807	0.48	2.65E-232	07midbrain	1.681
Gnao1	2.61E-236	0.919744521	0.779	0.415	8.10E-232	07midbrain	1.877
Bex2	1.01E-235	0.868297356	0.9	0.811	3.12E-231	07midbrain	1.11
Lhx1os	2.17E-234	0.766407056	0.45	0.104	6.73E-230	07midbrain	4.327
Calm1	3.83E-233	0.550459276	0.987	0.994	1.19E-228	07midbrain	0.993
Ndn	6.88E-231	0.828341879	0.937	0.921	2.14E-226	07midbrain	1.017
Dpysl2	2.79E-227	0.775467429	0.944	0.913	8.67E-223	07midbrain	1.034
Kif5c	9.49E-218	0.877112937	0.728	0.358	2.95E-213	07midbrain	2.034
Cacng4	2.84E-216	1.116794719	0.757	0.423	8.81E-212	07midbrain	1.79
mt-Atp8	6.55E-216	1.117354942	0.847	0.545	2.03E-211	07midbrain	1.554
Cd24a	5.05E-214	0.687251683	0.961	0.953	1.57E-209	07midbrain	1.008
Sbk1	9.28E-213	0.878041534	0.869	0.766	2.88E-208	07midbrain	1.134
Actg1	1.14E-211	0.43294145	0.999	0.999	3.55E-207	07midbrain	1
Celf5	7.95E-211	0.705776657	0.581	0.203	2.47E-206	07midbrain	2.862
Serf1	5.35E-209	0.705931873	0.934	0.937	1.66E-204	07midbrain	0.997
Cnih2	5.43E-206	0.837559377	0.748	0.424	1.69E-201	07midbrain	1.764
Ywhag	3.69E-205	0.694120932	0.909	0.905	1.15E-200	07midbrain	1.004
Ptms	1.81E-201	0.620251749	0.959	0.967	5.62E-197	07midbrain	0.992
Ybx1	3.19E-201	0.593921323	0.999	0.998	9.90E-197	07midbrain	1.001
Nsg1	5.74E-201	0.845164178	0.834	0.69	1.78E-196	07midbrain	1.209
Tmem130	1.17E-199	0.617851099	0.488	0.141	3.63E-195	07midbrain	3.461
Nrep	3.65E-194	0.553931872	0.981	0.97	1.13E-189	07midbrain	1.011
Pou2f2	3.58E-193	0.594622435	0.427	0.11	1.11E-188	07midbrain	3.882
Fabp5	6.91E-193	0.587622736	0.979	0.972	2.15E-188	07midbrain	1.007
Chd3os	2.91E-187	0.862355955	0.669	0.339	9.03E-183	07midbrain	1.973
Dynll2	4.96E-187	0.816067303	0.859	0.819	1.54E-182	07midbrain	1.049
mt-Co1	8.11E-187	0.531428215	1	1	2.52E-182	07midbrain	1
Dpysl5	3.34E-185	0.825135851	0.751	0.452	1.04E-180	07midbrain	1.662
Atxn7l3b	2.98E-184	0.620791717	0.947	0.952	9.25E-180	07midbrain	0.995
Gm27199	8.12E-184	0.393521487	0.263	0.041	2.52E-179	07midbrain	6.415
Jpt1	2.92E-180	0.566954296	0.956	0.963	9.06E-176	07midbrain	0.993
Cacng2	2.22E-177	0.412718186	0.312	0.06	6.90E-173	07midbrain	5.2
Matr3	3.63E-177	0.605036923	0.936	0.95	1.13E-172	07midbrain	0.985
Nova1	3.68E-176	0.818533083	0.607	0.274	1.14E-171	07midbrain	2.215
Snhg11	6.77E-174	0.926897228	0.694	0.385	2.10E-169	07midbrain	1.803
Gria2	7.02E-173	0.711195972	0.613	0.266	2.18E-168	07midbrain	2.305
Tcaf1	1.37E-170	0.794681246	0.829	0.771	4.24E-166	07midbrain	1.075
Fnbp1l	1.06E-169	0.749754111	0.834	0.792	3.28E-165	07midbrain	1.053
Map6	2.56E-169	0.691512609	0.591	0.258	7.94E-165	07midbrain	2.291
Aplp1	1.12E-166	0.826591542	0.755	0.543	3.47E-162	07midbrain	1.39
Pak3	2.10E-165	0.814998746	0.663	0.364	6.52E-161	07midbrain	1.821
Tubb5	3.42E-164	0.34492945	1	1	1.06E-159	07midbrain	1
Pfn2	1.71E-163	0.69408292	0.851	0.828	5.32E-159	07midbrain	1.028
Calm3	1.74E-163	0.541093009	0.931	0.943	5.40E-159	07midbrain	0.987
Ncan	1.05E-162	0.618280697	0.583	0.237	3.26E-158	07midbrain	2.46
Dclk1	1.13E-162	0.774168998	0.79	0.64	3.52E-158	07midbrain	1.234
Eid1	2.27E-161	0.601407512	0.964	0.963	7.06E-157	07midbrain	1.001
Hdgfl3	1.25E-159	0.790327897	0.809	0.717	3.89E-155	07midbrain	1.128
Inpp5f	6.78E-159	0.7943973	0.678	0.405	2.11E-154	07midbrain	1.674
En2	2.27E-158	0.291182772	0.167	0.018	7.04E-154	07midbrain	9.278
Scn3a	3.41E-158	0.623271348	0.515	0.196	1.06E-153	07midbrain	2.628
H3f3a	1.63E-157	0.341984253	1	1	5.06E-153	07midbrain	1
Gm42418	6.77E-157	0.713076011	1	1	2.10E-152	07midbrain	1
Nhlh2	2.58E-156	0.668983778	0.46	0.15	8.00E-152	07midbrain	3.067
Ckb	5.93E-156	0.621965323	0.915	0.861	1.84E-151	07midbrain	1.063
Rab3a	1.98E-155	0.75844228	0.683	0.405	6.14E-151	07midbrain	1.686
9330159F19Rik	8.95E-155	0.601445569	0.53	0.206	2.78E-150	07midbrain	2.573
Pou3f2	8.79E-154	0.605334256	0.438	0.136	2.73E-149	07midbrain	3.221
Scg3	1.36E-153	0.619659164	0.538	0.216	4.24E-149	07midbrain	2.491
Rnf152	4.43E-153	0.561612591	0.436	0.139	1.38E-148	07midbrain	3.137
Gdi1	6.51E-152	0.636867424	0.852	0.843	2.02E-147	07midbrain	1.011
Actl6b	9.98E-152	0.531449528	0.488	0.172	3.10E-147	07midbrain	2.837
Rpl35	5.22E-151	0.53603839	0.996	0.992	1.62E-146	07midbrain	1.004
Trim2	6.26E-149	0.775644147	0.751	0.563	1.94E-144	07midbrain	1.334
2900011O08Rik	4.51E-147	0.676076292	0.556	0.245	1.40E-142	07midbrain	2.269
Klc1	1.70E-146	0.706919307	0.805	0.765	5.29E-142	07midbrain	1.052
Onecut2	2.12E-146	0.603366367	0.382	0.11	6.59E-142	07midbrain	3.473
Nefl	3.51E-146	1.198664694	0.771	0.552	1.09E-141	07midbrain	1.397
Soga3	9.21E-145	0.598072952	0.495	0.188	2.86E-140	07midbrain	2.633
Gad2	1.72E-144	0.642633263	0.428	0.136	5.33E-140	07midbrain	3.147
Id4	3.77E-142	0.764094923	0.743	0.512	1.17E-137	07midbrain	1.451
Phyhipl	6.43E-142	0.530892017	0.478	0.178	2.00E-137	07midbrain	2.685
Gabrg2	7.28E-142	0.486383621	0.398	0.122	2.26E-137	07midbrain	3.262
Dner	7.55E-141	0.698206359	0.614	0.319	2.34E-136	07midbrain	1.925
Pkia	1.80E-140	0.752137515	0.755	0.633	5.60E-136	07midbrain	1.193
Rtn3	3.14E-140	0.61543513	0.867	0.897	9.75E-136	07midbrain	0.967
Gdap1	4.50E-140	0.522519038	0.421	0.138	1.40E-135	07midbrain	3.051
Gata3	1.01E-139	0.62654175	0.356	0.1	3.14E-135	07midbrain	3.56
Ank3	2.53E-139	0.768182187	0.716	0.536	7.87E-135	07midbrain	1.336
Dnaja1	7.88E-139	0.477126559	0.93	0.966	2.45E-134	07midbrain	0.963
Fam155a	2.85E-137	0.44143408	0.362	0.104	8.85E-133	07midbrain	3.481
Hsp90aa1	2.94E-137	0.418412046	0.981	0.99	9.13E-133	07midbrain	0.991
Eif4g2	2.24E-134	0.364256888	0.988	0.996	6.95E-130	07midbrain	0.992
Fez1	5.59E-134	0.702321046	0.734	0.52	1.74E-129	07midbrain	1.412
Marcksl1	8.80E-133	0.39445337	0.998	0.992	2.73E-128	07midbrain	1.006
Nrxn3	9.09E-133	0.569910708	0.444	0.16	2.82E-128	07midbrain	2.775
Atpif1	1.29E-130	0.354276419	0.989	0.992	3.99E-126	07midbrain	0.997
Hecw1	1.98E-129	0.523029622	0.42	0.145	6.16E-125	07midbrain	2.897
Rbfox1	8.24E-129	0.477422847	0.325	0.087	2.56E-124	07midbrain	3.736
Pak7	9.89E-129	0.456164183	0.386	0.122	3.07E-124	07midbrain	3.164
mt-Atp6	2.86E-128	0.367728471	1	1	8.90E-124	07midbrain	1
Runx1t1	1.19E-127	0.920069022	0.727	0.579	3.71E-123	07midbrain	1.256
Smim18	7.30E-127	0.484341104	0.43	0.155	2.27E-122	07midbrain	2.774
Fam57b	8.82E-127	0.510963112	0.476	0.19	2.74E-122	07midbrain	2.505
Chgb	1.89E-126	0.557682302	0.443	0.168	5.87E-122	07midbrain	2.637
Pou6f2	1.90E-126	0.282448924	0.172	0.025	5.90E-122	07midbrain	6.88
Zfp811	5.02E-126	0.655023479	0.541	0.263	1.56E-121	07midbrain	2.057
Atp1a3	9.25E-126	0.552761155	0.501	0.214	2.87E-121	07midbrain	2.341
Lars2	1.55E-125	0.609894644	0.988	0.959	4.81E-121	07midbrain	1.03
6330403K07Rik	8.42E-125	0.583327521	0.841	0.841	2.62E-120	07midbrain	1
Nova2	1.27E-124	0.456003928	0.416	0.148	3.95E-120	07midbrain	2.811
Tenm2	5.97E-124	0.555539176	0.445	0.171	1.85E-119	07midbrain	2.602
Rab6b	3.09E-123	0.727099829	0.678	0.478	9.59E-119	07midbrain	1.418
Lhfpl4	8.22E-123	0.479274497	0.426	0.156	2.55E-118	07midbrain	2.731
mt-Co2	1.69E-122	0.389966119	1	1	5.24E-118	07midbrain	1
Syt11	6.47E-122	0.693624314	0.71	0.513	2.01E-117	07midbrain	1.384
Reep1	2.11E-120	0.734447897	0.678	0.49	6.56E-116	07midbrain	1.384
Enc1	4.47E-119	0.722409792	0.728	0.585	1.39E-114	07midbrain	1.244
Kif5a	6.01E-119	0.596038012	0.544	0.269	1.87E-114	07midbrain	2.022
Gprin1	2.82E-118	0.537219148	0.482	0.207	8.75E-114	07midbrain	2.329
Cpe	6.95E-117	0.577623937	0.824	0.815	2.16E-112	07midbrain	1.011
Apba2	5.77E-116	0.617791037	0.547	0.272	1.79E-111	07midbrain	2.011
Mapk10	2.05E-115	0.543132323	0.444	0.18	6.36E-111	07midbrain	2.467
Disp2	1.47E-113	0.451102725	0.413	0.153	4.57E-109	07midbrain	2.699
Olfm1	4.30E-112	0.676476605	0.748	0.666	1.33E-107	07midbrain	1.123
Samd10	4.62E-112	0.52169818	0.483	0.221	1.44E-107	07midbrain	2.186
Resp18	1.13E-111	0.462041844	0.397	0.143	3.51E-107	07midbrain	2.776
Tubb4a	1.21E-111	0.632625856	0.562	0.319	3.75E-107	07midbrain	1.762
Ly6h	1.59E-111	0.732467968	0.689	0.558	4.95E-107	07midbrain	1.235
Cmip	6.34E-111	0.529635853	0.448	0.187	1.97E-106	07midbrain	2.396
Pafah1b3	7.30E-111	0.545020269	0.836	0.867	2.27E-106	07midbrain	0.964
Ttc9b	1.36E-110	0.498920148	0.488	0.213	4.24E-106	07midbrain	2.291
Sv2a	3.35E-110	0.561045794	0.5	0.24	1.04E-105	07midbrain	2.083
Mkrn1	3.38E-110	0.603115106	0.771	0.725	1.05E-105	07midbrain	1.063
Csrnp3	8.10E-110	0.600228106	0.487	0.228	2.52E-105	07midbrain	2.136
Tmeff1	1.70E-109	0.65723895	0.744	0.693	5.27E-105	07midbrain	1.074
Rnf165	8.29E-108	0.580036503	0.507	0.248	2.57E-103	07midbrain	2.044
Zfhx3	1.52E-107	0.726127929	0.822	0.792	4.71E-103	07midbrain	1.038
Zcchc12	2.09E-107	0.592022125	0.492	0.239	6.49E-103	07midbrain	2.059
Nrcam	2.30E-107	0.526919099	0.498	0.235	7.13E-103	07midbrain	2.119
Cadps	3.85E-107	0.486601557	0.462	0.201	1.19E-102	07midbrain	2.299
mt-Nd4l	4.33E-107	0.836074307	0.7	0.535	1.34E-102	07midbrain	1.308
Celf6	3.78E-106	0.276619371	0.246	0.059	1.17E-101	07midbrain	4.169
Six3	5.79E-106	0.653790929	0.311	0.092	1.80E-101	07midbrain	3.38
Ptpn5	9.32E-106	0.471683916	0.438	0.182	2.89E-101	07midbrain	2.407
Scg5	5.00E-105	0.524579484	0.481	0.223	1.55E-100	07midbrain	2.157
mt-Co3	3.31E-104	0.302993736	1	1	1.03E-99	07midbrain	1
Atcay	8.93E-104	0.452825043	0.403	0.154	2.77E-99	07midbrain	2.617
Nrxn1	1.48E-103	0.588437505	0.559	0.309	4.58E-99	07midbrain	1.809
Snap25	6.92E-103	0.563020139	0.504	0.246	2.15E-98	07midbrain	2.049
Nefm	9.25E-102	1.037135046	0.666	0.454	2.87E-97	07midbrain	1.467
Camta1	1.13E-101	0.637154032	0.725	0.682	3.50E-97	07midbrain	1.063
Gsk3b	1.30E-101	0.559801371	0.8	0.838	4.04E-97	07midbrain	0.955
Ywhaq	2.23E-101	0.333519701	0.959	0.983	6.92E-97	07midbrain	0.976
Ftl1	4.10E-101	0.306434227	1	1	1.27E-96	07midbrain	1
Evl	1.31E-100	0.519369687	0.816	0.846	4.08E-96	07midbrain	0.965
Kif1a	1.44E-100	0.57449545	0.566	0.33	4.46E-96	07midbrain	1.715
Sez6l2	2.17E-100	0.525911159	0.467	0.219	6.75E-96	07midbrain	2.132
Nrxn2	3.44E-99	0.507380398	0.461	0.212	1.07E-94	07midbrain	2.175
Pgm2l1	4.95E-99	0.725382781	0.597	0.404	1.54E-94	07midbrain	1.478
Thra	1.13E-98	0.543943167	0.794	0.819	3.50E-94	07midbrain	0.969
Serp2	2.05E-97	0.546874593	0.536	0.302	6.36E-93	07midbrain	1.775
Idh1	3.04E-97	0.572754197	0.772	0.787	9.43E-93	07midbrain	0.981
Asic4	7.86E-97	0.30567925	0.221	0.052	2.44E-92	07midbrain	4.25
L1cam	4.46E-95	0.510010615	0.461	0.215	1.38E-90	07midbrain	2.144
Gabarapl2	5.28E-95	0.515334718	0.769	0.782	1.64E-90	07midbrain	0.983
Cox5a	1.26E-94	0.428189221	0.888	0.946	3.91E-90	07midbrain	0.939
Ntm	1.84E-93	0.694987594	0.544	0.32	5.72E-89	07midbrain	1.7
Gdap1l1	3.92E-93	0.455671196	0.43	0.193	1.22E-88	07midbrain	2.228
Syt1	4.86E-92	0.472716455	0.43	0.191	1.51E-87	07midbrain	2.251
Tspan13	7.97E-92	0.62288416	0.698	0.629	2.47E-87	07midbrain	1.11
Tulp4	4.14E-91	0.589317271	0.746	0.748	1.29E-86	07midbrain	0.997
Sez6l	8.79E-90	0.467520636	0.41	0.18	2.73E-85	07midbrain	2.278
Pcp4	1.68E-89	0.798390216	0.535	0.32	5.21E-85	07midbrain	1.672
Cxadr	4.61E-89	0.612111493	0.66	0.527	1.43E-84	07midbrain	1.252
Cxxc4	1.33E-88	0.630929087	0.551	0.349	4.13E-84	07midbrain	1.579
Kif1b	1.61E-88	0.565680986	0.748	0.767	5.01E-84	07midbrain	0.975
Tspyl4	4.59E-88	0.615334087	0.576	0.386	1.42E-83	07midbrain	1.492
Erh	6.94E-88	0.455482494	0.852	0.872	2.16E-83	07midbrain	0.977
Celf3	1.34E-87	0.342419683	0.325	0.116	4.16E-83	07midbrain	2.802
Rcan2	1.47E-87	0.476746432	0.425	0.194	4.58E-83	07midbrain	2.191
Csnk1e	1.94E-87	0.598164876	0.758	0.798	6.01E-83	07midbrain	0.95
Atat1	2.96E-87	0.609877866	0.682	0.613	9.19E-83	07midbrain	1.113
Hmgcs1	1.52E-86	0.506997562	0.8	0.858	4.71E-82	07midbrain	0.932
Gabrb3	1.52E-86	0.483652742	0.454	0.225	4.72E-82	07midbrain	2.018
Dnajb6	1.95E-86	0.534406727	0.785	0.834	6.05E-82	07midbrain	0.941
B3gat1	6.95E-86	0.443562826	0.437	0.205	2.16E-81	07midbrain	2.132
Gnaq	2.09E-85	0.651391263	0.701	0.654	6.49E-81	07midbrain	1.072
Rab6a	4.76E-85	0.517445094	0.782	0.843	1.48E-80	07midbrain	0.928
Psip1	5.43E-85	0.439712011	0.859	0.924	1.69E-80	07midbrain	0.93
Nell2	6.42E-85	0.486977996	0.458	0.228	1.99E-80	07midbrain	2.009
H3f3b	9.33E-85	0.284358433	0.993	0.998	2.90E-80	07midbrain	0.995
Hmgb3	1.72E-84	0.483230389	0.848	0.907	5.35E-80	07midbrain	0.935
Dync1i2	1.86E-84	0.481686816	0.811	0.879	5.77E-80	07midbrain	0.923
Slc32a1	4.08E-84	0.285703403	0.246	0.07	1.27E-79	07midbrain	3.514
Ralyl	5.31E-84	0.353051787	0.306	0.107	1.65E-79	07midbrain	2.86
Rundc3a	7.48E-84	0.520009192	0.499	0.275	2.32E-79	07midbrain	1.815
Tmod2	7.67E-84	0.609868899	0.553	0.364	2.38E-79	07midbrain	1.519
Pantr1	1.15E-83	0.505871306	0.603	0.352	3.57E-79	07midbrain	1.713
G3bp2	2.54E-83	0.487873124	0.802	0.88	7.88E-79	07midbrain	0.911
Slc17a6	4.28E-83	0.407274577	0.368	0.151	1.33E-78	07midbrain	2.437
Zcchc18	6.51E-83	0.566636987	0.551	0.348	2.02E-78	07midbrain	1.583
Xpr1	8.22E-83	0.621673275	0.606	0.456	2.55E-78	07midbrain	1.329
Phactr3	1.29E-82	0.391592377	0.365	0.148	3.99E-78	07midbrain	2.466
Top2b	2.50E-82	0.449968683	0.836	0.909	7.77E-78	07midbrain	0.92
Hsbp1	2.89E-82	0.375958934	0.877	0.947	8.97E-78	07midbrain	0.926
Apc2	8.05E-81	0.490793155	0.49	0.272	2.50E-76	07midbrain	1.801
Trim67	1.05E-80	0.447064053	0.426	0.201	3.25E-76	07midbrain	2.119
1500009C09Rik	2.66E-80	0.350455	0.218	0.058	8.26E-76	07midbrain	3.759
Ankrd12	2.15E-79	0.671144349	0.562	0.379	6.67E-75	07midbrain	1.483
Kif21b	7.80E-79	0.553482826	0.549	0.355	2.42E-74	07midbrain	1.546
Nr2f1	8.38E-79	0.706367005	0.727	0.608	2.60E-74	07midbrain	1.196
Nkx6-1	8.38E-79	0.337790189	0.222	0.061	2.60E-74	07midbrain	3.639
Bzw2	1.42E-77	0.447136562	0.802	0.874	4.40E-73	07midbrain	0.918
Gm17750	2.25E-77	0.478778473	0.482	0.24	6.98E-73	07midbrain	2.008
Camk2n1	3.58E-77	0.620491641	0.539	0.36	1.11E-72	07midbrain	1.497
Klf7	4.10E-77	0.65843111	0.575	0.413	1.27E-72	07midbrain	1.392
Sst	5.89E-77	0.552961764	0.415	0.191	1.83E-72	07midbrain	2.173
Kif21a	7.33E-76	0.594058248	0.556	0.371	2.28E-71	07midbrain	1.499
Cd200	1.23E-75	0.555966693	0.561	0.395	3.81E-71	07midbrain	1.42
Cox6b1	3.21E-75	0.283359848	0.97	0.99	9.98E-71	07midbrain	0.98
Dusp8	3.67E-75	0.486783255	0.466	0.257	1.14E-70	07midbrain	1.813
Gad1	9.18E-75	0.363377017	0.289	0.101	2.85E-70	07midbrain	2.861
Cox7a2	1.65E-74	0.27980328	0.973	0.989	5.12E-70	07midbrain	0.984
Snap91	2.98E-74	0.503393482	0.5	0.308	9.25E-70	07midbrain	1.623
Ap3b2	3.91E-74	0.420435569	0.417	0.205	1.21E-69	07midbrain	2.034
Sez6	9.40E-74	0.434213498	0.428	0.205	2.92E-69	07midbrain	2.088
Dusp26	1.04E-73	0.336228539	0.318	0.123	3.24E-69	07midbrain	2.585
Kidins220	3.05E-73	0.563589794	0.688	0.686	9.46E-69	07midbrain	1.003
Dnajc6	5.24E-73	0.396572957	0.358	0.155	1.63E-68	07midbrain	2.31
Pbx3	8.60E-73	0.697119166	0.64	0.567	2.67E-68	07midbrain	1.129
Selenow	2.34E-72	0.280507613	0.964	0.988	7.28E-68	07midbrain	0.976
Serinc1	2.73E-72	0.448150175	0.8	0.88	8.49E-68	07midbrain	0.909
Ubqln2	1.40E-71	0.489975838	0.754	0.817	4.35E-67	07midbrain	0.923
Bex3	2.85E-71	0.338401501	0.887	0.956	8.85E-67	07midbrain	0.928
Dscam	1.04E-70	0.267532469	0.218	0.064	3.22E-66	07midbrain	3.406
Oprl1	1.09E-70	0.349761763	0.354	0.156	3.39E-66	07midbrain	2.269
Ctnnd2	4.13E-70	0.444886457	0.481	0.277	1.28E-65	07midbrain	1.736
Pdap1	4.94E-70	0.461948728	0.863	0.926	1.53E-65	07midbrain	0.932
A730017C20Rik	6.90E-70	0.464014879	0.425	0.226	2.14E-65	07midbrain	1.881
Dynlt1a	9.47E-70	0.508538742	0.511	0.335	2.94E-65	07midbrain	1.525
Ppm1e	2.12E-69	0.419457073	0.404	0.203	6.57E-65	07midbrain	1.99
Ccdc184	5.76E-69	0.26132737	0.246	0.081	1.79E-64	07midbrain	3.037
Erc2	1.64E-68	0.472039314	0.403	0.204	5.09E-64	07midbrain	1.975
Fxyd6	1.30E-67	0.503217689	0.705	0.71	4.04E-63	07midbrain	0.993
Nap1l2	1.88E-67	0.370231081	0.339	0.146	5.84E-63	07midbrain	2.322
Serpini1	2.26E-67	0.447591732	0.437	0.237	7.01E-63	07midbrain	1.844
Ddx5	4.01E-67	0.268430782	0.982	0.992	1.25E-62	07midbrain	0.99
Mt3	1.37E-66	0.420624564	0.541	0.324	4.27E-62	07midbrain	1.67
C130071C03Rik	1.42E-66	0.407417748	0.427	0.207	4.39E-62	07midbrain	2.063
Rmst	1.65E-66	0.351613212	0.333	0.143	5.13E-62	07midbrain	2.329
Prdx2	2.65E-66	0.257604929	0.994	0.994	8.24E-62	07midbrain	1
Ctnna2	2.92E-66	0.484211809	0.472	0.285	9.07E-62	07midbrain	1.656
Anks1b	8.66E-66	0.370165688	0.305	0.124	2.69E-61	07midbrain	2.46
Gprasp1	9.41E-66	0.526916635	0.701	0.729	2.92E-61	07midbrain	0.962
Glra2	3.36E-65	0.258609587	0.231	0.074	1.04E-60	07midbrain	3.122
Map7d2	4.04E-65	0.286685829	0.255	0.089	1.25E-60	07midbrain	2.865
Dynlrb1	1.17E-64	0.318307855	0.914	0.971	3.64E-60	07midbrain	0.941
Arl8a	1.30E-64	0.517397469	0.688	0.704	4.04E-60	07midbrain	0.977
Syp	3.29E-64	0.308213111	0.314	0.13	1.02E-59	07midbrain	2.415
Rgs17	4.48E-64	0.354815405	0.268	0.1	1.39E-59	07midbrain	2.68
Dstn	5.35E-64	0.35381736	0.863	0.943	1.66E-59	07midbrain	0.915
Usp22	6.57E-64	0.384555179	0.808	0.893	2.04E-59	07midbrain	0.905
Atp6v1g1	7.51E-64	0.371981316	0.829	0.908	2.33E-59	07midbrain	0.913
Uba52	8.07E-64	0.319913764	0.978	0.983	2.50E-59	07midbrain	0.995
Stxbp1	3.39E-63	0.498955091	0.546	0.406	1.05E-58	07midbrain	1.345
Ahi1	6.91E-63	0.499555485	0.506	0.349	2.14E-58	07midbrain	1.45
Pclo	6.91E-63	0.314703204	0.308	0.128	2.15E-58	07midbrain	2.406
Eif4a2	1.07E-62	0.382254408	0.851	0.931	3.33E-58	07midbrain	0.914
Caly	1.77E-62	0.349701828	0.318	0.136	5.51E-58	07midbrain	2.338
Epha5	1.93E-62	0.491522149	0.439	0.237	5.99E-58	07midbrain	1.852
Esrrg	2.29E-62	0.346039046	0.257	0.095	7.11E-58	07midbrain	2.705
Map9	3.33E-62	0.452590944	0.388	0.2	1.03E-57	07midbrain	1.94
Napb	4.01E-62	0.417301171	0.37	0.183	1.25E-57	07midbrain	2.022
Cep170	5.38E-62	0.481789117	0.681	0.691	1.67E-57	07midbrain	0.986
Jakmip2	6.74E-62	0.347106714	0.324	0.142	2.09E-57	07midbrain	2.282
Nav1	1.00E-61	0.539728037	0.663	0.654	3.11E-57	07midbrain	1.014
Celf2	1.78E-61	0.514760885	0.782	0.814	5.54E-57	07midbrain	0.961
Trim9	2.91E-61	0.321244876	0.307	0.13	9.03E-57	07midbrain	2.362
Zwint	5.57E-61	0.415533198	0.771	0.881	1.73E-56	07midbrain	0.875
Cyfip2	1.90E-60	0.492673352	0.54	0.394	5.91E-56	07midbrain	1.371
D430019H16Rik	4.01E-60	0.501250127	0.635	0.588	1.25E-55	07midbrain	1.08
Brsk2	6.95E-60	0.350257697	0.383	0.193	2.16E-55	07midbrain	1.984
Uncx	6.97E-60	0.32356511	0.24	0.086	2.16E-55	07midbrain	2.791
Slc1a2	1.54E-59	0.43033316	0.421	0.234	4.77E-55	07midbrain	1.799
Nme1	1.60E-59	0.276936408	0.921	0.967	4.97E-55	07midbrain	0.952
Cadm2	2.64E-59	0.412393177	0.34	0.16	8.21E-55	07midbrain	2.125
Miat	3.07E-59	0.538274778	0.536	0.383	9.52E-55	07midbrain	1.399
Gabra2	3.98E-59	0.339572285	0.272	0.106	1.24E-54	07midbrain	2.566
Hdac2	4.68E-59	0.36895512	0.842	0.928	1.45E-54	07midbrain	0.907
mt-Nd5	9.21E-59	0.531093133	0.862	0.908	2.86E-54	07midbrain	0.949
Dpf1	9.92E-59	0.400873668	0.38	0.196	3.08E-54	07midbrain	1.939
Elmod1	1.01E-58	0.30941416	0.297	0.123	3.15E-54	07midbrain	2.415
Uba1	1.55E-58	0.312989251	0.874	0.945	4.82E-54	07midbrain	0.925
Nmnat2	1.71E-58	0.343541179	0.364	0.18	5.30E-54	07midbrain	2.022
Mapre2	2.18E-58	0.516949757	0.691	0.722	6.76E-54	07midbrain	0.957
Dpysl4	2.29E-58	0.539074548	0.586	0.5	7.11E-54	07midbrain	1.172
Ephb1	2.85E-58	0.487345031	0.409	0.232	8.84E-54	07midbrain	1.763
Scg2	3.18E-58	0.360649324	0.284	0.117	9.88E-54	07midbrain	2.427
Zfp428	5.35E-58	0.530863505	0.596	0.527	1.66E-53	07midbrain	1.131
Kmt2e	6.35E-58	0.511475932	0.723	0.786	1.97E-53	07midbrain	0.92
Strbp	6.58E-58	0.532431036	0.657	0.665	2.04E-53	07midbrain	0.988
Smarcc2	1.46E-57	0.430978703	0.731	0.8	4.54E-53	07midbrain	0.914
Mmp24	1.62E-57	0.304433068	0.316	0.139	5.02E-53	07midbrain	2.273
Pou3f3	1.76E-57	0.481501281	0.569	0.392	5.46E-53	07midbrain	1.452
Lin7c	2.78E-57	0.489844055	0.678	0.694	8.64E-53	07midbrain	0.977
Rab10	2.85E-57	0.423882662	0.778	0.876	8.86E-53	07midbrain	0.888
Svop	4.84E-57	0.284307166	0.303	0.13	1.50E-52	07midbrain	2.331
Usmg5	4.96E-57	0.25269281	0.945	0.987	1.54E-52	07midbrain	0.957
Hap1	5.86E-57	0.373433199	0.345	0.167	1.82E-52	07midbrain	2.066
Atp6v1e1	6.34E-57	0.456465715	0.725	0.808	1.97E-52	07midbrain	0.897
Fbll1	8.88E-57	0.253715155	0.248	0.092	2.76E-52	07midbrain	2.696
C530008M17Rik	1.09E-56	0.490156229	0.57	0.474	3.39E-52	07midbrain	1.203
Cnr1	3.11E-56	0.511020703	0.471	0.302	9.66E-52	07midbrain	1.56
Pak1	8.37E-56	0.554870882	0.566	0.491	2.60E-51	07midbrain	1.153
Sobp	1.15E-55	0.503403379	0.448	0.283	3.56E-51	07midbrain	1.583
Pebp1	1.15E-55	0.289595598	0.905	0.965	3.58E-51	07midbrain	0.938
Rtn4	1.39E-55	0.37758257	0.834	0.922	4.30E-51	07midbrain	0.905
Ywhab	6.45E-55	0.302275205	0.928	0.976	2.00E-50	07midbrain	0.951
Pnmal2	3.53E-54	0.512500224	0.538	0.416	1.10E-49	07midbrain	1.293
Hnrnpa0	4.90E-54	0.26353798	0.955	0.983	1.52E-49	07midbrain	0.972
Clvs1	6.62E-54	0.300705257	0.301	0.135	2.06E-49	07midbrain	2.23
Ss18l1	1.09E-53	0.413711534	0.431	0.269	3.39E-49	07midbrain	1.602
Ppp2r2c	1.32E-53	0.320731831	0.263	0.106	4.10E-49	07midbrain	2.481
Pbx1	1.59E-53	0.49522324	0.779	0.881	4.93E-49	07midbrain	0.884
Gabbr1	1.82E-53	0.53389075	0.557	0.475	5.65E-49	07midbrain	1.173
Magee1	5.12E-53	0.508056856	0.541	0.436	1.59E-48	07midbrain	1.241
Eif1b	6.55E-53	0.382565648	0.782	0.873	2.03E-48	07midbrain	0.896
Enho	8.67E-53	0.492275205	0.541	0.439	2.69E-48	07midbrain	1.232
Srrm3	1.01E-52	0.268399009	0.274	0.115	3.13E-48	07midbrain	2.383
Sgip1	1.27E-52	0.349946018	0.308	0.142	3.94E-48	07midbrain	2.169
Npdc1	1.33E-52	0.467115971	0.621	0.585	4.14E-48	07midbrain	1.062
Ube2ql1	1.45E-52	0.505495365	0.515	0.372	4.50E-48	07midbrain	1.384
Ids	1.54E-52	0.50739957	0.602	0.547	4.79E-48	07midbrain	1.101
Scrt1	4.77E-52	0.288510603	0.288	0.126	1.48E-47	07midbrain	2.286
Pgrmc1	5.37E-52	0.351304563	0.79	0.896	1.67E-47	07midbrain	0.882
Trp53inp2	5.93E-52	0.546861149	0.564	0.484	1.84E-47	07midbrain	1.165
Vamp2	7.48E-52	0.493786733	0.641	0.647	2.32E-47	07midbrain	0.991
Pafah1b1	2.25E-51	0.381070048	0.771	0.876	6.99E-47	07midbrain	0.88
Psd2	2.64E-51	0.316516964	0.334	0.166	8.21E-47	07midbrain	2.012
Camk2n2	2.69E-51	0.392662238	0.409	0.242	8.35E-47	07midbrain	1.69
Meis2	1.03E-50	0.78897305	0.711	0.761	3.20E-46	07midbrain	0.934
Romo1	1.46E-50	0.265611377	0.893	0.965	4.53E-46	07midbrain	0.925
Apbb1	2.92E-50	0.495638968	0.593	0.559	9.06E-46	07midbrain	1.061
mt-Nd3	4.84E-50	0.287186144	0.992	0.995	1.50E-45	07midbrain	0.997
Nxph1	7.51E-50	0.259000635	0.222	0.082	2.33E-45	07midbrain	2.707
Gnal	1.18E-49	0.374465825	0.314	0.152	3.67E-45	07midbrain	2.066
Mast1	1.32E-49	0.321261979	0.341	0.174	4.11E-45	07midbrain	1.96
Ptpro	7.13E-49	0.383990409	0.357	0.194	2.21E-44	07midbrain	1.84
Nfasc	9.66E-49	0.337757132	0.34	0.175	3.00E-44	07midbrain	1.943
Vstm2l	1.33E-48	0.357633636	0.336	0.172	4.15E-44	07midbrain	1.953
Trappc4	1.45E-48	0.449499626	0.684	0.76	4.50E-44	07midbrain	0.9
2900097C17Rik	1.64E-48	0.332605077	0.846	0.921	5.08E-44	07midbrain	0.919
Ccl27a	3.05E-48	0.4929031	0.576	0.535	9.47E-44	07midbrain	1.077
Pnoc	4.49E-48	0.370094079	0.24	0.099	1.40E-43	07midbrain	2.424
Igfbpl1	5.34E-48	0.372073525	0.413	0.221	1.66E-43	07midbrain	1.869
Sms	5.87E-48	0.46751138	0.648	0.679	1.82E-43	07midbrain	0.954
Dpp6	1.03E-47	0.301542444	0.305	0.147	3.20E-43	07midbrain	2.075
Ndrg4	1.03E-47	0.498270104	0.517	0.397	3.21E-43	07midbrain	1.302
Rims2	1.16E-47	0.279695383	0.265	0.115	3.61E-43	07midbrain	2.304
Apc	1.17E-47	0.522557441	0.619	0.618	3.64E-43	07midbrain	1.002
Gpm6b	2.16E-47	0.501465466	0.574	0.496	6.72E-43	07midbrain	1.157
Rnf187	2.72E-47	0.319735992	0.818	0.923	8.45E-43	07midbrain	0.886
Tub	3.44E-47	0.447003692	0.448	0.298	1.07E-42	07midbrain	1.503
Gnaz	3.62E-47	0.353457832	0.345	0.187	1.12E-42	07midbrain	1.845
C230004F18Rik	6.45E-47	0.313127982	0.22	0.085	2.00E-42	07midbrain	2.588
Cbx3	7.66E-47	0.30169375	0.893	0.968	2.38E-42	07midbrain	0.923
St8sia3	1.01E-46	0.272223096	0.278	0.126	3.14E-42	07midbrain	2.206
Slc12a5	1.17E-46	0.294775178	0.283	0.133	3.63E-42	07midbrain	2.128
Adgrb1	1.52E-46	0.363574595	0.341	0.184	4.72E-42	07midbrain	1.853
Mir124a-1hg	1.76E-46	0.331925184	0.32	0.161	5.46E-42	07midbrain	1.988
Rala	1.89E-46	0.434066955	0.704	0.784	5.88E-42	07midbrain	0.898
Syn1	2.26E-46	0.286693076	0.319	0.161	7.02E-42	07midbrain	1.981
Rbfox3	5.47E-46	0.316213383	0.314	0.154	1.70E-41	07midbrain	2.039
Add2	1.13E-45	0.413637912	0.458	0.319	3.52E-41	07midbrain	1.436
Ap2m1	1.34E-45	0.281097917	0.836	0.948	4.17E-41	07midbrain	0.882
Gm2694	3.46E-45	0.410134765	0.316	0.159	1.07E-40	07midbrain	1.987
Myt1	3.51E-45	0.315822043	0.328	0.17	1.09E-40	07midbrain	1.929
Gpr85	4.11E-45	0.354430256	0.346	0.19	1.28E-40	07midbrain	1.821
Slc6a1	4.63E-45	0.314443393	0.301	0.143	1.44E-40	07midbrain	2.105
Rac3	4.82E-45	0.499386017	0.483	0.366	1.50E-40	07midbrain	1.32
Ppp2r2b	5.87E-45	0.432108297	0.425	0.272	1.82E-40	07midbrain	1.562
Zbtb12	6.82E-45	0.292813182	0.232	0.095	2.12E-40	07midbrain	2.442
Otp	9.13E-45	0.358143032	0.177	0.06	2.83E-40	07midbrain	2.95
Cacna1b	2.29E-44	0.320348869	0.333	0.177	7.11E-40	07midbrain	1.881
Sox2	7.59E-44	0.394620033	0.441	0.266	2.36E-39	07midbrain	1.658
Mapre1	1.46E-43	0.348357227	0.799	0.917	4.53E-39	07midbrain	0.871
Npepps	1.48E-43	0.425309103	0.687	0.776	4.61E-39	07midbrain	0.885
Lmo3	1.50E-43	0.379950432	0.333	0.177	4.67E-39	07midbrain	1.881
Zfp462	2.28E-43	0.47431349	0.635	0.64	7.07E-39	07midbrain	0.992
Scrt2	5.88E-43	0.277035931	0.279	0.131	1.83E-38	07midbrain	2.13
Ppp1r1a	6.46E-43	0.414076856	0.506	0.384	2.01E-38	07midbrain	1.318
Ube2v2	1.24E-42	0.442063324	0.67	0.743	3.86E-38	07midbrain	0.902
Fam117b	1.49E-42	0.494456284	0.563	0.518	4.63E-38	07midbrain	1.087
Nacad	1.68E-42	0.328112783	0.382	0.231	5.21E-38	07midbrain	1.654
Dnajc5	1.73E-42	0.469638539	0.671	0.748	5.39E-38	07midbrain	0.897
Jph4	2.92E-42	0.378866435	0.404	0.254	9.08E-38	07midbrain	1.591
Myl12b	6.29E-42	0.318004374	0.786	0.898	1.95E-37	07midbrain	0.875
Pou3f1	7.07E-42	0.311098405	0.286	0.138	2.20E-37	07midbrain	2.072
Camk2b	1.10E-41	0.258231868	0.263	0.122	3.42E-37	07midbrain	2.156
0610010F05Rik	2.26E-41	0.456044726	0.5	0.401	7.02E-37	07midbrain	1.247
Trp53i11	3.14E-41	0.459487112	0.575	0.536	9.75E-37	07midbrain	1.073
Pnmal1	4.24E-41	0.258978648	0.271	0.128	1.32E-36	07midbrain	2.117
Podxl2	4.47E-41	0.446716265	0.647	0.702	1.39E-36	07midbrain	0.922
Cacna2d2	5.70E-41	0.298782727	0.296	0.153	1.77E-36	07midbrain	1.935
Nbea	7.35E-41	0.465555788	0.592	0.574	2.28E-36	07midbrain	1.031
Srcin1	2.81E-40	0.28921844	0.296	0.151	8.72E-36	07midbrain	1.96
Ppfia2	3.59E-40	0.308079224	0.28	0.139	1.11E-35	07midbrain	2.014
Arnt2	3.78E-40	0.47154235	0.539	0.489	1.17E-35	07midbrain	1.102
Snap47	7.32E-40	0.449795114	0.659	0.737	2.27E-35	07midbrain	0.894
Fem1b	1.66E-39	0.44732183	0.653	0.744	5.16E-35	07midbrain	0.878
Chn1	1.74E-39	0.455479545	0.516	0.446	5.40E-35	07midbrain	1.157
Cadm1	1.82E-39	0.469313119	0.593	0.566	5.64E-35	07midbrain	1.048
Cadm4	2.16E-39	0.402606385	0.41	0.28	6.71E-35	07midbrain	1.464
Cend1	3.13E-39	0.328387273	0.328	0.181	9.73E-35	07midbrain	1.812
Lrrc4b	3.20E-39	0.367291953	0.439	0.315	9.93E-35	07midbrain	1.394
Amer2	3.53E-39	0.335591681	0.347	0.202	1.10E-34	07midbrain	1.718
Ptbp2	4.62E-39	0.426613735	0.672	0.744	1.44E-34	07midbrain	0.903
Lrrc75b	6.27E-39	0.28596578	0.275	0.136	1.95E-34	07midbrain	2.022
Ndufv3	6.70E-39	0.283806547	0.805	0.922	2.08E-34	07midbrain	0.873
Skp1a	6.75E-39	0.309064478	0.833	0.932	2.10E-34	07midbrain	0.894
Ndufa1	2.07E-38	0.261032499	0.851	0.941	6.43E-34	07midbrain	0.904
Acot7	2.67E-38	0.467888077	0.589	0.59	8.30E-34	07midbrain	0.998
Dctn3	3.46E-38	0.369408232	0.695	0.793	1.07E-33	07midbrain	0.876
Plppr3	7.89E-38	0.44273687	0.521	0.469	2.45E-33	07midbrain	1.111
Tbc1d9	8.90E-38	0.35360603	0.376	0.238	2.76E-33	07midbrain	1.58
Chd5	9.08E-38	0.264444075	0.237	0.107	2.82E-33	07midbrain	2.215
Arhgap33	9.69E-38	0.433131057	0.489	0.403	3.01E-33	07midbrain	1.213
Scn3b	1.02E-37	0.44582269	0.433	0.312	3.17E-33	07midbrain	1.388
Akap9	1.11E-37	0.496196758	0.6	0.616	3.45E-33	07midbrain	0.974
Mcf2l	1.20E-37	0.381651799	0.422	0.302	3.74E-33	07midbrain	1.397
Nexmif	2.11E-37	0.302405933	0.255	0.123	6.56E-33	07midbrain	2.073
Stx7	2.50E-37	0.452501347	0.609	0.655	7.76E-33	07midbrain	0.93
Thsd7a	4.69E-37	0.345486929	0.347	0.211	1.46E-32	07midbrain	1.645
Parp6	5.34E-37	0.432213376	0.507	0.437	1.66E-32	07midbrain	1.16
Prkar1b	8.52E-37	0.448663949	0.462	0.359	2.64E-32	07midbrain	1.287
Nanos1	9.07E-37	0.258066743	0.268	0.134	2.82E-32	07midbrain	2
Brwd1	9.82E-37	0.437546275	0.624	0.687	3.05E-32	07midbrain	0.908
Cisd1	1.04E-36	0.419000048	0.642	0.717	3.24E-32	07midbrain	0.895
Prr36	1.40E-36	0.337489981	0.38	0.245	4.36E-32	07midbrain	1.551
Mapk8ip2	1.78E-36	0.316486393	0.369	0.234	5.53E-32	07midbrain	1.577
Plppr1	1.79E-36	0.335767604	0.377	0.239	5.55E-32	07midbrain	1.577
Rtl8a	2.86E-36	0.415160898	0.654	0.75	8.88E-32	07midbrain	0.872
Atp6v0e2	4.58E-36	0.352858906	0.424	0.304	1.42E-31	07midbrain	1.395
App	1.20E-35	0.337148962	0.823	0.921	3.73E-31	07midbrain	0.894
Atp6v1f	1.34E-35	0.302234851	0.76	0.895	4.16E-31	07midbrain	0.849
Scn2a	3.43E-35	0.273404578	0.26	0.129	1.07E-30	07midbrain	2.016
Acsl6	4.23E-35	0.260187583	0.282	0.148	1.31E-30	07midbrain	1.905
Fam168a	4.45E-35	0.457039826	0.642	0.701	1.38E-30	07midbrain	0.916
Cntnap2	5.83E-35	0.349716253	0.365	0.222	1.81E-30	07midbrain	1.644
Rgs2	8.89E-35	0.476313808	0.553	0.53	2.76E-30	07midbrain	1.043
Sptbn2	1.43E-34	0.304341343	0.34	0.206	4.43E-30	07midbrain	1.65
Dlgap4	2.87E-34	0.386490577	0.664	0.765	8.90E-30	07midbrain	0.868
Clasp2	2.92E-34	0.456429487	0.487	0.405	9.07E-30	07midbrain	1.202
Cdh2	4.47E-34	0.396172374	0.664	0.715	1.39E-29	07midbrain	0.929
Phactr1	5.04E-34	0.350462341	0.351	0.22	1.56E-29	07midbrain	1.595
Bicd1	5.06E-34	0.32950842	0.302	0.173	1.57E-29	07midbrain	1.746
Lrrn3	5.48E-34	0.398681032	0.393	0.271	1.70E-29	07midbrain	1.45
1500011B03Rik	5.68E-34	0.390843507	0.461	0.375	1.76E-29	07midbrain	1.229
Lrp8	1.06E-33	0.371530934	0.404	0.282	3.28E-29	07midbrain	1.433
Atl1	1.37E-33	0.388312328	0.379	0.256	4.25E-29	07midbrain	1.48
Gm3764	2.29E-33	0.255397769	0.37	0.214	7.11E-29	07midbrain	1.729
Gm45768	2.30E-33	0.255503779	0.232	0.111	7.15E-29	07midbrain	2.09
Rab33a	2.38E-33	0.267338075	0.306	0.176	7.40E-29	07midbrain	1.739
Yeats4	3.18E-33	0.449283885	0.617	0.649	9.87E-29	07midbrain	0.951
Adgrg1	3.42E-33	0.392902643	0.484	0.395	1.06E-28	07midbrain	1.225
Gm10076	5.82E-33	0.345190306	0.791	0.758	1.81E-28	07midbrain	1.044
Olfm2	8.98E-33	0.291589248	0.311	0.181	2.79E-28	07midbrain	1.718
Nap1l3	9.21E-33	0.29023881	0.26	0.136	2.86E-28	07midbrain	1.912
Akap6	9.49E-33	0.341651053	0.369	0.243	2.95E-28	07midbrain	1.519
Ptp4a1	1.52E-32	0.293543887	0.779	0.891	4.73E-28	07midbrain	0.874
Fgf13	1.66E-32	0.505807067	0.488	0.409	5.16E-28	07midbrain	1.193
Kcnq2	1.81E-32	0.28062049	0.295	0.165	5.62E-28	07midbrain	1.788
Astn1	2.43E-32	0.402639636	0.453	0.36	7.56E-28	07midbrain	1.258
Neurod1	3.17E-32	0.275121583	0.268	0.138	9.85E-28	07midbrain	1.942
Atp6v0b	3.44E-32	0.384748136	0.657	0.789	1.07E-27	07midbrain	0.833
Cops9	3.76E-32	0.255176345	0.858	0.951	1.17E-27	07midbrain	0.902
Fut9	4.78E-32	0.281251852	0.239	0.117	1.48E-27	07midbrain	2.043
Pja2	5.70E-32	0.392496945	0.694	0.791	1.77E-27	07midbrain	0.877
Ube2d1	5.78E-32	0.429615677	0.623	0.692	1.79E-27	07midbrain	0.9
Wdr6	6.62E-32	0.322218636	0.695	0.817	2.06E-27	07midbrain	0.851
Ppp3ca	8.32E-32	0.385209946	0.729	0.843	2.58E-27	07midbrain	0.865
Dclk2	8.45E-32	0.377296611	0.454	0.361	2.62E-27	07midbrain	1.258
Pcdh8	9.96E-32	0.299530524	0.292	0.167	3.09E-27	07midbrain	1.749
Ywhah	1.10E-31	0.285855284	0.825	0.937	3.42E-27	07midbrain	0.88
Chga	1.34E-31	0.32352846	0.37	0.247	4.17E-27	07midbrain	1.498
Cpeb2	1.35E-31	0.321230767	0.348	0.226	4.18E-27	07midbrain	1.54
Npas3	1.39E-31	0.494657051	0.41	0.304	4.32E-27	07midbrain	1.349
Map1lc3b	1.42E-31	0.26822042	0.761	0.897	4.40E-27	07midbrain	0.848
Fbxl16	1.94E-31	0.300955869	0.329	0.205	6.02E-27	07midbrain	1.605
Sh3bp5	3.25E-31	0.42557537	0.53	0.499	1.01E-26	07midbrain	1.062
Srgap3	3.28E-31	0.408760099	0.487	0.431	1.02E-26	07midbrain	1.13
Zfand5	3.80E-31	0.374674398	0.698	0.819	1.18E-26	07midbrain	0.852
Dtx1	5.15E-31	0.315225005	0.352	0.229	1.60E-26	07midbrain	1.537
Nsd2	6.47E-31	0.355334937	0.68	0.794	2.01E-26	07midbrain	0.856
Ptprz1	6.90E-31	0.367141972	0.437	0.319	2.14E-26	07midbrain	1.37
Ppp2ca	1.05E-30	0.253408136	0.84	0.946	3.26E-26	07midbrain	0.888
Prmt2	1.55E-30	0.418778415	0.54	0.548	4.81E-26	07midbrain	0.985
Stx1b	1.98E-30	0.340540295	0.339	0.218	6.16E-26	07midbrain	1.555
Rusc2	2.68E-30	0.394657643	0.441	0.357	8.33E-26	07midbrain	1.235
Cplx2	2.75E-30	0.564583904	0.466	0.379	8.55E-26	07midbrain	1.23
Lingo1	3.51E-30	0.361158046	0.404	0.301	1.09E-25	07midbrain	1.342
Scrn1	4.36E-30	0.371410242	0.443	0.338	1.36E-25	07midbrain	1.311
Ralgps1	4.46E-30	0.322279894	0.352	0.236	1.38E-25	07midbrain	1.492
Arpc5	4.86E-30	0.310910856	0.769	0.911	1.51E-25	07midbrain	0.844
Zbtb20	5.19E-30	0.362479272	0.382	0.264	1.61E-25	07midbrain	1.447
Myef2	5.31E-30	0.359802985	0.674	0.802	1.65E-25	07midbrain	0.84
Gdpd1	6.91E-30	0.397694431	0.436	0.351	2.15E-25	07midbrain	1.242
Khdrbs2	4.51E-29	0.269464392	0.252	0.136	1.40E-24	07midbrain	1.853
Pafah1b2	5.82E-29	0.28325029	0.75	0.892	1.81E-24	07midbrain	0.841
Meg3	7.86E-29	0.250395777	0.941	0.972	2.44E-24	07midbrain	0.968
Atp1b1	1.01E-28	0.425873869	0.507	0.46	3.12E-24	07midbrain	1.102
Ank2	1.19E-28	0.452052059	0.559	0.585	3.69E-24	07midbrain	0.956
Cntn2	1.21E-28	0.303794109	0.357	0.23	3.76E-24	07midbrain	1.552
Irf2bpl	1.39E-28	0.453323789	0.589	0.615	4.30E-24	07midbrain	0.958
Csde1	2.04E-28	0.252939971	0.877	0.961	6.35E-24	07midbrain	0.913
Tsg101	2.23E-28	0.320048213	0.684	0.807	6.93E-24	07midbrain	0.848
Mapk6	2.25E-28	0.435377387	0.576	0.616	7.00E-24	07midbrain	0.935
Vti1b	3.23E-28	0.419043586	0.61	0.667	1.00E-23	07midbrain	0.915
Shank1	3.34E-28	0.267186343	0.254	0.139	1.04E-23	07midbrain	1.827
Rab14	4.75E-28	0.288878472	0.768	0.899	1.48E-23	07midbrain	0.854
Wdr47	1.35E-27	0.335959935	0.388	0.287	4.19E-23	07midbrain	1.352
Tbcb	2.51E-27	0.284637	0.722	0.86	7.78E-23	07midbrain	0.84
Map1lc3a	2.98E-27	0.336036455	0.701	0.831	9.25E-23	07midbrain	0.844
Spag9	4.66E-27	0.375196458	0.638	0.758	1.45E-22	07midbrain	0.842
Mapk8	4.75E-27	0.434783697	0.517	0.509	1.48E-22	07midbrain	1.016
Ccdc88a	5.56E-27	0.447102603	0.619	0.667	1.73E-22	07midbrain	0.928
Elmo1	5.74E-27	0.416348733	0.394	0.304	1.78E-22	07midbrain	1.296
Hipk2	6.64E-27	0.312197708	0.262	0.151	2.06E-22	07midbrain	1.735
Ccnb1ip1	9.76E-27	0.425126849	0.38	0.27	3.03E-22	07midbrain	1.407
Enah	1.00E-26	0.308944792	0.751	0.878	3.11E-22	07midbrain	0.855
Asic1	1.36E-26	0.274000864	0.274	0.163	4.23E-22	07midbrain	1.681
Mien1	1.39E-26	0.383217342	0.603	0.698	4.31E-22	07midbrain	0.864
Palm	2.84E-26	0.393281855	0.581	0.619	8.82E-22	07midbrain	0.939
Tecr	3.71E-26	0.286869434	0.738	0.894	1.15E-21	07midbrain	0.826
Rabep1	5.94E-26	0.455490092	0.549	0.561	1.85E-21	07midbrain	0.979
Spock1	9.69E-26	0.265150613	0.307	0.193	3.01E-21	07midbrain	1.591
Dab1	9.70E-26	0.399897794	0.381	0.286	3.01E-21	07midbrain	1.332
Gprasp2	1.00E-25	0.412595719	0.473	0.433	3.11E-21	07midbrain	1.092
Cspg5	1.32E-25	0.312760829	0.352	0.246	4.10E-21	07midbrain	1.431
Alg2	1.40E-25	0.417337418	0.538	0.556	4.34E-21	07midbrain	0.968
D930028M14Rik	1.41E-25	0.261701898	0.249	0.137	4.36E-21	07midbrain	1.818
Bsn	1.84E-25	0.264979958	0.269	0.16	5.71E-21	07midbrain	1.681
Tnik	1.96E-25	0.374492306	0.425	0.346	6.09E-21	07midbrain	1.228
Prkacb	2.76E-25	0.376681495	0.649	0.758	8.57E-21	07midbrain	0.856
Atp9a	3.06E-25	0.383860707	0.561	0.591	9.51E-21	07midbrain	0.949
Pcbp4	3.07E-25	0.316747576	0.698	0.823	9.54E-21	07midbrain	0.848
Celsr2	3.22E-25	0.338026355	0.403	0.317	1.00E-20	07midbrain	1.271
Mturn	3.53E-25	0.340395849	0.397	0.305	1.10E-20	07midbrain	1.302
Lsamp	3.87E-25	0.308930704	0.331	0.227	1.20E-20	07midbrain	1.458
Shtn1	7.37E-25	0.351063518	0.275	0.169	2.29E-20	07midbrain	1.627
Hist3h2a	8.25E-25	0.399489242	0.507	0.506	2.56E-20	07midbrain	1.002
Cpeb4	1.04E-24	0.392735539	0.427	0.357	3.23E-20	07midbrain	1.196
4931428F04Rik	1.26E-24	0.371154736	0.43	0.366	3.91E-20	07midbrain	1.175
Top1	1.30E-24	0.275683196	0.805	0.929	4.03E-20	07midbrain	0.867
Islr2	1.38E-24	0.326015903	0.302	0.191	4.29E-20	07midbrain	1.581
Trim35	1.92E-24	0.313184956	0.692	0.826	5.98E-20	07midbrain	0.838
Samd14	2.42E-24	0.387541507	0.603	0.701	7.50E-20	07midbrain	0.86
Cbfa2t3	2.76E-24	0.400564678	0.405	0.334	8.56E-20	07midbrain	1.213
Agap1	3.03E-24	0.444891959	0.535	0.549	9.42E-20	07midbrain	0.974
4930402H24Rik	3.69E-24	0.419793998	0.578	0.646	1.15E-19	07midbrain	0.895
Eef1e1	3.91E-24	0.384021089	0.586	0.668	1.22E-19	07midbrain	0.877
Ube2n	4.35E-24	0.308128777	0.709	0.852	1.35E-19	07midbrain	0.832
Ttyh1	4.86E-24	0.314224878	0.387	0.279	1.51E-19	07midbrain	1.387
Crip2	6.32E-24	0.352185299	0.608	0.696	1.96E-19	07midbrain	0.874
Kifap3	7.02E-24	0.355233741	0.631	0.736	2.18E-19	07midbrain	0.857
Cadm3	9.65E-24	0.277843015	0.269	0.165	3.00E-19	07midbrain	1.63
Camsap1	9.72E-24	0.417024424	0.523	0.534	3.02E-19	07midbrain	0.979
Ap2b1	1.08E-23	0.399044943	0.586	0.647	3.36E-19	07midbrain	0.906
Peli1	1.12E-23	0.408375088	0.586	0.653	3.49E-19	07midbrain	0.897
Fam171b	1.56E-23	0.38873138	0.461	0.41	4.84E-19	07midbrain	1.124
Trim46	2.44E-23	0.267927955	0.301	0.199	7.58E-19	07midbrain	1.513
Wnk2	3.55E-23	0.322894092	0.4	0.322	1.10E-18	07midbrain	1.242
Dync1h1	3.71E-23	0.298928431	0.684	0.841	1.15E-18	07midbrain	0.813
Ctxn1	5.02E-23	0.36368545	0.576	0.649	1.56E-18	07midbrain	0.888
Vbp1	7.81E-23	0.346684141	0.627	0.753	2.43E-18	07midbrain	0.833
Cacnb3	9.07E-23	0.373371798	0.547	0.589	2.82E-18	07midbrain	0.929
Camsap3	9.91E-23	0.27943831	0.318	0.22	3.08E-18	07midbrain	1.445
Spock2	1.01E-22	0.302461314	0.347	0.25	3.13E-18	07midbrain	1.388
Mex3a	1.03E-22	0.38696991	0.637	0.741	3.20E-18	07midbrain	0.86
Rgmb	1.29E-22	0.397712605	0.555	0.597	4.02E-18	07midbrain	0.93
Zfhx2	1.47E-22	0.334473815	0.362	0.276	4.56E-18	07midbrain	1.312
Synj1	1.84E-22	0.355580765	0.415	0.354	5.70E-18	07midbrain	1.172
Shd	2.40E-22	0.339180342	0.394	0.328	7.46E-18	07midbrain	1.201
Smarca4	2.64E-22	0.268810795	0.715	0.862	8.20E-18	07midbrain	0.829
Fabp3	2.83E-22	0.344329423	0.453	0.388	8.80E-18	07midbrain	1.168
Pik3r3	3.49E-22	0.365860128	0.448	0.399	1.08E-17	07midbrain	1.123
Zfp60	3.62E-22	0.355585543	0.46	0.418	1.13E-17	07midbrain	1.1
Sox21	4.05E-22	0.274788486	0.231	0.13	1.26E-17	07midbrain	1.777
Abi2	4.38E-22	0.402908581	0.546	0.586	1.36E-17	07midbrain	0.932
Syt7	4.79E-22	0.27778442	0.312	0.214	1.49E-17	07midbrain	1.458
Smpd3	9.58E-22	0.255779553	0.337	0.236	2.98E-17	07midbrain	1.428
Tox3	1.44E-21	0.370103506	0.411	0.338	4.47E-17	07midbrain	1.216
Casp3	1.59E-21	0.363435183	0.644	0.781	4.93E-17	07midbrain	0.825
Ssbp3	1.69E-21	0.252787014	0.779	0.924	5.26E-17	07midbrain	0.843
Nudt10	1.78E-21	0.292520936	0.323	0.226	5.53E-17	07midbrain	1.429
Ap1s2	2.14E-21	0.40932211	0.473	0.451	6.65E-17	07midbrain	1.049
Insm1	2.19E-21	0.263388237	0.289	0.184	6.81E-17	07midbrain	1.571
Pdzd4	2.81E-21	0.328612842	0.371	0.291	8.73E-17	07midbrain	1.275
Map4k4	3.02E-21	0.301531884	0.709	0.863	9.39E-17	07midbrain	0.822
Fam19a2	3.29E-21	0.332925577	0.301	0.203	1.02E-16	07midbrain	1.483
Ube2e3	3.71E-21	0.276090501	0.735	0.896	1.15E-16	07midbrain	0.82
Nudt3	4.16E-21	0.322038085	0.632	0.746	1.29E-16	07midbrain	0.847
Uchl3	5.00E-21	0.37298643	0.601	0.701	1.55E-16	07midbrain	0.857
Zyg11b	5.95E-21	0.398672042	0.557	0.614	1.85E-16	07midbrain	0.907
Eif4g3	6.25E-21	0.302977588	0.681	0.828	1.94E-16	07midbrain	0.822
Ube3a	1.10E-20	0.347886285	0.664	0.802	3.41E-16	07midbrain	0.828
Clcn4	1.52E-20	0.403698013	0.539	0.603	4.73E-16	07midbrain	0.894
Polr2l	1.58E-20	0.327652728	0.603	0.662	4.90E-16	07midbrain	0.911
Rundc3b	2.25E-20	0.286832608	0.29	0.197	7.00E-16	07midbrain	1.472
Dynlt1c	2.86E-20	0.309398656	0.397	0.328	8.89E-16	07midbrain	1.21
Scamp1	4.25E-20	0.38459056	0.483	0.49	1.32E-15	07midbrain	0.986
Tsn	5.62E-20	0.258427251	0.725	0.884	1.75E-15	07midbrain	0.82
Actr1a	5.63E-20	0.375235384	0.583	0.681	1.75E-15	07midbrain	0.856
Rnf208	7.68E-20	0.259996902	0.292	0.202	2.39E-15	07midbrain	1.446
Spast	9.62E-20	0.365729089	0.602	0.707	2.99E-15	07midbrain	0.851
Slc35f1	1.04E-19	0.343129842	0.347	0.263	3.23E-15	07midbrain	1.319
Cmpk1	1.13E-19	0.289645949	0.699	0.849	3.50E-15	07midbrain	0.823
Slc29a4	1.25E-19	0.26780247	0.314	0.225	3.87E-15	07midbrain	1.396
Fzd3	1.36E-19	0.378395167	0.51	0.524	4.23E-15	07midbrain	0.973
Lonrf2	1.79E-19	0.299065375	0.364	0.287	5.55E-15	07midbrain	1.268
Scoc	1.79E-19	0.409802814	0.598	0.712	5.56E-15	07midbrain	0.84
Sncg	2.09E-19	0.502418587	0.517	0.486	6.48E-15	07midbrain	1.064
AC149090.1	2.22E-19	0.407090161	0.585	0.689	6.88E-15	07midbrain	0.849
Tmem35a	2.48E-19	0.283595205	0.322	0.232	7.72E-15	07midbrain	1.388
Nr2f2	3.13E-19	0.527988771	0.672	0.764	9.73E-15	07midbrain	0.88
Prkar2b	3.41E-19	0.392498114	0.518	0.542	1.06E-14	07midbrain	0.956
Brd3	3.69E-19	0.303424323	0.725	0.863	1.15E-14	07midbrain	0.84
B630019K06Rik	6.61E-19	0.312290299	0.34	0.265	2.05E-14	07midbrain	1.283
Mycbp2	8.70E-19	0.408733563	0.567	0.64	2.70E-14	07midbrain	0.886
Zic1	9.79E-19	0.387387751	0.488	0.407	3.04E-14	07midbrain	1.199
Rsrc2	1.14E-18	0.335663409	0.666	0.816	3.54E-14	07midbrain	0.816
Negr1	1.17E-18	0.320164581	0.334	0.25	3.64E-14	07midbrain	1.336
Rnf14	1.82E-18	0.347920924	0.557	0.64	5.65E-14	07midbrain	0.87
Ppp3cb	2.17E-18	0.300942692	0.677	0.828	6.75E-14	07midbrain	0.818
Rimklb	2.27E-18	0.348761313	0.501	0.527	7.05E-14	07midbrain	0.951
Meis3	2.54E-18	0.339241558	0.419	0.378	7.90E-14	07midbrain	1.108
Panx1	2.98E-18	0.336424868	0.436	0.415	9.26E-14	07midbrain	1.051
Cbarp	3.44E-18	0.33071944	0.4	0.352	1.07E-13	07midbrain	1.136
Pfdn4	3.95E-18	0.273722327	0.68	0.815	1.23E-13	07midbrain	0.834
Arf2	6.46E-18	0.351755226	0.545	0.624	2.01E-13	07midbrain	0.873
Arpc3	6.51E-18	0.315861608	0.641	0.779	2.02E-13	07midbrain	0.823
Camsap2	8.66E-18	0.39255628	0.5	0.545	2.69E-13	07midbrain	0.917
Hspa12a	1.15E-17	0.288096308	0.295	0.209	3.56E-13	07midbrain	1.411
Zmiz1	1.33E-17	0.293967156	0.68	0.83	4.12E-13	07midbrain	0.819
Cfl2	1.90E-17	0.281434844	0.721	0.869	5.89E-13	07midbrain	0.83
Efr3b	3.48E-17	0.290930058	0.357	0.292	1.08E-12	07midbrain	1.223
Pcdh17	6.09E-17	0.392610536	0.386	0.327	1.89E-12	07midbrain	1.18
St8sia4	8.07E-17	0.280520868	0.337	0.265	2.51E-12	07midbrain	1.272
Dmxl2	1.21E-16	0.266577584	0.326	0.251	3.75E-12	07midbrain	1.299
Trp53bp1	2.26E-16	0.341831237	0.58	0.702	7.02E-12	07midbrain	0.826
Plppr2	2.42E-16	0.308872507	0.382	0.332	7.50E-12	07midbrain	1.151
Wdfy1	2.46E-16	0.408108522	0.506	0.551	7.63E-12	07midbrain	0.918
6-Mar	3.14E-16	0.332525897	0.575	0.7	9.76E-12	07midbrain	0.821
Mrpl34	5.87E-16	0.268243864	0.677	0.852	1.82E-11	07midbrain	0.795
Mapk8ip1	6.29E-16	0.364166194	0.467	0.465	1.95E-11	07midbrain	1.004
Phf14	7.95E-16	0.327036797	0.613	0.752	2.47E-11	07midbrain	0.815
Atp6v0d1	1.09E-15	0.262390348	0.672	0.834	3.37E-11	07midbrain	0.806
Cmas	1.37E-15	0.344953562	0.584	0.706	4.25E-11	07midbrain	0.827
Atp6v1d	1.52E-15	0.353026917	0.564	0.674	4.73E-11	07midbrain	0.837
Nudt11	1.78E-15	0.280143296	0.326	0.26	5.54E-11	07midbrain	1.254
Bcl11a	1.99E-15	0.358799779	0.601	0.679	6.18E-11	07midbrain	0.885
Reep2	2.75E-15	0.277240457	0.324	0.255	8.53E-11	07midbrain	1.271
Trim37	2.78E-15	0.337248931	0.473	0.484	8.65E-11	07midbrain	0.977
Pcdh10	3.51E-15	0.336304932	0.464	0.445	1.09E-10	07midbrain	1.043
Kif3c	3.92E-15	0.327395314	0.425	0.401	1.22E-10	07midbrain	1.06
Kif3a	3.93E-15	0.389457078	0.442	0.433	1.22E-10	07midbrain	1.021
Mgea5	4.88E-15	0.295354102	0.607	0.754	1.51E-10	07midbrain	0.805
Hoxa5	5.24E-15	0.281168351	0.175	0.359	1.63E-10	07midbrain	0.487
Prkcb	6.88E-15	0.263590958	0.266	0.189	2.14E-10	07midbrain	1.407
Clstn1	6.96E-15	0.312608079	0.609	0.749	2.16E-10	07midbrain	0.813
Arl4c	1.36E-14	0.354441005	0.426	0.411	4.24E-10	07midbrain	1.036
Zc2hc1a	1.64E-14	0.349648499	0.461	0.471	5.10E-10	07midbrain	0.979
Sestd1	1.80E-14	0.347601325	0.496	0.54	5.58E-10	07midbrain	0.919
Ebf3	1.83E-14	0.442809049	0.576	0.669	5.69E-10	07midbrain	0.861
Mllt3	1.99E-14	0.353230271	0.532	0.593	6.17E-10	07midbrain	0.897
Arxes2	2.83E-14	0.356228716	0.529	0.607	8.78E-10	07midbrain	0.871
Rnf5	3.34E-14	0.32447834	0.567	0.7	1.04E-09	07midbrain	0.81
Anp32a	3.84E-14	0.340215226	0.693	0.846	1.19E-09	07midbrain	0.819
Adgrl1	4.35E-14	0.286290119	0.632	0.779	1.35E-09	07midbrain	0.811
Atp6v1a	5.89E-14	0.35793435	0.596	0.737	1.83E-09	07midbrain	0.809
Smarcd1	7.06E-14	0.326104921	0.572	0.683	2.19E-09	07midbrain	0.837
Khdrbs3	7.39E-14	0.371313475	0.534	0.583	2.30E-09	07midbrain	0.916
Blcap	8.34E-14	0.339567232	0.513	0.585	2.59E-09	07midbrain	0.877
Cyth2	1.03E-13	0.329963745	0.561	0.671	3.21E-09	07midbrain	0.836
Znrf1	1.43E-13	0.28531613	0.589	0.725	4.44E-09	07midbrain	0.812
Ncs1	1.46E-13	0.337425617	0.532	0.617	4.53E-09	07midbrain	0.862
Lhx9	1.91E-13	0.281032322	0.237	0.163	5.92E-09	07midbrain	1.454
Isl1	2.04E-13	0.578785591	0.312	0.252	6.34E-09	07midbrain	1.238
Bc1	5.13E-13	0.345134935	0.655	0.77	1.59E-08	07midbrain	0.851
Sdc3	5.26E-13	0.310577472	0.63	0.774	1.63E-08	07midbrain	0.814
Nedd4l	6.32E-13	0.355967684	0.477	0.515	1.96E-08	07midbrain	0.926
Map4	7.21E-13	0.260464826	0.667	0.825	2.24E-08	07midbrain	0.808
Atp6v1h	7.41E-13	0.330417208	0.53	0.627	2.30E-08	07midbrain	0.845
Ppp3r1	7.89E-13	0.330444417	0.54	0.638	2.45E-08	07midbrain	0.846
Stox2	1.15E-12	0.337442236	0.523	0.581	3.59E-08	07midbrain	0.9
Cnrip1	1.27E-12	0.301845769	0.371	0.332	3.93E-08	07midbrain	1.117
Tmx4	1.63E-12	0.349457569	0.494	0.562	5.05E-08	07midbrain	0.879
Ebf1	2.09E-12	0.397743161	0.58	0.619	6.50E-08	07midbrain	0.937
Pea15a	2.57E-12	0.267802152	0.624	0.77	7.99E-08	07midbrain	0.81
Zfp451	3.07E-12	0.358795347	0.524	0.618	9.54E-08	07midbrain	0.848
Lrrc49	3.34E-12	0.314807037	0.367	0.339	1.04E-07	07midbrain	1.083
Ankra2	3.69E-12	0.327022616	0.397	0.379	1.15E-07	07midbrain	1.047
Nr4a2	3.95E-12	0.400100729	0.274	0.218	1.23E-07	07midbrain	1.257
Stx12	4.40E-12	0.284628266	0.581	0.72	1.37E-07	07midbrain	0.807
Micu3	4.43E-12	0.287086778	0.275	0.214	1.38E-07	07midbrain	1.285
Stau2	5.27E-12	0.356067119	0.458	0.483	1.64E-07	07midbrain	0.948
Mob4	6.70E-12	0.277079524	0.641	0.807	2.08E-07	07midbrain	0.794
Gabarapl1	9.40E-12	0.34761036	0.488	0.55	2.92E-07	07midbrain	0.887
Dnm3	1.01E-11	0.287942832	0.343	0.296	3.13E-07	07midbrain	1.159
Madd	1.08E-11	0.266947802	0.32	0.271	3.36E-07	07midbrain	1.181
Zcrb1	1.18E-11	0.274410916	0.689	0.863	3.65E-07	07midbrain	0.798
Zfp292	1.45E-11	0.367103418	0.519	0.603	4.50E-07	07midbrain	0.861
Zmiz2	1.68E-11	0.32217567	0.53	0.631	5.21E-07	07midbrain	0.84
Scaper	1.83E-11	0.341996373	0.394	0.375	5.70E-07	07midbrain	1.051
Nicn1	2.08E-11	0.333262042	0.443	0.465	6.46E-07	07midbrain	0.953
Auts2	2.42E-11	0.324222101	0.614	0.729	7.51E-07	07midbrain	0.842
Rbfox2	2.54E-11	0.274531251	0.681	0.845	7.87E-07	07midbrain	0.806
Pcdh9	2.63E-11	0.299071481	0.258	0.2	8.17E-07	07midbrain	1.29
Pam16	2.79E-11	0.287583252	0.587	0.758	8.68E-07	07midbrain	0.774
Rprm	3.14E-11	0.43316076	0.381	0.352	9.76E-07	07midbrain	1.082
Tmem63b	3.35E-11	0.331760571	0.405	0.405	1.04E-06	07midbrain	1
Polb	3.42E-11	0.306116458	0.512	0.6	1.06E-06	07midbrain	0.853
Dnajc7	3.62E-11	0.351288703	0.562	0.682	1.12E-06	07midbrain	0.824
Dync1li1	4.26E-11	0.312428525	0.523	0.621	1.32E-06	07midbrain	0.842
Strip1	4.58E-11	0.297554504	0.53	0.647	1.42E-06	07midbrain	0.819
BC031181	4.74E-11	0.289126829	0.572	0.708	1.47E-06	07midbrain	0.808
Fry	4.88E-11	0.283707747	0.341	0.304	1.52E-06	07midbrain	1.122
Fmc1	5.09E-11	0.25675646	0.618	0.786	1.58E-06	07midbrain	0.786
Celf1	5.15E-11	0.286296164	0.66	0.844	1.60E-06	07midbrain	0.782
Gramd1a	5.95E-11	0.299901294	0.525	0.641	1.85E-06	07midbrain	0.819
Arl3	6.03E-11	0.272626281	0.604	0.748	1.87E-06	07midbrain	0.807
Slc22a17	6.06E-11	0.290153825	0.578	0.739	1.88E-06	07midbrain	0.782
Prkar2a	6.46E-11	0.379270229	0.551	0.665	2.01E-06	07midbrain	0.829
Tle4	1.50E-10	0.341125574	0.468	0.531	4.64E-06	07midbrain	0.881
Mab21l1	2.20E-10	0.266112132	0.3	0.249	6.83E-06	07midbrain	1.205
Nipsnap1	2.25E-10	0.317883632	0.502	0.584	6.99E-06	07midbrain	0.86
Nav3	2.28E-10	0.2856779	0.333	0.291	7.09E-06	07midbrain	1.144
Them4	2.33E-10	0.261112989	0.269	0.215	7.25E-06	07midbrain	1.251
Ube2e1	2.56E-10	0.297203569	0.584	0.728	7.94E-06	07midbrain	0.802
St8sia2	2.58E-10	0.317948574	0.43	0.439	8.00E-06	07midbrain	0.979
Brd2	3.35E-10	0.288851105	0.627	0.792	1.04E-05	07midbrain	0.792
Pten	4.30E-10	0.287314	0.562	0.685	1.34E-05	07midbrain	0.82
Mex3b	4.70E-10	0.308722536	0.507	0.576	1.46E-05	07midbrain	0.88
Fat3	4.81E-10	0.250511815	0.313	0.268	1.49E-05	07midbrain	1.168
Srpk2	7.49E-10	0.296696626	0.564	0.702	2.33E-05	07midbrain	0.803
Cdh13	7.88E-10	0.267564663	0.285	0.239	2.45E-05	07midbrain	1.192
Mcts1	1.04E-09	0.284122366	0.529	0.643	3.23E-05	07midbrain	0.823
Trib2	1.05E-09	0.308690477	0.547	0.661	3.26E-05	07midbrain	0.828
Atrx	1.24E-09	0.256088364	0.68	0.853	3.84E-05	07midbrain	0.797
Zmynd11	1.74E-09	0.294787125	0.617	0.777	5.42E-05	07midbrain	0.794
Atp6v1b2	2.40E-09	0.305817265	0.53	0.665	7.46E-05	07midbrain	0.797
Tanc2	2.43E-09	0.33277271	0.415	0.428	7.55E-05	07midbrain	0.97
Zfhx4	2.67E-09	0.29979491	0.674	0.791	8.30E-05	07midbrain	0.852
Vps28	2.73E-09	0.261167499	0.593	0.78	8.47E-05	07midbrain	0.76
Wsb2	3.49E-09	0.297992911	0.546	0.68	0.000108268	07midbrain	0.803
Hsdl1	4.20E-09	0.304916122	0.375	0.371	0.00013047	07midbrain	1.011
Lcorl	5.21E-09	0.319474634	0.377	0.375	0.000161777	07midbrain	1.005
Bax	5.96E-09	0.275555001	0.586	0.747	0.000185086	07midbrain	0.784
Cab39	8.42E-09	0.309602551	0.556	0.697	0.000261561	07midbrain	0.798
Cirbp	1.16E-08	0.308594783	0.538	0.679	0.000360048	07midbrain	0.792
Rnd2	1.23E-08	0.253490513	0.341	0.319	0.000382472	07midbrain	1.069
Taok3	1.27E-08	0.274446433	0.291	0.254	0.000394783	07midbrain	1.146
Ehbp1	1.41E-08	0.273990455	0.369	0.364	0.000438511	07midbrain	1.014
Carhsp1	2.19E-08	0.28254723	0.58	0.758	0.000679605	07midbrain	0.765
Mecp2	2.58E-08	0.345453153	0.458	0.527	0.000802067	07midbrain	0.869
Araf	2.98E-08	0.284812693	0.534	0.671	0.000924067	07midbrain	0.796
Snn	3.25E-08	0.270737714	0.581	0.729	0.001008648	07midbrain	0.797
Robo2	3.31E-08	0.319054131	0.487	0.548	0.001029187	07midbrain	0.889
Gnl3l	3.53E-08	0.331649963	0.459	0.529	0.00109468	07midbrain	0.868
Rasal2	3.64E-08	0.289730418	0.333	0.307	0.001130165	07midbrain	1.085
Rusc1	4.51E-08	0.256429049	0.359	0.35	0.001401071	07midbrain	1.026
Rtl8b	5.84E-08	0.296572443	0.479	0.575	0.001812259	07midbrain	0.833
Herc1	6.37E-08	0.292114713	0.523	0.652	0.001978028	07midbrain	0.802
Vopp1	6.79E-08	0.29526346	0.454	0.512	0.002108722	07midbrain	0.887
Snx16	6.98E-08	0.270465754	0.309	0.281	0.002167335	07midbrain	1.1
Tpgs2	7.97E-08	0.30936843	0.498	0.594	0.002473993	07midbrain	0.838
Pgap1	1.10E-07	0.271165235	0.351	0.344	0.003420031	07midbrain	1.02
Fxyd7	1.11E-07	0.319885349	0.41	0.425	0.003445502	07midbrain	0.965
Bloc1s2	1.16E-07	0.309781586	0.513	0.631	0.003601236	07midbrain	0.813
Grina	1.17E-07	0.289306121	0.517	0.664	0.003646282	07midbrain	0.779
9-Mar	1.18E-07	0.257818759	0.367	0.368	0.003669094	07midbrain	0.997
Pygo1	1.26E-07	0.332101485	0.455	0.506	0.003915408	07midbrain	0.899
Tnrc6c	1.75E-07	0.286790736	0.544	0.689	0.005433434	07midbrain	0.79
Mapre3	1.96E-07	0.280743887	0.377	0.395	0.006100259	07midbrain	0.954
Sox12	2.09E-07	0.267943299	0.587	0.753	0.006492933	07midbrain	0.78
Akt3	2.19E-07	0.293181441	0.342	0.334	0.006786222	07midbrain	1.024
Nlk	2.43E-07	0.279843441	0.386	0.392	0.007555866	07midbrain	0.985
Wac	2.89E-07	0.258966992	0.608	0.777	0.008960341	07midbrain	0.782
Mmd	3.85E-07	0.306152948	0.488	0.583	0.01195996	07midbrain	0.837
Abr	4.09E-07	0.283203983	0.501	0.612	0.012697537	07midbrain	0.819
Agtpbp1	5.12E-07	0.333595138	0.39	0.402	0.015886615	07midbrain	0.97
Dync1li2	5.16E-07	0.330744213	0.522	0.647	0.016019638	07midbrain	0.807
Zfp638	5.37E-07	0.327079085	0.559	0.711	0.0166864	07midbrain	0.786
Pdxp	5.97E-07	0.272506356	0.388	0.41	0.018538435	07midbrain	0.946
Mtss1	6.37E-07	0.303796059	0.459	0.543	0.019792502	07midbrain	0.845
Ttbk2	7.45E-07	0.301340758	0.409	0.436	0.023129998	07midbrain	0.938
Msi1	7.72E-07	0.262099248	0.438	0.483	0.023983966	07midbrain	0.907
Hectd4	9.58E-07	0.275803086	0.478	0.587	0.029752927	07midbrain	0.814
Tusc3	1.11E-06	0.286797621	0.515	0.643	0.034381663	07midbrain	0.801
Zik1	1.23E-06	0.29098355	0.345	0.342	0.038297678	07midbrain	1.009
Brox	1.43E-06	0.289508583	0.419	0.464	0.044411671	07midbrain	0.903
Atp6ap2	1.44E-06	0.298600765	0.466	0.558	0.044828753	07midbrain	0.835
Mvb12b	1.49E-06	0.299514347	0.466	0.559	0.04636933	07midbrain	0.834
Hoxd13	0	1.323713726	0.7	0.1	0	08limb	7
Hoxa10	0	0.769743588	0.783	0.172	0	08limb	4.552
Hoxa13	0	0.509633464	0.535	0.032	0	08limb	16.719
Hoxd12	0	0.475220891	0.46	0.034	0	08limb	13.529
Hoxd11	0	0.44586078	0.503	0.067	0	08limb	7.507
Hoxd10	1.16E-270	0.330529153	0.443	0.078	3.59E-266	08limb	5.679
Hoxa9	2.14E-256	0.397759875	0.65	0.179	6.66E-252	08limb	3.631
Mdk	1.62E-225	0.52499004	1	0.988	5.02E-221	08limb	1.012
Twist1	4.12E-209	0.794348041	0.942	0.738	1.28E-204	08limb	1.276
Gdf5	1.64E-207	0.424858835	0.394	0.081	5.11E-203	08limb	4.864
Prrx1	1.56E-184	0.727671751	0.942	0.778	4.84E-180	08limb	1.211
Lhx9	3.11E-181	0.430152323	0.516	0.149	9.65E-177	08limb	3.463
Tbx4	9.78E-178	0.30661402	0.389	0.088	3.04E-173	08limb	4.42
Cxcl14	1.23E-171	0.65898096	0.895	0.637	3.82E-167	08limb	1.405
Gas1	9.78E-160	0.691733239	0.921	0.837	3.04E-155	08limb	1.1
Lmx1b	9.52E-157	0.359760411	0.469	0.14	2.95E-152	08limb	3.35
Gas2	4.80E-152	0.789735457	0.78	0.492	1.49E-147	08limb	1.585
Mecom	3.17E-143	0.562200165	0.639	0.301	9.85E-139	08limb	2.123
Crabp2	4.45E-143	0.562044944	0.88	0.737	1.38E-138	08limb	1.194
Hmga2	3.94E-140	0.679341177	0.928	0.726	1.22E-135	08limb	1.278
Ptma	1.38E-138	0.289081772	1	1	4.29E-134	08limb	1
Nedd4	2.74E-134	0.28694007	0.997	0.996	8.52E-130	08limb	1.001
C130021I20Rik	6.57E-126	0.294898297	0.433	0.138	2.04E-121	08limb	3.138
Wnt5a	9.06E-124	0.688694067	0.844	0.65	2.81E-119	08limb	1.298
Id3	2.85E-118	0.546700318	0.942	0.909	8.84E-114	08limb	1.036
Prrx2	3.57E-117	0.509332327	0.78	0.518	1.11E-112	08limb	1.506
Id1	7.66E-115	0.508134	0.874	0.759	2.38E-110	08limb	1.152
H3f3b	2.10E-113	0.266710039	0.996	0.997	6.53E-109	08limb	0.999
Crlf1	8.23E-108	0.304669438	0.572	0.262	2.56E-103	08limb	2.183
Hnrnpa1	5.77E-103	0.27519567	0.996	0.995	1.79E-98	08limb	1.001
Rarg	8.15E-103	0.416132279	0.737	0.481	2.53E-98	08limb	1.532
Msx1	4.72E-102	0.82822171	0.558	0.27	1.47E-97	08limb	2.067
H1f0	1.09E-100	0.354306967	0.942	0.919	3.38E-96	08limb	1.025
Hmgb1	3.11E-100	0.358328053	0.997	0.997	9.67E-96	08limb	1
Ccnd2	1.69E-97	0.39241276	0.972	0.92	5.26E-93	08limb	1.057
Gli3	1.89E-97	0.533619902	0.827	0.664	5.86E-93	08limb	1.245
Sdc1	8.29E-97	0.401441315	0.807	0.725	2.57E-92	08limb	1.113
Tns3	2.16E-96	0.434185306	0.814	0.67	6.70E-92	08limb	1.215
Pcdh18	2.03E-90	0.385438128	0.835	0.762	6.32E-86	08limb	1.096
Cped1	8.15E-86	0.276925643	0.641	0.36	2.53E-81	08limb	1.781
Zfhx3	1.04E-77	0.538753084	0.921	0.787	3.24E-73	08limb	1.17
mt-Nd4	5.71E-76	0.353897356	1	1	1.77E-71	08limb	1
mt-Cytb	9.91E-75	0.286129564	1	1	3.08E-70	08limb	1
Mmp11	5.33E-74	0.318381824	0.737	0.542	1.66E-69	08limb	1.36
Tril	3.35E-73	0.406113339	0.785	0.643	1.04E-68	08limb	1.221
Snai2	1.45E-72	0.38229476	0.743	0.503	4.51E-68	08limb	1.477
mt-Co1	7.84E-72	0.286612989	1	1	2.44E-67	08limb	1
Dusp7	1.97E-70	0.315937715	0.777	0.608	6.12E-66	08limb	1.278
mt-Nd2	4.30E-70	0.356079326	0.999	0.999	1.34E-65	08limb	1
Tmpo	1.38E-69	0.280525617	0.961	0.943	4.28E-65	08limb	1.019
mt-Nd1	1.67E-68	0.300884259	1	1	5.18E-64	08limb	1
Ptbp1	1.22E-67	0.275593818	0.887	0.878	3.78E-63	08limb	1.01
Ltbp1	6.49E-67	0.357936363	0.802	0.661	2.02E-62	08limb	1.213
Hnrnpa3	4.91E-66	0.271034582	0.995	0.992	1.53E-61	08limb	1.003
Id2	9.81E-66	0.364490852	0.88	0.845	3.05E-61	08limb	1.041
mt-Atp6	2.65E-64	0.286101482	1	1	8.22E-60	08limb	1
Ifitm2	2.38E-62	0.2690546	0.94	0.927	7.40E-58	08limb	1.014
Zfhx4	1.57E-61	0.381530508	0.854	0.782	4.89E-57	08limb	1.092
Tead2	3.83E-61	0.275980875	0.882	0.855	1.19E-56	08limb	1.032
Wif1	1.08E-60	0.274377367	0.486	0.249	3.34E-56	08limb	1.952
Tmem26	1.23E-60	0.339379221	0.65	0.45	3.83E-56	08limb	1.444
Meox2	6.00E-57	0.305790512	0.574	0.341	1.86E-52	08limb	1.683
Creb5	1.31E-56	0.316106455	0.593	0.365	4.05E-52	08limb	1.625
Tcf4	3.55E-56	0.317025188	0.961	0.917	1.10E-51	08limb	1.048
2010111I01Rik	1.69E-55	0.329991539	0.693	0.532	5.24E-51	08limb	1.303
Rest	2.10E-55	0.297975318	0.771	0.662	6.53E-51	08limb	1.165
Rin2	6.02E-55	0.276248073	0.67	0.461	1.87E-50	08limb	1.453
Cdh11	9.41E-55	0.261714658	0.932	0.912	2.92E-50	08limb	1.022
Fzd2	1.30E-54	0.273733652	0.853	0.805	4.04E-50	08limb	1.06
Pitx1	5.81E-53	0.4218704	0.455	0.257	1.80E-48	08limb	1.77
Lpar1	9.50E-52	0.268235042	0.742	0.595	2.95E-47	08limb	1.247
Tes	3.61E-50	0.257897614	0.71	0.525	1.12E-45	08limb	1.352
Serinc2	2.20E-48	0.250184803	0.693	0.53	6.84E-44	08limb	1.308
mt-Nd5	2.48E-48	0.321504435	0.957	0.903	7.71E-44	08limb	1.06
Zmiz1	3.17E-48	0.298093787	0.864	0.821	9.84E-44	08limb	1.052
Tmem119	3.18E-48	0.261267326	0.689	0.519	9.87E-44	08limb	1.328
Limd2	1.29E-46	0.252287591	0.86	0.831	4.02E-42	08limb	1.035
Hist1h2ap	1.93E-46	0.574558455	0.573	0.409	6.01E-42	08limb	1.401
Nasp	4.31E-46	0.271091562	0.923	0.914	1.34E-41	08limb	1.01
S1pr3	9.69E-46	0.311922807	0.742	0.636	3.01E-41	08limb	1.167
Ets2	1.44E-45	0.284389183	0.729	0.586	4.46E-41	08limb	1.244
Zfp521	2.24E-44	0.253213738	0.733	0.615	6.95E-40	08limb	1.192
mt-Nd3	4.00E-44	0.254390883	0.997	0.995	1.24E-39	08limb	1.002
Vcam1	6.15E-44	0.284512726	0.744	0.617	1.91E-39	08limb	1.206
Kera	1.33E-43	0.477157335	0.246	0.097	4.13E-39	08limb	2.536
Lrig3	4.27E-43	0.312625702	0.618	0.443	1.33E-38	08limb	1.395
Twist2	6.36E-43	0.319669326	0.694	0.515	1.98E-38	08limb	1.348
1190002N15Rik	7.53E-43	0.335170483	0.693	0.587	2.34E-38	08limb	1.181
Top2a	1.53E-42	0.260249747	0.908	0.885	4.76E-38	08limb	1.026
Chmp2b	1.57E-42	0.275110751	0.758	0.68	4.87E-38	08limb	1.115
Tshz1	5.08E-41	0.316680523	0.771	0.667	1.58E-36	08limb	1.156
Rasl11b	1.61E-40	0.261629935	0.63	0.472	5.01E-36	08limb	1.335
Emp1	1.14E-39	0.285412028	0.83	0.789	3.54E-35	08limb	1.052
Crabp1	1.37E-39	0.314596933	0.879	0.822	4.26E-35	08limb	1.069
Zfp503	3.54E-38	0.301951363	0.809	0.702	1.10E-33	08limb	1.152
Pdgfra	4.05E-38	0.282496863	0.814	0.778	1.26E-33	08limb	1.046
Msx2	3.76E-37	0.254862867	0.307	0.15	1.17E-32	08limb	2.047
Shox2	5.80E-37	0.364353063	0.49	0.313	1.80E-32	08limb	1.565
Ccnd1	1.02E-34	0.264982825	0.853	0.825	3.16E-30	08limb	1.034
Lmo4	4.28E-32	0.275349849	0.807	0.779	1.33E-27	08limb	1.036
Sulf1	5.05E-30	0.252589397	0.761	0.694	1.57E-25	08limb	1.097
Gm42418	6.76E-30	0.608826368	1	1	2.10E-25	08limb	1
Igfbp4	3.72E-27	0.28957461	0.947	0.956	1.16E-22	08limb	0.991
Dach1	4.88E-27	0.251545821	0.482	0.325	1.52E-22	08limb	1.483
Papss2	1.89E-25	0.31012103	0.523	0.378	5.88E-21	08limb	1.384
Rdh10	1.57E-24	0.368639682	0.563	0.431	4.88E-20	08limb	1.306
Sox9	2.10E-24	0.475826376	0.763	0.682	6.52E-20	08limb	1.119
Shisa2	2.37E-21	0.418512912	0.597	0.499	7.37E-17	08limb	1.196
Lars2	9.70E-21	0.424983924	0.987	0.959	3.01E-16	08limb	1.029
Mafb	3.02E-18	0.296614663	0.472	0.357	9.38E-14	08limb	1.322
Foxp1	1.35E-17	0.333520875	0.752	0.671	4.18E-13	08limb	1.121
Wwp2	2.07E-16	0.329165005	0.742	0.7	6.44E-12	08limb	1.06
Aldh1a2	3.77E-13	0.409081936	0.474	0.358	1.17E-08	08limb	1.324
Col2a1	0	2.071285534	0.999	0.901	0	09cartilage	1.109
Col9a1	0	1.606317547	0.991	0.656	0	09cartilage	1.511
Col9a3	0	1.493620301	0.989	0.68	0	09cartilage	1.454
Col11a1	0	1.471945327	0.999	0.832	0	09cartilage	1.201
Col11a2	0	1.309315931	0.967	0.474	0	09cartilage	2.04
Col9a2	0	1.199194011	0.989	0.611	0	09cartilage	1.619
Acan	0	1.196103341	0.891	0.335	0	09cartilage	2.66
Mia	0	1.177211322	0.945	0.443	0	09cartilage	2.133
Cytl1	0	1.074602015	0.815	0.275	0	09cartilage	2.964
Matn4	0	0.935738358	0.901	0.338	0	09cartilage	2.666
3110079O15Rik	0	0.882170153	0.761	0.172	0	09cartilage	4.424
Rtl3	0	0.840213166	0.973	0.544	0	09cartilage	1.789
Susd5	0	0.653069139	0.725	0.17	0	09cartilage	4.265
Matn3	0	0.540126104	0.683	0.139	0	09cartilage	4.914
Trpv4	0	0.299712144	0.584	0.098	0	09cartilage	5.959
Chad	0	0.287335113	0.524	0.06	0	09cartilage	8.733
Wwp2	8.87E-308	1.23335225	0.98	0.688	2.75E-303	09cartilage	1.424
Cspg4	1.62E-303	0.587729172	0.88	0.336	5.04E-299	09cartilage	2.619
Prelp	2.42E-297	0.353176873	0.672	0.162	7.50E-293	09cartilage	4.148
Hapln1	2.03E-292	1.13986426	0.889	0.387	6.31E-288	09cartilage	2.297
Scin	3.46E-289	0.268217739	0.471	0.079	1.07E-284	09cartilage	5.962
Scrg1	5.52E-288	0.288684035	0.428	0.065	1.72E-283	09cartilage	6.585
Col27a1	2.95E-287	0.721996971	0.953	0.482	9.17E-283	09cartilage	1.977
Cthrc1	1.61E-281	0.888888802	0.991	0.745	5.01E-277	09cartilage	1.33
Cnmd	2.18E-279	1.226466546	0.904	0.428	6.78E-275	09cartilage	2.112
Chadl	2.70E-279	0.385928754	0.691	0.187	8.38E-275	09cartilage	3.695
Ctgf	1.40E-278	0.669804889	0.876	0.365	4.35E-274	09cartilage	2.4
Papss2	3.67E-266	0.79136661	0.852	0.363	1.14E-261	09cartilage	2.347
H19	4.40E-266	0.779023299	1	0.983	1.37E-261	09cartilage	1.017
Matn1	4.57E-266	1.143451326	0.756	0.257	1.42E-261	09cartilage	2.942
Rflna	6.23E-258	0.358813198	0.707	0.207	1.94E-253	09cartilage	3.415
Plod2	5.34E-255	0.768208609	0.951	0.592	1.66E-250	09cartilage	1.606
Mest	4.35E-254	0.771638143	1	0.978	1.35E-249	09cartilage	1.022
Sox9	3.68E-253	0.966892977	0.976	0.672	1.14E-248	09cartilage	1.452
Fibin	2.85E-246	0.9023621	0.968	0.627	8.84E-242	09cartilage	1.544
Serpinh1	1.21E-240	0.577371956	1	0.974	3.77E-236	09cartilage	1.027
Col8a2	6.31E-230	0.610442528	0.952	0.563	1.96E-225	09cartilage	1.691
Capn6	3.16E-227	0.807775323	0.993	0.754	9.82E-223	09cartilage	1.317
Rcn3	1.12E-226	0.561659937	0.997	0.87	3.49E-222	09cartilage	1.146
Mgp	2.21E-225	0.745792676	0.984	0.675	6.87E-221	09cartilage	1.458
Creb3l2	3.32E-223	0.554462116	0.985	0.668	1.03E-218	09cartilage	1.475
P4hb	8.97E-221	0.465200014	0.997	0.962	2.79E-216	09cartilage	1.036
S100b	1.11E-219	0.381955682	0.633	0.183	3.45E-215	09cartilage	3.459
Stk26	1.24E-219	0.367229644	0.823	0.331	3.85E-215	09cartilage	2.486
Fgfrl1	1.96E-218	0.43968682	0.879	0.428	6.08E-214	09cartilage	2.054
Itm2a	2.91E-216	0.767248158	0.999	0.929	9.04E-212	09cartilage	1.075
P3h3	3.27E-213	0.486668097	0.976	0.71	1.02E-208	09cartilage	1.375
Fkbp9	2.62E-212	0.54509216	0.989	0.821	8.13E-208	09cartilage	1.205
Gpc3	6.04E-202	0.696616947	0.999	0.903	1.88E-197	09cartilage	1.106
Foxc2	1.33E-201	0.282380862	0.729	0.248	4.14E-197	09cartilage	2.94
Loxl3	9.23E-201	0.351425825	0.745	0.289	2.87E-196	09cartilage	2.578
Epyc	5.99E-200	0.688650043	0.621	0.192	1.86E-195	09cartilage	3.234
Col16a1	5.22E-198	0.520441323	0.977	0.698	1.62E-193	09cartilage	1.4
Rarg	2.15E-196	0.423061103	0.907	0.473	6.67E-192	09cartilage	1.918
Lgals3	3.60E-196	0.288509566	0.556	0.155	1.12E-191	09cartilage	3.587
Ckap4	1.33E-193	0.495444103	0.991	0.864	4.14E-189	09cartilage	1.147
P3h4	1.61E-187	0.415639681	0.956	0.591	5.00E-183	09cartilage	1.618
Kdelr3	6.02E-186	0.424413253	0.961	0.618	1.87E-181	09cartilage	1.555
Pcolce2	1.13E-185	0.25176367	0.563	0.164	3.49E-181	09cartilage	3.433
Vasn	7.33E-183	0.385678766	0.913	0.498	2.28E-178	09cartilage	1.833
Angptl1	3.36E-182	0.46271114	0.887	0.409	1.04E-177	09cartilage	2.169
Pamr1	8.84E-182	0.448012435	0.763	0.31	2.75E-177	09cartilage	2.461
P3h1	2.68E-181	0.417833176	0.961	0.633	8.33E-177	09cartilage	1.518
Sertad4	3.44E-180	0.5052992	0.943	0.63	1.07E-175	09cartilage	1.497
Tgfbi	1.35E-179	0.646575894	0.983	0.676	4.20E-175	09cartilage	1.454
P4ha2	1.96E-178	0.396057355	0.879	0.463	6.09E-174	09cartilage	1.898
Anxa5	1.69E-175	0.464450037	0.989	0.844	5.26E-171	09cartilage	1.172
Fgfr3	8.90E-174	0.501330446	0.763	0.336	2.76E-169	09cartilage	2.271
Plod1	1.51E-172	0.400708578	0.917	0.567	4.68E-168	09cartilage	1.617
Tnc	4.95E-172	0.679662735	0.961	0.705	1.54E-167	09cartilage	1.363
Col12a1	6.37E-171	0.63856082	0.981	0.826	1.98E-166	09cartilage	1.188
Fmod	9.99E-171	0.616731626	0.748	0.317	3.10E-166	09cartilage	2.36
Scx	2.68E-169	0.40619621	0.809	0.347	8.33E-165	09cartilage	2.331
Calu	5.43E-169	0.418760424	0.993	0.896	1.69E-164	09cartilage	1.108
Trps1	1.02E-168	0.422844437	0.891	0.471	3.16E-164	09cartilage	1.892
Crispld1	1.36E-168	0.328939433	0.804	0.352	4.21E-164	09cartilage	2.284
Grb10	2.32E-168	0.413389136	0.999	0.961	7.21E-164	09cartilage	1.04
Tspan4	1.68E-166	0.449494288	0.889	0.528	5.23E-162	09cartilage	1.684
Ltbp3	2.28E-166	0.411108054	0.945	0.634	7.08E-162	09cartilage	1.491
Nfatc1	2.22E-165	0.283763267	0.761	0.31	6.90E-161	09cartilage	2.455
Tmem45a	2.74E-165	0.291612654	0.795	0.35	8.49E-161	09cartilage	2.271
Peg3	1.40E-163	0.509863861	1	0.954	4.34E-159	09cartilage	1.048
Vkorc1	3.37E-163	0.423028749	0.963	0.751	1.05E-158	09cartilage	1.282
Foxc1	4.38E-163	0.443953025	0.899	0.502	1.36E-158	09cartilage	1.791
Fgfr1	6.30E-163	0.433249209	0.985	0.798	1.96E-158	09cartilage	1.234
Lrig3	1.44E-162	0.349469463	0.871	0.431	4.48E-158	09cartilage	2.021
Synpo	1.54E-162	0.318535563	0.837	0.393	4.78E-158	09cartilage	2.13
P4ha1	6.66E-162	0.417091463	0.944	0.664	2.07E-157	09cartilage	1.422
Cyr61	9.74E-160	0.389236376	0.865	0.477	3.02E-155	09cartilage	1.813
Gas2	1.77E-158	0.472978852	0.895	0.487	5.50E-154	09cartilage	1.838
Igfbp5	5.85E-158	0.64868848	0.999	0.923	1.82E-153	09cartilage	1.082
Igf2	3.61E-157	0.818773842	0.997	0.878	1.12E-152	09cartilage	1.136
Emilin1	5.39E-156	0.421546799	0.991	0.824	1.67E-151	09cartilage	1.203
C1qtnf3	1.42E-154	0.586604837	0.772	0.349	4.42E-150	09cartilage	2.212
Mmp2	3.17E-153	0.45968486	0.991	0.817	9.86E-149	09cartilage	1.213
Calr	2.51E-151	0.337902604	0.999	0.979	7.79E-147	09cartilage	1.02
Flnb	2.82E-150	0.406988869	0.939	0.626	8.76E-146	09cartilage	1.5
Penk	1.38E-149	0.604734231	0.911	0.505	4.27E-145	09cartilage	1.804
Fkbp10	1.89E-149	0.386883974	0.967	0.674	5.85E-145	09cartilage	1.435
Sox5	2.36E-149	0.307833228	0.719	0.304	7.32E-145	09cartilage	2.365
Tns2	4.81E-149	0.312392567	0.856	0.447	1.49E-144	09cartilage	1.915
Aspn	8.47E-148	0.722870893	0.896	0.516	2.63E-143	09cartilage	1.736
Ssr2	6.18E-145	0.354043217	0.995	0.91	1.92E-140	09cartilage	1.093
Txndc5	1.84E-143	0.380132562	0.992	0.885	5.70E-139	09cartilage	1.121
Ogn	2.71E-143	0.67650956	0.959	0.71	8.41E-139	09cartilage	1.351
Pax1	3.01E-143	0.78317141	0.6	0.226	9.36E-139	09cartilage	2.655
Surf4	6.00E-143	0.361359589	0.987	0.877	1.86E-138	09cartilage	1.125
Gale	1.28E-142	0.273422027	0.672	0.284	3.98E-138	09cartilage	2.366
Thbs1	1.13E-141	0.566852152	0.976	0.781	3.49E-137	09cartilage	1.25
Fzd8	1.17E-141	0.284587827	0.8	0.371	3.65E-137	09cartilage	2.156
Crtap	2.66E-141	0.371184261	0.964	0.695	8.26E-137	09cartilage	1.387
Fbln2	9.04E-141	0.434839786	0.992	0.803	2.81E-136	09cartilage	1.235
Klf2	8.34E-140	0.310804385	0.789	0.392	2.59E-135	09cartilage	2.013
Ldha	3.46E-137	0.436781251	1	0.97	1.07E-132	09cartilage	1.031
P4ha3	4.63E-136	0.256703014	0.763	0.35	1.44E-131	09cartilage	2.18
Asb4	9.42E-136	0.410823266	0.865	0.478	2.92E-131	09cartilage	1.81
Sulf2	1.35E-135	0.453065908	0.989	0.871	4.21E-131	09cartilage	1.135
1500015O10Rik	4.61E-135	0.364204635	0.697	0.297	1.43E-130	09cartilage	2.347
Chst11	3.61E-134	0.272246164	0.675	0.285	1.12E-129	09cartilage	2.368
Fgfr2	7.64E-133	0.370907302	0.907	0.585	2.37E-128	09cartilage	1.55
Runx2	1.09E-131	0.257313755	0.681	0.272	3.39E-127	09cartilage	2.504
Tgfb3	1.66E-131	0.275578419	0.861	0.443	5.15E-127	09cartilage	1.944
Scarf2	7.66E-131	0.343813212	0.96	0.672	2.38E-126	09cartilage	1.429
Dap	1.80E-130	0.341034141	0.967	0.73	5.58E-126	09cartilage	1.325
Islr	4.00E-130	0.347432688	0.968	0.665	1.24E-125	09cartilage	1.456
Angptl2	1.12E-129	0.292619993	0.84	0.449	3.48E-125	09cartilage	1.871
Cpe	1.21E-128	0.53189883	0.985	0.807	3.75E-124	09cartilage	1.221
Oaf	3.10E-128	0.353849153	0.963	0.686	9.62E-124	09cartilage	1.404
Ostc	2.33E-126	0.322911061	0.988	0.911	7.22E-122	09cartilage	1.085
Pdia6	3.08E-126	0.320068956	0.996	0.947	9.56E-122	09cartilage	1.052
Ugdh	6.89E-126	0.419251129	0.92	0.671	2.14E-121	09cartilage	1.371
Fbn2	1.29E-125	0.456921269	1	0.884	4.01E-121	09cartilage	1.131
Meox1	5.02E-123	0.330161172	0.667	0.278	1.56E-118	09cartilage	2.399
Bgn	9.65E-123	0.452971774	0.984	0.812	3.00E-118	09cartilage	1.212
Sema3c	1.40E-122	0.3153699	0.885	0.513	4.34E-118	09cartilage	1.725
Zim1	5.59E-121	0.350974959	0.885	0.519	1.74E-116	09cartilage	1.705
Hspg2	5.91E-121	0.333877641	0.956	0.669	1.84E-116	09cartilage	1.429
Ppib	2.04E-119	0.272997684	0.997	0.974	6.35E-115	09cartilage	1.024
Rpn2	3.05E-119	0.310924964	0.999	0.903	9.47E-115	09cartilage	1.106
Fkbp11	8.91E-119	0.291952565	0.855	0.506	2.77E-114	09cartilage	1.69
Adgra3	4.39E-118	0.319308555	0.929	0.671	1.36E-113	09cartilage	1.385
[truncated: 3,634 more rows]
