# Supplementary material for: Three-dimensional molecular architecture of mouse organogenesis
Source: Nat Commun. 2023 Jul 31;14:4599. doi: 10.1038/s41467-023-40155-7 (PMC10390492; doi:10.1038/s41467-023-40155-7)
Supplement: Supplementary file 5 — Supplementary Data 2 [file 41467_2023_40155_MOESM5_ESM.csv]

Regulon	SpatialDomain	RSS	rank
Rxrg(+)	1	0.587337971	1
Myf6(+)	1	0.498086903	2
Tead4(+)	1	0.497763061	3
Pitx3(+)	1	0.458971186	4
Myf5(+)	1	0.431239221	5
Msc(+)	1	0.402025413	6
Myod1(+)	1	0.377249476	7
Mef2c(+)	1	0.376421062	8
Barx2(+)	1	0.37203002	9
Myog(+)	1	0.370484223	10
Srf(+)	1	0.359647449	11
Pparg(+)	1	0.358330366	12
Hoxa7(+)	1	0.352189275	13
Sox8(+)	1	0.350783296	14
Six1(+)	1	0.35007075	15
Irf5(+)	1	0.349955544	16
Gata4(+)	1	0.349059232	17
Mef2d(+)	1	0.347257853	18
Plagl1(+)	1	0.345167499	19
Tbx20(+)	1	0.34458582	20
Six4(+)	1	0.342123924	21
Irf1(+)	1	0.342111685	22
Hoxc9(+)	1	0.341524087	23
Gata6(+)	1	0.340295896	24
Rara(+)	1	0.339518081	25
Foxo4(+)	1	0.338110916	26
Irf4(+)	1	0.337780358	27
Hes1(+)	1	0.337550743	28
Nfatc2(+)	1	0.337498162	29
Hey1(+)	1	0.33693704	30
Gata5(+)	1	0.336783861	31
Creb3l1(+)	1	0.336748035	32
Klf2(+)	1	0.336690959	33
Sp7(+)	1	0.336459312	34
Nr3c1(+)	1	0.336029507	35
Mef2a(+)	1	0.335874192	36
Elf4(+)	1	0.335872298	37
Wrnip1(+)	1	0.335631729	38
Hoxc5(+)	1	0.335430851	39
Nfic(+)	1	0.335235861	40
Creb3l2(+)	1	0.335188839	41
Nfib(+)	1	0.334982805	42
Foxn2(+)	1	0.334801143	43
Hoxc6(+)	1	0.334356702	44
Elk3(+)	1	0.333590412	45
Tead3(+)	1	0.333313602	46
Fosl2(+)	1	0.333139331	47
Irf9(+)	1	0.33279591	48
Twist1(+)	1	0.332732149	49
Myc(+)	1	0.332586523	50
Klf5(+)	1	0.331659901	51
Klf6(+)	1	0.331502084	52
Nfia(+)	1	0.33144155	53
Nfatc1(+)	1	0.331298126	54
Xbp1(+)	1	0.331197046	55
Tbx15(+)	1	0.331092007	56
Meis1(+)	1	0.331027658	57
Nfatc3(+)	1	0.330823289	58
Atf4(+)	1	0.330757869	59
Irf8(+)	1	0.330724217	60
Egr1(+)	1	0.33029936	61
Tcf3(+)	1	0.330016012	62
Hoxa10(+)	1	0.329946523	63
Rest(+)	1	0.329940426	64
Hoxc13(+)	1	0.32986336	65
Spi1(+)	1	0.329846164	66
Hoxc8(+)	1	0.329618989	67
Nfya(+)	1	0.329591307	68
Hoxa9(+)	1	0.329576858	69
Klf4(+)	1	0.32947535	70
Creb5(+)	1	0.329465973	71
Atf3(+)	1	0.329337582	72
E2f8(+)	1	0.329269011	73
Hoxa3(+)	1	0.328918627	74
Sp1(+)	1	0.328835553	75
Hmga2(+)	1	0.328797742	76
Hoxc10(+)	1	0.328736969	77
Klf16(+)	1	0.32870478	78
Jun(+)	1	0.328639867	79
Gabpa(+)	1	0.32861602	80
Nr2f6(+)	1	0.328456147	81
Six5(+)	1	0.328412052	82
Ets1(+)	1	0.328249158	83
Arid3a(+)	1	0.328246219	84
Nfkb1(+)	1	0.328106053	85
E2f1(+)	1	0.328051767	86
Tead1(+)	1	0.328017809	87
Cebpb(+)	1	0.327783188	88
E2f4(+)	1	0.327451547	89
Tfdp1(+)	1	0.327129999	90
Hes6(+)	1	0.327100356	91
Ets2(+)	1	0.326922549	92
Nfatc4(+)	1	0.326809126	93
Srebf1(+)	1	0.32669031	94
E2f3(+)	1	0.326573847	95
Prrx1(+)	1	0.326558893	96
Cebpd(+)	1	0.326270766	97
Pole3(+)	1	0.326198384	98
Hoxa2(+)	1	0.32618969	99
Atf6(+)	1	0.325899289	100
Wt1(+)	1	0.32574749	101
Nfix(+)	1	0.325737078	102
Ubtf(+)	1	0.325724003	103
E2f2(+)	1	0.325689118	104
Smad3(+)	1	0.325609811	105
Rad21(+)	1	0.325537046	106
Nrf1(+)	1	0.325274743	107
Smarcc1(+)	1	0.324829981	108
Fos(+)	1	0.324675169	109
Trp53(+)	1	0.324658279	110
Psmd12(+)	1	0.324655401	111
Yy1(+)	1	0.324618204	112
Dbx1(+)	1	0.324531387	113
Maf(+)	1	0.324423029	114
Rela(+)	1	0.324244569	115
Hcfc1(+)	1	0.324209799	116
Supt20(+)	1	0.324132587	117
E2f6(+)	1	0.32406309	118
Thap11(+)	1	0.32389668	119
Suz12(+)	1	0.323671443	120
Brca1(+)	1	0.323527175	121
Rcor1(+)	1	0.323464061	122
Nelfe(+)	1	0.323219512	123
Erf(+)	1	0.323026725	124
Pole4(+)	1	0.322960082	125
Gtf3c2(+)	1	0.322878279	126
Stat5b(+)	1	0.32266021	127
Nfyc(+)	1	0.322593245	128
Hoxb13(+)	1	0.322540794	129
Ppard(+)	1	0.322410506	130
Elf2(+)	1	0.322313451	131
Smarcb1(+)	1	0.322307889	132
Foxo1(+)	1	0.322247437	133
Hoxc4(+)	1	0.322183103	134
Gabpb1(+)	1	0.322169361	135
Cxxc1(+)	1	0.321907422	136
Gtf2f1(+)	1	0.32183174	137
Sin3a(+)	1	0.321688287	138
Hoxb2(+)	1	0.321661116	139
Irf3(+)	1	0.321487793	140
Tagln2(+)	1	0.321285555	141
Setdb1(+)	1	0.321263627	142
Smc3(+)	1	0.321159467	143
Elf1(+)	1	0.321110424	144
Sp3(+)	1	0.321079301	145
Brf1(+)	1	0.320787671	146
Tfdp2(+)	1	0.320725017	147
Hnf4a(+)	1	0.320713238	148
E2f7(+)	1	0.320615244	149
Hdac1(+)	1	0.320515676	150
Srebf2(+)	1	0.320421908	151
Creb3(+)	1	0.320411655	152
Nfyb(+)	1	0.319996189	153
Cebpz(+)	1	0.319985102	154
Rbbp5(+)	1	0.319947342	155
Creb3l4(+)	1	0.319916726	156
Gli1(+)	1	0.319905939	157
Elk4(+)	1	0.319851173	158
Zc3h11a(+)	1	0.319731641	159
Ezh2(+)	1	0.319705571	160
Bclaf1(+)	1	0.319568816	161
Hoxb1(+)	1	0.319488286	162
Rreb1(+)	1	0.319412847	163
Hoxd9(+)	1	0.319404465	164
Etv6(+)	1	0.319401056	165
Ctcf(+)	1	0.319115321	166
Zfx(+)	1	0.3189456	167
Zfp148(+)	1	0.31883335	168
Msx2(+)	1	0.318729816	169
Taf7(+)	1	0.318729548	170
Hoxc11(+)	1	0.318695096	171
Zfp143(+)	1	0.318592762	172
Maz(+)	1	0.31832412	173
Zfp704(+)	1	0.318280657	174
Sox18(+)	1	0.318109869	175
Creb1(+)	1	0.318109579	176
Sp2(+)	1	0.317937452	177
Gata1(+)	1	0.31792868	178
Stat3(+)	1	0.317819673	179
Tbl1xr1(+)	1	0.317817728	180
Hif3a(+)	1	0.317817626	181
Bmyc(+)	1	0.317631207	182
Hoxa5(+)	1	0.3174067	183
Jund(+)	1	0.317402481	184
Cux1(+)	1	0.317380505	185
Crem(+)	1	0.317348785	186
E2f5(+)	1	0.317319522	187
Esrra(+)	1	0.316963833	188
Hoxa11(+)	1	0.31688082	189
Zfp110(+)	1	0.316873648	190
Zfhx3(+)	1	0.316765758	191
Nfe2(+)	1	0.316674263	192
Mycn(+)	1	0.316640156	193
Hoxd1(+)	1	0.316573096	194
Chd1(+)	1	0.31648896	195
Etv5(+)	1	0.316381351	196
Fli1(+)	1	0.316336961	197
Irf2(+)	1	0.316256406	198
Fosb(+)	1	0.316241958	199
Pax3(+)	1	0.316074411	200
Stat6(+)	1	0.315985527	201
Tal1(+)	1	0.315956439	202
Trps1(+)	1	0.315753672	203
Nfe2l2(+)	1	0.315707286	204
Kdm5b(+)	1	0.31569849	205
Usf2(+)	1	0.31553368	206
Mxd4(+)	1	0.315461058	207
Vdr(+)	1	0.315425295	208
Hoxb3(+)	1	0.315321156	209
Bptf(+)	1	0.315292982	210
Tef(+)	1	0.315258199	211
Ep300(+)	1	0.315226336	212
Tbx1(+)	1	0.315197007	213
Tcf12(+)	1	0.314912253	214
Zfp523(+)	1	0.31475456	215
Smarca4(+)	1	0.314647044	216
Nr2c1(+)	1	0.314613233	217
Hdac2(+)	1	0.314574975	218
Hoxd10(+)	1	0.31448342	219
Mta3(+)	1	0.314349077	220
Lmo2(+)	1	0.314268923	221
Phf8(+)	1	0.314247683	222
Sox7(+)	1	0.314236961	223
Hoxd12(+)	1	0.314173722	224
Hmgb3(+)	1	0.31405924	225
Foxj3(+)	1	0.314045988	226
Hmgn3(+)	1	0.313654833	227
Foxp1(+)	1	0.31364511	228
Zfp369(+)	1	0.313632878	229
Trim28(+)	1	0.313440961	230
Ikzf1(+)	1	0.313319034	231
Foxc1(+)	1	0.313272734	232
Rarb(+)	1	0.313229361	233
Zic1(+)	1	0.31298896	234
Sap30(+)	1	0.312890852	235
Tbx2(+)	1	0.312853717	236
Zfp335(+)	1	0.312205201	237
Junb(+)	1	0.31220336	238
Klf1(+)	1	0.312195554	239
Nr2c2(+)	1	0.312048805	240
Hoxd11(+)	1	0.312006488	241
Zfp362(+)	1	0.311927227	242
Rb1(+)	1	0.311832686	243
Foxo3(+)	1	0.311727219	244
Mafb(+)	1	0.311227282	245
Hoxb4(+)	1	0.311221762	246
Thap1(+)	1	0.311081288	247
Zbtb33(+)	1	0.310980536	248
Foxa3(+)	1	0.310700199	249
Stat5a(+)	1	0.310700142	250
Hdac6(+)	1	0.310654581	251
Lef1(+)	1	0.310520502	252
Zmiz1(+)	1	0.310367219	253
Elk1(+)	1	0.310160737	254
Atf2(+)	1	0.310097749	255
Zfp930(+)	1	0.309943106	256
Klf10(+)	1	0.309539875	257
Stat1(+)	1	0.30948999	258
Zbtb14(+)	1	0.308999404	259
Brf2(+)	1	0.308900066	260
Hoxd13(+)	1	0.308814917	261
En1(+)	1	0.308722344	262
Myb(+)	1	0.308691386	263
Taf1(+)	1	0.308634673	264
Foxp2(+)	1	0.308502691	265
Zfp729b(+)	1	0.308369161	266
Atf6b(+)	1	0.308330618	267
Usf1(+)	1	0.308311475	268
Kdm5a(+)	1	0.308023365	269
Pou2f1(+)	1	0.307900654	270
Sox10(+)	1	0.307863723	271
Rfx3(+)	1	0.307688791	272
Zfp524(+)	1	0.307541806	273
Bach1(+)	1	0.307540282	274
Sox12(+)	1	0.307455893	275
Irx5(+)	1	0.30676357	276
Mxi1(+)	1	0.306709201	277
Ebf1(+)	1	0.306485536	278
Klf3(+)	1	0.306442536	279
Sp5(+)	1	0.306072092	280
Vezf1(+)	1	0.305886667	281
Hoxa13(+)	1	0.305704644	282
Egr3(+)	1	0.305626273	283
Rfxap(+)	1	0.305518073	284
Pml(+)	1	0.305478175	285
Sox9(+)	1	0.30531466	286
Klf13(+)	1	0.305193423	287
Hoxb9(+)	1	0.305042268	288
Tfap2b(+)	1	0.304947938	289
Msx1(+)	1	0.304898933	290
Foxc2(+)	1	0.304794302	291
Zfp612(+)	1	0.304710548	292
Batf(+)	1	0.304480256	293
Lbx1(+)	1	0.304370965	294
Sox4(+)	1	0.304331967	295
Foxp4(+)	1	0.304281246	296
Rarg(+)	1	0.304158997	297
Max(+)	1	0.30354481	298
Alx3(+)	1	0.303509957	299
Pknox1(+)	1	0.303460151	300
Msx3(+)	1	0.303184126	301
Shox2(+)	1	0.302984265	302
Prrx2(+)	1	0.30278609	303
Rfx2(+)	1	0.302542079	304
Lhx2(+)	1	0.30225548	305
Arnt2(+)	1	0.302242331	306
Nfil3(+)	1	0.301464077	307
Irx3(+)	1	0.301377699	308
Grhl1(+)	1	0.301229822	309
Etv3(+)	1	0.300660547	310
Trp63(+)	1	0.300509321	311
Foxn3(+)	1	0.300213584	312
Sox17(+)	1	0.299714649	313
Smarcc2(+)	1	0.299409397	314
Zfp3(+)	1	0.299235752	315
Nr2f2(+)	1	0.298909476	316
Irx1(+)	1	0.298644275	317
Hoxb7(+)	1	0.298366912	318
Dlx5(+)	1	0.298155903	319
Emx2(+)	1	0.298143104	320
Grhl2(+)	1	0.29792909	321
Xrcc4(+)	1	0.297890763	322
Rfx1(+)	1	0.297844494	323
Sp4(+)	1	0.297741784	324
Dlx4(+)	1	0.297515514	325
Nr5a1(+)	1	0.297350165	326
Sox2(+)	1	0.297264377	327
Sox3(+)	1	0.296988363	328
Npdc1(+)	1	0.296766031	329
Lhx8(+)	1	0.296640309	330
Hsf1(+)	1	0.296564958	331
Relb(+)	1	0.296531003	332
Sox5(+)	1	0.296386714	333
Otp(+)	1	0.296274892	334
Sox11(+)	1	0.296200632	335
Smad4(+)	1	0.295555615	336
Lhx9(+)	1	0.295289659	337
Zfp467(+)	1	0.295081186	338
Nfkb2(+)	1	0.29492142	339
Rfx4(+)	1	0.294670841	340
Foxf2(+)	1	0.294588584	341
Heyl(+)	1	0.294524111	342
Prkaa1(+)	1	0.294419835	343
Dlx2(+)	1	0.293950178	344
Sox1(+)	1	0.29369067	345
Zbtb7a(+)	1	0.293570269	346
AW146154(+)	1	0.293217048	347
Foxf1(+)	1	0.292896389	348
Tbx22(+)	1	0.292579312	349
Tbx3(+)	1	0.29187628	350
Tfap2a(+)	1	0.291841505	351
Smad1(+)	1	0.291727334	352
Patz1(+)	1	0.291584316	353
Irf7(+)	1	0.291450935	354
Phox2a(+)	1	0.291384194	355
Dbx2(+)	1	0.291380381	356
Bcl3(+)	1	0.291374226	357
Atf1(+)	1	0.291372208	358
Pou3f1(+)	1	0.291339122	359
Hoxb8(+)	1	0.29124607	360
Pknox2(+)	1	0.291065849	361
Sox21(+)	1	0.290341115	362
Evx2(+)	1	0.289972549	363
Gm14305(+)	1	0.289908983	364
Zfp583(+)	1	0.289761341	365
Hoxb6(+)	1	0.289598311	366
Mafk(+)	1	0.289407742	367
Uncx(+)	1	0.289360077	368
Alx4(+)	1	0.289276047	369
Thra(+)	1	0.289175634	370
Hoxa4(+)	1	0.289167078	371
Nkx6-2(+)	1	0.287880276	372
Zic2(+)	1	0.287880093	373
Zfp112(+)	1	0.287640488	374
Irf6(+)	1	0.287354212	375
Isl2(+)	1	0.286187092	376
Cebpg(+)	1	0.285873369	377
Zfp941(+)	1	0.285859006	378
Rxra(+)	1	0.285735414	379
Bcl6(+)	1	0.285228914	380
Gm6710(+)	1	0.285120515	381
Pou4f3(+)	1	0.285000958	382
Foxd3(+)	1	0.284936165	383
Gsx1(+)	1	0.284799433	384
Foxd1(+)	1	0.284684134	385
Zfp105(+)	1	0.284304286	386
Dlx6(+)	1	0.284232938	387
Pbx3(+)	1	0.284170479	388
Otx1(+)	1	0.284080238	389
Dlx1(+)	1	0.284074458	390
Zfp628(+)	1	0.284020978	391
Pou4f2(+)	1	0.283768099	392
Zfp160(+)	1	0.283560326	393
Tcf7(+)	1	0.283416882	394
Runx2(+)	1	0.282532298	395
Hoxb5(+)	1	0.282392624	396
Pou4f1(+)	1	0.281528174	397
Foxa1(+)	1	0.280800926	398
Hesx1(+)	1	0.280560685	399
Prdm4(+)	1	0.279707477	400
Nr2e3(+)	1	0.278833752	401
Tcf7l2(+)	1	0.278732233	402
Nanos1(+)	1	0.278375676	403
Cdx2(+)	1	0.278272538	404
Hoxc12(+)	1	0.277806503	405
Zscan21(+)	1	0.277585665	406
Tlx1(+)	1	0.277562565	407
Rxrb(+)	1	0.277557163	408
Etv2(+)	1	0.277539787	409
Alx1(+)	1	0.277046355	410
Pou3f2(+)	1	0.276789627	411
Six6(+)	1	0.276411333	412
Nr1h4(+)	1	0.276380579	413
En2(+)	1	0.275897169	414
Egr2(+)	1	0.275778711	415
Esrrb(+)	1	0.275517308	416
Foxa2(+)	1	0.275449672	417
Arntl2(+)	1	0.275321546	418
Zfp445(+)	1	0.274723029	419
Gmeb1(+)	1	0.274531525	420
Emx1(+)	1	0.274447799	421
Mios(+)	1	0.274185614	422
Erg(+)	1	0.274164052	423
Isl1(+)	1	0.274102376	424
Hnf1a(+)	1	0.273769877	425
AU041133(+)	1	0.27332009	426
Tbr1(+)	1	0.273255323	427
Nr1h3(+)	1	0.272358431	428
Foxk2(+)	1	0.272337509	429
Gata2(+)	1	0.272300638	430
Trp73(+)	1	0.272150133	431
Arx(+)	1	0.272010724	432
Hsf2(+)	1	0.271842398	433
Hnf1b(+)	1	0.270738501	434
Tbx4(+)	1	0.270238576	435
Phox2b(+)	1	0.269793497	436
Lhx1(+)	1	0.26970322	437
Arntl(+)	1	0.26958868	438
Lhx6(+)	1	0.269415531	439
E4f1(+)	1	0.269260651	440
Snai3(+)	1	0.26922612	441
Foxm1(+)	1	0.269124766	442
Gbx2(+)	1	0.268596245	443
Pou3f4(+)	1	0.268499402	444
Gbx1(+)	1	0.267722929	445
Gpank1(+)	1	0.267099168	446
Foxd2(+)	1	0.266778988	447
Six2(+)	1	0.266747738	448
Zfp869(+)	1	0.265849045	449
Meis3(+)	1	0.265075745	450
Grhl3(+)	1	0.265007692	451
Lhx5(+)	1	0.264789373	452
Mafg(+)	1	0.264462974	453
Zfp595(+)	1	0.264338172	454
Lmx1a(+)	1	0.26359828	455
Thrb(+)	1	0.263132211	456
Zfp651(+)	1	0.261254139	457
Poli(+)	1	0.261225238	458
Lhx3(+)	1	0.260667877	459
Pax6(+)	1	0.26027695	460
Vsx2(+)	1	0.26007517	461
Mzf1(+)	1	0.259146633	462
Zfp646(+)	1	0.258857497	463
Zfp189(+)	1	0.258584062	464
Kdm4a(+)	1	0.258563238	465
Bhlhe40(+)	1	0.257946414	466
Zbtb17(+)	1	0.25764913	467
Dlx3(+)	1	0.257447531	468
Hoxd3(+)	1	0.257127392	469
Spic(+)	1	0.256881277	470
Foxo6(+)	1	0.256862779	471
Zfp2(+)	1	0.256469437	472
Tlx2(+)	1	0.256410171	473
Lhx4(+)	1	0.256299405	474
Lbx2(+)	1	0.254813352	475
Elf3(+)	1	0.253973757	476
Sohlh2(+)	1	0.253261038	477
Zfp712(+)	1	0.253028442	478
Nhlh1(+)	1	0.252640279	479
Zfp950(+)	1	0.252507969	480
Zfp239(+)	1	0.252331615	481
Gsx2(+)	1	0.252114936	482
Hes7(+)	1	0.251944308	483
Vax2(+)	1	0.251941233	484
Sp8(+)	1	0.251931791	485
Cebpe(+)	1	0.251401613	486
Gm29609(+)	1	0.250947961	487
Zfp768(+)	1	0.25081848	488
Hoxa6(+)	1	0.250296541	489
Mnx1(+)	1	0.250291289	490
Barhl1(+)	1	0.249703826	491
Otx2(+)	1	0.24926121	492
Zfp867(+)	1	0.248857925	493
Pdx1(+)	1	0.248583617	494
Tlx3(+)	1	0.247202639	495
Tbx21(+)	1	0.246853239	496
Mtf1(+)	1	0.245543957	497
Klf15(+)	1	0.244989423	498
Zfp868(+)	1	0.2448754	499
Foxl1(+)	1	0.244103846	500
Gata3(+)	1	0.243127854	501
Zfp974(+)	1	0.242660728	502
Nanog(+)	1	0.242232309	503
Tgif1(+)	1	0.241806264	504
Zfp64(+)	1	0.241639155	505
Pbx1(+)	1	0.241420038	506
Cptp(+)	1	0.241417021	507
Klf7(+)	1	0.241379999	508
Runx3(+)	1	0.241099344	509
Spib(+)	1	0.241022619	510
Dmbx1(+)	1	0.240362185	511
Insm2(+)	1	0.239951913	512
Npas2(+)	1	0.239047305	513
Zfp286(+)	1	0.238862239	514
Ovol2(+)	1	0.238059732	515
Barhl2(+)	1	0.237060938	516
Crebl2(+)	1	0.236689426	517
Nkx2-4(+)	1	0.236363744	518
Gtf2b(+)	1	0.236324515	519
Rax(+)	1	0.236297279	520
Sp6(+)	1	0.235854169	521
Nr6a1(+)	1	0.234336411	522
Nfe2l3(+)	1	0.234262171	523
Pax8(+)	1	0.233869448	524
Glis2(+)	1	0.232410028	525
Nkx1-2(+)	1	0.232351036	526
Zfp366(+)	1	0.231249236	527
Zbtb24(+)	1	0.231220411	528
T(+)	1	0.230991732	529
Rorc(+)	1	0.230560275	530
Cebpa(+)	1	0.230314418	531
Cpeb1(+)	1	0.229709577	532
Foxe1(+)	1	0.229479645	533
Smarca1(+)	1	0.229250896	534
Foxk1(+)	1	0.229015427	535
Ptf1a(+)	1	0.22822434	536
Zfp951(+)	1	0.22792511	537
Zfhx2(+)	1	0.227895373	538
Onecut2(+)	1	0.227774214	539
Vax1(+)	1	0.227449726	540
Gsc(+)	1	0.226307941	541
Zfp367(+)	1	0.224228057	542
Nr5a2(+)	1	0.222841213	543
Mafa(+)	1	0.222281041	544
Six3(+)	1	0.221869731	545
Zfp217(+)	1	0.221704372	546
Tfe3(+)	1	0.221628683	547
Foxj1(+)	1	0.221602153	548
Bsx(+)	1	0.221548829	549
Foxl2(+)	1	0.221259487	550
Nr1i3(+)	1	0.220943623	551
Bhlha15(+)	1	0.22042683	552
Nr1h5(+)	1	0.220425226	553
Neurod1(+)	1	0.219458105	554
Mnt(+)	1	0.218918323	555
Hoxd8(+)	1	0.218805132	556
Barx1(+)	1	0.218576421	557
Mecom(+)	1	0.218405094	558
Bhlhe22(+)	1	0.217014932	559
Gm4724(+)	1	0.216334403	560
Ddit3(+)	1	0.21600367	561
Rel(+)	1	0.215619868	562
Sox15(+)	1	0.215567335	563
Hivep2(+)	1	0.21492685	564
Zbtb37(+)	1	0.214005129	565
Pou5f1(+)	1	0.213826704	566
Evx1(+)	1	0.212765082	567
Egr4(+)	1	0.211171835	568
Nr1i2(+)	1	0.211122058	569
Tff3(+)	1	0.210976896	570
Onecut3(+)	1	0.208246398	571
Gm14399(+)	1	0.205512684	572
Gm20939(+)	1	0.205036784	573
Isx(+)	1	0.205006329	574
Zfp109(+)	1	0.203195821	575
Hnf4g(+)	1	0.20298375	576
Cdx1(+)	1	0.20267146	577
Runx1(+)	1	0.201860532	578
Neurog3(+)	1	0.19966915	579
Prrxl1(+)	1	0.198699852	580
Tbx10(+)	1	0.198677483	581
Sox6(+)	1	0.198321212	582
Esr1(+)	1	0.197604459	583
Etv1(+)	1	0.196723245	584
Zfp35(+)	1	0.196632073	585
Ccnt2(+)	1	0.19653532	586
Stat4(+)	1	0.196284785	587
Pgr(+)	1	0.19626808	588
Neurod2(+)	1	0.19613215	589
Tfap2e(+)	1	0.195466985	590
Bnc1(+)	1	0.190319597	591
Gm43517(+)	1	0.18915941	592
Klf8(+)	1	0.188934409	593
Ppara(+)	1	0.188339131	594
Zfp976(+)	1	0.186796905	595
Zscan26(+)	1	0.18593362	596
Nkx2-9(+)	1	0.184962075	597
Pax4(+)	1	0.184827361	598
Arid3c(+)	1	0.183054475	599
Sall4(+)	1	0.18297474	600
Zfp42(+)	1	0.180308168	601
Nkx2-1(+)	1	0.179275818	602
Tfcp2l1(+)	1	0.172726085	603
Mef2b(+)	1	0.171654585	604
Prdm13(+)	1	0.170450816	605
Nr1d1(+)	1	0.169316756	606
2010315B03Rik(+)	1	0.169113246	607
Prdm14(+)	1	0.169052527	608
Foxp3(+)	1	0.16868236	609
Dlx3(+)	2	0.363937323	1
Alx1(+)	2	0.355141863	2
Runx2(+)	2	0.344993691	3
Barx1(+)	2	0.340973168	4
Alx3(+)	2	0.337124889	5
Gata2(+)	2	0.334288623	6
Foxl2(+)	2	0.33102795	7
Six2(+)	2	0.326454398	8
Alx4(+)	2	0.326441585	9
Foxe1(+)	2	0.324541692	10
Grhl3(+)	2	0.317261504	11
Lhx8(+)	2	0.315701688	12
Prrx2(+)	2	0.312686909	13
Foxf2(+)	2	0.308821481	14
Tbx1(+)	2	0.307353132	15
Lbx2(+)	2	0.306667743	16
Tbx22(+)	2	0.305902219	17
Msx1(+)	2	0.304440304	18
Egr3(+)	2	0.301736493	19
Bhlha15(+)	2	0.301454112	20
Arntl2(+)	2	0.301399642	21
Tcf7(+)	2	0.300976332	22
Dlx6(+)	2	0.300215711	23
Foxl1(+)	2	0.298574354	24
Tfap2a(+)	2	0.298380168	25
Sp7(+)	2	0.296308998	26
Tbx4(+)	2	0.295382925	27
Rarg(+)	2	0.29421689	28
Ovol2(+)	2	0.293783454	29
Dlx5(+)	2	0.293160904	30
Pax3(+)	2	0.29276329	31
Grhl2(+)	2	0.291426884	32
Tbx3(+)	2	0.291025167	33
Tbx2(+)	2	0.290866728	34
Trp63(+)	2	0.290686153	35
Irx3(+)	2	0.290685297	36
Gli1(+)	2	0.290421565	37
Msx2(+)	2	0.289179872	38
Sp8(+)	2	0.28901483	39
Trps1(+)	2	0.288345833	40
Rest(+)	2	0.287996169	41
Barx2(+)	2	0.287363337	42
Foxf1(+)	2	0.287080835	43
Lhx6(+)	2	0.286799342	44
Nfatc4(+)	2	0.286713391	45
Vdr(+)	2	0.286658438	46
Tead3(+)	2	0.286520228	47
Hmga2(+)	2	0.286505821	48
Prrx1(+)	2	0.286219761	49
Foxa1(+)	2	0.286170448	50
Dbx2(+)	2	0.285723228	51
Grhl1(+)	2	0.285660619	52
Mafb(+)	2	0.285566276	53
Hoxd12(+)	2	0.285339492	54
Irf6(+)	2	0.285160415	55
Mta3(+)	2	0.28478798	56
Shox2(+)	2	0.284386946	57
Hoxd13(+)	2	0.283896281	58
Foxn2(+)	2	0.28387549	59
Hoxa11(+)	2	0.28317154	60
Twist1(+)	2	0.282808617	61
Six4(+)	2	0.282472237	62
Irx5(+)	2	0.282367894	63
Irx1(+)	2	0.28215905	64
Hoxa13(+)	2	0.28169835	65
Fosl2(+)	2	0.281519861	66
Lef1(+)	2	0.281369286	67
Etv6(+)	2	0.281191421	68
Klf4(+)	2	0.280937979	69
Tlx1(+)	2	0.280904638	70
Dlx4(+)	2	0.280760618	71
Smad3(+)	2	0.280685733	72
Rara(+)	2	0.280249085	73
Evx2(+)	2	0.280044224	74
Zfx(+)	2	0.279847284	75
Runx3(+)	2	0.279761503	76
Nfkb1(+)	2	0.279254585	77
Nfatc1(+)	2	0.279210652	78
Hoxc13(+)	2	0.278989926	79
Npas2(+)	2	0.278750405	80
Ets2(+)	2	0.2787213	81
Klf5(+)	2	0.278513645	82
Six1(+)	2	0.277720058	83
Nfix(+)	2	0.277575874	84
Nfic(+)	2	0.27747483	85
Zfp704(+)	2	0.277299404	86
Foxd1(+)	2	0.276726338	87
Elk3(+)	2	0.276642825	88
Tbx15(+)	2	0.276586354	89
Zfp467(+)	2	0.276425604	90
Six5(+)	2	0.276307134	91
Foxo1(+)	2	0.275886063	92
Cebpg(+)	2	0.275825142	93
Tfap2b(+)	2	0.27579855	94
Irf2(+)	2	0.275757547	95
Creb3l4(+)	2	0.275631653	96
Sox18(+)	2	0.275271705	97
Tead1(+)	2	0.274890873	98
Rreb1(+)	2	0.274652891	99
Creb3l1(+)	2	0.274577364	100
Sp5(+)	2	0.274298793	101
Zfp110(+)	2	0.274140019	102
Zfp362(+)	2	0.27402917	103
Hoxd11(+)	2	0.273932415	104
Nfib(+)	2	0.273842717	105
Nfia(+)	2	0.273780228	106
Fli1(+)	2	0.273591376	107
Sox9(+)	2	0.273431043	108
Nfatc2(+)	2	0.273424439	109
Creb3l2(+)	2	0.273253942	110
Foxo4(+)	2	0.27323922	111
Tcf12(+)	2	0.272992048	112
Sox5(+)	2	0.272946033	113
Foxp4(+)	2	0.272923828	114
Sp2(+)	2	0.272886734	115
Zfhx3(+)	2	0.272790057	116
E2f7(+)	2	0.272712842	117
Hoxa10(+)	2	0.272596527	118
Foxn3(+)	2	0.272400044	119
Foxp1(+)	2	0.272393451	120
Trp73(+)	2	0.272373187	121
Hmgn3(+)	2	0.272314023	122
Elf1(+)	2	0.272221821	123
Mxd4(+)	2	0.272154609	124
Sp6(+)	2	0.271948707	125
Bcl3(+)	2	0.271902282	126
Sp1(+)	2	0.271785221	127
Plagl1(+)	2	0.271728203	128
Brf2(+)	2	0.271671269	129
Zc3h11a(+)	2	0.271594958	130
Tef(+)	2	0.271536557	131
Sp3(+)	2	0.271484395	132
Foxp2(+)	2	0.271422854	133
Fos(+)	2	0.271371515	134
Foxc1(+)	2	0.271324089	135
Taf1(+)	2	0.271008485	136
Klf2(+)	2	0.270862426	137
Foxc2(+)	2	0.270696344	138
Smarcc1(+)	2	0.270491751	139
Tbl1xr1(+)	2	0.270267716	140
Etv5(+)	2	0.27012536	141
Foxj3(+)	2	0.269990834	142
Cebpd(+)	2	0.26996553	143
Taf7(+)	2	0.269890185	144
Srebf1(+)	2	0.269853781	145
Jun(+)	2	0.26973663	146
Irf3(+)	2	0.26972029	147
Foxo3(+)	2	0.269695438	148
Ppard(+)	2	0.269658922	149
Cebpa(+)	2	0.269599429	150
Gabpa(+)	2	0.269538658	151
Bptf(+)	2	0.269356963	152
Hoxd10(+)	2	0.269330108	153
Ets1(+)	2	0.269317715	154
Egr1(+)	2	0.26916454	155
Rfx1(+)	2	0.269068056	156
Klf6(+)	2	0.268965613	157
Rbbp5(+)	2	0.268955616	158
Rcor1(+)	2	0.268942233	159
Lhx9(+)	2	0.268926482	160
Hoxc11(+)	2	0.268908479	161
Xbp1(+)	2	0.26889087	162
Bclaf1(+)	2	0.268878962	163
Kdm5b(+)	2	0.268784681	164
Max(+)	2	0.268766778	165
E2f3(+)	2	0.268753369	166
Gtf3c2(+)	2	0.268655529	167
Creb1(+)	2	0.268594402	168
Elf2(+)	2	0.268585357	169
Sin3a(+)	2	0.268440967	170
Zfp335(+)	2	0.268438329	171
Rela(+)	2	0.268419606	172
Trim28(+)	2	0.2683925	173
Cebpb(+)	2	0.268359159	174
Trp53(+)	2	0.268314188	175
Nr2c1(+)	2	0.268264656	176
Setdb1(+)	2	0.268234251	177
E2f1(+)	2	0.268098053	178
Tcf3(+)	2	0.268090319	179
Nfyb(+)	2	0.267961841	180
Cebpz(+)	2	0.267960066	181
Rfxap(+)	2	0.267945386	182
Thap11(+)	2	0.267842408	183
Supt20(+)	2	0.267772284	184
Zfp729b(+)	2	0.267769666	185
Kdm5a(+)	2	0.267756848	186
Usf2(+)	2	0.267711712	187
Ezh2(+)	2	0.267533325	188
E2f6(+)	2	0.26748716	189
E2f5(+)	2	0.267468187	190
Elk1(+)	2	0.267458789	191
Yy1(+)	2	0.267431526	192
Zmiz1(+)	2	0.267429876	193
Wrnip1(+)	2	0.267388069	194
Bmyc(+)	2	0.267293193	195
Zfp369(+)	2	0.267290156	196
Hcfc1(+)	2	0.267229247	197
Nrf1(+)	2	0.267225983	198
Bach1(+)	2	0.267196893	199
Erf(+)	2	0.267190417	200
Vezf1(+)	2	0.26706576	201
Brf1(+)	2	0.267035527	202
Elk4(+)	2	0.267010339	203
Maz(+)	2	0.266997094	204
Zfp148(+)	2	0.266994437	205
Etv3(+)	2	0.266959818	206
Hdac2(+)	2	0.266929646	207
Creb3(+)	2	0.266926651	208
Nfyc(+)	2	0.266869326	209
Zfp143(+)	2	0.266818368	210
Elf3(+)	2	0.26677595	211
Gabpb1(+)	2	0.266742411	212
Ep300(+)	2	0.266692321	213
Zfp523(+)	2	0.266663332	214
Nelfe(+)	2	0.266552333	215
Rxra(+)	2	0.266541851	216
Irf1(+)	2	0.266528102	217
Rad21(+)	2	0.266421277	218
Hoxa9(+)	2	0.266399831	219
Ubtf(+)	2	0.266379531	220
Pole3(+)	2	0.26630052	221
Ctcf(+)	2	0.266294471	222
Pknox1(+)	2	0.26629266	223
Chd1(+)	2	0.26625673	224
Erg(+)	2	0.266156464	225
Sox17(+)	2	0.266137056	226
Tfdp1(+)	2	0.266033712	227
Nfya(+)	2	0.266008835	228
Ebf1(+)	2	0.265963743	229
Creb5(+)	2	0.265904892	230
Srebf2(+)	2	0.265855231	231
Klf16(+)	2	0.265834751	232
Sox12(+)	2	0.265802474	233
Elf4(+)	2	0.265795492	234
Hdac6(+)	2	0.265755603	235
Mef2d(+)	2	0.265701971	236
Myog(+)	2	0.265631398	237
En1(+)	2	0.265615451	238
Nfatc3(+)	2	0.265560983	239
Mef2a(+)	2	0.265477756	240
Hes1(+)	2	0.265375905	241
Nr2f6(+)	2	0.265371042	242
Smc3(+)	2	0.265353403	243
Fosb(+)	2	0.265341434	244
Zbtb33(+)	2	0.265335245	245
Dmbx1(+)	2	0.265325006	246
Nr2c2(+)	2	0.265227082	247
Psmd12(+)	2	0.265179952	248
Zbtb14(+)	2	0.265141611	249
Phf8(+)	2	0.265029759	250
Suz12(+)	2	0.264870764	251
Sap30(+)	2	0.264736554	252
Hdac1(+)	2	0.264638194	253
Maf(+)	2	0.264622123	254
Myc(+)	2	0.264560817	255
Mef2c(+)	2	0.264552691	256
Usf1(+)	2	0.264536726	257
Foxk1(+)	2	0.264502412	258
Cxxc1(+)	2	0.26440266	259
Irf9(+)	2	0.264396328	260
Smarca4(+)	2	0.264361967	261
Zfp524(+)	2	0.264352626	262
Atf6b(+)	2	0.264204667	263
Brca1(+)	2	0.264162994	264
Zfp160(+)	2	0.264059309	265
Pole4(+)	2	0.263999217	266
Klf13(+)	2	0.263904293	267
Hoxc10(+)	2	0.263846509	268
Lhx2(+)	2	0.263794739	269
Atf2(+)	2	0.263716336	270
Zfp612(+)	2	0.263639685	271
Gtf2f1(+)	2	0.263634898	272
Hoxa2(+)	2	0.263505168	273
Thap1(+)	2	0.263463073	274
Myod1(+)	2	0.263396503	275
Jund(+)	2	0.263375517	276
Smarcc2(+)	2	0.263372948	277
Zfp950(+)	2	0.263157161	278
Smarcb1(+)	2	0.262903211	279
Zfp583(+)	2	0.262759188	280
Sox7(+)	2	0.262522477	281
E2f4(+)	2	0.262473623	282
Sox4(+)	2	0.262442273	283
Nr2f2(+)	2	0.262423375	284
Mxi1(+)	2	0.262386938	285
Srf(+)	2	0.262285383	286
Crem(+)	2	0.261985303	287
Atf4(+)	2	0.261905263	288
Junb(+)	2	0.261862641	289
E2f8(+)	2	0.261727591	290
Zfp105(+)	2	0.261659483	291
Hmgb3(+)	2	0.26161909	292
Atf6(+)	2	0.261604394	293
Irf5(+)	2	0.261593189	294
Arnt2(+)	2	0.261574307	295
Thra(+)	2	0.261524617	296
Foxa2(+)	2	0.261376474	297
Pou2f1(+)	2	0.261372082	298
Dlx1(+)	2	0.261137831	299
Hey1(+)	2	0.261057378	300
Rfx3(+)	2	0.261057182	301
Patz1(+)	2	0.260959528	302
Gsx1(+)	2	0.260846358	303
Cux1(+)	2	0.260679736	304
Stat3(+)	2	0.260644162	305
Atf3(+)	2	0.260449152	306
Gata6(+)	2	0.260400602	307
Tagln2(+)	2	0.260328435	308
Klf3(+)	2	0.260141877	309
Mycn(+)	2	0.259769426	310
Vsx2(+)	2	0.259769197	311
Hoxc5(+)	2	0.259551249	312
Xrcc4(+)	2	0.2593916	313
Hoxd1(+)	2	0.259357903	314
Sox21(+)	2	0.25912858	315
Phox2a(+)	2	0.259093752	316
Hif3a(+)	2	0.258953112	317
Zfp3(+)	2	0.258905813	318
Rarb(+)	2	0.258684822	319
Gsc(+)	2	0.258658688	320
Nr2e3(+)	2	0.258597524	321
Onecut3(+)	2	0.258472511	322
Smad1(+)	2	0.258441695	323
Sox8(+)	2	0.258187257	324
Dlx2(+)	2	0.258043382	325
Hoxb13(+)	2	0.257925445	326
Tfdp2(+)	2	0.257873709	327
Sox11(+)	2	0.257652362	328
AU041133(+)	2	0.257627947	329
Nfil3(+)	2	0.257611438	330
Nr5a1(+)	2	0.257519429	331
Foxd2(+)	2	0.257484093	332
Rxrb(+)	2	0.257349048	333
E2f2(+)	2	0.257334899	334
Sp4(+)	2	0.257330393	335
Msc(+)	2	0.25719083	336
Etv2(+)	2	0.257137855	337
Sox2(+)	2	0.257112711	338
Cpeb1(+)	2	0.257112081	339
Smad4(+)	2	0.25675878	340
Esrra(+)	2	0.256660941	341
Zfp112(+)	2	0.256372599	342
Meis1(+)	2	0.256364661	343
Foxd3(+)	2	0.256164279	344
Stat1(+)	2	0.255964042	345
Bcl6(+)	2	0.255912873	346
Lmx1a(+)	2	0.255792301	347
Uncx(+)	2	0.255725928	348
Sox10(+)	2	0.255605972	349
Heyl(+)	2	0.255355574	350
Phox2b(+)	2	0.255324015	351
Pou3f1(+)	2	0.255222069	352
Hsf1(+)	2	0.25483764	353
Hes6(+)	2	0.254831807	354
Emx2(+)	2	0.254743279	355
En2(+)	2	0.254662928	356
Gm14305(+)	2	0.254543795	357
Spi1(+)	2	0.254412573	358
Sox3(+)	2	0.253933269	359
Pou3f4(+)	2	0.253890286	360
Prkaa1(+)	2	0.253463123	361
Zfp445(+)	2	0.253461752	362
Sox1(+)	2	0.253196599	363
Zfp595(+)	2	0.252472704	364
Hoxd9(+)	2	0.252412681	365
Kdm4a(+)	2	0.252362678	366
Klf10(+)	2	0.252217834	367
Hoxc6(+)	2	0.252099264	368
Dbx1(+)	2	0.251752071	369
Nfkb2(+)	2	0.251746029	370
Hoxc4(+)	2	0.251554623	371
Prdm4(+)	2	0.251490671	372
Hes7(+)	2	0.251473964	373
Hoxb2(+)	2	0.251250892	374
Thrb(+)	2	0.250993102	375
Wt1(+)	2	0.250961289	376
Emx1(+)	2	0.250673837	377
Gata5(+)	2	0.250501392	378
Rfx4(+)	2	0.250426965	379
Klf1(+)	2	0.250366001	380
Stat5b(+)	2	0.250313166	381
Pbx3(+)	2	0.250293418	382
Zfp628(+)	2	0.250215468	383
Hoxa7(+)	2	0.250044713	384
Atf1(+)	2	0.249607215	385
Pitx3(+)	2	0.24950676	386
Tcf7l2(+)	2	0.249448114	387
AW146154(+)	2	0.248706615	388
Nkx6-2(+)	2	0.248583374	389
Myf5(+)	2	0.248511787	390
Npdc1(+)	2	0.248454325	391
Irf7(+)	2	0.248269131	392
Arx(+)	2	0.248220773	393
Cptp(+)	2	0.247966864	394
Lhx3(+)	2	0.247927762	395
Rfx2(+)	2	0.247787238	396
Hoxb9(+)	2	0.247718691	397
Stat6(+)	2	0.247702145	398
Batf(+)	2	0.247644895	399
Pax8(+)	2	0.247518866	400
Hoxb3(+)	2	0.247392153	401
Gata1(+)	2	0.247217805	402
Hoxc8(+)	2	0.246842727	403
Gmeb1(+)	2	0.246627445	404
Nanos1(+)	2	0.246615241	405
Hoxa5(+)	2	0.246551285	406
Spib(+)	2	0.246548711	407
Gata4(+)	2	0.246454001	408
Pou3f2(+)	2	0.24639357	409
Zfp930(+)	2	0.246333032	410
Otx1(+)	2	0.246274626	411
Hoxb4(+)	2	0.246191219	412
Foxk2(+)	2	0.24612306	413
T(+)	2	0.246059032	414
Msx3(+)	2	0.246016581	415
Runx1(+)	2	0.246011156	416
E4f1(+)	2	0.245660609	417
Zic2(+)	2	0.24564068	418
Hoxc12(+)	2	0.245434175	419
Tbx10(+)	2	0.245349221	420
Zscan21(+)	2	0.245245023	421
Foxm1(+)	2	0.244949817	422
Zfp869(+)	2	0.244751657	423
Foxo6(+)	2	0.244663861	424
Gm6710(+)	2	0.244444658	425
Tal1(+)	2	0.244366485	426
Zfp239(+)	2	0.244227952	427
Pknox2(+)	2	0.243993222	428
Ddit3(+)	2	0.243833807	429
Gbx1(+)	2	0.243720174	430
Zfp646(+)	2	0.243698828	431
Klf15(+)	2	0.243676132	432
Hoxb7(+)	2	0.243559665	433
Poli(+)	2	0.243342887	434
Gsx2(+)	2	0.243253081	435
Nfe2l3(+)	2	0.243225621	436
Six6(+)	2	0.243191005	437
Lbx1(+)	2	0.242819157	438
Hnf4a(+)	2	0.242773019	439
Isl1(+)	2	0.242682024	440
Hoxb6(+)	2	0.242643647	441
Pou4f1(+)	2	0.242565899	442
Hsf2(+)	2	0.242524835	443
Zfp651(+)	2	0.242242805	444
Hoxa4(+)	2	0.242162452	445
Lhx1(+)	2	0.241870914	446
Nr3c1(+)	2	0.24172223	447
Otp(+)	2	0.241599901	448
Zbtb7a(+)	2	0.241499436	449
Hoxb8(+)	2	0.241477271	450
Zfp217(+)	2	0.241446763	451
Egr4(+)	2	0.241443242	452
Pou4f3(+)	2	0.241246806	453
Arid3a(+)	2	0.241228615	454
Tead4(+)	2	0.241038719	455
Nhlh1(+)	2	0.240833267	456
Mnx1(+)	2	0.24066331	457
Tbx21(+)	2	0.240520615	458
Foxj1(+)	2	0.240275518	459
Zfp768(+)	2	0.24015159	460
Tgif1(+)	2	0.239675342	461
Nfe2l2(+)	2	0.239445825	462
Hoxc9(+)	2	0.238956266	463
Esrrb(+)	2	0.238872922	464
Gbx2(+)	2	0.238724015	465
Ikzf1(+)	2	0.238469316	466
Pou4f2(+)	2	0.237855921	467
Zfp189(+)	2	0.237557244	468
Nfe2(+)	2	0.236992375	469
Foxa3(+)	2	0.23680335	470
Zfp286(+)	2	0.23678462	471
Egr2(+)	2	0.236644198	472
Zfp2(+)	2	0.236412679	473
Bhlhe40(+)	2	0.235646494	474
Irf8(+)	2	0.235604185	475
Zfp868(+)	2	0.235415982	476
Zfp712(+)	2	0.235405799	477
Sox15(+)	2	0.235211171	478
Arntl(+)	2	0.234720723	479
Hnf1b(+)	2	0.234409803	480
Vax2(+)	2	0.234383172	481
Mafg(+)	2	0.234174601	482
Lhx5(+)	2	0.233830906	483
Gpank1(+)	2	0.233631302	484
Meis3(+)	2	0.233590769	485
Tbx20(+)	2	0.233410415	486
Pbx1(+)	2	0.233295376	487
Hoxb5(+)	2	0.233060094	488
Myf6(+)	2	0.232886484	489
Lhx4(+)	2	0.232550147	490
Hoxa3(+)	2	0.232538187	491
Lmo2(+)	2	0.232532925	492
Barhl1(+)	2	0.232405049	493
Zfp951(+)	2	0.232376343	494
Isl2(+)	2	0.231841102	495
Hoxd3(+)	2	0.231621968	496
Mef2b(+)	2	0.231426837	497
Cdx2(+)	2	0.231412321	498
Sohlh2(+)	2	0.231381981	499
Gm29609(+)	2	0.231284307	500
Tbr1(+)	2	0.231282518	501
Pax6(+)	2	0.230624775	502
Relb(+)	2	0.23020782	503
Six3(+)	2	0.229964112	504
Gata3(+)	2	0.229522844	505
Irf4(+)	2	0.22881189	506
Zfp64(+)	2	0.22867736	507
Rb1(+)	2	0.228264695	508
Mios(+)	2	0.228030117	509
Insm2(+)	2	0.228005797	510
Mzf1(+)	2	0.227447088	511
Nr6a1(+)	2	0.227112477	512
Barhl2(+)	2	0.227070301	513
Mtf1(+)	2	0.227034669	514
Stat5a(+)	2	0.227019342	515
Rorc(+)	2	0.226895939	516
Bsx(+)	2	0.226698258	517
Rax(+)	2	0.226391219	518
Zfp941(+)	2	0.226109269	519
Rel(+)	2	0.226053888	520
Zbtb17(+)	2	0.225726862	521
Klf7(+)	2	0.225641122	522
Nkx2-4(+)	2	0.225487559	523
Zfp974(+)	2	0.225015695	524
Pml(+)	2	0.224807641	525
Mafk(+)	2	0.224175598	526
Nanog(+)	2	0.223915566	527
Ppara(+)	2	0.223665446	528
Zfp867(+)	2	0.223520687	529
Sox6(+)	2	0.223409235	530
Hoxa6(+)	2	0.223317044	531
Zbtb24(+)	2	0.223076825	532
Onecut2(+)	2	0.222761149	533
Pparg(+)	2	0.222389723	534
Vax1(+)	2	0.222308868	535
Zfhx2(+)	2	0.220828055	536
Otx2(+)	2	0.220283618	537
Mecom(+)	2	0.21914139	538
Tlx2(+)	2	0.218982266	539
Glis2(+)	2	0.21889123	540
Nkx1-2(+)	2	0.218384919	541
Gtf2b(+)	2	0.216818312	542
Esr1(+)	2	0.216804199	543
Zfp366(+)	2	0.216295678	544
Tlx3(+)	2	0.216214405	545
Zic1(+)	2	0.216123796	546
Ptf1a(+)	2	0.21598599	547
Neurod1(+)	2	0.215973165	548
Crebl2(+)	2	0.214344261	549
Zbtb37(+)	2	0.212339069	550
Gm4724(+)	2	0.211854466	551
Smarca1(+)	2	0.210896686	552
Zfp109(+)	2	0.210388592	553
Neurod2(+)	2	0.210367351	554
Pou5f1(+)	2	0.209764794	555
Evx1(+)	2	0.209247995	556
Myb(+)	2	0.208603435	557
Mafa(+)	2	0.208517416	558
Spic(+)	2	0.208158131	559
Mnt(+)	2	0.207584041	560
Zfp367(+)	2	0.206105861	561
Nr1i3(+)	2	0.206097106	562
Neurog3(+)	2	0.205796233	563
Snai3(+)	2	0.205322454	564
Pgr(+)	2	0.204294843	565
Hesx1(+)	2	0.204134176	566
Stat4(+)	2	0.203070486	567
Bhlhe22(+)	2	0.202616294	568
Gm14399(+)	2	0.20245097	569
Tfe3(+)	2	0.202286777	570
Tff3(+)	2	0.201763877	571
Nr1h5(+)	2	0.200787081	572
Gm20939(+)	2	0.199906107	573
Hoxd8(+)	2	0.198617647	574
Nr1h3(+)	2	0.198461854	575
Ccnt2(+)	2	0.198253283	576
Hnf4g(+)	2	0.197542578	577
Nr1h4(+)	2	0.197009734	578
Cebpe(+)	2	0.197002672	579
Isx(+)	2	0.196971361	580
Hivep2(+)	2	0.196616718	581
Hnf1a(+)	2	0.19471736	582
Nr5a2(+)	2	0.194331145	583
Hoxb1(+)	2	0.194239409	584
Pdx1(+)	2	0.190709623	585
Nr1i2(+)	2	0.190544492	586
Etv1(+)	2	0.190224098	587
Zscan26(+)	2	0.189424659	588
Rxrg(+)	2	0.189368582	589
Bnc1(+)	2	0.186701822	590
Cdx1(+)	2	0.185648758	591
Prrxl1(+)	2	0.18459587	592
Nkx2-1(+)	2	0.184432327	593
Tfap2e(+)	2	0.182500017	594
Arid3c(+)	2	0.182387637	595
Gm43517(+)	2	0.182303824	596
Klf8(+)	2	0.182062215	597
Zfp976(+)	2	0.180162177	598
Pax4(+)	2	0.179391019	599
Nkx2-9(+)	2	0.178494931	600
Zfp35(+)	2	0.178034888	601
Zfp42(+)	2	0.172658691	602
Tfcp2l1(+)	2	0.172223904	603
Prdm13(+)	2	0.171994548	604
Sall4(+)	2	0.170883443	605
Nr1d1(+)	2	0.170744904	606
2010315B03Rik(+)	2	0.169700473	607
Foxp3(+)	2	0.169564235	608
Prdm14(+)	2	0.167445389	609
Dlx4(+)	3	0.345125707	1
Shox2(+)	3	0.328343009	2
Irf4(+)	3	0.308069206	3
Nr3c1(+)	3	0.307623221	4
Tbx3(+)	3	0.301335424	5
Creb5(+)	3	0.300195553	6
Hmga2(+)	3	0.296421355	7
Batf(+)	3	0.295321643	8
Prrx2(+)	3	0.293551319	9
Tbx22(+)	3	0.293424746	10
Hoxa11(+)	3	0.292652167	11
Prrx1(+)	3	0.292487834	12
Irx1(+)	3	0.290726952	13
Nfib(+)	3	0.290006169	14
Pitx3(+)	3	0.289886683	15
Twist1(+)	3	0.289033083	16
Meis1(+)	3	0.288807173	17
Irf5(+)	3	0.288725105	18
Tead3(+)	3	0.2886489	19
Nfia(+)	3	0.288504646	20
Nfic(+)	3	0.287346448	21
Hoxa10(+)	3	0.287336761	22
Rreb1(+)	3	0.287269948	23
Klf4(+)	3	0.287220891	24
Irf2(+)	3	0.28713078	25
Elf4(+)	3	0.287050475	26
Nfix(+)	3	0.286921873	27
Tbx15(+)	3	0.286847552	28
Nfatc4(+)	3	0.286529463	29
Sox17(+)	3	0.28628137	30
Hoxd9(+)	3	0.286273693	31
Nfkb1(+)	3	0.285991315	32
Ets1(+)	3	0.285728909	33
Hoxc13(+)	3	0.285716477	34
Creb3l1(+)	3	0.285100036	35
Nfatc1(+)	3	0.284880106	36
Hoxa9(+)	3	0.284672891	37
Hif3a(+)	3	0.284620746	38
Hoxa2(+)	3	0.284471575	39
Hoxc11(+)	3	0.28428525	40
Sp5(+)	3	0.284038248	41
Alx4(+)	3	0.283516671	42
Irx5(+)	3	0.283458396	43
Foxo1(+)	3	0.283262739	44
Irx3(+)	3	0.283214635	45
Elk3(+)	3	0.28275054	46
Tef(+)	3	0.282669007	47
Irf8(+)	3	0.282297554	48
Hoxc10(+)	3	0.282277195	49
Hoxc9(+)	3	0.282150903	50
Egr1(+)	3	0.282022926	51
Ets2(+)	3	0.281985623	52
Egr3(+)	3	0.281667379	53
Foxn2(+)	3	0.281168953	54
Fosl2(+)	3	0.281061438	55
Nfe2l2(+)	3	0.280794961	56
Spi1(+)	3	0.280644168	57
Rara(+)	3	0.280570181	58
Fos(+)	3	0.280188281	59
Rest(+)	3	0.279402859	60
Rarg(+)	3	0.279389416	61
Myog(+)	3	0.279304746	62
Irf1(+)	3	0.279245135	63
Jun(+)	3	0.279054524	64
Fli1(+)	3	0.279043028	65
Creb3l2(+)	3	0.278881242	66
Tead1(+)	3	0.27884353	67
Atf3(+)	3	0.278826047	68
Plagl1(+)	3	0.278575682	69
Maf(+)	3	0.278434094	70
Myod1(+)	3	0.278113279	71
Hoxd12(+)	3	0.277972137	72
Msc(+)	3	0.277959394	73
Klf6(+)	3	0.277944466	74
Msx2(+)	3	0.277405631	75
Nfatc2(+)	3	0.277310301	76
Vsx2(+)	3	0.277118467	77
Klf2(+)	3	0.2770742	78
Srf(+)	3	0.276430222	79
Mef2c(+)	3	0.276194601	80
Tcf12(+)	3	0.275721163	81
Alx3(+)	3	0.275627354	82
Mta3(+)	3	0.275522526	83
Sox7(+)	3	0.275345924	84
Hoxc5(+)	3	0.275269306	85
Creb3l4(+)	3	0.275172057	86
Smad3(+)	3	0.275092555	87
Foxp1(+)	3	0.275030831	88
Sox18(+)	3	0.274906685	89
Irf9(+)	3	0.274818964	90
Hoxd11(+)	3	0.274722511	91
Six1(+)	3	0.274661236	92
Zfp524(+)	3	0.274633823	93
Xbp1(+)	3	0.274578327	94
Sp7(+)	3	0.274575075	95
Six5(+)	3	0.274568601	96
Mxd4(+)	3	0.274250206	97
Alx1(+)	3	0.274146866	98
Arid3a(+)	3	0.274137283	99
Emx2(+)	3	0.273879845	100
Vdr(+)	3	0.273656049	101
Hoxd13(+)	3	0.273613154	102
Msx1(+)	3	0.273411715	103
Gli1(+)	3	0.273400693	104
Bcl3(+)	3	0.273338599	105
Zfhx3(+)	3	0.273061444	106
Hoxa13(+)	3	0.27279958	107
Gata6(+)	3	0.272771334	108
Stat6(+)	3	0.272635315	109
Tbx2(+)	3	0.272616873	110
Cebpd(+)	3	0.272432469	111
Foxo4(+)	3	0.272315487	112
Foxp2(+)	3	0.272099212	113
Fosb(+)	3	0.272059439	114
Sp1(+)	3	0.271658769	115
Creb3(+)	3	0.271429642	116
Gm20939(+)	3	0.271039952	117
Myf5(+)	3	0.271021544	118
Zfp148(+)	3	0.2708319	119
Etv6(+)	3	0.270806156	120
Lhx8(+)	3	0.270788212	121
Hoxd1(+)	3	0.270542992	122
Tcf7(+)	3	0.270466772	123
Hoxc4(+)	3	0.270456871	124
Pax3(+)	3	0.270427351	125
Zfx(+)	3	0.270316694	126
Mef2a(+)	3	0.270241932	127
Wt1(+)	3	0.270217394	128
Mafb(+)	3	0.27002173	129
Crem(+)	3	0.269734233	130
Foxc1(+)	3	0.26968247	131
Lef1(+)	3	0.26961415	132
Hmgn3(+)	3	0.269532632	133
E2f1(+)	3	0.26930942	134
Hes1(+)	3	0.26907706	135
Ebf1(+)	3	0.269037014	136
Gabpa(+)	3	0.268892173	137
Trim28(+)	3	0.268819456	138
Six4(+)	3	0.268689877	139
Ppard(+)	3	0.268679439	140
Smarcc1(+)	3	0.268635481	141
Dlx5(+)	3	0.268529145	142
Trp63(+)	3	0.268526013	143
Hoxd10(+)	3	0.268402046	144
Stat1(+)	3	0.268328806	145
Tagln2(+)	3	0.268150734	146
Etv5(+)	3	0.268098297	147
Junb(+)	3	0.268050878	148
Runx2(+)	3	0.268048864	149
Pparg(+)	3	0.267801884	150
Zfp729b(+)	3	0.267749195	151
Elk4(+)	3	0.267715352	152
Bptf(+)	3	0.267459975	153
Foxn3(+)	3	0.267444606	154
Wrnip1(+)	3	0.267425322	155
Mef2d(+)	3	0.267234426	156
Bclaf1(+)	3	0.267016158	157
Zfp362(+)	3	0.266958942	158
Tlx1(+)	3	0.266879473	159
Tcf3(+)	3	0.266775186	160
Zfp110(+)	3	0.266620033	161
Dlx3(+)	3	0.26660381	162
Nr2f6(+)	3	0.266579637	163
Sp3(+)	3	0.266577285	164
Tead4(+)	3	0.266466366	165
Cebpz(+)	3	0.266450168	166
Kdm5b(+)	3	0.266374588	167
Foxj3(+)	3	0.26634336	168
E2f7(+)	3	0.266155112	169
Erf(+)	3	0.266107818	170
Elf1(+)	3	0.265922638	171
Taf7(+)	3	0.265862276	172
Irf6(+)	3	0.265854072	173
E2f3(+)	3	0.265683535	174
Thap11(+)	3	0.265669662	175
Gtf3c2(+)	3	0.26555142	176
Nr2e3(+)	3	0.265465888	177
E2f6(+)	3	0.265418448	178
Nfatc3(+)	3	0.265323068	179
Vax2(+)	3	0.265300095	180
Nr2c1(+)	3	0.265281868	181
Jund(+)	3	0.265178329	182
Yy1(+)	3	0.265168789	183
Rela(+)	3	0.265129533	184
Taf1(+)	3	0.264996694	185
Tbl1xr1(+)	3	0.264902056	186
Srebf1(+)	3	0.264825995	187
Klf5(+)	3	0.264804779	188
Dbx2(+)	3	0.264778742	189
Tbx1(+)	3	0.264670087	190
Zc3h11a(+)	3	0.264665266	191
Ubtf(+)	3	0.264580491	192
Hoxb4(+)	3	0.264515329	193
Klf10(+)	3	0.264512612	194
Supt20(+)	3	0.26438836	195
Nrf1(+)	3	0.26433146	196
Rad21(+)	3	0.264292416	197
Trp53(+)	3	0.264291867	198
Hoxc6(+)	3	0.264184862	199
E2f5(+)	3	0.264184534	200
Bmyc(+)	3	0.264176419	201
Smarcb1(+)	3	0.264163977	202
Thra(+)	3	0.264137155	203
Irf3(+)	3	0.264093068	204
En1(+)	3	0.263987946	205
Cebpb(+)	3	0.263935175	206
Elf2(+)	3	0.263879533	207
Zfp467(+)	3	0.263824457	208
Foxc2(+)	3	0.263787538	209
Atf4(+)	3	0.263758537	210
Brf1(+)	3	0.26375064	211
Chd1(+)	3	0.2637487	212
Maz(+)	3	0.263710564	213
Hoxb2(+)	3	0.26370897	214
Myf6(+)	3	0.26367039	215
Rcor1(+)	3	0.263605668	216
Setdb1(+)	3	0.263599369	217
Sin3a(+)	3	0.263470864	218
Zmiz1(+)	3	0.263436156	219
Nelfe(+)	3	0.263387643	220
Rbbp5(+)	3	0.263357734	221
Myc(+)	3	0.263309144	222
Atf6(+)	3	0.263304392	223
Hcfc1(+)	3	0.263303939	224
Srebf2(+)	3	0.263282185	225
Hoxa7(+)	3	0.263246891	226
Hdac2(+)	3	0.263122821	227
Usf2(+)	3	0.263073894	228
Foxo3(+)	3	0.263003379	229
Klf16(+)	3	0.26298033	230
Smc3(+)	3	0.262959304	231
Elk1(+)	3	0.26292994	232
Gabpb1(+)	3	0.262838469	233
Pole3(+)	3	0.26282582	234
Tfdp1(+)	3	0.262820314	235
Ezh2(+)	3	0.262784605	236
Bach1(+)	3	0.262777334	237
Sp2(+)	3	0.262725867	238
Nfyb(+)	3	0.262710646	239
Creb1(+)	3	0.262626054	240
Nr2f2(+)	3	0.262607511	241
Rfxap(+)	3	0.262593	242
Kdm5a(+)	3	0.262424231	243
Zfp143(+)	3	0.262346126	244
Psmd12(+)	3	0.262336176	245
Zfp704(+)	3	0.262281818	246
Ctcf(+)	3	0.262257168	247
Zfp523(+)	3	0.262176541	248
Tfap2b(+)	3	0.26208493	249
Nfyc(+)	3	0.262028284	250
Hsf1(+)	3	0.261891519	251
Zfp950(+)	3	0.261795828	252
Trps1(+)	3	0.261664739	253
Zic1(+)	3	0.26149949	254
Etv3(+)	3	0.261442809	255
Smarca4(+)	3	0.261418876	256
Usf1(+)	3	0.261324961	257
Brf2(+)	3	0.261272148	258
Zfp369(+)	3	0.261230364	259
Foxd1(+)	3	0.261212653	260
Relb(+)	3	0.261183682	261
Erg(+)	3	0.261150432	262
Heyl(+)	3	0.261088775	263
Zfp335(+)	3	0.261058769	264
Ep300(+)	3	0.260974386	265
Cxxc1(+)	3	0.260930436	266
Sox9(+)	3	0.260916444	267
Gtf2f1(+)	3	0.260906684	268
Hoxb3(+)	3	0.260830589	269
Thap1(+)	3	0.260747722	270
Smad4(+)	3	0.260636803	271
Nr2c2(+)	3	0.260584916	272
Foxp4(+)	3	0.260498685	273
Stat5b(+)	3	0.260432013	274
Rfx1(+)	3	0.260230197	275
Arntl2(+)	3	0.260185522	276
Brca1(+)	3	0.260135129	277
Zbtb14(+)	3	0.260011959	278
Phf8(+)	3	0.259995781	279
Hdac1(+)	3	0.259959	280
Sox12(+)	3	0.25990707	281
Stat3(+)	3	0.259837036	282
Zfp239(+)	3	0.259765047	283
Hoxb13(+)	3	0.259691014	284
Hoxa5(+)	3	0.259681793	285
Zfp612(+)	3	0.25964638	286
Sox4(+)	3	0.259637049	287
Rarb(+)	3	0.259597837	288
Atf2(+)	3	0.259415949	289
Suz12(+)	3	0.259354499	290
Klf3(+)	3	0.259198448	291
Gsc(+)	3	0.259191786	292
Atf6b(+)	3	0.259079589	293
E2f4(+)	3	0.25901599	294
Nfya(+)	3	0.259011822	295
Klf13(+)	3	0.258953936	296
Pole4(+)	3	0.258635742	297
Sap30(+)	3	0.258623495	298
Phox2a(+)	3	0.258600693	299
Vezf1(+)	3	0.258582634	300
Tfap2a(+)	3	0.258539502	301
Pou2f1(+)	3	0.25835648	302
Sox8(+)	3	0.258267365	303
Hmgb3(+)	3	0.25815792	304
Lhx9(+)	3	0.25815208	305
Hdac6(+)	3	0.258097985	306
E2f8(+)	3	0.25808108	307
Foxf2(+)	3	0.257801304	308
Gata5(+)	3	0.257786905	309
Zbtb33(+)	3	0.257440744	310
Hoxc8(+)	3	0.257260197	311
Rfx3(+)	3	0.257179015	312
Smad1(+)	3	0.25699913	313
Barx2(+)	3	0.256936974	314
Dlx6(+)	3	0.256912586	315
Arnt2(+)	3	0.256880329	316
Evx2(+)	3	0.256870137	317
Smarcc2(+)	3	0.256806745	318
Hes6(+)	3	0.256406219	319
Pknox1(+)	3	0.256377219	320
Max(+)	3	0.256355654	321
Mxi1(+)	3	0.255961624	322
Zfp583(+)	3	0.255879205	323
Zfp930(+)	3	0.255864794	324
Rorc(+)	3	0.25575799	325
Mycn(+)	3	0.255609302	326
Nfil3(+)	3	0.254891725	327
Gata2(+)	3	0.254849543	328
Cux1(+)	3	0.254426992	329
E2f2(+)	3	0.254243243	330
Tcf7l2(+)	3	0.254092997	331
Lhx2(+)	3	0.253480652	332
Gm14305(+)	3	0.25335669	333
Sox11(+)	3	0.253331987	334
Nfkb2(+)	3	0.25320274	335
Otx1(+)	3	0.252842294	336
Sp4(+)	3	0.252682475	337
Hoxb9(+)	3	0.252195305	338
Zfp651(+)	3	0.252155936	339
Sox10(+)	3	0.252100727	340
Grhl2(+)	3	0.252097679	341
Esrra(+)	3	0.251951646	342
Dlx2(+)	3	0.251947515	343
Grhl1(+)	3	0.251919381	344
Tfdp2(+)	3	0.251892898	345
Gata4(+)	3	0.25173887	346
Bcl6(+)	3	0.251571322	347
Xrcc4(+)	3	0.251469902	348
Sox2(+)	3	0.251138924	349
Zfp3(+)	3	0.251074989	350
Cebpg(+)	3	0.250953357	351
Trp73(+)	3	0.250564045	352
AW146154(+)	3	0.250546662	353
Dlx1(+)	3	0.250444477	354
Nanos1(+)	3	0.250160218	355
Pou3f1(+)	3	0.250056482	356
Npdc1(+)	3	0.250031935	357
Hoxb7(+)	3	0.249930895	358
Prdm4(+)	3	0.249802784	359
Rxra(+)	3	0.249545954	360
Zfp595(+)	3	0.249491149	361
Foxk2(+)	3	0.249404478	362
Lbx1(+)	3	0.249305194	363
Sox21(+)	3	0.249058341	364
Msx3(+)	3	0.248964847	365
Otp(+)	3	0.248927286	366
Foxd3(+)	3	0.248821526	367
Nr5a1(+)	3	0.248722159	368
Hoxa3(+)	3	0.24868572	369
Zfp628(+)	3	0.248503298	370
Rxrb(+)	3	0.248355374	371
Klf1(+)	3	0.24833194	372
Zfp105(+)	3	0.2483314	373
Gm6710(+)	3	0.248012494	374
Sox5(+)	3	0.247740603	375
Hoxb8(+)	3	0.247640489	376
Pbx3(+)	3	0.247634314	377
Lhx6(+)	3	0.247573211	378
Irf7(+)	3	0.247531225	379
Patz1(+)	3	0.24743941	380
Hey1(+)	3	0.247437441	381
Sox1(+)	3	0.247415786	382
Sox3(+)	3	0.247334889	383
Uncx(+)	3	0.247319418	384
Zfp112(+)	3	0.247292372	385
Lmx1a(+)	3	0.247261549	386
Rfx2(+)	3	0.24711764	387
Kdm4a(+)	3	0.246419884	388
Hoxd8(+)	3	0.246347018	389
Gata1(+)	3	0.246331275	390
Mzf1(+)	3	0.246301497	391
AU041133(+)	3	0.246228992	392
Hoxc12(+)	3	0.245836734	393
Ikzf1(+)	3	0.245465267	394
Tbx4(+)	3	0.245292803	395
Zfp445(+)	3	0.245171559	396
Tal1(+)	3	0.244832154	397
En2(+)	3	0.244830355	398
Zfp160(+)	3	0.244676305	399
Hoxb6(+)	3	0.244646834	400
Zic2(+)	3	0.244580321	401
Nkx6-2(+)	3	0.244349358	402
Dbx1(+)	3	0.24432571	403
Emx1(+)	3	0.244145666	404
Rfx4(+)	3	0.24407736	405
Isl1(+)	3	0.244032006	406
Hnf4a(+)	3	0.243436985	407
Pknox2(+)	3	0.243380189	408
Phox2b(+)	3	0.243169864	409
Zfp768(+)	3	0.242999636	410
Hoxb5(+)	3	0.242707123	411
Egr2(+)	3	0.242451378	412
Pou3f4(+)	3	0.242392925	413
Zbtb7a(+)	3	0.242303515	414
Hoxa4(+)	3	0.241980096	415
Foxa1(+)	3	0.241222787	416
Pou4f1(+)	3	0.240804853	417
Zfp189(+)	3	0.240767316	418
Pou4f3(+)	3	0.240499677	419
Mafg(+)	3	0.240426574	420
Hsf2(+)	3	0.240342515	421
Pml(+)	3	0.240018749	422
Gsx1(+)	3	0.239938345	423
Foxf1(+)	3	0.239647759	424
E4f1(+)	3	0.239458853	425
Zscan21(+)	3	0.23944147	426
Cptp(+)	3	0.239388922	427
Isl2(+)	3	0.239386702	428
Pou3f2(+)	3	0.238751354	429
Foxe1(+)	3	0.238652145	430
Lhx1(+)	3	0.238352983	431
Pou4f2(+)	3	0.238352241	432
Lmo2(+)	3	0.238287213	433
Lhx4(+)	3	0.237328172	434
Tgif1(+)	3	0.237080634	435
Zfp712(+)	3	0.236812259	436
Zfp941(+)	3	0.236758253	437
Foxk1(+)	3	0.236495561	438
Sohlh2(+)	3	0.236462506	439
Gbx1(+)	3	0.236111569	440
Etv2(+)	3	0.236006199	441
Nfe2(+)	3	0.235932394	442
Elf3(+)	3	0.235870911	443
Six2(+)	3	0.235816155	444
Atf1(+)	3	0.235612342	445
Tbx20(+)	3	0.23545926	446
Arx(+)	3	0.235270419	447
Prkaa1(+)	3	0.235217547	448
Mnx1(+)	3	0.235167282	449
Zfp2(+)	3	0.234893258	450
Nanog(+)	3	0.234431526	451
Gm29609(+)	3	0.234355743	452
Grhl3(+)	3	0.234178807	453
Barx1(+)	3	0.234060011	454
Meis3(+)	3	0.234034498	455
Zfp869(+)	3	0.233809261	456
Mios(+)	3	0.233704404	457
Foxl2(+)	3	0.233187815	458
Thrb(+)	3	0.233114627	459
Zfp868(+)	3	0.233050341	460
Gmeb1(+)	3	0.232986932	461
Lhx3(+)	3	0.232947164	462
Lhx5(+)	3	0.232376157	463
Gbx2(+)	3	0.232245048	464
Ovol2(+)	3	0.231835887	465
Dmbx1(+)	3	0.231690358	466
Foxd2(+)	3	0.230805768	467
Zfp951(+)	3	0.230505495	468
Tbr1(+)	3	0.230366023	469
Foxo6(+)	3	0.229646234	470
Poli(+)	3	0.229549094	471
Pax6(+)	3	0.229036453	472
Crebl2(+)	3	0.228994628	473
Zfp974(+)	3	0.228502137	474
Stat5a(+)	3	0.228322744	475
Six6(+)	3	0.228243918	476
Foxm1(+)	3	0.228218955	477
Gpank1(+)	3	0.228189467	478
Rxrg(+)	3	0.227656698	479
Lbx2(+)	3	0.227517692	480
Rb1(+)	3	0.227098298	481
Pax8(+)	3	0.226675391	482
Foxa3(+)	3	0.226526532	483
Zfp217(+)	3	0.226519687	484
Esrrb(+)	3	0.226433893	485
Zfp35(+)	3	0.225801878	486
Pbx1(+)	3	0.2250751	487
Zbtb24(+)	3	0.224292764	488
Foxa2(+)	3	0.224272665	489
Nkx2-4(+)	3	0.224263095	490
Sp8(+)	3	0.223753886	491
Hoxa6(+)	3	0.223528463	492
Gsx2(+)	3	0.223177838	493
Npas2(+)	3	0.222792664	494
Nr6a1(+)	3	0.222259938	495
Sp6(+)	3	0.221854069	496
Tbx21(+)	3	0.221737794	497
Zfp64(+)	3	0.221481451	498
Runx3(+)	3	0.221480395	499
Arntl(+)	3	0.221471015	500
Barhl1(+)	3	0.221154941	501
Zfp366(+)	3	0.220242582	502
Runx1(+)	3	0.220012717	503
Mafk(+)	3	0.219951272	504
Glis2(+)	3	0.219877577	505
Tlx3(+)	3	0.219161478	506
Hoxd3(+)	3	0.218916587	507
Tlx2(+)	3	0.218730955	508
Nhlh1(+)	3	0.218657975	509
Bhlha15(+)	3	0.218617442	510
Onecut3(+)	3	0.218190685	511
Zfp867(+)	3	0.21791858	512
Bhlhe40(+)	3	0.217867566	513
Ddit3(+)	3	0.217796509	514
Foxl1(+)	3	0.217767253	515
Zfp646(+)	3	0.217720396	516
Tfe3(+)	3	0.217042689	517
Nfe2l3(+)	3	0.216993827	518
Gata3(+)	3	0.216233087	519
Smarca1(+)	3	0.215371388	520
Gm4724(+)	3	0.215255199	521
Zbtb17(+)	3	0.215181918	522
Spib(+)	3	0.214772923	523
Gtf2b(+)	3	0.214383374	524
Hesx1(+)	3	0.213867955	525
Rax(+)	3	0.21380527	526
Klf7(+)	3	0.213467068	527
Rel(+)	3	0.213260588	528
Cdx2(+)	3	0.212649503	529
Cebpa(+)	3	0.212095307	530
Zfp286(+)	3	0.211697343	531
Mnt(+)	3	0.211402632	532
Barhl2(+)	3	0.211006022	533
Myb(+)	3	0.210997554	534
Zbtb37(+)	3	0.210709949	535
Insm2(+)	3	0.209892936	536
Spic(+)	3	0.209678484	537
Hnf1b(+)	3	0.209479932	538
Klf15(+)	3	0.209099764	539
Hoxb1(+)	3	0.208593635	540
Onecut2(+)	3	0.207422403	541
Neurog3(+)	3	0.207232617	542
Vax1(+)	3	0.207119522	543
Nkx1-2(+)	3	0.206090401	544
Mafa(+)	3	0.205239399	545
Nr1i3(+)	3	0.204412515	546
Snai3(+)	3	0.204389416	547
Foxj1(+)	3	0.20433282	548
T(+)	3	0.203988962	549
Sox15(+)	3	0.203898152	550
Cpeb1(+)	3	0.203172363	551
Mtf1(+)	3	0.20311704	552
Bsx(+)	3	0.202762506	553
Mecom(+)	3	0.201881755	554
Six3(+)	3	0.201681805	555
Egr4(+)	3	0.201364816	556
Zfhx2(+)	3	0.200761412	557
Evx1(+)	3	0.199879186	558
Cebpe(+)	3	0.199731966	559
Gm14399(+)	3	0.198856766	560
Otx2(+)	3	0.19876775	561
Neurod1(+)	3	0.197737559	562
Bhlhe22(+)	3	0.197106494	563
Pou5f1(+)	3	0.196661248	564
Zfp367(+)	3	0.195667137	565
Bnc1(+)	3	0.195227384	566
Nr1h3(+)	3	0.195174986	567
Hivep2(+)	3	0.194542126	568
Stat4(+)	3	0.194314269	569
Zfp109(+)	3	0.194251189	570
Klf8(+)	3	0.19389795	571
Neurod2(+)	3	0.193125741	572
Hes7(+)	3	0.193108829	573
Nr5a2(+)	3	0.192880855	574
Hnf1a(+)	3	0.192556941	575
Nr1h4(+)	3	0.189062901	576
Tff3(+)	3	0.188057856	577
Etv1(+)	3	0.187084763	578
Ccnt2(+)	3	0.186977569	579
Prrxl1(+)	3	0.186402431	580
Cdx1(+)	3	0.186013754	581
Pgr(+)	3	0.185466987	582
Ppara(+)	3	0.184912373	583
Ptf1a(+)	3	0.184815692	584
Hnf4g(+)	3	0.184717961	585
Zfp976(+)	3	0.184040948	586
Nkx2-9(+)	3	0.18390659	587
Tfap2e(+)	3	0.182776341	588
Pdx1(+)	3	0.182611875	589
Sox6(+)	3	0.182104684	590
Gm43517(+)	3	0.181461504	591
Isx(+)	3	0.180322934	592
Zscan26(+)	3	0.179235151	593
Esr1(+)	3	0.177564894	594
Arid3c(+)	3	0.176415148	595
Nr1h5(+)	3	0.175959197	596
Zfp42(+)	3	0.175533969	597
Nr1i2(+)	3	0.173970238	598
Pax4(+)	3	0.171570256	599
Nkx2-1(+)	3	0.171068224	600
Tbx10(+)	3	0.170584876	601
Foxp3(+)	3	0.17047749	602
Nr1d1(+)	3	0.169831725	603
Tfcp2l1(+)	3	0.169667616	604
Mef2b(+)	3	0.169588851	605
Sall4(+)	3	0.169285263	606
Prdm13(+)	3	0.168422699	607
2010315B03Rik(+)	3	0.168226566	608
Prdm14(+)	3	0.167445389	609
Msx2(+)	4	0.29389186	1
Alx4(+)	4	0.29358902	2
Prrx2(+)	4	0.289867023	3
Foxl2(+)	4	0.288894407	4
Sox5(+)	4	0.288730467	5
Zic1(+)	4	0.288274768	6
Irf6(+)	4	0.285708732	7
Irx3(+)	4	0.283938123	8
Foxk1(+)	4	0.283349881	9
Irx1(+)	4	0.283089553	10
Nr3c1(+)	4	0.282116383	11
Nfix(+)	4	0.280913036	12
Sox9(+)	4	0.280805352	13
Hoxd1(+)	4	0.280614754	14
Six2(+)	4	0.279461157	15
Nfatc1(+)	4	0.278631103	16
Erg(+)	4	0.277194126	17
Klf15(+)	4	0.27635208	18
Foxd1(+)	4	0.27597894	19
Fos(+)	4	0.275389448	20
Klf4(+)	4	0.27522482	21
Foxc2(+)	4	0.275049002	22
Fli1(+)	4	0.274938989	23
Irx5(+)	4	0.274425504	24
Foxc1(+)	4	0.274309668	25
Prrx1(+)	4	0.274097974	26
Nfic(+)	4	0.27386296	27
Pou3f4(+)	4	0.273147604	28
Tbx22(+)	4	0.273087519	29
Twist1(+)	4	0.273047562	30
Trps1(+)	4	0.272948301	31
Runx2(+)	4	0.272607088	32
Foxp2(+)	4	0.271962886	33
Egr1(+)	4	0.271863865	34
Foxn3(+)	4	0.271725293	35
Foxd2(+)	4	0.271474129	36
Nfatc4(+)	4	0.271154141	37
Tef(+)	4	0.27098902	38
Six1(+)	4	0.270947783	39
Hmga2(+)	4	0.270574336	40
Tbx15(+)	4	0.270502343	41
Foxp4(+)	4	0.270255356	42
Nfia(+)	4	0.270118403	43
Tead1(+)	4	0.270073619	44
Rarg(+)	4	0.269711859	45
Ets2(+)	4	0.269555925	46
Creb3l1(+)	4	0.269355548	47
Batf(+)	4	0.269292485	48
Alx1(+)	4	0.268947401	49
Etv5(+)	4	0.268906123	50
Lhx8(+)	4	0.268758331	51
Dlx5(+)	4	0.268605494	52
Foxp1(+)	4	0.268434132	53
Fosb(+)	4	0.268419284	54
Klf6(+)	4	0.268380594	55
Tead3(+)	4	0.268342105	56
Zic2(+)	4	0.268339634	57
Mxd4(+)	4	0.268293427	58
Dlx3(+)	4	0.268190798	59
Trp63(+)	4	0.268167616	60
Zfhx3(+)	4	0.267985206	61
Ebf1(+)	4	0.267779434	62
Fosl2(+)	4	0.267674142	63
Maf(+)	4	0.267451789	64
Zfp595(+)	4	0.267342245	65
Lef1(+)	4	0.267269728	66
Sp5(+)	4	0.267218332	67
En1(+)	4	0.266888172	68
Vdr(+)	4	0.266723924	69
Six4(+)	4	0.266414206	70
Hoxa11(+)	4	0.266181307	71
Alx3(+)	4	0.266139473	72
Pax3(+)	4	0.265903369	73
Jun(+)	4	0.265710397	74
Hoxa2(+)	4	0.26547139	75
Tfap2b(+)	4	0.26542762	76
Mta3(+)	4	0.26524266	77
Tcf12(+)	4	0.265113919	78
Nfib(+)	4	0.26511195	79
Elk3(+)	4	0.265000683	80
Lhx6(+)	4	0.26494313	81
Creb3l2(+)	4	0.264821572	82
Creb3(+)	4	0.264779823	83
Gli1(+)	4	0.264646077	84
Hmgn3(+)	4	0.26460725	85
Msx1(+)	4	0.264473635	86
Tfap2a(+)	4	0.264308427	87
Tcf7(+)	4	0.264257213	88
Foxn2(+)	4	0.263957609	89
Emx1(+)	4	0.263906468	90
Atf3(+)	4	0.26390122	91
Zfp651(+)	4	0.263803826	92
Onecut2(+)	4	0.263767556	93
Hoxb1(+)	4	0.263756532	94
Shox2(+)	4	0.263544111	95
Zfp366(+)	4	0.263139404	96
Klf2(+)	4	0.26307251	97
Gm14305(+)	4	0.263071368	98
Foxj3(+)	4	0.263060054	99
Hoxa13(+)	4	0.26300309	100
Rest(+)	4	0.262818423	101
Foxo1(+)	4	0.262803426	102
Zfp729b(+)	4	0.262358594	103
Sox10(+)	4	0.262347634	104
Dlx6(+)	4	0.2623223	105
Lmx1a(+)	4	0.262306841	106
Creb5(+)	4	0.262153483	107
Elf4(+)	4	0.262048921	108
Isl1(+)	4	0.261969461	109
Thra(+)	4	0.261952977	110
Jund(+)	4	0.261944765	111
Nr2f2(+)	4	0.261941401	112
Xbp1(+)	4	0.261805022	113
Sox7(+)	4	0.261658157	114
Sox4(+)	4	0.26161517	115
Zfp524(+)	4	0.261524197	116
Hoxd13(+)	4	0.261512855	117
Taf7(+)	4	0.261489086	118
Hoxc10(+)	4	0.261469631	119
Cebpz(+)	4	0.261463177	120
Mafb(+)	4	0.261438013	121
Bptf(+)	4	0.261419805	122
Bhlhe40(+)	4	0.261324891	123
Zfp612(+)	4	0.261059023	124
Bclaf1(+)	4	0.261044816	125
Zfp362(+)	4	0.261011798	126
Zfp160(+)	4	0.261007266	127
Junb(+)	4	0.260935294	128
Zfx(+)	4	0.26087666	129
Nfatc2(+)	4	0.260763082	130
En2(+)	4	0.260688179	131
Zmiz1(+)	4	0.260603348	132
Kdm5b(+)	4	0.26059252	133
Irf2(+)	4	0.26045519	134
Sox11(+)	4	0.260425669	135
Zfp704(+)	4	0.260402663	136
Elk1(+)	4	0.260377325	137
Nr2c1(+)	4	0.260329063	138
Six5(+)	4	0.260283021	139
Sox21(+)	4	0.260268428	140
Tbl1xr1(+)	4	0.260164479	141
Tcf7l2(+)	4	0.260152192	142
Hoxd12(+)	4	0.260140128	143
E2f7(+)	4	0.260096974	144
Hoxc13(+)	4	0.260041444	145
Dmbx1(+)	4	0.260029963	146
Otx1(+)	4	0.259750766	147
Klf3(+)	4	0.259643337	148
Rfx1(+)	4	0.259495194	149
Hoxa10(+)	4	0.259331103	150
Erf(+)	4	0.259275476	151
Taf1(+)	4	0.259159468	152
Ets1(+)	4	0.258992095	153
Arnt2(+)	4	0.258975312	154
Sox2(+)	4	0.258923403	155
Plagl1(+)	4	0.258904411	156
Hdac2(+)	4	0.258814319	157
Elk4(+)	4	0.258812775	158
Smarca4(+)	4	0.258799568	159
Hoxc11(+)	4	0.258778997	160
Nr2e3(+)	4	0.258777618	161
Usf2(+)	4	0.258755684	162
Nr2c2(+)	4	0.258742104	163
Cxxc1(+)	4	0.258683344	164
Kdm5a(+)	4	0.258617115	165
Maz(+)	4	0.2585762	166
Klf13(+)	4	0.258549135	167
Usf1(+)	4	0.258518162	168
Irf5(+)	4	0.258468697	169
Zfp148(+)	4	0.258346411	170
Smarcc2(+)	4	0.258275057	171
Brf2(+)	4	0.258252875	172
[truncated: 9,572 more rows]
