# Supplementary material for: Three-dimensional molecular architecture of mouse organogenesis
Source: Nat Commun. 2023 Jul 31;14:4599. doi: 10.1038/s41467-023-40155-7 (PMC10390492; doi:10.1038/s41467-023-40155-7)
Supplement: Supplementary file 6 — Supplementary Data 3 [file 41467_2023_40155_MOESM6_ESM.csv]

TF Regulon	SpatialDomain related	Known or Relatively new	Reference or Database
Rxrg(+)	D1	Relatively new
Myf6(+)	D1	Known	PMID: 33047485
Myod1(+)	D1	Known	PMID: 33836079
Myog(+)	D1	Known	PMID: 32060262
Tead4(+)	D1, D19	Known	PMID: 29636889
Pitx3(+)	D1	Known	PMID: 17848564
Tbx20(+)	D19	Known	PMID: 27940156/PMID: 23936153
Atf3(+)	D19	Known	PMID: 35843476
Gata4(+)	D19	Known	PMID: 31120883
Wt1(+)	D19	Known	PMID: 23900076
Hnf1a(+)	D6	Known	PMID: 20159590
Nr1h3(+)	D6	Known	PMID: 25073010
Cebpe(+)	D6	Relatively new
Nr1h4(+)	D6	Known	PMID: 31201556
Hesx1(+)	D6, D18	Relatively new	PMID: 31761678
Runx1(+)	D18	Known	PMID: 29866654
Tbx3(+)	D18,D3	Known	PMID: 19115250
Sall4(+)	D5	Relatively new
Tbx10(+)	D5	Known	PMID: 17874129
Foxf1(+)	D5	Known	PMID: 17261592
Cdx2(+)	D5	Known	PMID: 20551529
Ppara(+)	D12	Relatively new
Zic2(+)	D12	Known	PMID: 15207846/PMID: 26269635
Foxd2(+)	D12	Known	PMID: 15107405
Zic1(+)	D12	Known	PMID: 24360906/PMID: 17507568
Zfp366(+)	D12	Relatively new	PMID: 32422143
Isl2(+)	D13	Known	PMID: 14766174
Prrxl1(+)	D13	Known	PMID: 25138281
Tlx2(+)	D13	Relatively new	PMID: 29561359
Tlx3(+)	D13	Known	PMID: 28701920
Onecut2(+)	D13	Known	PMID: 32790713
Ovol2(+)	D15	Known	PMID: 30413481/PMID: 31019211
Trp63(+)	D15	Known	PMID: 18441228
Grhl1(+)	D15	Known	PMID: 18288204
Grhl3(+)	D15	Known	PMID: 30283008
Sp6(+)	D15, D5	Known	PMID: 18297738
Klf15(+)	D9	Known	PMID: 28923246
Bhlhe40(+)	D9	Relatively new	PMID: 12384505
Sox5(+)	D9	Known	PMID: 14993235
Sox9(+)	D9	Known	PMID: 28923246
Sox6(+)	D9	Known	PMID: 14993235
Dlx3(+)	D2	Known	PMID: 24948010
Barx1(+)	D2	Known	PMID: 23698351
Alx1(+)	D2	Known	PMID: 23059813
Runx2(+)	D2	Relatively new	PMID: 15107406
Mecom(+)	D8	Known	PMID: 35949554/PMID: 24316420
Evx2(+)	D8	Known	PMID: 17245451
Dbx2(+)	D8	Known	PMID: 33497014
Hoxa13(+)	D8	Known	PMID: 17245451/PMID: 33497014
Hoxd11(+)	D8	Known	PMID: 31792005
Foxj1(+)	D17	Known	PMID: 29695808
Otx2(+)	D17	Known	PMID: 24287202
Barhl2(+)	D17	Known	PMID: 27784329
Dmbx1(+)	D17	Relatively new
Nkx2-9(+)	D17,D7	Known	PMID: 34884468
Pax8(+)	D16	Known	PMID: 18761336
Hoxb8(+)	D16	Known	PMID: 18430798
Hoxb5(+)	D16	Known	PMID: 12514132
Mafa(+)	D16,D7	Known	PMID: 30308166
Evx1(+)	D16,D7	Known	PMID: 26896392/PMID: 22830054
Gata3(+)	D7	Known	PMID: 29463778
Bsx(+)	D7	Known	PMID: 23671185
Arx(+)	D11	Known	PMID: 30659230
Gsx2(+)	D11	Known	PMID: 28137879
Six3(+)	D11	Known	PMID: 22736245/PMID: 27770010
Vax1(+)	D11	Known	PMID: 10601035
Neurod2(+)	D11,D14	Known	PMID: 22674256/PMID: 28584103
Emx1(+)	D14	Known	PMID: 26534986/PMID: 12196586
Emx2(+)	D14	Known	PMID: 12196586
Pax6(+)	D14	Known	PMID: 30186101/PMID: 12196586
Bhlhe22(+)	D14	Known	PMID: 22674256/PMID: 28584103
Dlx4(+)	D3	Known	PMID: 25109593
Shox2(+)	D3	Known	PMID: 31649032
Irf4(+)	D3	Known	PMID: 27601624
Prrx2(+)	D4	Known	PMID: 25795141
Msx2(+)	D4	Known	PMID: 9205134
Alx4(+)	D4	Known	PMID: 23059813
Foxl2(+)	D4	Known	PMID: 26134413
