# Supplementary material for: Three-dimensional molecular architecture of mouse organogenesis
Source: Nat Commun. 2023 Jul 31;14:4599. doi: 10.1038/s41467-023-40155-7 (PMC10390492; doi:10.1038/s41467-023-40155-7)
Supplement: Supplementary file 7 — Supplementary Data 4 [file 41467_2023_40155_MOESM7_ESM.csv]

	gene	p_val	avg_logFC	pct.1	pct.2	p_val_adj	cluster	gene_diff
Sparc	Sparc	7.68781003110961e-43	0.430078892755176	1	0.999	2.38729564896047e-38	Trachea_Mes	1.001
Ptn	Ptn	6.42647076139297e-41	0.804239398285106	1	0.976	1.99561196553536e-36	Trachea_Mes	1.025
Col1a2	Col1a2	3.25030209119544e-38	0.55789740664578	1	1	1.00931630837892e-33	Trachea_Mes	1
Col1a1	Col1a1	3.5578419460445e-37	0.601168249260385	1	1	1.1048166595052e-32	Trachea_Mes	1
Col3a1	Col3a1	7.98157616609191e-35	0.502264548089871	1	1	2.47851884685652e-30	Trachea_Mes	1
Igfbp5	Igfbp5	9.1157480022024e-35	0.688321707822096	0.993	0.98	2.83071322712391e-30	Trachea_Mes	1.013
Fbln2	Fbln2	2.0502101910759e-33	0.591027914195284	0.964	0.866	6.36651770634799e-29	Trachea_Mes	1.113
Serpinh1	Serpinh1	3.42535033520893e-31	0.298967171096159	1	0.999	1.06367403959243e-26	Trachea_Mes	1.001
Igf2	Igf2	9.7111745940946e-31	0.373231830189137	1	0.999	3.0156110467042e-26	Trachea_Mes	1.001
Col5a2	Col5a2	8.50592149660051e-28	0.365594000948017	1	0.996	2.64134380233936e-23	Trachea_Mes	1.004
Dcn	Dcn	2.67029860660883e-27	0.577529255776009	0.993	0.945	8.2920782631024e-23	Trachea_Mes	1.051
Dlk1	Dlk1	8.80530509902345e-27	0.392966732682497	1	1	2.73431139239975e-22	Trachea_Mes	1
Gpc3	Gpc3	1.79007301356277e-25	0.366948595064156	1	0.985	5.55871372901646e-21	Trachea_Mes	1.015
Sfrp2	Sfrp2	1.72963284661806e-24	0.535705593328605	1	0.966	5.37102887860306e-20	Trachea_Mes	1.035
Col5a1	Col5a1	6.08619723108872e-23	0.293640935877898	1	0.983	1.88994682616998e-18	Trachea_Mes	1.017
Apoe	Apoe	1.81686420749115e-22	0.378454025422068	1	0.997	5.64190842352228e-18	Trachea_Mes	1.003
Fn1	Fn1	1.89697223649327e-21	0.324750610025773	1	0.993	5.89066788598256e-17	Trachea_Mes	1.007
Cdkn1c	Cdkn1c	2.10745607562228e-20	0.301565776412156	1	0.984	6.54428335162986e-16	Trachea_Mes	1.016
Rps27rt	Rps27rt	2.17348331214668e-20	0.393386348053971	1	0.997	6.74931772920909e-16	Trachea_Mes	1.003
Bc1	Bc1	2.41055596240864e-20	0.40501978775924	0.927	0.788	7.48549943006755e-16	Trachea_Mes	1.176
mt-Co2	mt-Co2	9.51446722406502e-20	0.323726595703991	1	1	2.95452750708891e-15	Trachea_Mes	1
Sulf1	Sulf1	1.38292096170854e-19	0.434685663982526	0.912	0.816	4.29438446239353e-15	Trachea_Mes	1.118
Ccdc80	Ccdc80	1.40575719055332e-19	0.320262885763946	0.956	0.848	4.36529780382524e-15	Trachea_Mes	1.127
Mgp	Mgp	1.63985758722061e-18	1.02120370892277	0.905	0.89	5.09224976559616e-14	Trachea_Mes	1.017
Hba-a2	Hba-a2	2.6943701591894e-18	0.580049697829443	1	1	8.36682765533085e-14	Trachea_Mes	1
Rcn3	Rcn3	2.98642661246196e-18	0.257346730358907	0.993	0.981	9.27375055967811e-14	Trachea_Mes	1.012
Hba-a1	Hba-a1	5.18686876705549e-18	0.606729586168509	1	1	1.61067835823374e-13	Trachea_Mes	1
Sema3d	Sema3d	8.09640308692294e-18	0.394210378172465	0.752	0.556	2.51417605058218e-13	Trachea_Mes	1.353
Hbb-bs	Hbb-bs	3.11187376826182e-17	0.475096806857586	1	1	9.66330161258342e-13	Trachea_Mes	1
Igf1	Igf1	3.62470610695766e-17	0.425251042318796	0.949	0.909	1.12557998739356e-12	Trachea_Mes	1.044
Hbb-bt	Hbb-bt	1.31058321818168e-16	0.46467822094258	1	1	4.06975406741958e-12	Trachea_Mes	1
Myl7	Myl7	1.39352525795755e-16	0.533479329382225	0.672	0.4	4.32731398353559e-12	Trachea_Mes	1.68
Cryab	Cryab	2.10897540450355e-16	0.298938573178728	0.854	0.697	6.54900132360487e-12	Trachea_Mes	1.225
mt-Nd3	mt-Nd3	2.4185976225001e-16	0.280851928049963	1	0.993	7.51047119714957e-12	Trachea_Mes	1.007
Col6a3	Col6a3	6.30694319069331e-16	0.254461646055526	0.985	0.96	1.95849506900599e-11	Trachea_Mes	1.026
Lum	Lum	7.52459870704046e-16	0.420409583412375	0.971	0.929	2.33661363649727e-11	Trachea_Mes	1.045
Gata6	Gata6	4.94135141572115e-15	0.252182785626073	0.883	0.748	1.53443785512389e-10	Trachea_Mes	1.18
Nid2	Nid2	6.56454884585159e-15	0.306249611714375	0.971	0.923	2.03848935310229e-10	Trachea_Mes	1.052
Fbln5	Fbln5	1.76526084554773e-14	0.458479383143716	0.839	0.733	5.48166450367936e-10	Trachea_Mes	1.145
Fstl1	Fstl1	2.82016277859424e-14	0.260050617440631	0.993	0.984	8.75745147636871e-10	Trachea_Mes	1.009
Flrt2	Flrt2	1.08848776686107e-13	0.257000104666844	0.876	0.757	3.38008106243367e-09	Trachea_Mes	1.157
Rpl36a-ps1	Rpl36a-ps1	2.60055535820223e-13	0.250523556842046	0.942	0.838	8.07550455382538e-09	Trachea_Mes	1.124
Lox	Lox	6.28180687236478e-13	0.334030850130287	0.869	0.827	1.95068948807544e-08	Trachea_Mes	1.051
Akap12	Akap12	8.13735813796604e-13	0.261950395828049	0.956	0.897	2.52689382258259e-08	Trachea_Mes	1.066
Itm2a	Itm2a	1.01892360565677e-12	0.293497223113466	1	0.989	3.16406347264597e-08	Trachea_Mes	1.011
Ogn	Ogn	1.16383543140339e-12	0.284230505812361	0.839	0.734	3.61405816513696e-08	Trachea_Mes	1.143
Thbs2	Thbs2	2.29341347559085e-12	0.269725110431821	0.796	0.662	7.12173686575228e-08	Trachea_Mes	1.202
Eln	Eln	5.4752322613841e-12	1.0029185535638	0.839	0.842	1.7002238741276e-07	Trachea_Mes	0.996
Col11a1	Col11a1	5.56360835022919e-11	0.33412380548247	0.869	0.83	1.72766730099667e-06	Trachea_Mes	1.047
Alcam	Alcam	6.33229000234347e-11	0.279420794701493	0.942	0.875	1.96636601442772e-06	Trachea_Mes	1.077
Col12a1	Col12a1	8.67856245951442e-11	0.317798639092292	0.898	0.863	2.69495400055301e-06	Trachea_Mes	1.041
Upk3b	Upk3b	1.70719565501526e-10	0.339015250908319	0.73	0.584	5.30135466751887e-06	Trachea_Mes	1.25
Nppa	Nppa	1.8437727315329e-10	0.253427440944816	0.423	0.187	5.72546746322911e-06	Trachea_Mes	2.262
Afp	Afp	7.67749721541298e-10	0.266799311125835	1	0.999	2.38409321030219e-05	Trachea_Mes	1.001
Wdr89	Wdr89	2.85344407781973e-09	0.276906409523471	1	0.999	8.86079989485362e-05	Trachea_Mes	1.001
S100a10	S100a10	4.59006113474452e-09	0.252297708467833	1	0.974	0.000142535168417222	Trachea_Mes	1.027
Gdf10	Gdf10	3.44425514896409e-08	0.286218313275131	0.737	0.656	0.00106954455140782	Trachea_Mes	1.123
Ccl21a	Ccl21a	2.24257857009268e-07	0.314158475370629	0.496	0.34	0.00696387923370881	Trachea_Mes	1.459
Nkx2-1	Nkx2-1	3.7820390267676e-73	0.373514180288961	0.597	0.054	1.17443657898214e-68	Lung	11.056
Gyg	Gyg	3.03259350764147e-72	0.733243112637214	0.99	0.73	9.41711261927905e-68	Lung	1.356
Nppa1	Nppa	4.8335574479917e-69	0.39652661828974	0.694	0.089	1.50096459432486e-64	Lung	7.798
Phlda1	Phlda1	4.41688532156255e-61	0.58547121837127	0.949	0.657	1.37157539890482e-56	Lung	1.444
Adh1	Adh1	9.87029738138322e-61	0.50989446251555	0.832	0.303	3.06502344584093e-56	Lung	2.746
Mgp1	Mgp	2.84686471196639e-59	0.814891306407529	0.995	0.863	8.84036899006923e-55	Lung	1.153
Thbs1	Thbs1	1.72332639580199e-57	0.663677718099725	0.995	0.834	5.35144545688391e-53	Lung	1.193
Tbx4	Tbx4	2.80585425231877e-55	0.341496745991763	0.796	0.264	8.71301920972549e-51	Lung	3.015
Wdr891	Wdr89	1.37026689252928e-54	0.608266227976008	1	0.999	4.25508978137117e-50	Lung	1.001
Sftpc	Sftpc	3.75635688460818e-54	0.325222133937698	0.48	0.048	1.16646150337738e-49	Lung	10
Pclaf	Pclaf	2.17301984848033e-50	0.428642266185417	0.995	0.952	6.74787853548598e-46	Lung	1.045
Tbx2	Tbx2	7.77197432658336e-48	0.490386666398491	0.964	0.803	2.41343118763393e-43	Lung	1.2
Mia	Mia	3.77788895313406e-47	0.364823166073988	0.816	0.359	1.17314785661672e-42	Lung	2.273
Hoxa5	Hoxa5	4.84514675547456e-47	0.497486518565071	0.964	0.716	1.50456342197752e-42	Lung	1.346
Hmgb2	Hmgb2	3.47119420038637e-46	0.373509120765934	1	0.999	1.07790993504598e-41	Lung	1.001
Tagln2	Tagln2	4.77770365830626e-46	0.453899240839988	0.985	0.927	1.48362031701384e-41	Lung	1.063
Myh6	Myh6	9.50120976442227e-44	0.295445937728984	0.577	0.118	2.95041066814605e-39	Lung	4.89
Myl71	Myl7	6.02665160002596e-43	0.47531804152646	0.806	0.338	1.87145612135606e-38	Lung	2.385
Rps27rt1	Rps27rt	6.63234869655615e-43	0.530990417290542	1	0.997	2.05954324074158e-38	Lung	1.003
Ranbp1	Ranbp1	2.77626851723252e-42	0.334428122737506	1	0.991	8.62114662656214e-38	Lung	1.009
Ewsr1	Ewsr1	7.12170497326852e-41	0.286103991067473	1	0.99	2.21150304534907e-36	Lung	1.01
Txn1	Txn1	8.96649035459142e-40	0.259714200106387	1	0.996	2.78436424981127e-35	Lung	1.004
Wnt2	Wnt2	4.56186479754024e-39	0.359080623310939	0.806	0.328	1.41659587558017e-34	Lung	2.457
Hoxb5	Hoxb5	4.63301835930185e-38	0.394455213258865	0.832	0.488	1.438691191114e-33	Lung	1.705
Nexn	Nexn	6.27187244646603e-38	0.30978094462786	0.862	0.458	1.9476045508011e-33	Lung	1.882
H2afz	H2afz	1.04435225932279e-37	0.290262886922542	1	1	3.24302707087507e-33	Lung	1
Rpl36a-ps11	Rpl36a-ps1	1.21485461839295e-37	0.396566074917314	0.98	0.818	3.77248804649562e-33	Lung	1.198
Rps27l	Rps27l	5.05526928640885e-37	0.271523304182748	1	0.994	1.56981277150854e-32	Lung	1.006
Snai2	Snai2	2.27517022932904e-35	0.3476573346083	0.964	0.793	7.06508611313545e-31	Lung	1.216
Ran	Ran	4.69242117999762e-35	0.266892303705415	1	0.999	1.45713754902466e-30	Lung	1.001
Rpl10-ps3	Rpl10-ps3	6.75566703125906e-35	0.353101708979419	0.995	0.974	2.09783728321688e-30	Lung	1.022
Ppp1r14a	Ppp1r14a	1.03537005256041e-34	0.376878467788141	0.944	0.738	3.21513462421585e-30	Lung	1.279
Actc1	Actc1	1.90397368809777e-34	0.430026509822359	1	0.934	5.91240949365001e-30	Lung	1.071
Snrpf	Snrpf	1.96884439140725e-33	0.256082491078086	1	0.987	6.11385248863692e-29	Lung	1.013
Ednra	Ednra	7.53869919025597e-32	0.338163576396843	0.888	0.671	2.34099225955019e-27	Lung	1.323
Usp50	Usp50	4.82405843475167e-31	0.316925865266265	0.964	0.86	1.49801486574343e-26	Lung	1.121
Lsm5	Lsm5	7.04984099203423e-31	0.296536243919445	0.995	0.959	2.18918712325639e-26	Lung	1.038
Gm2000	Gm2000	1.00049053298162e-30	0.286701726290704	0.939	0.749	3.10682325206783e-26	Lung	1.254
Comt	Comt	1.72165578568562e-30	0.307833412548795	0.985	0.948	5.34625771128955e-26	Lung	1.039
Serpine2	Serpine2	3.26709302730913e-30	0.370076106315609	0.949	0.815	1.0145303977703e-25	Lung	1.164
Myl41	Myl4	5.23306044545505e-30	0.406880368933267	0.995	0.854	1.62502226012716e-25	Lung	1.165
Nkain4	Nkain4	6.06486589771531e-29	0.290449394337422	0.867	0.628	1.88332280721754e-24	Lung	1.381
Ube2c	Ube2c	1.33619894574808e-28	0.254247889707952	1	0.994	4.14929858623151e-24	Lung	1.006
Dkc1	Dkc1	3.96981507142142e-28	0.269038779945578	0.985	0.885	1.23274667412849e-23	Lung	1.113
Mbip	Mbip	1.73092214149505e-27	0.301072172941998	0.816	0.551	5.37503252598459e-23	Lung	1.481
Pcna	Pcna	3.35596235113562e-26	0.264765100248523	1	0.981	1.04212698889814e-21	Lung	1.019
Cebpb	Cebpb	7.72926303438042e-25	0.281636772169803	0.888	0.73	2.40016805006615e-20	Lung	1.216
Selenoh	Selenoh	8.01675369477502e-24	0.264907433034465	1	0.953	2.48944252483849e-19	Lung	1.049
Plxnd1	Plxnd1	4.66268279089792e-22	0.260902677596521	0.954	0.783	1.44790288705753e-17	Lung	1.218
Col2a1	Col2a1	7.9582285558442e-21	0.340810920904184	0.954	0.851	2.4712687134463e-16	Lung	1.121
Egfl7	Egfl7	1.25262309709635e-20	0.254419045575437	0.929	0.768	3.8897705034133e-16	Lung	1.21
Zeb2	Zeb2	4.78590287048095e-20	0.25678753175672	0.934	0.824	1.48616641837045e-15	Lung	1.133
Aldh1a7	Aldh1a7	3.56247904534852e-19	0.356539233066878	0.597	0.319	1.10625661795208e-14	Lung	1.871
Nfib	Nfib	1.70950949306954e-17	0.252778965197685	0.995	0.924	5.30853982882884e-13	Lung	1.077
Cldn5	Cldn5	1.57447959241027e-16	0.261242628505578	0.719	0.538	4.88923147831162e-12	Lung	1.336
Etv5	Etv5	4.28816787791713e-15	0.268333468543026	0.719	0.544	1.33160477112961e-10	Lung	1.322
Hbb-bt1	Hbb-bt	1.47086287565334e-49	1.36116000197368	1	1	4.56747048776631e-45	Umbilical	1
Alb	Alb	2.94079850059752e-49	1.32160113060614	1	0.986	9.13206158390548e-45	Umbilical	1.014
Fosb	Fosb	2.51034806716034e-48	0.942921189900873	0.48	0.043	7.79538385295301e-44	Umbilical	11.163
Mt2	Mt2	7.89462373138098e-48	1.04004670745293	1	0.941	2.45151750730573e-43	Umbilical	1.063
Afp1	Afp	3.93862039020583e-46	1.21912583480245	1	0.999	1.22305978977062e-41	Umbilical	1.001
Hba-a21	Hba-a2	1.32741469634321e-44	1.19268489412237	1	1	4.12202085655456e-40	Umbilical	1
Mt1	Mt1	1.41590226429241e-44	1.11988675271105	1	0.992	4.39680130130723e-40	Umbilical	1.008
Hbb-bs1	Hbb-bs	1.88730638657596e-44	1.19979165931265	1	1	5.86065252223433e-40	Umbilical	1
Apoa2	Apoa2	3.69703251203986e-44	1.12138978109248	1	0.982	1.14803950596374e-39	Umbilical	1.018
Hba-a11	Hba-a1	9.24432151166629e-42	1.11432852679619	1	1	2.87063915901773e-37	Umbilical	1
Car2	Car2	9.77765686231858e-41	1.09541779865512	1	0.902	3.03625578545579e-36	Umbilical	1.109
Gpx1	Gpx1	1.17345736414076e-39	0.760338244987373	1	1	3.64393715286629e-35	Umbilical	1
Apoa1	Apoa1	7.12709158540472e-39	0.975283074590379	0.98	0.875	2.21317575001573e-34	Umbilical	1.12
Trf	Trf	7.79722658610696e-39	0.83842975399298	0.97	0.944	2.42127277178379e-34	Umbilical	1.028
Slc25a37	Slc25a37	2.12453932269315e-35	0.889632341495659	0.95	0.891	6.59733195875903e-31	Umbilical	1.066
Slc4a1	Slc4a1	3.92218622599495e-33	0.805806565767058	0.92	0.771	1.21795648875821e-28	Umbilical	1.193
Serpina1b	Serpina1b	1.89502104168652e-31	0.809858262292031	0.93	0.811	5.88460884074916e-27	Umbilical	1.147
Serpina6	Serpina6	2.23885534629905e-31	0.785258391680465	0.91	0.795	6.95231750686243e-27	Umbilical	1.145
Ttr	Ttr	2.27304971349066e-31	0.701036999040832	0.96	0.935	7.05850127530255e-27	Umbilical	1.027
Fos	Fos	4.48586422608629e-31	1.35146622352215	0.56	0.145	1.39299541812658e-26	Umbilical	3.862
Igf21	Igf2	1.12274417530839e-30	0.991464663426683	1	0.999	3.48645748758515e-26	Umbilical	1.001
Rbp4	Rbp4	5.76276129792649e-30	0.814683173428426	0.97	0.931	1.78951026584511e-25	Umbilical	1.042
Blvrb	Blvrb	1.88920013680028e-29	0.725639897713675	0.94	0.96	5.8665331848059e-25	Umbilical	0.979
Pf4	Pf4	3.05518872566745e-29	0.633800560865369	0.97	0.934	9.48727754981513e-25	Umbilical	1.039
Apom	Apom	5.36741224911491e-29	0.717041472164968	0.9	0.711	1.66674252571765e-24	Umbilical	1.266
Col1a11	Col1a1	5.28514115878195e-28	1.40384666239904	1	1	1.64119488403656e-23	Umbilical	1
Hemgn	Hemgn	6.58234256294442e-28	0.642013014360748	0.84	0.52	2.04401483607113e-23	Umbilical	1.615
Fabp5	Fabp5	2.74842541734474e-27	0.492194144387954	1	0.994	8.53468544848061e-23	Umbilical	1.006
Alas2	Alas2	1.78464970137713e-26	0.737940728889021	0.87	0.723	5.54187271768641e-22	Umbilical	1.203
Hmbs	Hmbs	4.43494277446904e-26	0.666166180374582	0.97	0.958	1.37718277975587e-21	Umbilical	1.013
Postn	Postn	1.86022701698073e-25	1.27573566415872	0.97	0.986	5.77656295583027e-21	Umbilical	0.984
Smim1	Smim1	2.17788256649439e-25	0.611657789044724	0.92	0.917	6.76297873373502e-21	Umbilical	1.003
Ftl1-ps1	Ftl1-ps1	1.09250753871747e-24	0.597349415626883	0.93	0.876	3.39256365997937e-20	Umbilical	1.062
Pabpc1	Pabpc1	2.49080973174391e-24	0.393148138292031	0.99	1	7.73471145998438e-20	Umbilical	0.99
Serpina1a	Serpina1a	9.88043315692995e-24	0.58594564478165	0.84	0.676	3.06817090822146e-19	Umbilical	1.243
mt-Atp6	mt-Atp6	1.07143076746808e-23	0.524120071686468	1	1	3.32711396221863e-19	Umbilical	1
Gypa	Gypa	1.25953170330763e-23	0.680127735561708	0.79	0.526	3.91122379828118e-19	Umbilical	1.502
Fth1	Fth1	1.4762786434582e-23	0.38130587071534	1	1	4.58428807153075e-19	Umbilical	1
Ube2l6	Ube2l6	2.49168286685466e-23	0.573163665464938	0.84	0.706	7.73742280644377e-19	Umbilical	1.19
Fech	Fech	1.56560427420996e-22	0.567506526117862	0.87	0.868	4.86167095270418e-18	Umbilical	1.002
mt-Nd4	mt-Nd4	2.52334993981313e-21	0.682476709812635	1	1	7.83575856810172e-17	Umbilical	1
Col1a21	Col1a2	7.73257554287422e-21	1.22570453917054	1	1	2.40119668332873e-16	Umbilical	1
Malat1	Malat1	1.44979815631847e-20	1.01042957801174	0.94	0.948	4.50205821481576e-16	Umbilical	0.992
Col3a11	Col3a1	2.27003588242818e-20	1.04186758166514	1	1	7.04914242570422e-16	Umbilical	1
Ambp	Ambp	3.72782794935176e-20	0.540150556065734	0.86	0.798	1.1576024131122e-15	Umbilical	1.078
Gria1	Gria1	5.68900324822467e-20	0.42674272586044	0.42	0.11	1.76660617867121e-15	Umbilical	3.818
Ahsg	Ahsg	1.19895783431014e-19	0.648613713858733	0.78	0.595	3.72312376288327e-15	Umbilical	1.311
Lmna	Lmna	4.41003804747759e-19	0.507513905887643	0.9	0.881	1.36944911488322e-14	Umbilical	1.022
Pnpo	Pnpo	4.66481891338616e-19	0.501931464543269	0.79	0.682	1.4485662171738e-14	Umbilical	1.158
Mgst3	Mgst3	5.07070526148673e-19	0.516593845442708	0.94	0.968	1.57460610484947e-14	Umbilical	0.971
Fgb	Fgb	5.08055041095619e-19	0.501757038076613	0.71	0.436	1.57766331911423e-14	Umbilical	1.628
Trim10	Trim10	5.51738607837711e-19	0.549006677491728	0.68	0.395	1.71331389891844e-14	Umbilical	1.722
Apoe1	Apoe	1.16120789011988e-18	0.459911459056574	1	0.997	3.60589886118926e-14	Umbilical	1.003
Snca	Snca	2.0595975782712e-18	0.656478324309515	0.76	0.582	6.39566835980555e-14	Umbilical	1.306
mt-Co21	mt-Co2	9.28811258791583e-17	0.421464686092731	1	1	2.8842376019255e-12	Umbilical	1
Klf1	Klf1	1.19125776163967e-16	0.566028362586222	0.71	0.508	3.69921272721966e-12	Umbilical	1.398
Cited4	Cited4	1.32168628315747e-16	0.442437842093626	0.69	0.432	4.1042324150889e-12	Umbilical	1.597
Asns	Asns	1.64559598109563e-16	0.429558991679998	0.81	0.781	5.11006920009626e-12	Umbilical	1.037
mt-Nd2	mt-Nd2	1.9798526286988e-16	0.591382045826271	1	0.999	6.14803636789837e-12	Umbilical	1.001
Dcn1	Dcn	2.15533922823766e-16	0.84380145400374	0.94	0.954	6.69297490544639e-12	Umbilical	0.985
Kng1	Kng1	3.36448435130084e-16	0.396273027850638	0.65	0.381	1.04477332560945e-11	Umbilical	1.706
Rhd	Rhd	5.39618367206532e-16	0.389503052303692	0.67	0.416	1.67567691568644e-11	Umbilical	1.611
Stfa1	Stfa1	3.89767747228603e-15	0.56022608667324	0.64	0.423	1.21034578546898e-10	Umbilical	1.513
mt-Nd31	mt-Nd3	4.02482743256364e-15	0.517804019749739	1	0.994	1.24982966263399e-10	Umbilical	1.006
Serpinf2	Serpinf2	4.52561390530558e-15	0.51486813822172	0.71	0.561	1.40533888601454e-10	Umbilical	1.266
Tfrc	Tfrc	6.18845505919334e-15	0.508708301937797	0.8	0.88	1.92170094953131e-10	Umbilical	0.909
Ybx3	Ybx3	8.3584157167521e-15	0.313060844429941	0.98	0.994	2.59553883252303e-10	Umbilical	0.986
Mkrn1	Mkrn1	1.07086266615458e-14	0.395801438740504	0.84	0.877	3.32534983720981e-10	Umbilical	0.958
Col6a31	Col6a3	2.79354874023386e-14	0.705929284121742	0.9	0.972	8.67480690304821e-10	Umbilical	0.926
Col5a21	Col5a2	3.4818992378078e-14	0.819952055396637	0.97	1	1.08123417031646e-09	Umbilical	0.97
Meg3	Meg3	7.53859231481034e-14	0.518654112529499	0.98	0.992	2.34095907151805e-09	Umbilical	0.988
Nxpe2	Nxpe2	8.70443688428955e-14	0.37121351742362	0.54	0.276	2.70298878567843e-09	Umbilical	1.957
Pitx2	Pitx2	1.17262140557671e-13	0.782393646713193	0.68	0.503	3.64134125073736e-09	Umbilical	1.352
Tmcc2	Tmcc2	1.59608470346646e-13	0.516825379468399	0.77	0.763	4.9563218296744e-09	Umbilical	1.009
Plagl1	Plagl1	1.69887263723151e-13	0.624079044000539	0.96	0.994	5.275509200395e-09	Umbilical	0.966
Hand1	Hand1	1.74943529199629e-13	0.331483467908397	0.44	0.169	5.43252141223608e-09	Umbilical	2.604
Crip1	Crip1	1.8832960949561e-13	0.668633399188007	0.91	0.942	5.84819936366717e-09	Umbilical	0.966
Glrx5	Glrx5	2.60663547928375e-13	0.37841606273492	0.93	0.983	8.09438515381984e-09	Umbilical	0.946
Cpox	Cpox	4.1752468028763e-13	0.457765022578321	0.74	0.693	1.29653938969718e-08	Umbilical	1.068
Lum1	Lum	4.60463626226928e-13	0.80289904534243	0.88	0.942	1.42987769852248e-08	Umbilical	0.934
S100a8	S100a8	5.72523445050973e-13	0.586400542564562	0.68	0.52	1.77785705391679e-08	Umbilical	1.308
Spp2	Spp2	6.55115730724116e-13	0.433820534147949	0.63	0.425	2.0343308786176e-08	Umbilical	1.482
Jun	Jun	1.12886910255336e-12	0.748115139962127	0.8	0.822	3.50547722415896e-08	Umbilical	0.973
P4hb	P4hb	1.50336051603657e-12	0.404543441204448	0.98	0.994	4.66838541044835e-08	Umbilical	0.986
Itih2	Itih2	2.59057634086411e-12	0.466969412755024	0.68	0.59	8.04451671128531e-08	Umbilical	1.153
Rhag	Rhag	5.64658191726138e-12	0.361635583619336	0.55	0.317	1.75343308276718e-07	Umbilical	1.735
P4ha2	P4ha2	8.58764783366155e-12	0.957376970664961	0.68	0.61	2.66672228178692e-07	Umbilical	1.115
Urod	Urod	1.01118665392904e-11	0.377574200793676	0.8	0.876	3.14003791644584e-07	Umbilical	0.913
Egr1	Egr1	1.35619913669733e-11	0.936099876075545	0.55	0.372	4.21140517918622e-07	Umbilical	1.478
Sparc1	Sparc	1.8882438246533e-11	0.693341176558791	0.99	1	5.86356354869591e-07	Umbilical	0.99
Glud1	Glud1	2.52995240482605e-11	0.353792731695034	0.88	0.976	7.85626120270633e-07	Umbilical	0.902
Serinc3	Serinc3	3.14735785859311e-11	0.307581531641405	0.87	0.978	9.77349035828919e-07	Umbilical	0.89
Apoh	Apoh	3.85142705744921e-11	0.272457217349737	0.39	0.165	1.1959836441497e-06	Umbilical	2.364
H2-Q10	H2-Q10	5.16622896249947e-11	0.348551734902568	0.47	0.244	1.60426907972496e-06	Umbilical	1.926
Cox17	Cox17	7.32048058460215e-11	0.349954480268597	0.92	0.983	2.2732288359365e-06	Umbilical	0.936
Fgg	Fgg	7.57613903011197e-11	0.434425753899611	0.52	0.312	2.35261845302067e-06	Umbilical	1.667
Hebp1	Hebp1	8.3556308282088e-11	0.344296813146889	0.62	0.494	2.59467404108368e-06	Umbilical	1.255
Serpinc1	Serpinc1	1.24213011517029e-10	0.320256475661418	0.58	0.386	3.85718664663829e-06	Umbilical	1.503
Gm42418	Gm42418	1.24406915466758e-10	0.756448895513949	1	1	3.86320794598924e-06	Umbilical	1
Aadac	Aadac	1.35587613297963e-10	0.26569959267596	0.47	0.235	4.21040215574163e-06	Umbilical	2
Col5a11	Col5a1	1.45818509053767e-10	0.648435111302668	0.95	0.99	4.52810216164662e-06	Umbilical	0.96
Gnas	Gnas	1.56136830867998e-10	0.482981536541008	1	1	4.84851700894394e-06	Umbilical	1
Igf2r	Igf2r	1.68695945479658e-10	0.514135045869246	0.91	0.982	5.23851519497981e-06	Umbilical	0.927
Cd24a	Cd24a	1.72946346190287e-10	0.352375662189717	0.99	0.994	5.37050288824697e-06	Umbilical	0.996
Ermap	Ermap	1.73075836200806e-10	0.416290093290771	0.6	0.455	5.37452394154363e-06	Umbilical	1.319
Rad23a	Rad23a	4.38401205964888e-10	0.301166271811902	0.8	0.9	1.36136726488277e-05	Umbilical	0.889
Vtn	Vtn	4.57379310910745e-10	0.371752977735423	0.61	0.473	1.42029997417114e-05	Umbilical	1.29
Zim1	Zim1	4.95733760836253e-10	0.564873795372214	0.73	0.728	1.53940204752482e-05	Umbilical	1.003
Comt1	Comt	6.41713237613698e-10	0.277637495227431	0.91	0.962	1.99271211676182e-05	Umbilical	0.946
Apoc1	Apoc1	8.55014645712905e-10	0.442296225478503	0.68	0.641	2.65507697933228e-05	Umbilical	1.061
Junb	Junb	8.83137196906498e-10	0.339383191923852	0.41	0.201	2.74240593755375e-05	Umbilical	2.04
Pabpc4	Pabpc4	9.08130671428274e-10	0.297619016495382	0.9	0.988	2.82001817398622e-05	Umbilical	0.911
Mab21l2	Mab21l2	9.72716623278062e-10	0.410382348989507	0.63	0.437	3.02057693026537e-05	Umbilical	1.442
Prss35	Prss35	9.90254413835475e-10	0.681503367560978	0.7	0.657	3.0750370312833e-05	Umbilical	1.065
Fabp1	Fabp1	1.41739227262794e-09	0.360597156078905	0.56	0.382	4.40142822419155e-05	Umbilical	1.466
Gclm	Gclm	2.49877057168301e-09	0.412041520527112	0.74	0.811	7.75943225624725e-05	Umbilical	0.912
Col18a1	Col18a1	3.27415519785531e-09	0.402234209430972	0.93	0.957	0.000101672341359001	Umbilical	0.972
Rgn	Rgn	3.65436507760523e-09	0.252822296425399	0.41	0.208	0.000113478998754875	Umbilical	1.971
Ckap4	Ckap4	3.77325795472087e-09	0.625644175251891	0.91	0.983	0.000117170979267947	Umbilical	0.926
Ctsb	Ctsb	4.03972974681642e-09	0.312380784991417	0.93	0.987	0.00012544572782789	Umbilical	0.942
Ppbp	Ppbp	4.48064783910406e-09	0.337583441332506	0.47	0.266	0.000139137557347698	Umbilical	1.767
Dlk11	Dlk1	5.14822674890582e-09	0.251498163026213	1	1	0.000159867885233772	Umbilical	1
Epb42	Epb42	6.3865437703547e-09	0.374673139079261	0.51	0.335	0.000198321343700824	Umbilical	1.522
Serpinh11	Serpinh1	6.42066856914442e-09	0.65674518787508	1	0.999	0.000199381021077642	Umbilical	1.001
BC100530	BC100530	7.81297861530228e-09	0.313585555293886	0.53	0.364	0.000242616424940982	Umbilical	1.456
mt-Nd1	mt-Nd1	1.13981850601727e-08	0.341594667530034	1	1	0.000353947840673544	Umbilical	1
S100a9	S100a9	1.33276375114318e-08	0.432176297248555	0.56	0.408	0.000413863127642492	Umbilical	1.373
Ptp4a3	Ptp4a3	1.4029773177259e-08	0.291007570446225	0.77	0.848	0.000435666546473423	Umbilical	0.908
Alad	Alad	1.43421559255131e-08	0.275491331265691	0.8	0.918	0.000445366967954959	Umbilical	0.871
Kel	Kel	1.67490886947166e-08	0.33672438583087	0.53	0.363	0.000520109451237035	Umbilical	1.46
Rfesd	Rfesd	2.06633499389002e-08	0.473038318707614	0.64	0.656	0.000641659005652668	Umbilical	0.976
Tuba4a	Tuba4a	2.37171319884324e-08	0.385806441419827	0.6	0.512	0.00073648809963679	Umbilical	1.172
Sptb	Sptb	3.08225364274888e-08	0.311540528901058	0.52	0.352	0.000957132223682811	Umbilical	1.477
Rgcc	Rgcc	3.72706234428779e-08	0.372986322128378	0.72	0.754	0.00115736466977169	Umbilical	0.955
M6pr	M6pr	4.05697879718928e-08	0.339766828640695	0.84	0.93	0.00125981362589119	Umbilical	0.903
Fga	Fga	6.01972827596445e-08	0.269437448355115	0.51	0.336	0.00186930622153524	Umbilical	1.518
Serpinf1	Serpinf1	8.99338432914829e-08	0.374441713906639	0.77	0.815	0.00279271563573042	Umbilical	0.945
Slc14a1	Slc14a1	9.44578560875567e-08	0.259647355312134	0.45	0.272	0.0029331998050869	Umbilical	1.654
Pofut2	Pofut2	9.63715200158416e-08	0.383098782494896	0.89	0.94	0.00299262481105193	Umbilical	0.947
Cd47	Cd47	1.29299304996766e-07	0.312248475464017	0.75	0.863	0.00401513131806457	Umbilical	0.869
Peg3	Peg3	1.32196156050906e-07	0.453390497852536	0.96	0.997	0.00410508723384879	Umbilical	0.963
Itm2b	Itm2b	1.4039629667968e-07	0.28215755125193	0.97	0.994	0.0043597262007941	Umbilical	0.976
Zc3hav1	Zc3hav1	1.5707020163511e-07	0.320918089793403	0.53	0.391	0.00487750097137508	Umbilical	1.355
Pdia3	Pdia3	1.80625940709396e-07	0.374244759529128	0.99	0.997	0.00560897733684886	Umbilical	0.993
Ell2	Ell2	1.86788666615631e-07	0.289835994422956	0.53	0.4	0.00580034846441519	Umbilical	1.325
Tmem14c	Tmem14c	1.97126033546658e-07	0.281113502021126	0.92	0.982	0.00612135471972437	Umbilical	0.937
Plppr1	Plppr1	2.09349236914255e-07	0.254516940538491	0.33	0.16	0.00650092185389835	Umbilical	2.062
Slc2a1	Slc2a1	2.61902569929146e-07	0.337625204994758	0.77	0.873	0.00813286050400978	Umbilical	0.882
Plg	Plg	2.83222028082618e-07	0.28380195553596	0.48	0.326	0.00879489363804953	Umbilical	1.472
Aldob	Aldob	3.16122616036785e-07	0.301390883261214	0.49	0.341	0.00981655559579029	Umbilical	1.437
Fam210b	Fam210b	3.25589395532333e-07	0.344655308168862	0.64	0.609	0.0101105274994655	Umbilical	1.051
C3	C3	3.64856785976728e-07	0.274727546514158	0.54	0.4	0.0113298977749353	Umbilical	1.35
Lars2	Lars2	3.84331275320222e-07	0.51471762908358	0.84	0.864	0.0119346390925189	Umbilical	0.972
Ncoa4	Ncoa4	4.9608602369901e-07	0.31476390460008	0.82	0.916	0.0154049592939254	Umbilical	0.895
Creg1	Creg1	5.11260639702906e-07	0.318521988930263	0.72	0.832	0.0158761766446943	Umbilical	0.865
Spon1	Spon1	5.68810923185521e-07	0.509048429316171	0.55	0.472	0.01766328559768	Umbilical	1.165
Man1a	Man1a	6.42514645637021e-07	0.565683612029742	0.6	0.59	0.0199520072909664	Umbilical	1.017
Fam46c	Fam46c	7.34220685813147e-07	0.328603819937147	0.63	0.583	0.0227997549565556	Umbilical	1.081
Anpep	Anpep	9.78674810258623e-07	0.315065568102517	0.49	0.355	0.030390788882961	Umbilical	1.38
Pcolce	Pcolce	1.10494942862788e-06	0.637496189962328	0.82	0.946	0.0343119946071816	Umbilical	0.867
Hba-x	Hba-x	1.4123271066329e-06	0.81406440566164	0.98	0.992	0.0438569936422714	Umbilical	0.988
Mt11	Mt1	3.00133239084019e-07	0.674398804638984	1	0.993	0.00932003747327606	Unknown	1.007
Apoa11	Apoa1	1.33887766244638e-06	0.599303136387391	1	0.884	0.0415761680519475	Unknown	1.131
Barx1	Barx1	4.23385485797955e-45	1.31087160232969	0.981	0.27	1.31473894904839e-40	Stomach	3.633
Fst	Fst	2.06124439655394e-41	0.707785632729555	0.923	0.216	6.40078222461894e-37	Stomach	4.273
Tmem200a	Tmem200a	7.12911652042448e-37	0.514012818671006	1	0.329	2.21380455308741e-32	Stomach	3.04
Rgmb	Rgmb	1.02172326021221e-29	0.665567226014032	1	0.629	3.17275723993696e-25	Stomach	1.59
Kcnj8	Kcnj8	1.51794216006233e-27	0.664275304597386	1	0.507	4.71366578964157e-23	Stomach	1.972
Egln3	Egln3	2.61112863982652e-27	0.31301098853341	0.827	0.23	8.10833776525329e-23	Stomach	3.596
Crabp1	Crabp1	3.96264278206015e-27	0.991839301539024	0.981	0.747	1.23051946311314e-22	Stomach	1.313
Gfra1	Gfra1	1.50691609971667e-26	0.743278344999806	0.981	0.542	4.67942656445019e-22	Stomach	1.81
Myl6	Myl6	6.30882553160327e-25	0.64747711472192	1	1	1.95907959232876e-20	Stomach	1
Psd	Psd	7.2963754132381e-25	0.629234039595537	1	0.541	2.26574345707283e-20	Stomach	1.848
Flna	Flna	4.19909734307508e-24	0.548400477730841	1	0.988	1.3039456979451e-19	Stomach	1.012
Sulf2	Sulf2	5.52737853399075e-24	0.604356944997098	1	0.941	1.71641685616015e-19	Stomach	1.063
Igfbp2	Igfbp2	6.29243134466606e-24	0.666434073118237	1	0.89	1.95398870545915e-19	Stomach	1.124
Grb10	Grb10	6.43300943405813e-24	0.429773277742671	1	0.99	1.99764241955807e-19	Stomach	1.01
Galnt18	Galnt18	1.3505390696739e-23	0.282748783302976	0.788	0.233	4.19382897305837e-19	Stomach	3.382
Kcnd3	Kcnd3	5.68670602175782e-23	0.401694973266563	0.827	0.267	1.76589282093646e-18	Stomach	3.097
Ifitm1	Ifitm1	1.27198904321172e-22	0.776681090482504	1	0.714	3.94990757588537e-18	Stomach	1.401
Crmp1	Crmp1	1.48661463544215e-22	0.505897673212609	0.962	0.539	4.61638442743849e-18	Stomach	1.785
Olfml2b	Olfml2b	1.81717609174287e-22	0.386544136772959	0.981	0.516	5.64287691768914e-18	Stomach	1.901
Cartpt	Cartpt	2.48826313371672e-22	0.664701464878277	0.923	0.384	7.72680350913053e-18	Stomach	2.404
Myl9	Myl9	2.68134557917679e-22	1.07201007843997	1	0.975	8.32638242701767e-18	Stomach	1.026
Ltbp4	Ltbp4	1.26897873233988e-21	0.515251437160675	1	0.867	3.94055965753503e-17	Stomach	1.153
Hand2	Hand2	2.60652857732754e-21	0.54241064240755	1	0.555	8.09405319117522e-17	Stomach	1.802
Myh11	Myh11	3.51226732018019e-20	1.04954622158044	0.962	0.61	1.09066437093555e-15	Stomach	1.577
Spsb4	Spsb4	6.98493648674382e-20	0.258164085210786	0.885	0.366	2.16903232722856e-15	Stomach	2.418
Cdkn1c1	Cdkn1c	7.87765837060297e-20	0.483748260946064	1	0.986	2.44624925382334e-15	Stomach	1.014
Ascl1	Ascl1	7.97203848724926e-20	0.327584670184753	0.712	0.208	2.47555711144551e-15	Stomach	3.423
Gm424181	Gm42418	1.00963076180293e-19	1.333536856926	1	1	3.13520640462663e-15	Stomach	1
Phox2a	Phox2a	1.24236227623532e-19	0.293604012234299	0.692	0.186	3.85790757639353e-15	Stomach	3.72
Phox2b	Phox2b	1.75183513619643e-19	0.543845811094958	0.769	0.254	5.43997364843076e-15	Stomach	3.028
Tmsb4x	Tmsb4x	3.11811962753686e-19	0.398276309234119	1	1	9.68269687939022e-15	Stomach	1
Mylk	Mylk	4.2691761754182e-19	0.74652571843063	1	0.833	1.32570727775261e-14	Stomach	1.2
Meis2	Meis2	5.0321810977562e-19	0.497039278594448	1	0.847	1.56264319628623e-14	Stomach	1.181
Hist1h2ap	Hist1h2ap	5.57965659733388e-19	0.30310745083142	0.865	0.318	1.73265076317009e-14	Stomach	2.72
Crispld2	Crispld2	5.79175645499421e-19	0.40896179411364	0.942	0.527	1.79851413196935e-14	Stomach	1.787
Foxf1	Foxf1	1.17360406450825e-18	0.530453083608261	1	0.673	3.64439270151747e-14	Stomach	1.486
Lrig1	Lrig1	1.20947687588062e-18	0.350730723808101	0.942	0.537	3.75578854267209e-14	Stomach	1.754
Ret	Ret	2.24092263701077e-18	0.460114700723739	0.808	0.305	6.95873706470953e-14	Stomach	2.649
Rps27	Rps27	2.52376660917659e-18	0.354871556206002	1	1	7.83705245147607e-14	Stomach	1
Tpm2	Tpm2	3.85486051435579e-18	0.644491621711301	1	0.96	1.1970498355229e-13	Stomach	1.042
Pcp4l1	Pcp4l1	3.93675511443809e-18	0.267691933121649	0.615	0.184	1.22248056568646e-13	Stomach	3.342
Plagl11	Plagl1	5.92679566717848e-18	0.422212822078881	1	0.989	1.84044785852893e-13	Stomach	1.011
Cnn1	Cnn1	1.22194184835114e-17	0.885378731694069	0.942	0.59	3.79449602168481e-13	Stomach	1.597
Stmn1	Stmn1	1.32324760455524e-17	0.395033542753382	1	0.989	4.1090807864254e-13	Stomach	1.011
Tmsb10	Tmsb10	1.53437585021613e-17	0.353356026355578	1	1	4.76469732767616e-13	Stomach	1
Col23a1	Col23a1	3.35890448652978e-17	0.341462567996589	0.981	0.594	1.04304061020209e-12	Stomach	1.652
Lars21	Lars2	3.65554204227393e-17	0.804354125936818	1	0.853	1.13515547038732e-12	Stomach	1.172
Acta21	Acta2	5.08110788810586e-17	0.973505649511566	1	0.996	1.57783643249351e-12	Stomach	1.004
Ckb	Ckb	7.75440156906832e-17	0.614196218926326	1	0.943	2.40797431924278e-12	Stomach	1.06
Lgals1	Lgals1	1.68969229609537e-16	0.334393622733144	1	1	5.24700148706495e-12	Stomach	1
Stmn3	Stmn3	2.48343943298065e-16	0.396664498061597	0.75	0.286	7.71182447123482e-12	Stomach	2.622
Higd1a	Higd1a	2.91362406819796e-16	0.459663361706064	1	0.939	9.04767681897514e-12	Stomach	1.065
Actg1	Actg1	4.51538018317539e-16	0.331397865345771	1	0.998	1.40216100828145e-11	Stomach	1.002
Col12a11	Col12a1	1.01769532461619e-15	0.421418799994079	1	0.86	3.16024929153066e-11	Stomach	1.163
Wnt5a	Wnt5a	1.10203805245296e-15	0.359039968499273	0.981	0.664	3.42215876428219e-11	Stomach	1.477
Lsp1	Lsp1	1.66051505824307e-15	0.391200704515354	1	0.867	5.1563974103622e-11	Stomach	1.153
Anxa6	Anxa6	3.55331233434951e-15	0.370067593087055	1	0.971	1.10341007918555e-10	Stomach	1.03
Rpl13a	Rpl13a	4.0300862577455e-15	0.347025589252392	1	0.981	1.25146268561771e-10	Stomach	1.019
Actg2	Actg2	4.24356280720385e-15	0.910246404411344	1	0.861	1.31775355852101e-10	Stomach	1.161
Pitx11	Pitx1	5.00609397925897e-15	0.276609324346489	0.962	0.472	1.55454236337929e-10	Stomach	2.038
Dstn	Dstn	5.06142993473246e-15	0.58634204995425	1	0.98	1.57172583763247e-10	Stomach	1.02
Tgfb1i1	Tgfb1i1	5.42104589758887e-15	0.450787783294392	1	0.864	1.68339738257827e-10	Stomach	1.157
Tubb3	Tubb3	6.32034458111156e-15	0.543908429325797	0.942	0.552	1.96265660277257e-10	Stomach	1.707
Khdrbs3	Khdrbs3	6.91037781383958e-15	0.324278144269029	0.981	0.724	2.1458796225316e-10	Stomach	1.355
Rpl10	Rpl10	1.07111887359074e-14	0.347947786403352	1	0.996	3.32614543816133e-10	Stomach	1.004
Fbxl22	Fbxl22	1.66045653982036e-14	0.388144218255339	0.962	0.571	5.15621569310415e-10	Stomach	1.685
Pdlim3	Pdlim3	1.72025812524036e-14	0.355573522302748	0.865	0.525	5.3419175563089e-10	Stomach	1.648
Rarb	Rarb	3.44576353871761e-14	0.300588021907726	0.923	0.566	1.07001295167798e-09	Stomach	1.631
Rpl35	Rpl35	4.13843089030627e-14	0.603304250935297	1	0.988	1.28510694436681e-09	Stomach	1.012
Elavl4	Elavl4	4.17060503359365e-14	0.255195718078825	0.692	0.239	1.29509798108184e-09	Stomach	2.895
Map1b1	Map1b	4.95065444202631e-14	0.444205560923124	1	0.886	1.53732672388243e-09	Stomach	1.129
Timp3	Timp3	5.99308828540364e-14	0.348781552778839	1	0.801	1.86103370526639e-09	Stomach	1.248
Abcc9	Abcc9	7.10451094203666e-14	0.272367763054203	0.885	0.452	2.20616378283064e-09	Stomach	1.958
mt-Co1	mt-Co1	7.23056912561698e-14	0.399661286884596	1	1	2.24530863057784e-09	Stomach	1
Gpc1	Gpc1	1.05987400854132e-13	0.297463901804818	1	0.735	3.29122675872335e-09	Stomach	1.361
Tubb2a	Tubb2a	1.94761815073528e-13	0.402841911211518	1	0.928	6.04793864347827e-09	Stomach	1.078
Gstp1	Gstp1	5.21413836613514e-13	0.336519826142152	0.923	0.458	1.61914638683595e-08	Stomach	2.015
Nr2f1	Nr2f1	6.4399499526924e-13	0.333248092168535	0.942	0.611	1.99979765880957e-08	Stomach	1.542
Nrk1	Nrk	9.75830616389261e-13	0.308014394831595	1	0.873	3.03024681307357e-08	Stomach	1.145
Tubb2b	Tubb2b	1.21299799892801e-12	0.341896113662747	1	0.805	3.76672268607113e-08	Stomach	1.242
Dpysl3	Dpysl3	1.29372409975285e-12	0.483133910761112	0.981	0.769	4.01740144696254e-08	Stomach	1.276
Hmgn2	Hmgn2	1.32713277693638e-12	0.456794898942861	1	0.971	4.12114541222056e-08	Stomach	1.03
Cnn2	Cnn2	2.34485870558063e-12	0.365965151948159	1	0.986	7.28148973843953e-08	Stomach	1.014
Svil	Svil	2.79385723398804e-12	0.280746016345306	0.981	0.825	8.67576486870307e-08	Stomach	1.189
Pde5a	Pde5a	3.09875488726466e-12	0.339765848189301	0.981	0.818	9.62256355142296e-08	Stomach	1.199
Tes	Tes	3.3033484148901e-12	0.306338683270547	0.942	0.647	1.02578878327582e-07	Stomach	1.456
Tagln	Tagln	3.88788436438809e-12	0.655236285022947	1	0.923	1.20730473167343e-07	Stomach	1.083
Foxp2	Foxp2	4.71542180697635e-12	0.344515205310135	0.865	0.625	1.46427993372037e-07	Stomach	1.384
Stmn2	Stmn2	8.60628697955257e-12	0.565949698337611	0.981	0.683	2.67251029576046e-07	Stomach	1.436
CT025619.1	CT025619.1	8.63127676103831e-12	0.277816875950491	1	0.761	2.68027037260523e-07	Stomach	1.314
Tpm1	Tpm1	9.11729276464437e-12	0.398738983244963	1	0.99	2.83119292220502e-07	Stomach	1.01
Uchl1	Uchl1	1.07070743805871e-11	0.431353894390829	1	0.792	3.32486780740372e-07	Stomach	1.263
Stx8	Stx8	1.07501244498306e-11	0.254779413325133	0.942	0.659	3.33823614540591e-07	Stomach	1.429
Itm2a1	Itm2a	1.44803163971703e-11	0.32671985367102	1	0.99	4.49657265081329e-07	Stomach	1.01
Ttc3	Ttc3	1.56995006692225e-11	0.282941761812545	1	0.94	4.87516594281365e-07	Stomach	1.064
Amotl2	Amotl2	1.57598196103114e-11	0.28875286345031	0.981	0.716	4.89389678359001e-07	Stomach	1.37
Pdgfra	Pdgfra	1.84805102941301e-11	0.322207010804901	1	0.905	5.73875286163623e-07	Stomach	1.105
Zfp703	Zfp703	1.95397582413148e-11	0.253239752564726	0.923	0.616	6.06768112667547e-07	Stomach	1.498
H191	H19	2.23774167899623e-11	0.255884141094354	1	1	6.948859235787e-07	Stomach	1
Sncg	Sncg	2.46633679455223e-11	0.322057498577077	0.808	0.419	7.65871564812303e-07	Stomach	1.928
Hmgn3	Hmgn3	3.27001124151454e-11	0.265646427164061	0.942	0.725	1.01543659082751e-06	Stomach	1.299
Tcf21	Tcf21	3.38194877432195e-11	0.337629462739068	1	0.824	1.0501965528902e-06	Stomach	1.214
Gap43	Gap43	3.47904617031034e-11	0.459784781097881	0.923	0.687	1.08034820726647e-06	Stomach	1.344
Nrp2	Nrp2	3.60662589107339e-11	0.289876090167387	0.981	0.801	1.11996553795502e-06	Stomach	1.225
Fabp7	Fabp7	3.8851472748534e-11	0.384170745520587	0.808	0.458	1.20645478326023e-06	Stomach	1.764
Hmga2	Hmga2	6.42054817392861e-11	0.380780570340058	1	0.869	1.99377282445005e-06	Stomach	1.151
Ldhb	Ldhb	8.60972315237427e-11	0.270414409392361	1	0.849	2.67357733050678e-06	Stomach	1.178
Uba52	Uba52	1.17363291785731e-10	0.488165943223959	1	0.996	3.64448229982229e-06	Stomach	1.004
Rnd3	Rnd3	1.48092494787664e-10	0.250654300893186	0.942	0.731	4.59871624064132e-06	Stomach	1.289
Pfn2	Pfn2	1.79003941388844e-10	0.262663913897998	1	0.835	5.55860939194776e-06	Stomach	1.198
Gsn	Gsn	1.88185271772152e-10	0.315066422977312	1	0.888	5.84371724434064e-06	Stomach	1.126
Fblim1	Fblim1	1.9299102612697e-10	0.284672879134465	1	0.845	5.99295033432079e-06	Stomach	1.183
Gas1	Gas1	2.16153221463882e-10	0.33074360356714	1	0.936	6.71220598611794e-06	Stomach	1.068
Gm10076	Gm10076	2.18935164004264e-10	0.486257460745399	0.981	0.742	6.7985936478244e-06	Stomach	1.322
Igf11	Igf1	2.19529357677738e-10	0.283495555448956	1	0.91	6.81704514396679e-06	Stomach	1.099
Cpe	Cpe	3.13690402115236e-10	0.281389499821482	0.981	0.84	9.74102805688442e-06	Stomach	1.168
Ednrb	Ednrb	5.72837927161666e-10	0.389534619615667	0.962	0.714	1.77883361521512e-05	Stomach	1.347
Fermt2	Fermt2	7.0550158278657e-10	0.287219927152795	1	0.892	2.19079406502713e-05	Stomach	1.121
Vcl	Vcl	7.28175640749486e-10	0.280281917927052	1	0.898	2.26120381721938e-05	Stomach	1.114
Btg1	Btg1	9.28989863409499e-10	0.293004590829252	0.981	0.873	2.88479222284552e-05	Stomach	1.124
Wdr6	Wdr6	2.06347052967115e-09	0.267953933515911	1	0.883	6.40769503578783e-05	Stomach	1.133
Erh	Erh	2.25636824499618e-09	0.325002505783608	1	0.906	7.00670031118664e-05	Stomach	1.104
Chd3	Chd3	2.49515849819115e-09	0.264955326854218	1	0.924	7.74821568443297e-05	Stomach	1.082
6330403K07Rik	6330403K07Rik	2.87912232932096e-09	0.275111457224097	1	0.877	8.94053856924037e-05	Stomach	1.14
Pdlim7	Pdlim7	3.81053505836809e-09	0.294187296299742	1	0.912	0.000118328545167504	Stomach	1.096
Prph	Prph	6.6151247034653e-09	0.25473464113559	0.654	0.323	0.000205419467416708	Stomach	2.025
Tgfbi	Tgfbi	6.72118035322739e-09	0.251255987430904	1	0.928	0.00020871281350877	Stomach	1.078
Sfrp1	Sfrp1	9.69817737511368e-09	0.301612868057227	1	0.93	0.000301157502029405	Stomach	1.075
Rtn1	Rtn1	1.06291785223461e-08	0.335334056264135	0.731	0.407	0.000330067880654415	Stomach	1.796
Myh10	Myh10	1.18368480068775e-08	0.25349473837276	1	0.936	0.000367569641157567	Stomach	1.068
Pcdh18	Pcdh18	1.33994323542023e-08	0.252857928842406	1	0.892	0.000416092572895044	Stomach	1.121
Aldh1a2	Aldh1a2	4.96852397019668e-08	0.309653421978513	0.981	0.747	0.00154287574846518	Stomach	1.313
Cav1	Cav1	5.71026219316361e-08	0.253697096986327	0.981	0.828	0.00177320771884309	Stomach	1.185
Ncam1	Ncam1	7.61307252515605e-08	0.274262526284283	1	0.846	0.00236408741123671	Stomach	1.182
Smoc2	Smoc2	8.61129863651232e-08	0.31153105065426	1	0.807	0.00267406656559617	Stomach	1.239
Ogn1	Ogn	6.08895848305816e-07	0.266439708486677	0.962	0.737	0.0189080427774405	Stomach	1.305
Alcam1	Alcam	1.34448541271459e-06	0.308800850720742	1	0.878	0.0417503055210262	Stomach	1.139
Sparcl1	Sparcl1	1.50623673080306e-06	0.272582858946428	1	0.869	0.0467731692016274	Stomach	1.151
Colec10	Colec10	1.04950045807799e-75	0.610897829797933	0.892	0.171	3.2590137724696e-71	Gut	5.216
Col6a4	Col6a4	1.65753339719168e-63	0.4720694714752	0.73	0.114	5.14713845829933e-59	Gut	6.404
Adamdec1	Adamdec1	2.00957858024033e-61	0.53817013042084	0.712	0.117	6.24034436522028e-57	Gut	6.085
Nkx2-3	Nkx2-3	5.8603609441854e-56	0.535480203763119	0.82	0.206	1.81981788399789e-51	Gut	3.981
Lypd8	Lypd8	1.87014839649574e-55	0.260046290342554	0.523	0.047	5.80737181563821e-51	Gut	11.128
Lgals4	Lgals4	3.07427739266745e-52	0.688501113854535	0.712	0.158	9.54655358745024e-48	Gut	4.506
Mab21l21	Mab21l2	5.67281423708747e-47	0.702948736405532	0.937	0.39	1.76157900504277e-42	Gut	2.403
Lgals2	Lgals2	1.85604296697352e-45	1.02964351194817	0.703	0.187	5.76357022534288e-41	Gut	3.759
Fabp2	Fabp2	2.13156259324349e-43	0.293873469855923	0.577	0.096	6.61914132079902e-39	Gut	6.01
Fam183b	Fam183b	6.75218253963482e-43	0.358989510636147	0.595	0.106	2.0967552440328e-38	Gut	5.613
S100g	S100g	2.44951075839459e-41	0.548955393474815	0.631	0.149	7.60646575804272e-37	Gut	4.235
Elf3	Elf3	6.86709653456943e-37	0.294876770443149	0.586	0.131	2.13243948687984e-32	Gut	4.473
Myl61	Myl6	2.58477562417439e-36	0.427609846254578	1	1	8.02650374574875e-32	Gut	1
Plac8	Plac8	1.07977429541077e-34	0.81446342169372	0.883	0.617	3.35302311953906e-30	Gut	1.431
Synpo2	Synpo2	4.66539399399577e-34	0.454973410737703	0.883	0.433	1.44874479695551e-29	Gut	2.039
Actg21	Actg2	5.8211351624208e-34	0.901808469213563	1	0.851	1.80763710198653e-29	Gut	1.175
Ckb1	Ckb	1.27246864742796e-32	0.588242408913395	0.991	0.94	3.95139689085804e-28	Gut	1.054
Tspan8	Tspan8	5.99245749281934e-31	0.478953855390108	0.748	0.311	1.86083782524519e-26	Gut	2.405
Mylk1	Mylk	2.62507504416809e-30	0.716100152694144	0.982	0.822	8.15164553465517e-26	Gut	1.195
Clic6	Clic6	3.10031922161042e-30	0.299571217586495	0.604	0.175	9.62742127886684e-26	Gut	3.451
Fabp4	Fabp4	8.86766055033068e-30	0.606224796123709	0.856	0.533	2.75367463069418e-25	Gut	1.606
Sfrp5	Sfrp5	2.56910497349256e-29	0.253097864530969	0.514	0.121	7.97784167418645e-25	Gut	4.248
Foxf11	Foxf1	4.97681621553458e-29	0.49433515939416	0.964	0.654	1.54545073940995e-24	Gut	1.474
2200002D01Rik	2200002D01Rik	2.77450822698228e-28	0.295033286429166	0.586	0.17	8.61568039724809e-24	Gut	3.447
Lad1	Lad1	3.08294601623377e-28	0.269971349242079	0.532	0.139	9.57347226421073e-24	Gut	3.827
Cnn11	Cnn1	9.55321774704147e-28	0.512821781357758	0.937	0.564	2.96656070698879e-23	Gut	1.661
Myh111	Myh11	1.71804761034686e-27	0.668510265272128	0.919	0.589	5.33505324441011e-23	Gut	1.56
Dstn1	Dstn	1.95914407919498e-27	0.376386691477269	1	0.978	6.08373010912417e-23	Gut	1.022
Myl91	Myl9	3.77638901302278e-27	0.652189886900561	1	0.973	1.17268208021396e-22	Gut	1.028
Gm21814	Gm21814	4.64263204818906e-27	0.303081764999243	0.658	0.235	1.44167652992415e-22	Gut	2.8
Angptl1	Angptl1	1.3213142382381e-25	0.266503768630088	0.784	0.346	4.10307710400077e-21	Gut	2.266
Foxf2	Foxf2	1.92568067716166e-24	0.402699093762186	0.811	0.447	5.97981620679012e-20	Gut	1.814
Acta22	Acta2	1.53140042562149e-22	0.618250983556769	1	0.996	4.7554577416824e-18	Gut	1.004
Tpm11	Tpm1	1.949787411059e-22	0.37860648931207	1	0.99	6.05467484756152e-18	Gut	1.01
Gapdh	Gapdh	2.03981703011442e-22	0.293726583528815	1	1	6.33424382361432e-18	Gut	1
Pfn1	Pfn1	3.67385649498617e-22	0.254076981350421	1	0.999	1.14084265738805e-17	Gut	1.001
Psd1	Psd	1.35589632977056e-21	0.361774204992939	0.874	0.524	4.21046487283653e-17	Gut	1.668
Ociad2	Ociad2	7.1591651515168e-21	0.251894047764783	0.568	0.217	2.22313555450051e-16	Gut	2.618
Sfrp11	Sfrp1	2.51611969287129e-20	0.393683085663167	0.973	0.929	7.81330648227322e-16	Gut	1.047
Ednrb1	Ednrb	3.46212858993547e-20	0.334894175151878	0.928	0.7	1.07509479103266e-15	Gut	1.326
Rbpms	Rbpms	4.246569766364e-20	0.368652506756988	0.937	0.882	1.31868730954901e-15	Gut	1.062
Hlx	Hlx	7.18004983683751e-20	0.267770504354637	0.793	0.42	2.22962087583315e-15	Gut	1.888
Aldh1a1	Aldh1a1	7.4213998180994e-20	0.270158340968204	0.856	0.479	2.30456728551441e-15	Gut	1.787
Pcsk9	Pcsk9	1.68820891928054e-19	0.272618392646648	0.73	0.38	5.24239515704187e-15	Gut	1.921
Tagln1	Tagln	2.86869030458748e-18	0.508682209500178	1	0.917	8.9081440028355e-14	Gut	1.091
Fabp11	Fabp1	1.66814422978884e-17	0.29975774747451	0.703	0.359	5.1800882767633e-13	Gut	1.958
Dock9	Dock9	3.63140369671303e-17	0.281036307123473	0.757	0.458	1.1276597899403e-12	Gut	1.653
Ndrg1	Ndrg1	5.58470683172191e-17	0.268678473560316	0.721	0.419	1.7342190124546e-12	Gut	1.721
Id2	Id2	1.93801544137621e-16	0.358738942071454	0.964	0.935	6.01811935010554e-12	Gut	1.031
Ifitm11	Ifitm1	8.01528323361195e-16	0.352719489807579	0.937	0.702	2.48898590253352e-11	Gut	1.335
Ldha	Ldha	2.1699871727431e-15	0.329470300810705	1	0.996	6.73846116751914e-11	Gut	1.004
Cystm1	Cystm1	2.41947886778697e-15	0.371181354300796	0.658	0.415	7.51320772813888e-11	Gut	1.586
Aldh1a21	Aldh1a2	4.88675854007106e-15	0.327639898157437	0.919	0.738	1.51748512944827e-10	Gut	1.245
Cldn7	Cldn7	3.10798833450356e-14	0.343777046016632	0.676	0.39	9.65123617513392e-10	Gut	1.733
Gucy1b1	Gucy1b1	1.07199255558526e-13	0.266435032100456	0.802	0.615	3.32885848285892e-09	Gut	1.304
Oat	Oat	1.77871381697009e-13	0.298806152578309	0.937	0.951	5.52344001583722e-09	Gut	0.985
Nrp21	Nrp2	1.81653727835865e-13	0.25825022630811	0.946	0.792	5.6408932104871e-09	Gut	1.194
Pdlim71	Pdlim7	4.9836174021371e-13	0.27672573339841	0.982	0.908	1.54756271188563e-08	Gut	1.081
Krt19	Krt19	4.26395131915916e-12	0.358257145038838	0.694	0.546	1.32408480313849e-07	Gut	1.271
Mgst31	Mgst3	5.25632856965196e-12	0.286936928948485	0.982	0.962	1.63224771073402e-07	Gut	1.021
Pgam1	Pgam1	8.91270403058063e-12	0.278176007454088	0.982	0.977	2.7676619826162e-07	Gut	1.005
Gsto1	Gsto1	1.67893328773576e-11	0.29626010399451	0.892	0.856	5.21359153840585e-07	Gut	1.042
Ptch1	Ptch1	5.50423550043411e-11	0.263542394139244	0.874	0.79	1.70923024994981e-06	Gut	1.106
Tpi1	Tpi1	1.12416649757434e-10	0.255526001191788	0.982	0.986	3.49087422491761e-06	Gut	0.996
Hmga1	Hmga1	2.51363004918438e-10	0.290718338255605	0.595	0.414	7.80557539173225e-06	Gut	1.437
Epcam	Epcam	3.95252797944042e-10	0.54554839013285	0.757	0.647	1.22737851345563e-05	Gut	1.17
Tgfb1i11	Tgfb1i1	1.14174887825567e-09	0.2527658774691	0.928	0.864	3.54547279164734e-05	Gut	1.074
Bex4	Bex4	2.51235034720202e-09	0.276751277096724	0.919	0.886	7.80160153316644e-05	Gut	1.037
Spint2	Spint2	3.67980712480748e-09	0.330157852855692	0.847	0.824	0.000114269050646647	Gut	1.028
Ifitm3	Ifitm3	1.08563459353133e-08	0.472914414313787	0.955	0.905	0.000337122110329284	Gut	1.055
Eno1	Eno1	2.98632936614217e-08	0.413125464407066	0.829	0.813	0.000927344858068129	Gut	1.02
Dpysl31	Dpysl3	3.05479421063566e-08	0.260579865187856	0.874	0.768	0.000948605246228692	Gut	1.138
Gstp11	Gstp1	1.15692262634425e-06	0.254991342556946	0.595	0.47	0.0359259183158681	Gut	1.266
Rps271	Rps27	1.9654036061632e-43	0.480111076355459	1	1	6.1031678182186e-39	Nep_Sp_Om	1
Rpl37a	Rpl37a	5.54161723041529e-33	0.258976222815022	1	1	1.72083839856086e-28	Nep_Sp_Om	1
Tgfbi1	Tgfbi	6.52043778484531e-33	0.732910929371461	1	0.925	2.02479154532801e-28	Nep_Sp_Om	1.081
Wt1	Wt1	4.76165595000508e-32	0.509075370444263	1	0.514	1.47863702215508e-27	Nep_Sp_Om	1.946
Gsn1	Gsn	1.17349755271712e-31	0.492824912637634	1	0.884	3.64406195045246e-27	Nep_Sp_Om	1.131
Tlx1	Tlx1	3.41379769414547e-31	0.440529037909861	0.506	0.089	1.06008659796299e-26	Nep_Sp_Om	5.685
Rpl9	Rpl9	1.94235010266935e-30	0.281842609138423	1	1	6.03157977381913e-26	Nep_Sp_Om	1
Agtr2	Agtr2	1.77173210660639e-28	0.73754263992566	1	0.691	5.50175971064484e-24	Nep_Sp_Om	1.447
Nr2f2	Nr2f2	1.36726294815432e-27	0.51853473481165	1	0.907	4.24576163290362e-23	Nep_Sp_Om	1.103
Kazald1	Kazald1	1.80613128619001e-27	0.348753643307955	0.614	0.151	5.60857948300583e-23	Nep_Sp_Om	4.066
mt-Co11	mt-Co1	2.97665365781629e-27	0.458823444960351	1	1	9.24340260361693e-23	Nep_Sp_Om	1
Rpl101	Rpl10	7.0394173052862e-27	0.400236360390839	1	0.996	2.18595025581052e-22	Nep_Sp_Om	1.004
Trib2	Trib2	8.2943778952848e-26	0.470927186748842	1	0.582	2.57565316782279e-21	Nep_Sp_Om	1.718
Wnt5a1	Wnt5a	9.46589742681724e-26	0.516924786222191	1	0.65	2.93944512794956e-21	Nep_Sp_Om	1.538
Penk	Penk	2.23411536406079e-25	0.422625376047882	0.904	0.406	6.93759844001797e-21	Nep_Sp_Om	2.227
Ntrk2	Ntrk2	3.1406482292545e-25	0.276042756048306	0.795	0.288	9.752654946304e-21	Nep_Sp_Om	2.76
Marcks	Marcks	4.31521590154333e-25	0.338793224035257	1	0.995	1.34000399390625e-20	Nep_Sp_Om	1.005
Col26a1	Col26a1	4.92801936178057e-25	0.372428909143982	1	0.742	1.53029785241372e-20	Nep_Sp_Om	1.348
Gata2	Gata2	5.85457155525889e-25	0.391594445873423	0.711	0.247	1.81802010505454e-20	Nep_Sp_Om	2.879
Tshz2	Tshz2	1.26349772834978e-24	0.364177767538743	0.988	0.662	3.92353949584456e-20	Nep_Sp_Om	1.492
Nkx2-5	Nkx2-5	4.61329218190168e-23	0.27640439307075	0.349	0.051	1.43256562124593e-18	Nep_Sp_Om	6.843
Kctd12	Kctd12	1.29084424305999e-22	0.441535419071161	0.988	0.889	4.00845862797419e-18	Nep_Sp_Om	1.111
Matn2	Matn2	1.84466558568524e-22	0.421772571139477	0.928	0.502	5.72824004322839e-18	Nep_Sp_Om	1.849
Igfbp3	Igfbp3	2.41459728892467e-22	0.576647301080975	1	0.87	7.49804896129777e-18	Nep_Sp_Om	1.149
Hist1h2ap1	Hist1h2ap	2.7465513556929e-22	0.3022052009273	0.807	0.303	8.52886592483316e-18	Nep_Sp_Om	2.663
Ecm1	Ecm1	2.77216755003634e-22	0.542244116355686	0.928	0.484	8.60841189312785e-18	Nep_Sp_Om	1.917
Lbh	Lbh	1.24974201245532e-21	0.450505612579088	0.988	0.792	3.88082387127751e-17	Nep_Sp_Om	1.247
Igfbp4	Igfbp4	1.64339961502659e-21	0.302717809471225	1	0.987	5.10324882454207e-17	Nep_Sp_Om	1.013
Nbl1	Nbl1	2.0213042201673e-21	0.318958751223007	0.988	0.673	6.27675599488552e-17	Nep_Sp_Om	1.468
Osr2	Osr2	3.19621240764327e-21	0.250285540997887	0.807	0.335	9.92519838945464e-17	Nep_Sp_Om	2.409
Ctdsp2	Ctdsp2	1.32963960555497e-19	0.275292157880677	1	0.954	4.12892986712985e-15	Nep_Sp_Om	1.048
Tril	Tril	1.619684525802e-18	0.372277758913241	1	0.782	5.02960635797294e-14	Nep_Sp_Om	1.279
S100a6	S100a6	3.50942943767831e-18	0.460292721930118	1	0.876	1.08978312328225e-13	Nep_Sp_Om	1.142
Barx11	Barx1	3.54352381935652e-18	0.380617693114981	0.699	0.272	1.10037045162478e-13	Nep_Sp_Om	2.57
Hmga21	Hmga2	4.44736346961718e-18	0.451714141549326	1	0.864	1.38103977822022e-13	Nep_Sp_Om	1.157
Uba521	Uba52	7.59342397563097e-18	0.52975434122754	1	0.996	2.35798594715268e-13	Nep_Sp_Om	1.004
Hic1	Hic1	9.73668246220717e-18	0.302232298676559	1	0.816	3.02353200498919e-13	Nep_Sp_Om	1.225
Flrt21	Flrt2	1.56875934608907e-17	0.318836172647913	1	0.752	4.87146839741039e-13	Nep_Sp_Om	1.33
Rpl351	Rpl35	1.68488556379223e-17	0.592653713271148	1	0.987	5.23207514124401e-13	Nep_Sp_Om	1.013
Ldhb1	Ldhb	1.81642446468958e-17	0.307207416591337	1	0.844	5.64054289020054e-13	Nep_Sp_Om	1.185
Slc40a1	Slc40a1	2.44809953614319e-17	0.613813908175968	0.964	0.661	7.60208348958545e-13	Nep_Sp_Om	1.458
Zfp36l1	Zfp36l1	3.48294817660499e-17	0.290609536211116	1	0.97	1.08155989728115e-12	Nep_Sp_Om	1.031
Itm2c	Itm2c	4.73161641585074e-17	0.301693580794566	1	0.834	1.46930884561413e-12	Nep_Sp_Om	1.199
Zcchc24	Zcchc24	5.9626034899641e-17	0.274362916974785	0.976	0.751	1.85156726173855e-12	Nep_Sp_Om	1.3
Wnt4	Wnt4	7.71546948660757e-17	0.264773929284878	0.663	0.267	2.39588473967625e-12	Nep_Sp_Om	2.483
Islr	Islr	9.01076985567615e-17	0.336055673969721	1	0.857	2.79811436328311e-12	Nep_Sp_Om	1.167
Gm424182	Gm42418	1.4218458377858e-16	0.442897403790022	1	1	4.41525788007626e-12	Nep_Sp_Om	1
Crabp11	Crabp1	1.59811639652377e-16	0.321244188176652	0.988	0.737	4.96263084612527e-12	Nep_Sp_Om	1.341
Anxa2	Anxa2	1.76997075260069e-16	0.316078319307686	1	0.97	5.49629017805092e-12	Nep_Sp_Om	1.031
CT025619.11	CT025619.1	2.58620270620514e-16	0.277356877890651	0.976	0.755	8.03093526357883e-12	Nep_Sp_Om	1.293
Timp31	Timp3	2.64857406972677e-16	0.331901726662689	0.988	0.795	8.22461705872253e-12	Nep_Sp_Om	1.243
Itga8	Itga8	5.30370350100306e-16	0.291358465910179	0.988	0.718	1.64695904816648e-11	Nep_Sp_Om	1.376
Olfml3	Olfml3	1.09506967532983e-15	0.273813436698806	1	0.947	3.40051986280171e-11	Nep_Sp_Om	1.056
Smad5	Smad5	1.43713074817343e-15	0.265403131375226	1	0.885	4.46272211230295e-11	Nep_Sp_Om	1.13
Igfbp21	Igfbp2	1.56549271254915e-15	0.425697894776993	1	0.886	4.86132452027888e-11	Nep_Sp_Om	1.129
Gstp12	Gstp1	1.65653079443585e-15	0.255702202244476	0.988	0.433	5.14402507596164e-11	Nep_Sp_Om	2.282
Smoc21	Smoc2	2.81140391491991e-15	0.370459347822292	1	0.8	8.73025257700078e-11	Nep_Sp_Om	1.25
Fxyd6	Fxyd6	3.5750395132572e-15	0.295147494429153	0.988	0.741	1.11015702005176e-10	Nep_Sp_Om	1.333
Prrx1	Prrx1	3.88720246459762e-15	0.27578861069494	0.976	0.621	1.2070929813315e-10	Nep_Sp_Om	1.572
Twist1	Twist1	5.45991187196277e-15	0.288485361475566	0.976	0.632	1.6954664336006e-10	Nep_Sp_Om	1.544
Gm100761	Gm10076	1.00721440634187e-14	0.498242410478831	1	0.731	3.12770289601341e-10	Nep_Sp_Om	1.368
Selenop	Selenop	1.10432477813808e-14	0.270101758189879	1	0.94	3.42925973355217e-10	Nep_Sp_Om	1.064
Igfbp51	Igfbp5	1.2298977382354e-14	0.386352557470401	1	0.98	3.81920144654238e-10	Nep_Sp_Om	1.02
Rpl13a1	Rpl13a	1.55651915824085e-14	0.25953466351353	1	0.98	4.83345894208532e-10	Nep_Sp_Om	1.02
Sema5a	Sema5a	2.29642596427127e-14	0.280725602793738	0.988	0.745	7.13109154685159e-10	Nep_Sp_Om	1.326
Gas11	Gas1	3.17389459997531e-14	0.307812390750129	1	0.934	9.85589490130334e-10	Nep_Sp_Om	1.071
Mmp2	Mmp2	7.8368401860245e-14	0.28297236802668	1	0.942	2.43357398296619e-09	Nep_Sp_Om	1.062
Sept11	Sept11	9.6105351858778e-14	0.25700550954904	1	0.934	2.98435949127063e-09	Nep_Sp_Om	1.071
Tgm2	Tgm2	1.96956260719053e-13	0.280246095489722	0.928	0.643	6.11608276410877e-09	Nep_Sp_Om	1.443
Kcnj81	Kcnj8	2.63176655067688e-13	0.259801836552208	0.904	0.498	8.17242466981691e-09	Nep_Sp_Om	1.815
Tmsb101	Tmsb10	2.65374978053842e-13	0.270971483187254	1	1	8.24068919350594e-09	Nep_Sp_Om	1
Dab2	Dab2	3.64678608230049e-13	0.260011548629225	0.976	0.861	1.13243648213677e-08	Nep_Sp_Om	1.134
Lrp1	Lrp1	3.96245808206227e-13	0.260118951628083	1	0.954	1.2304621082228e-08	Nep_Sp_Om	1.048
Podxl1	Podxl	5.99638409203796e-13	0.277659625979709	0.928	0.702	1.86205715210055e-08	Nep_Sp_Om	1.322
Mfap2	Mfap2	2.54897812779204e-12	0.255503895681771	1	0.985	7.91534178023261e-08	Nep_Sp_Om	1.015
Hmgn21	Hmgn2	7.47249331059191e-12	0.339123392465599	1	0.97	2.32043334773811e-07	Nep_Sp_Om	1.031
Mfge8	Mfge8	2.54883608598741e-11	0.282482068878599	0.988	0.859	7.91490069781671e-07	Nep_Sp_Om	1.15
Acta1	Acta1	2.56615091329042e-09	0.263991423982619	1	0.815	7.96866843104073e-05	Nep_Sp_Om	1.227
Glul	Glul	1.64706766146205e-08	0.452859028209294	0.976	0.804	0.000511463920913811	Nep_Sp_Om	1.214
Cfh	Cfh	3.43409832094202e-08	0.263429494675817	0.639	0.363	0.00106639055160213	Nep_Sp_Om	1.76
F2r	F2r	4.49130451897777e-08	0.286409892677958	0.988	0.87	0.00139468479227817	Nep_Sp_Om	1.136
Mylpf	Mylpf	7.31192905445234e-08	0.29332947420038	1	0.94	0.00227057332927909	Nep_Sp_Om	1.064
Dcn2	Dcn	1.2437512864374e-06	0.308530059058355	1	0.947	0.0386222086977405	Nep_Sp_Om	1.056
Lefty2	Lefty2	2.77848866946438e-112	0.309295951878849	0.926	0.035	8.62804086528774e-108	Gonad	26.457
Tex19.1	Tex19.1	3.88507024162394e-110	0.25224667468135	0.889	0.03	1.20643086213148e-105	Gonad	29.633
Amh	Amh	8.84798640057521e-108	0.377095673096424	0.889	0.034	2.74756521697062e-103	Gonad	26.147
Stk31	Stk31	4.693920894363e-106	0.257809989936709	0.815	0.024	1.45760325532654e-101	Gonad	33.958
8030411F24Rik	8030411F24Rik	7.62924722029906e-105	0.282919270953362	0.852	0.03	2.36911013931947e-100	Gonad	28.4
Uba1y	Uba1y	1.65899439293392e-104	0.265103227612774	0.833	0.028	5.1516752883777e-100	Gonad	29.75
Dppa4	Dppa4	7.7965001340167e-104	0.310206236618914	0.889	0.037	2.4210471866162e-99	Gonad	24.027
Gm2044	Gm2044	2.69342254801205e-101	0.442387382855242	0.981	0.059	8.36388503834181e-97	Gonad	16.627
Pou5f1	Pou5f1	1.85608921685267e-94	0.255030502318502	0.778	0.028	5.76371384509258e-90	Gonad	27.786
Sohlh2	Sohlh2	5.48626795265171e-93	0.25048779434473	0.815	0.036	1.70365078733694e-88	Gonad	22.639
Nr5a1	Nr5a1	8.79223555571214e-93	0.63155530497742	0.981	0.075	2.73025290711529e-88	Gonad	13.08
Etd	Etd	9.25199542554303e-90	0.639168527179361	0.963	0.075	2.87302213949388e-85	Gonad	12.84
Susd3	Susd3	1.02510260180003e-88	0.375805773716054	0.907	0.057	3.18325110936962e-84	Gonad	15.912
Fkbp6	Fkbp6	4.18584876799282e-86	0.357774287792194	0.87	0.053	1.29983161792481e-81	Gonad	16.415
Tcl1	Tcl1	7.05785015774327e-85	0.257472763387182	0.759	0.034	2.19167420948402e-80	Gonad	22.324
Utf1	Utf1	3.72700317313533e-84	0.635978191002226	0.981	0.089	1.15734629535372e-79	Gonad	11.022
Inhbb	Inhbb	4.67813970732396e-83	0.40121990430402	0.944	0.079	1.45270272331531e-78	Gonad	11.949
Ddx4	Ddx4	1.06750321803489e-81	0.526810074438041	0.963	0.089	3.31491774296375e-77	Gonad	10.82
Cst8	Cst8	1.59839023640425e-81	0.840633600791302	0.981	0.099	4.96348120110612e-77	Gonad	9.909
Insl3	Insl3	2.76393658071058e-77	0.885245170318165	0.889	0.074	8.58285226408056e-73	Gonad	12.014
Gm14226	Gm14226	8.70609683194556e-77	0.325068618964903	0.907	0.076	2.70350424922406e-72	Gonad	11.934
Acsbg1	Acsbg1	4.80595783248435e-76	0.750010353385833	0.981	0.107	1.49239408572137e-71	Gonad	9.168
Etnk2	Etnk2	1.37500301225706e-75	0.565483740576207	1	0.116	4.26979685396184e-71	Gonad	8.621
Akr1cl	Akr1cl	1.34095635384617e-73	1.09202919187153	1	0.132	4.16407176559851e-69	Gonad	7.576
Star	Star	8.79220592003545e-73	0.796681866703309	0.944	0.097	2.73024370434861e-68	Gonad	9.732
Kctd14	Kctd14	2.15328949082231e-69	0.859943042912905	1	0.145	6.68660985585051e-65	Gonad	6.897
Dhh	Dhh	6.97716406991437e-69	0.462518009543593	0.963	0.117	2.16661875863051e-64	Gonad	8.231
Mro	Mro	8.88609629313815e-69	0.299037177301977	0.87	0.08	2.75939948190819e-64	Gonad	10.875
Dazl	Dazl	1.67656589434651e-68	0.960854900641768	1	0.146	5.20624007171422e-64	Gonad	6.849
Trank1	Trank1	2.6957336983605e-68	0.250157995356031	0.852	0.075	8.37106185351887e-64	Gonad	11.36
L1td1	L1td1	5.38725528616154e-68	0.285223832424614	0.889	0.085	1.67290438401174e-63	Gonad	10.459
Rpl39l	Rpl39l	6.58556699361979e-67	0.451297060972997	0.963	0.12	2.04501611852875e-62	Gonad	8.025
Tesc	Tesc	1.32170291106002e-66	0.456027017931135	0.981	0.133	4.10428404971467e-62	Gonad	7.376
Tmem184a	Tmem184a	3.08844522068723e-66	0.528995087718623	0.963	0.132	9.59054894380006e-62	Gonad	7.295
Amhr2	Amhr2	7.09054195941791e-66	0.3916407431476	0.907	0.099	2.20182599465804e-61	Gonad	9.162
Gm2694	Gm2694	2.96045573247197e-62	0.346587390011712	0.907	0.101	9.19310318604522e-58	Gonad	8.98
Gstm6	Gstm6	4.96333686623459e-59	0.925521130793143	1	0.196	1.54126499707183e-54	Gonad	5.102
Wfdc1	Wfdc1	1.50332608345314e-58	0.287208852951444	0.778	0.072	4.66827848694705e-54	Gonad	10.806
Dppa3	Dppa3	1.64291761721287e-58	1.38509102401289	1	0.199	5.10175207673113e-54	Gonad	5.025
Ptgds	Ptgds	2.01919723413584e-57	1.15040418495878	1	0.209	6.27021317116201e-53	Gonad	4.785
Wnt6	Wnt6	6.01192967442305e-57	0.68146425555691	1	0.19	1.86688452179859e-52	Gonad	5.263
Dnd1	Dnd1	1.25508322824114e-56	0.315807027380665	0.833	0.097	3.89740994865721e-52	Gonad	8.588
Cyp17a1	Cyp17a1	2.05312630320075e-56	1.6253698380332	0.981	0.19	6.3755731093293e-52	Gonad	5.163
Arx	Arx	6.50327142856254e-56	0.496907376747975	1	0.159	2.01946087671153e-51	Gonad	6.289
Cyp11a1	Cyp11a1	1.16756982210468e-55	1.40557582366918	0.981	0.18	3.62565456858166e-51	Gonad	5.45
Cst9	Cst9	1.44002313572205e-54	1.67188000709903	1	0.232	4.47170384335769e-50	Gonad	4.31
Mt3	Mt3	1.20317551460509e-51	0.644072348327113	1	0.225	3.73622092550319e-47	Gonad	4.444
Sall4	Sall4	3.55988198294265e-50	0.406146365152165	0.907	0.149	1.10545015216318e-45	Gonad	6.087
Lgals7	Lgals7	9.1053526578881e-49	0.330409122668502	0.889	0.151	2.82748516085399e-44	Gonad	5.887
Cbln1	Cbln1	1.54136420558884e-48	0.525969138351295	0.963	0.175	4.78639826761502e-44	Gonad	5.503
Defb19	Defb19	4.98837483047454e-48	1.94479757515408	1	0.298	1.54904003610726e-43	Gonad	3.356
Dppa5a	Dppa5a	6.63542506703913e-48	1.92335299132696	1	0.297	2.06049854606766e-43	Gonad	3.367
Hsd3b1	Hsd3b1	1.12354024753142e-47	1.34862007435882	1	0.248	3.48892953065931e-43	Gonad	4.032
Rhox5	Rhox5	2.01519758841566e-47	0.409012934805282	0.926	0.162	6.25779307130715e-43	Gonad	5.716
Tdh	Tdh	1.5152191680454e-46	0.264220642628786	0.889	0.128	4.70521008253138e-42	Gonad	6.945
Aard	Aard	2.22497561572902e-46	1.36929798119413	1	0.321	6.90921677952334e-42	Gonad	3.115
Gng13	Gng13	1.43944355478931e-45	0.394120052600314	0.889	0.157	4.46990407068725e-41	Gonad	5.662
Ren1	Ren1	4.60578494307989e-43	1.23537916912573	0.981	0.298	1.4302343983746e-38	Gonad	3.292
Akr1b8	Akr1b8	3.37964839348947e-41	0.632480615673283	0.981	0.321	1.04948221563028e-36	Gonad	3.056
Ddit4l	Ddit4l	1.62119382684252e-40	0.29870927056659	0.889	0.18	5.03429319049409e-36	Gonad	4.939
Ptk2b	Ptk2b	4.11364461424249e-39	0.270584217614835	0.907	0.188	1.27741006206072e-34	Gonad	4.824
Gatm	Gatm	7.75973981349718e-39	0.842078466308518	1	0.447	2.40963200428528e-34	Gonad	2.237
Ephx1	Ephx1	1.46433188995376e-38	0.292799522426144	0.685	0.092	4.54718981787342e-34	Gonad	7.446
Fdxr	Fdxr	4.93051782322405e-38	0.69693780135187	0.981	0.345	1.53107369964576e-33	Gonad	2.843
Ooep	Ooep	6.83628652083462e-38	0.269002357247521	0.852	0.162	2.12287205331478e-33	Gonad	5.259
Aldh1a11	Aldh1a1	3.132468266567e-37	1.49038769827984	1	0.495	9.7272537081705e-33	Gonad	2.02
Inha	Inha	3.74708520169596e-37	0.86813641233309	0.981	0.348	1.16358236768265e-32	Gonad	2.819
Gata4	Gata4	1.97825540471297e-36	0.572919922822927	1	0.37	6.1430765082552e-32	Gonad	2.703
Me1	Me1	6.21316484309668e-36	0.958371560474547	1	0.495	1.92937407872681e-31	Gonad	2.02
Hoxd9	Hoxd9	1.0560805350716e-35	0.319734006137535	0.944	0.228	3.27944688555784e-31	Gonad	4.14
Gstm7	Gstm7	1.37198992730482e-35	0.564695653720146	0.981	0.372	4.26044032125966e-31	Gonad	2.637
Lhx9	Lhx9	1.58406987841891e-35	0.35466312225338	0.833	0.173	4.91901219345425e-31	Gonad	4.815
Gstm2	Gstm2	5.86890877225708e-35	1.60122870935163	1	0.742	1.82247224104899e-30	Gonad	1.348
Gstm1	Gstm1	7.05228036394157e-35	1.13669192849956	1	0.663	2.18994462141478e-30	Gonad	1.508
Clca3a1	Clca3a1	1.4340723472649e-34	0.46879033408255	1	0.348	4.45322485996169e-30	Gonad	2.874
Hsd11b2	Hsd11b2	2.00066306651303e-34	0.509910527730721	1	0.415	6.21265902044292e-30	Gonad	2.41
Sct	Sct	3.07864354158938e-34	0.542509696425027	0.926	0.251	9.56011178969751e-30	Gonad	3.689
Chchd10	Chchd10	5.67449858328467e-34	1.05351264785283	1	0.764	1.76210204506739e-29	Gonad	1.309
Trim47	Trim47	1.07706624304174e-33	0.439248262978985	0.944	0.329	3.34461380451753e-29	Gonad	2.869
Ldhb2	Ldhb	1.29941229110617e-33	1.14578475993922	1	0.849	4.03506498757199e-29	Gonad	1.178
Clu	Clu	2.73430037574252e-33	1.14294040302343	1	0.682	8.49082295679326e-29	Gonad	1.466
Cyp26b1	Cyp26b1	5.671479735628e-33	0.397491394560129	0.963	0.303	1.76116460230456e-28	Gonad	3.178
Cox7a1	Cox7a1	1.08452484610739e-32	0.325668574360459	0.907	0.236	3.36777500461728e-28	Gonad	3.843
Mcrip2	Mcrip2	3.54863335400019e-32	0.363892560580906	0.981	0.329	1.10195711541768e-27	Gonad	2.982
Sin3b	Sin3b	5.82814799126962e-32	0.773838389775179	1	0.905	1.80981479572896e-27	Gonad	1.105
Atp1b2	Atp1b2	1.15143087177608e-31	0.321033965689301	0.87	0.234	3.57553828612626e-27	Gonad	3.718
Cyp1b1	Cyp1b1	7.7020624086094e-31	0.343355337582995	0.963	0.3	2.39172143974548e-26	Gonad	3.21
Serpinb6a	Serpinb6a	1.96417307152808e-30	0.827627034292817	1	0.789	6.09934663901616e-26	Gonad	1.267
Rnd2	Rnd2	1.5636550477955e-28	0.294279631357055	0.926	0.287	4.85561801991936e-24	Gonad	3.226
Arhgdig	Arhgdig	2.01057975766951e-28	0.386298034303272	0.981	0.378	6.24345332149113e-24	Gonad	2.595
Igfbp7	Igfbp7	2.74423006827338e-28	0.724113883731548	0.981	0.617	8.52165763100933e-24	Gonad	1.59
AU020206	AU020206	2.91733400614311e-28	0.53395923628921	0.981	0.636	9.05919728927619e-24	Gonad	1.542
Cited1	Cited1	6.76797132545935e-28	0.436463093428571	0.981	0.406	2.10165813569489e-23	Gonad	2.416
Ctsl	Ctsl	9.80357152298305e-28	0.635637101759688	1	0.972	3.04430306503193e-23	Gonad	1.029
Dynlt1a	Dynlt1a	1.4192807018452e-27	0.363846595552515	0.981	0.395	4.40729236343989e-23	Gonad	2.484
Hsp90aa1	Hsp90aa1	1.89789332933087e-27	0.564891047418971	1	0.999	5.89352815557114e-23	Gonad	1.001
6030408B16Rik	6030408B16Rik	1.32586942741208e-26	0.407130699505764	1	0.464	4.11722233294273e-22	Gonad	2.155
Tspan15	Tspan15	1.79552479257347e-26	0.421463041768101	0.981	0.455	5.57564313837841e-22	Gonad	2.156
Gsta4	Gsta4	4.23720961471443e-26	0.541107201604667	1	0.704	1.31578070165727e-21	Gonad	1.42
Fkbp5	Fkbp5	9.43836137698283e-26	0.446712353690621	1	0.611	2.93089435839448e-21	Gonad	1.637
Smoc1	Smoc1	2.28642447098171e-25	0.260769442481579	0.889	0.256	7.10003390973951e-21	Gonad	3.473
Mapk13	Mapk13	3.1256026348218e-25	0.34465731842149	0.963	0.407	9.70593386191214e-21	Gonad	2.366
Scarb1	Scarb1	4.13137325798717e-25	0.672905989338376	1	0.566	1.28291533780276e-20	Gonad	1.767
Bex2	Bex2	5.21052057319392e-25	0.606251714518374	0.981	0.911	1.61802295359391e-20	Gonad	1.077
Polr2l	Polr2l	1.26224420554182e-24	0.557984292637007	1	0.742	3.91964693146901e-20	Gonad	1.348
Bst2	Bst2	1.5036170762352e-24	0.525856795792618	1	0.534	4.66918210683317e-20	Gonad	1.873
Rpl23a	Rpl23a	2.20574339026459e-24	0.262586016845241	1	1	6.84949494978864e-20	Gonad	1
Greb1	Greb1	4.45909397281386e-24	0.266841206107235	0.944	0.319	1.38468245137789e-19	Gonad	2.959
Vdac3	Vdac3	6.03805604094705e-24	0.470243810717827	1	0.915	1.87499754239529e-19	Gonad	1.093
Tsc22d1	Tsc22d1	8.51709475017329e-24	0.517643259032805	1	0.969	2.64481343277131e-19	Gonad	1.032
Serinc31	Serinc3	1.02939490785774e-23	0.526643400949835	1	0.964	3.19658000737063e-19	Gonad	1.037
Gramd1b	Gramd1b	1.47630632425446e-23	0.293293984713404	0.815	0.227	4.58437402870739e-19	Gonad	3.59
Tpd52l1	Tpd52l1	2.31259824269785e-23	0.301644418166116	0.981	0.465	7.18131132304963e-19	Gonad	2.11
Isyna1	Isyna1	3.00684167046528e-23	0.433421545726882	1	0.87	9.33714543929585e-19	Gonad	1.149
Adgrg1	Adgrg1	1.4189569571153e-22	0.33410148253889	0.981	0.444	4.40628703893014e-18	Gonad	2.209
Socs2	Socs2	1.49398755154994e-22	0.371155473616229	0.981	0.518	4.63927954382804e-18	Gonad	1.894
Gm2a	Gm2a	1.58013334927137e-22	0.306643674646915	0.963	0.47	4.90678808949237e-18	Gonad	2.049
Rpl15	Rpl15	1.58906071522195e-22	0.303609535383165	1	1	4.93451023897871e-18	Gonad	1
Rnf181	Rnf181	4.68789201823447e-22	0.397638339015461	1	0.777	1.45573110842235e-17	Gonad	1.287
Rpl34	Rpl34	5.21967342807872e-22	0.280682679918785	1	1	1.62086518962128e-17	Gonad	1
Fdx1	Fdx1	5.95259343074086e-22	0.95633789604133	1	0.771	1.84845883804796e-17	Gonad	1.297
Tst	Tst	9.13026762746942e-22	0.311936512833048	0.907	0.396	2.83522200635808e-17	Gonad	2.29
Pmm1	Pmm1	1.21874888064338e-21	0.429770778706631	0.963	0.597	3.78458089906188e-17	Gonad	1.613
Akr1b3	Akr1b3	1.79798305592092e-21	0.468476619880918	1	0.854	5.58327678355123e-17	Gonad	1.171
Slc45a4	Slc45a4	3.27489349861133e-21	0.256696257277702	0.944	0.405	1.01695267812378e-16	Gonad	2.331
Mfge81	Mfge8	3.68415952688232e-21	0.466116082860987	1	0.862	1.14404205788277e-16	Gonad	1.16
Acaa2	Acaa2	4.206362617454e-21	0.430203985755578	1	0.81	1.30620178359799e-16	Gonad	1.235
Rpl37	Rpl37	5.27926775779069e-21	0.277323540062748	1	1	1.63937101682674e-16	Gonad	1
Pcsk6	Pcsk6	5.5319648944813e-21	0.292186700135127	0.852	0.322	1.71784105868328e-16	Gonad	2.646
Rpl6	Rpl6	1.3287778126424e-20	0.277495532376847	1	1	4.12625374159843e-16	Gonad	1
Tinagl1	Tinagl1	2.62477126453199e-20	0.271299050114172	1	0.466	8.15070220775118e-16	Gonad	2.146
Plxnc1	Plxnc1	2.75592387883388e-20	0.257591598317838	0.981	0.43	8.55797042094285e-16	Gonad	2.281
Col9a3	Col9a3	1.18210278546664e-19	0.435802522762083	1	0.663	3.67078377970955e-15	Gonad	1.508
Dynlt1f	Dynlt1f	3.97590776805127e-19	0.40885218167121	1	0.783	1.23463863921296e-14	Gonad	1.277
Uba522	Uba52	4.52692561350159e-19	0.577266784095078	1	0.996	1.40574621076065e-14	Gonad	1.004
Cox7c	Cox7c	4.57223969749026e-19	0.253907787045483	1	1	1.41981759326165e-14	Gonad	1
Rnf213	Rnf213	6.25341649651065e-19	0.283687131066831	0.944	0.47	1.94187342466145e-14	Gonad	2.009
Vapa	Vapa	1.36416954031061e-18	0.397491658604639	1	0.915	4.23615567352652e-14	Gonad	1.093
Trib21	Trib2	1.49417041993513e-18	0.363837259263906	0.981	0.598	4.63984740502457e-14	Gonad	1.64
Tmem86a	Tmem86a	1.7679808095217e-18	0.321222824905224	0.981	0.49	5.49011080780772e-14	Gonad	2.002
Rpl19	Rpl19	2.33752761527336e-18	0.271529546526853	1	1	7.25872450370836e-14	Gonad	1
Grhpr	Grhpr	2.47111177271957e-18	0.33705126088489	0.981	0.727	7.67354338782607e-14	Gonad	1.349
Cct2	Cct2	3.96941782568246e-18	0.351091638494552	1	0.973	1.23262331740918e-13	Gonad	1.028
Vstm4	Vstm4	5.24124655901963e-18	0.266665629353338	0.963	0.524	1.62756429397237e-13	Gonad	1.838
Col18a11	Col18a1	1.01244483373597e-17	0.396339118288886	1	0.95	3.14394494220032e-13	Gonad	1.053
Wt11	Wt1	1.08157854794368e-17	0.351723715362413	1	0.531	3.35862586492951e-13	Gonad	1.883
Cxxc5	Cxxc5	1.19912344291203e-17	0.342265585213169	0.981	0.574	3.72363802727473e-13	Gonad	1.709
Alg13	Alg13	1.79054853673819e-17	0.338391330911235	0.944	0.556	5.56019037113309e-13	Gonad	1.698
Ifitm12	Ifitm1	2.37384125812302e-17	0.489595033809966	1	0.714	7.37148925884942e-13	Gonad	1.401
Mgst1	Mgst1	2.47089426330953e-17	0.43119116897734	1	0.801	7.67286795585507e-13	Gonad	1.248
Nmt2	Nmt2	2.85109123649886e-17	0.292075038779677	0.981	0.591	8.85349361669991e-13	Gonad	1.66
Hat1	Hat1	3.21519513341632e-17	0.347222386717496	1	0.891	9.98414544779771e-13	Gonad	1.122
Sap18	Sap18	3.25928496905719e-17	0.401489614319143	1	0.824	1.01210576144133e-12	Gonad	1.214
Col4a2	Col4a2	3.87839093227622e-17	0.429450823186607	1	0.915	1.20435673619974e-12	Gonad	1.093
Chchd2	Chchd2	1.51095010875501e-16	0.265776892085265	1	0.999	4.69195337271693e-12	Gonad	1.001
Hspe1	Hspe1	2.50609904591451e-16	0.335539653418398	1	0.999	7.78218936727832e-12	Gonad	1.001
Pgp	Pgp	2.52760594115407e-16	0.308072454421191	0.981	0.582	7.84897472906572e-12	Gonad	1.686
Prdx1	Prdx1	2.77178128281958e-16	0.255907883811129	1	1	8.60721241753965e-12	Gonad	1
Bmyc	Bmyc	4.61419355308902e-16	0.338083533048195	0.981	0.777	1.43284552404073e-11	Gonad	1.263
Klhl23	Klhl23	4.92168671433519e-16	0.29770315663708	0.963	0.628	1.52833137540251e-11	Gonad	1.533
Mea1	Mea1	6.11770306699309e-16	0.30229277367515	1	0.808	1.89973033339336e-11	Gonad	1.238
Alas1	Alas1	6.35389939559539e-16	0.610940845320954	0.944	0.63	1.97307637931424e-11	Gonad	1.498
Col4a1	Col4a1	6.81626379755956e-16	0.435236516268941	1	0.973	2.11665439705617e-11	Gonad	1.028
Phf13	Phf13	9.7326412799057e-16	0.260749885143221	0.944	0.513	3.02227709664912e-11	Gonad	1.84
Rplp2	Rplp2	1.1649720443574e-15	0.251201958883237	1	1	3.61758768934303e-11	Gonad	1
Enc1	Enc1	1.32452775628782e-15	0.291453963931805	1	0.624	4.11305604160058e-11	Gonad	1.603
Ppt1	Ppt1	2.12155071616246e-15	0.290183844829289	0.963	0.668	6.58805143889929e-11	Gonad	1.442
Dag1	Dag1	2.25271227787673e-15	0.30559089082734	1	0.873	6.9953474364906e-11	Gonad	1.145
Idh1	Idh1	2.55195346127798e-15	0.389597683453559	1	0.853	7.92458108330652e-11	Gonad	1.172
Unc119	Unc119	2.70143118231526e-15	0.303884911585814	1	0.79	8.38875425044358e-11	Gonad	1.266
Axl	Axl	3.24862213056318e-15	0.332300709356768	1	0.833	1.00879463020378e-10	Gonad	1.2
Pgam11	Pgam1	4.68730371121537e-15	0.34152294650167	1	0.976	1.45554842144371e-10	Gonad	1.025
Fxyd61	Fxyd6	7.23407216736156e-15	0.343610393954566	1	0.749	2.24639643013079e-10	Gonad	1.335
Usp9x	Usp9x	1.02259801716778e-14	0.341063065746029	1	0.928	3.17547362271111e-10	Gonad	1.078
Cct5	Cct5	1.23268466402663e-14	0.256999544066077	1	0.982	3.82785568720189e-10	Gonad	1.018
Etv51	Etv5	1.48065201119844e-14	0.262180066835002	0.944	0.559	4.59786869037453e-10	Gonad	1.689
Psme2	Psme2	4.91052923643593e-14	0.28651879177774	1	0.895	1.52486664379045e-09	Gonad	1.117
Sdc4	Sdc4	6.77568593934854e-14	0.2724214565952	0.981	0.623	2.1040537547459e-09	Gonad	1.575
Stip1	Stip1	6.88945256776575e-14	0.312435337070225	1	0.909	2.1393817058683e-09	Gonad	1.1
Prss351	Prss35	6.9519350205931e-14	0.360139589375735	0.981	0.641	2.15878438194478e-09	Gonad	1.53
Gja1	Gja1	9.44726063758268e-14	0.340928181137981	1	0.76	2.93365784578855e-09	Gonad	1.316
Adrm1	Adrm1	9.58491292383922e-14	0.289772640196413	1	0.694	2.97640301023979e-09	Gonad	1.441
Rpa2	Rpa2	1.10344447108029e-13	0.293362434132502	1	0.842	3.42652611604563e-09	Gonad	1.188
Wsb2	Wsb2	1.40105371688905e-13	0.277169327388835	1	0.772	4.35069210705557e-09	Gonad	1.295
Dhcr7	Dhcr7	1.89673791942199e-13	0.30677923464742	0.944	0.572	5.8899402611811e-09	Gonad	1.65
Pebp1	Pebp1	2.44674912593044e-13	0.293160503289828	1	0.97	7.59789006075179e-09	Gonad	1.031
Jund	Jund	2.99882019108739e-13	0.301551447308629	1	0.685	9.31223633938366e-09	Gonad	1.46
Fbrsl1	Fbrsl1	3.4807938886392e-13	0.250887405402462	0.944	0.651	1.08089092623913e-08	Gonad	1.45
Itga9	Itga9	3.53877687343847e-13	0.274618609028789	1	0.698	1.09889638250885e-08	Gonad	1.433
Cdc42se2	Cdc42se2	4.69947481037303e-13	0.268516608391161	1	0.721	1.45932791286514e-08	Gonad	1.387
1810037I17Rik	1810037I17Rik	4.93441467126566e-13	0.255317196921399	1	0.959	1.53228378786812e-08	Gonad	1.043
Cycs	Cycs	5.63683539966579e-13	0.289373876968152	1	0.981	1.75040649665822e-08	Gonad	1.019
Tex30	Tex30	5.70485786860264e-13	0.274606375778647	1	0.687	1.77152951393718e-08	Gonad	1.456
Prkar2b	Prkar2b	6.1482797067938e-13	0.39445513492473	0.944	0.615	1.90922529735068e-08	Gonad	1.535
Rpl13a2	Rpl13a	6.45444396922915e-13	0.301045607515498	1	0.981	2.00429848576473e-08	Gonad	1.019
Parp1	Parp1	6.71434609989084e-13	0.255766844237619	1	0.938	2.0850058943991e-08	Gonad	1.066
Fdps	Fdps	7.22308399083068e-13	0.44486644985654	0.981	0.891	2.24298427167265e-08	Gonad	1.101
Ubr5	Ubr5	7.91914894248228e-13	0.28148462525013	1	0.838	2.45913332110902e-08	Gonad	1.193
Mrps6	Mrps6	9.99251595063175e-13	0.280715190730256	1	0.761	3.10297597814968e-08	Gonad	1.314
Pdhb	Pdhb	2.27222205648648e-12	0.258496765987388	1	0.85	7.05593115200748e-08	Gonad	1.176
Eno11	Eno1	2.33109107758581e-12	0.361578146774552	1	0.803	7.2387371232272e-08	Gonad	1.245
Rnf44	Rnf44	2.50245808214813e-12	0.26396990450939	1	0.784	7.77088308249458e-08	Gonad	1.276
Gm100762	Gm10076	3.87704108637255e-12	0.517000476830355	1	0.74	1.20393756855127e-07	Gonad	1.351
Psap	Psap	4.590405628997e-12	0.321696105191666	1	0.925	1.42545865997244e-07	Gonad	1.081
Ppp1cc	Ppp1cc	5.4406945200592e-12	0.250711651722876	1	0.957	1.68949886931398e-07	Gonad	1.045
Phb	Phb	6.54922435477849e-12	0.262818863743472	1	0.873	2.03373063888937e-07	Gonad	1.145
Syce2	Syce2	9.19856860184911e-12	0.261066239929102	1	0.842	2.8564315079322e-07	Gonad	1.188
Wnt5a2	Wnt5a	1.91779498356251e-11	0.279153754426949	1	0.662	5.95532876245667e-07	Gonad	1.511
Atp1a1	Atp1a1	2.0103419819778e-11	0.26153927475489	1	0.879	6.24271495663566e-07	Gonad	1.138
Hspb1	Hspb1	2.05286803637782e-11	0.254271984042274	1	0.746	6.37477111336405e-07	Gonad	1.34
Timp1	Timp1	4.01511895177714e-11	0.294489430236336	0.981	0.629	1.24681488809535e-06	Gonad	1.56
Ubxn1	Ubxn1	4.93844317219192e-11	0.276773899538283	1	0.89	1.53353475826076e-06	Gonad	1.124
Ly6e	Ly6e	6.94929671447205e-11	0.275412503452234	1	0.873	2.15796510874501e-06	Gonad	1.145
Med10	Med10	7.82605663343844e-11	0.268477271051942	1	0.847	2.43022536638164e-06	Gonad	1.181
Hspd1	Hspd1	1.29186700773237e-10	0.276986283281282	1	0.967	4.01163461911132e-06	Gonad	1.034
Rpl352	Rpl35	1.54338227267015e-10	0.547138293998084	1	0.988	4.79266497132263e-06	Gonad	1.012
Psmb5	Psmb5	1.86116873737565e-10	0.26516455667076	1	0.94	5.7794872801726e-06	Gonad	1.064
Prdx3	Prdx3	3.09895326588542e-10	0.270506806124895	1	0.902	9.62317957655399e-06	Gonad	1.109
Selenoh1	Selenoh	3.47346991809594e-10	0.253963558629022	1	0.961	1.07861661366633e-05	Gonad	1.041
Erh1	Erh	4.57308649331594e-10	0.327791263949375	1	0.906	1.4200805487694e-05	Gonad	1.104
S100a101	S100a10	1.66195552211245e-09	0.258548492135982	1	0.977	5.16087048281578e-05	Gonad	1.024
Serpine21	Serpine2	1.92148669254833e-09	0.256200108564538	1	0.835	5.96679262637033e-05	Gonad	1.198
Rnps1	Rnps1	2.51361222382971e-09	0.270746255405958	1	0.917	7.80552003865839e-05	Gonad	1.091
Idi1	Idi1	3.49399306510924e-09	0.250605587648223	0.944	0.679	0.000108498966650837	Gonad	1.39
Armcx2	Armcx2	1.05033513051891e-08	0.278312307276864	1	0.818	0.000326160568080038	Gonad	1.222
Cel	Cel	4.7242196789102e-99	0.276617647713198	0.889	0.021	1.46701193689199e-94	Pancreas	42.333
Neurog3	Neurog3	1.2456505412023e-91	0.438615961731738	0.815	0.019	3.86811862559552e-87	Pancreas	42.895
Gast	Gast	1.74048154428955e-73	0.318814971582849	0.778	0.026	5.40471733948234e-69	Pancreas	29.923
Iapp	Iapp	2.50143966088876e-70	0.972564346462356	0.963	0.055	7.76772057895787e-66	Pancreas	17.509
Pdx1	Pdx1	1.56774199669484e-69	0.281933669947768	0.741	0.025	4.86830922233648e-65	Pancreas	29.64
Nkx2-2	Nkx2-2	5.54683956178153e-67	0.503068005980099	0.778	0.032	1.72246008912002e-62	Pancreas	24.312
Ins1	Ins1	6.06951222670348e-56	0.888035102171569	0.889	0.061	1.88476563175823e-51	Pancreas	14.574
Abcc8	Abcc8	6.32557707426109e-54	0.338332495256796	0.852	0.056	1.9642814488703e-49	Pancreas	15.214
Ghrl	Ghrl	1.0748848944922e-53	0.746476242504453	0.815	0.051	3.33784006286663e-49	Pancreas	15.98
Pcsk2	Pcsk2	1.5770347820935e-51	0.587684820832513	0.889	0.068	4.89716610883494e-47	Pancreas	13.074
Kcnk16	Kcnk16	2.33718884990511e-51	0.264093897704278	0.667	0.03	7.25767253561033e-47	Pancreas	22.233
Ins2	Ins2	7.32428246853994e-45	0.911831567373355	0.889	0.085	2.27440943495571e-40	Pancreas	10.459
Nkx6-1	Nkx6-1	3.26886835889311e-44	0.638203627837077	0.889	0.084	1.01508169148708e-39	Pancreas	10.583
P2rx1	P2rx1	3.2984261110965e-42	0.315882438581513	0.889	0.082	1.0242602602788e-37	Pancreas	10.841
Ctrb1	Ctrb1	3.44360697759447e-36	1.20972106034366	1	0.175	1.06934327475241e-31	Pancreas	5.714
Wfdc15b	Wfdc15b	7.0163479544269e-36	0.572555379875092	0.963	0.139	2.17878653028819e-31	Pancreas	6.928
Cpa2	Cpa2	2.08405172720399e-35	1.0771378038493	1	0.182	6.47160582848656e-31	Pancreas	5.495
Pnliprp1	Pnliprp1	3.21013627841911e-35	1.01295871229575	0.963	0.157	9.96843618537486e-31	Pancreas	6.134
Tmem27	Tmem27	8.86222968330824e-35	1.30286105387839	0.889	0.123	2.75198818355771e-30	Pancreas	7.228
Pyy	Pyy	5.29959475671233e-34	1.78457770750731	1	0.195	1.64568315980188e-29	Pancreas	5.128
Scg3	Scg3	1.55045184553176e-30	0.317092231941949	0.778	0.094	4.81461811592979e-26	Pancreas	8.277
Clps	Clps	6.2332957051293e-30	1.69859884584887	1	0.241	1.9356253153138e-25	Pancreas	4.149
Cela1	Cela1	6.02468048668253e-29	0.38034354457689	0.852	0.132	1.87084403152953e-24	Pancreas	6.455
Rap1gap2	Rap1gap2	2.07769513214894e-28	0.459893149794734	0.963	0.186	6.4518666938621e-24	Pancreas	5.177
Fam183b1	Fam183b	3.28978152334035e-28	0.405022954872423	0.926	0.144	1.02157585644288e-23	Pancreas	6.431
Cpa1	Cpa1	4.82362584387376e-28	1.74857677446693	1	0.271	1.49788053329812e-23	Pancreas	3.69
Chgb	Chgb	5.09581435363953e-27	1.10458024267093	1	0.25	1.58240323123568e-22	Pancreas	4
Nr5a2	Nr5a2	2.11434331621915e-26	0.321571380602448	0.926	0.174	6.56567029985533e-22	Pancreas	5.322
Habp2	Habp2	4.80396392368388e-26	0.426735066050961	1	0.225	1.49177491722156e-21	Pancreas	4.444
1700011H14Rik	1700011H14Rik	1.23912738669991e-25	0.264388544271787	0.778	0.112	3.84786227391923e-21	Pancreas	6.946
Spp1	Spp1	1.69065115305637e-25	1.72233023885911	1	0.317	5.24997902558594e-21	Pancreas	3.155
Gpx2	Gpx2	1.02043700874222e-24	0.352680914341823	0.815	0.136	3.16876304324723e-20	Pancreas	5.993
Cldn10	Cldn10	1.22509339366532e-24	0.423592559160809	0.926	0.18	3.80428251534891e-20	Pancreas	5.144
Prox1	Prox1	1.79424404695147e-24	0.251287698723799	0.778	0.116	5.57166603899839e-20	Pancreas	6.707
Chga	Chga	7.4305252380765e-24	0.980014150141319	1	0.277	2.3074010021799e-19	Pancreas	3.61
Serpina1c	Serpina1c	9.54241877863479e-24	0.788382014611525	1	0.331	2.96320730332946e-19	Pancreas	3.021
Cck	Cck	1.41681597300508e-23	0.417762968899752	0.889	0.17	4.39963864097266e-19	Pancreas	5.229
Gcg	Gcg	3.05047961736079e-23	3.25477855001838	1	0.389	9.47265435579045e-19	Pancreas	2.571
Pim2	Pim2	1.64350586828866e-21	0.303610186623846	0.815	0.157	5.10357877279677e-17	Pancreas	5.191
Tmsb15b2	Tmsb15b2	1.93531288793136e-21	0.551709457842235	0.963	0.261	6.00972711089326e-17	Pancreas	3.69
Spink1	Spink1	2.19387377188667e-21	0.818147966899873	1	0.35	6.81263622383969e-17	Pancreas	2.857
Gsta3	Gsta3	2.37889943619235e-21	0.309805759214418	0.815	0.15	7.38719641920811e-17	Pancreas	5.433
Gc1	Gc	1.40942365376352e-19	0.605868717634922	0.889	0.229	4.37668327203187e-15	Pancreas	3.882
Smim22	Smim22	2.60446377796787e-19	0.292058198238625	0.889	0.209	8.08764136972362e-15	Pancreas	4.254
Nupr1	Nupr1	3.12239694016326e-19	0.45456735271888	0.889	0.227	9.69597921828896e-15	Pancreas	3.916
Slc38a5	Slc38a5	1.70562832334813e-18	2.07814767375114	1	0.581	5.29648763249296e-14	Pancreas	1.721
Aldh1b1	Aldh1b1	3.50525704049254e-18	0.481212413106755	0.963	0.325	1.08848746878415e-13	Pancreas	2.963
Cartpt1	Cartpt	4.44543979486343e-18	1.39008333913815	1	0.398	1.38044241949894e-13	Pancreas	2.513
Syt13	Syt13	4.50835135798552e-18	0.324729083648105	0.889	0.237	1.39997834719524e-13	Pancreas	3.751
Insm1	Insm1	5.86232355007366e-18	0.368337244538281	0.704	0.139	1.82042733200437e-13	Pancreas	5.065
Akr1c19	Akr1c19	6.66141520055495e-16	0.325996397608796	0.926	0.296	2.06856926222833e-11	Pancreas	3.128
Ttr1	Ttr	7.10107721989928e-16	1.78034865181369	1	0.936	2.20509750909532e-11	Pancreas	1.068
Krt8	Krt8	8.46852659220853e-16	0.834233187067423	1	0.69	2.62973156267852e-11	Pancreas	1.449
Crb3	Crb3	9.96285456267136e-16	0.253711996989686	0.926	0.256	3.09376522734634e-11	Pancreas	3.617
Pcsk1n	Pcsk1n	9.66896581692975e-15	0.56285763489499	0.852	0.239	3.0025039551312e-10	Pancreas	3.565
Spint21	Spint2	7.99319712776482e-14	0.830557907925481	1	0.821	2.48212750408481e-09	Pancreas	1.218
Cldn3	Cldn3	9.37236116314242e-14	0.377720324291916	0.926	0.352	2.91039931199061e-09	Pancreas	2.631
Pcbd1	Pcbd1	1.23908520053626e-13	0.563750737099147	1	0.724	3.84773127322525e-09	Pancreas	1.381
Fxyd3	Fxyd3	2.42508917267072e-13	0.286119884148453	0.963	0.354	7.53062940789438e-09	Pancreas	2.72
Spint1	Spint1	1.27422669265589e-12	0.279563447994176	0.778	0.236	3.95685614870433e-08	Pancreas	3.297
Rpl102	Rpl10	1.85426242836574e-12	0.461554205650689	1	0.996	5.75804111880414e-08	Pancreas	1.004
Cdh1	Cdh1	4.40076313360682e-12	0.440424748527335	0.926	0.419	1.36656897587893e-07	Pancreas	2.21
Pebp11	Pebp1	4.46648131812548e-12	0.418757117087624	1	0.971	1.3869764437175e-07	Pancreas	1.03
Serpina1e	Serpina1e	5.42999199517823e-12	0.318987375126481	0.852	0.31	1.6861754142627e-07	Pancreas	2.748
Atp1b1	Atp1b1	7.42769263371349e-12	0.492396146224176	0.963	0.616	2.30652139354705e-07	Pancreas	1.563
Gstp13	Gstp1	9.33566952950799e-12	0.471666572558242	1	0.469	2.89900545899812e-07	Pancreas	2.132
Isl1	Isl1	1.17495400650058e-11	0.308996909514838	0.741	0.229	3.64858467638624e-07	Pancreas	3.236
Cldn6	Cldn6	1.44511004188993e-11	0.384737665649545	1	0.474	4.4875002130808e-07	Pancreas	2.11
Adamts11	Adamts1	1.99816732914525e-11	0.431354002269794	1	0.756	6.20490900719474e-07	Pancreas	1.323
Mia1	Mia	2.03349026944939e-11	0.343766592772658	1	0.443	6.31459733372118e-07	Pancreas	2.257
Dynlt1c	Dynlt1c	2.3238338679435e-11	0.284079817287506	0.963	0.426	7.21620131012495e-07	Pancreas	2.261
Txnip1	Txnip	2.36074822607784e-11	0.41463927476124	1	0.936	7.33083146643951e-07	Pancreas	1.068
Wfdc2	Wfdc2	3.4103789987674e-11	0.510690673007879	1	0.738	1.05902499048724e-06	Pancreas	1.355
Cystm11	Cystm1	5.24019882317323e-11	0.456809548760509	0.889	0.432	1.62723894055998e-06	Pancreas	2.058
Ambp2	Ambp	5.52402143886409e-11	0.663750526064841	1	0.799	1.71537437741047e-06	Pancreas	1.252
Epcam1	Epcam	9.68212849756391e-11	0.535751875312001	1	0.65	3.00659136234852e-06	Pancreas	1.538
Acer2	Acer2	1.08267934306114e-10	0.287160625798567	0.963	0.447	3.36204416400777e-06	Pancreas	2.154
Ugt2b34	Ugt2b34	1.38905330916065e-10	0.301274319770237	0.815	0.305	4.31342724093658e-06	Pancreas	2.672
Mgst11	Mgst1	1.58515816268799e-10	0.504101665331439	1	0.807	4.92239164259501e-06	Pancreas	1.239
Aplp1	Aplp1	2.02680447547693e-10	0.516588093334809	0.963	0.544	6.29383593769851e-06	Pancreas	1.77
Sct1	Sct	2.12366363296952e-10	0.281703401350095	0.815	0.276	6.59461267946026e-06	Pancreas	2.953
Sox9	Sox9	3.27296537743013e-10	0.407434704079149	1	0.646	1.01635393865338e-05	Pancreas	1.548
Polr2l1	Polr2l	4.63120189748654e-10	0.408853868519074	1	0.75	1.43812712522649e-05	Pancreas	1.333
Emb	Emb	1.36306288206619e-09	0.342628612358207	0.926	0.49	4.23271916768015e-05	Pancreas	1.89
Stard10	Stard10	1.43481433699986e-09	0.356866091268643	0.963	0.627	4.45552896068566e-05	Pancreas	1.536
Bex21	Bex2	1.55363920053167e-09	0.411050223288834	1	0.912	4.824515809411e-05	Pancreas	1.096
Acly	Acly	1.58526719145314e-09	0.372620445501975	1	0.895	4.92273020961944e-05	Pancreas	1.117
Flrt22	Flrt2	1.72386534871284e-09	0.370139920480557	1	0.768	5.35311906735799e-05	Pancreas	1.302
Rplp21	Rplp2	1.78642649065534e-09	0.263598738710072	1	1	5.54739018143202e-05	Pancreas	1
Lgals3bp	Lgals3bp	1.84360929948411e-09	0.260139961251781	0.852	0.336	5.72495995768801e-05	Pancreas	2.536
Atp5l	Atp5l	2.17856450982077e-09	0.264753343222746	1	0.992	6.76509637234644e-05	Pancreas	1.008
Krt18	Krt18	2.67343699779116e-09	0.321389219627178	0.963	0.594	8.30182390924089e-05	Pancreas	1.621
Plk2	Plk2	3.44668744785422e-09	0.336047645329964	1	0.773	0.000107029985318217	Pancreas	1.294
Sec61b	Sec61b	3.66303654484903e-09	0.267962843048126	1	0.995	0.000113748273827197	Pancreas	1.005
Grb7	Grb7	4.82593927412687e-09	0.265328428716541	0.889	0.394	0.000149859892279462	Pancreas	2.256
Ptprf	Ptprf	6.17497355450448e-09	0.338625439796953	1	0.896	0.000191751453788028	Pancreas	1.116
Anxa4	Anxa4	7.50466626399968e-09	0.303954716792775	0.926	0.54	0.000233042401495982	Pancreas	1.715
Ids	Ids	8.77407761664357e-09	0.304718330221949	0.889	0.527	0.000272461432229633	Pancreas	1.687
Hand21	Hand2	1.10547770710564e-08	0.339483506125783	1	0.568	0.000343283992387515	Pancreas	1.761
Ssr2	Ssr2	1.27575676751478e-08	0.300898352885787	1	0.984	0.000396160749016365	Pancreas	1.016
Gap431	Gap43	1.4126749536914e-08	0.374778468205652	1	0.691	0.00043867795336979	Pancreas	1.447
Gamt	Gamt	1.62612281812445e-08	0.296811642753975	1	0.688	0.000504959918712187	Pancreas	1.453
Aes	Aes	1.76826398694164e-08	0.284255911402643	1	0.985	0.000549099015864989	Pancreas	1.015
Phgdh	Phgdh	2.14667637069064e-08	0.38142242587679	1	0.883	0.000666607413390565	Pancreas	1.133
Peg31	Peg3	2.19779225659435e-08	0.390640244588915	1	0.993	0.000682480429440243	Pancreas	1.007
Rps272	Rps27	2.6104279439933e-08	0.298806313495163	1	1	0.000810616189448239	Pancreas	1
Rpl353	Rpl35	4.93260533689592e-08	0.590948010980765	1	0.988	0.00153172193526629	Pancreas	1.012
Erh2	Erh	7.00147866808805e-08	0.416178009210629	1	0.909	0.00217416917080138	Pancreas	1.1
Prrx11	Prrx1	8.64922738815851e-08	0.301222853909923	1	0.643	0.00268584458084486	Pancreas	1.555
Ppib	Ppib	8.67760252743705e-08	0.253405243273148	1	0.996	0.00269465591284503	Pancreas	1.004
Ss18l2	Ss18l2	1.45225760250588e-07	0.277652663770356	0.963	0.802	0.00450969553306151	Pancreas	1.201
Reep5	Reep5	1.55066922769656e-07	0.376007691890379	0.963	0.829	0.00481529315276613	Pancreas	1.162
Uba523	Uba52	2.20297521127585e-07	0.499656121383992	1	0.996	0.0068408989235749	Pancreas	1.004
Mtch1	Mtch1	2.6458465555569e-07	0.285140242671457	1	0.952	0.00821614730897085	Pancreas	1.05
Hadhb	Hadhb	2.9566855370658e-07	0.256783904498895	1	0.809	0.00918139559825044	Pancreas	1.236
Tpd52	Tpd52	3.32533784651403e-07	0.359903068488488	0.963	0.678	0.01032617161478	Pancreas	1.42
Mrfap1	Mrfap1	3.53602719668704e-07	0.275066037465064	1	0.974	0.0109804252538723	Pancreas	1.027
Hes1	Hes1	4.7833760206934e-07	0.297437071124577	0.963	0.808	0.0148538175570592	Pancreas	1.192
Mrpl23	Mrpl23	4.97247035904557e-07	0.270312340709553	1	0.952	0.0154410122059442	Pancreas	1.05
Bex1	Bex1	5.8731710154355e-07	0.310971747518837	1	0.911	0.0182379579542319	Pancreas	1.098
Ppdpf	Ppdpf	6.8316054856913e-07	0.260912045137771	1	0.946	0.0212141845147172	Pancreas	1.057
Cdkn1c3	Cdkn1c	8.36667669093216e-07	0.332074031600231	1	0.986	0.0259810411283516	Pancreas	1.014
Dlk12	Dlk1	8.49929653555127e-07	0.324646524554155	1	1	0.0263928655318474	Pancreas	1
Sema5a1	Sema5a	1.07002947332131e-06	0.293459320728716	1	0.76	0.0332276252350467	Pancreas	1.316
Bsg	Bsg	1.18613582835364e-06	0.265834592155773	1	0.991	0.0368330758778655	Pancreas	1.009
Slit2	Slit2	1.25281036838208e-06	0.264530770253969	1	0.681	0.0389035203693686	Pancreas	1.468
Sprr1a	Sprr1a	5.72137527456338e-53	0.588579180625207	0.632	0.036	1.77665866401017e-48	Bladder	17.556
Hoxa13	Hoxa13	9.58555797298244e-31	0.306679712858944	0.816	0.136	2.97660331735024e-26	Bladder	6
Lsp11	Lsp1	6.46836300379666e-23	1.04099197968861	0.974	0.871	2.00862076356898e-18	Bladder	1.118
Wnt21	Wnt2	1.43487327510686e-20	0.681786664995547	1	0.409	4.45571198118934e-16	Bladder	2.445
Asb41	Asb4	3.98988242790886e-20	0.697663170936708	1	0.706	1.23897819033854e-15	Bladder	1.416
Sulf11	Sulf1	1.77994160488955e-19	0.878843260034299	1	0.823	5.52725266566352e-15	Bladder	1.215
Snx18	Snx18	3.28614999616573e-19	0.567752932922407	0.974	0.73	1.02044815830934e-14	Bladder	1.334
Gata5	Gata5	8.88305734089896e-19	0.533525487003835	0.816	0.321	2.75845579606935e-14	Bladder	2.542
Gata62	Gata6	2.01302188837223e-18	0.63424764213953	1	0.758	6.25103686996228e-14	Bladder	1.319
Serf2	Serf2	4.21158786780084e-18	0.346547185835865	1	0.995	1.3078243805882e-13	Bladder	1.005
Col14a1	Col14a1	5.42293374572732e-18	0.610498140608956	1	0.864	1.6839836160607e-13	Bladder	1.157
Actg11	Actg1	2.73263109668035e-17	0.428841764726055	1	0.998	8.48563934452148e-13	Bladder	1.002
Tpm12	Tpm1	3.65045043560696e-17	0.584647800532663	1	0.991	1.13357437376903e-12	Bladder	1.009
Pitx12	Pitx1	1.03433624440852e-16	0.538459265481587	0.921	0.482	3.21192433976177e-12	Bladder	1.911
Fn12	Fn1	1.49418447072896e-16	0.520849411867724	1	0.994	4.63989103695464e-12	Bladder	1.006
Hmgn23	Hmgn2	2.17289474267804e-16	0.621837823760609	1	0.972	6.74749004443813e-12	Bladder	1.029
Id3	Id3	3.74605570792923e-16	0.512652086796054	1	0.962	1.16326267898326e-11	Bladder	1.04
Nrp22	Nrp2	4.50004154614409e-16	0.571192020468384	0.974	0.805	1.39739790132413e-11	Bladder	1.21
Pde5a1	Pde5a	6.69990258553312e-16	0.691071657161617	0.947	0.822	2.0805207498856e-11	Bladder	1.152
Fbln1	Fbln1	7.82051852628524e-16	0.451822855349252	1	0.948	2.42850561796736e-11	Bladder	1.055
Mdk	Mdk	8.55018040545951e-16	0.361531727532169	1	1	2.65508752130734e-11	Bladder	1
Bambi	Bambi	2.59070252267478e-15	0.592064127371332	0.947	0.827	8.04490854366199e-11	Bladder	1.145
Vcam1	Vcam1	4.05327531792272e-15	0.451229424670799	0.947	0.705	1.25866358447454e-10	Bladder	1.343
Osr1	Osr1	4.22494320521924e-15	0.508365593379043	0.947	0.701	1.31197161351673e-10	Bladder	1.351
Rbp1	Rbp1	4.39682042824575e-15	0.501349762625352	1	0.969	1.36534464758315e-10	Bladder	1.032
Fam129a	Fam129a	7.81371779572146e-15	0.300295701724026	0.763	0.258	2.42639378710538e-10	Bladder	2.957
S1pr3	S1pr3	7.87114776673011e-15	0.511848544248849	0.974	0.81	2.4442275160027e-10	Bladder	1.202
Rcn1	Rcn1	1.26847780495541e-14	0.442341458989481	0.974	0.951	3.93900412772802e-10	Bladder	1.024
Gstp14	Gstp1	1.34355529590181e-14	0.457009106476628	0.974	0.463	4.17214226036388e-10	Bladder	2.104
Arhgap28	Arhgap28	3.61058224715954e-14	0.485018842091364	1	0.757	1.12119410521045e-09	Bladder	1.321
Flna1	Flna	5.31235464962459e-14	0.427976995048045	1	0.988	1.64964548934792e-09	Bladder	1.012
Tcf211	Tcf21	1.1703704458396e-13	0.493630672625456	0.974	0.828	3.6343513454657e-09	Bladder	1.176
Meis21	Meis2	2.1725985697193e-13	0.522323785735733	0.974	0.851	6.74657033854934e-09	Bladder	1.145
Meis1	Meis1	2.37280993563008e-13	0.413821576944147	1	0.918	7.3682866931121e-09	Bladder	1.089
Cnn21	Cnn2	3.67877011737662e-13	0.472637764152288	1	0.986	1.14236848454896e-08	Bladder	1.014
Itm2a3	Itm2a	1.13875674246177e-12	0.467194419014042	1	0.991	3.53618131236655e-08	Bladder	1.009
Hoxd13	Hoxd13	1.260097566286e-12	0.30494786811713	0.789	0.341	3.91298097258791e-08	Bladder	2.314
Ppib1	Ppib	1.61656333538209e-12	0.301554506665277	1	0.996	5.01991412536202e-08	Bladder	1.004
Rcn31	Rcn3	1.6820364816279e-12	0.436740089467183	1	0.982	5.22322788639912e-08	Bladder	1.018
Serinc2	Serinc2	2.66355493310862e-12	0.342476389703885	0.868	0.415	8.2711371337822e-08	Bladder	2.092
Pitx21	Pitx2	3.06178640782268e-12	0.277100536081714	0.921	0.505	9.50776533221178e-08	Bladder	1.824
Myl62	Myl6	3.67335793174549e-12	0.324713166243944	1	1	1.14068783854493e-07	Bladder	1
Pcdh181	Pcdh18	4.49525714926468e-12	0.449761909465115	0.921	0.897	1.39591220256116e-07	Bladder	1.027
Hmgn1	Hmgn1	5.50411617948004e-12	0.315505527793461	1	0.993	1.70919319721394e-07	Bladder	1.007
Lgals11	Lgals1	6.837679834603e-12	0.283054106914975	1	1	2.12330471903927e-07	Bladder	1
Fosl2	Fosl2	7.16942310605132e-12	0.283395221527781	0.921	0.463	2.22632095712212e-07	Bladder	1.989
Higd1a1	Higd1a	8.52437410445737e-12	0.363972333430385	0.974	0.941	2.64707389065715e-07	Bladder	1.035
Tmem158	Tmem158	2.00642468000631e-11	0.402436850210005	0.895	0.546	6.23055055882359e-07	Bladder	1.639
Plxna2	Plxna2	2.65215471080594e-11	0.32409401711869	0.895	0.513	8.23573602346568e-07	Bladder	1.745
Arf1	Arf1	2.88340131479391e-11	0.299043146542037	1	0.979	8.95382610282954e-07	Bladder	1.021
Stox2	Stox2	3.2454664456272e-11	0.277366624146431	0.895	0.532	1.00781469536061e-06	Bladder	1.682
Vcan	Vcan	3.24959918771603e-11	0.386082868628286	0.974	0.941	1.00909803576146e-06	Bladder	1.035
Arap1	Arap1	4.08200730309067e-11	0.332152213725668	1	0.832	1.26758572782875e-06	Bladder	1.202
Creb3l11	Creb3l1	4.76643272405924e-11	0.35785892776556	0.974	0.767	1.48012035380211e-06	Bladder	1.27
Add3	Add3	6.13917892294503e-11	0.395212559515093	0.974	0.895	1.90639923094212e-06	Bladder	1.088
Ppic	Ppic	6.57102724136177e-11	0.321055052909635	0.974	0.911	2.04050108926007e-06	Bladder	1.069
Col1a22	Col1a2	6.95906224194908e-11	0.282594040253252	1	1	2.16099759799245e-06	Bladder	1
Id21	Id2	7.43826529411887e-11	0.427805662729478	0.974	0.937	2.30980452178273e-06	Bladder	1.039
Tmem119	Tmem119	9.30153454858268e-11	0.349898024928066	0.921	0.654	2.88840552337138e-06	Bladder	1.408
Fzd1	Fzd1	9.45837468593116e-11	0.369395493746447	0.947	0.845	2.9371090912222e-06	Bladder	1.121
S100a11	S100a11	9.48117703320408e-11	0.344502099371356	1	0.987	2.94418990412086e-06	Bladder	1.013
Fkbp10	Fkbp10	1.2917566393359e-10	0.334207714010507	0.921	0.841	4.01129189212978e-06	Bladder	1.095
Fstl11	Fstl1	1.71568218235911e-10	0.414391256223263	1	0.985	5.32770788087975e-06	Bladder	1.015
Pdzd2	Pdzd2	1.7464623877588e-10	0.258019363662691	0.921	0.464	5.42328965270741e-06	Bladder	1.985
Spats2l	Spats2l	2.2524202896815e-10	0.366759434227568	0.947	0.746	6.99444072554795e-06	Bladder	1.269
Tubb6	Tubb6	3.01238015168575e-10	0.340496987348495	0.947	0.895	9.35434408502977e-06	Bladder	1.058
Twist2	Twist2	3.1111862975415e-10	0.295107249365479	0.921	0.632	9.66116680975561e-06	Bladder	1.457
Emilin1	Emilin1	5.06868531266849e-10	0.305998002173722	1	0.97	1.57397885014295e-05	Bladder	1.031
Gabarap	Gabarap	5.17703140649539e-10	0.272533236320156	1	0.988	1.60762356265901e-05	Bladder	1.012
Sec24d	Sec24d	5.56802420680049e-10	0.304766058025648	0.947	0.815	1.72903855693776e-05	Bladder	1.162
Anxa61	Anxa6	5.6803605563468e-10	0.375892364834458	0.974	0.973	1.76392236356237e-05	Bladder	1.001
Ugdh	Ugdh	7.26116744590295e-10	0.326971185583643	0.921	0.832	2.25481032697624e-05	Bladder	1.107
Mex3b	Mex3b	7.39555808055537e-10	0.282674192737622	0.895	0.584	2.29654265075486e-05	Bladder	1.533
Foxf12	Foxf1	9.23394970062534e-10	0.448607946714394	0.921	0.682	2.86741840053519e-05	Bladder	1.35
Atp5g2	Atp5g2	1.13858645432829e-09	0.263930887745043	1	0.987	3.53565251662563e-05	Bladder	1.013
Eml4	Eml4	1.38570616304904e-09	0.347492096395677	0.921	0.842	4.3030333481162e-05	Bladder	1.094
Mfap4	Mfap4	1.59511053598375e-09	0.365299118548039	1	0.918	4.95329674739033e-05	Bladder	1.089
Parm1	Parm1	1.94073734965197e-09	0.317045845035946	0.895	0.736	6.02657169187427e-05	Bladder	1.216
Polr2d	Polr2d	2.00269697749338e-09	0.287360989449311	0.947	0.647	6.21897492421018e-05	Bladder	1.464
Tmsb102	Tmsb10	2.59736756401922e-09	0.294389503150334	1	1	8.06560549654887e-05	Bladder	1
Mmp21	Mmp2	2.69047205971261e-09	0.30853707307579	0.974	0.947	8.35472288702556e-05	Bladder	1.029
Slit21	Slit2	4.29567137553932e-09	0.420604353365609	0.868	0.682	0.000133393483224623	Bladder	1.273
Mfap21	Mfap2	5.22007605196303e-09	0.29667620139621	1	0.986	0.000162099021641608	Bladder	1.014
Cdc42ep5	Cdc42ep5	8.26073819597424e-09	0.300229413954489	0.895	0.735	0.000256520703199588	Bladder	1.218
Elovl5	Elovl5	1.13258017819546e-08	0.326280408192358	0.895	0.749	0.000351700122735036	Bladder	1.195
Erh3	Erh	1.3402898623392e-08	0.371917973981834	0.974	0.909	0.000416200210952193	Bladder	1.072
Tmem167	Tmem167	1.39434303936465e-08	0.269263813298647	0.974	0.969	0.000432985344013906	Bladder	1.005
Mtch11	Mtch1	1.41134083939087e-08	0.290372776579308	0.974	0.953	0.000438263670856047	Bladder	1.022
Fkbp1a	Fkbp1a	1.47602676875641e-08	0.276175048029071	1	0.967	0.000458350592501929	Bladder	1.034
Sumo3	Sumo3	1.86023545346767e-08	0.261509869778551	0.947	0.91	0.000577658915365315	Bladder	1.041
Rarb1	Rarb	2.24131171083406e-08	0.288387276284859	0.895	0.573	0.0006959945255653	Bladder	1.562
Tbx3	Tbx3	2.64965163061624e-08	0.288439436582423	0.895	0.581	0.000822796320855261	Bladder	1.54
Kdelr21	Kdelr2	3.4197063019392e-08	0.255771979971349	1	0.974	0.00106192139794118	Bladder	1.027
Snhg18	Snhg18	3.52572799402245e-08	0.305419244423065	0.947	0.911	0.00109484431398379	Bladder	1.04
Dad1	Dad1	3.92082722910621e-08	0.26426888312191	1	0.974	0.00121753447945435	Bladder	1.027
Selenom	Selenom	4.67873420575677e-08	0.281559177859283	0.974	0.949	0.00145288733291365	Bladder	1.026
Nenf	Nenf	5.37271941851893e-08	0.257615535568717	1	0.96	0.00166839056103268	Bladder	1.042
Col12a12	Col12a1	5.94523534712229e-08	0.307065379741358	0.947	0.865	0.00184617393234188	Bladder	1.095
Mcrip1	Mcrip1	6.13725808561586e-08	0.262647513975001	1	0.922	0.00190580275332629	Bladder	1.085
Rpl103	Rpl10	6.86215089080704e-08	0.288742972352062	1	0.996	0.00213090371612231	Bladder	1.004
Copz2	Copz2	9.54038367760249e-08	0.26957995518172	0.921	0.85	0.0029625753434059	Bladder	1.084
Tpm4	Tpm4	9.59571080459395e-08	0.273451590156272	1	0.982	0.00297975607615056	Bladder	1.018
Cdh11	Cdh11	9.66262833029185e-08	0.268271057671442	1	0.972	0.00300053597540553	Bladder	1.029
2900097C17Rik	2900097C17Rik	1.14843967966527e-07	0.269074288884737	0.974	0.922	0.00356624973726456	Bladder	1.056
Pmp22	Pmp22	1.42997202880005e-07	0.279069944978764	0.921	0.895	0.0044404921410328	Bladder	1.029
Ptbp1	Ptbp1	1.55045952526854e-07	0.296350693433909	1	0.961	0.0048146419638164	Bladder	1.041
Xpnpep1	Xpnpep1	1.66298929170339e-07	0.279982778366928	0.921	0.801	0.00516408064752653	Bladder	1.15
Tmem263	Tmem263	1.8402917051045e-07	0.257186649056149	0.895	0.767	0.005714657831861	Bladder	1.167
Itm2c2	Itm2c	2.29336690080843e-07	0.274920321594239	0.947	0.845	0.0071215922370804	Bladder	1.121
Tug1	Tug1	2.36110948867684e-07	0.295227811016681	0.974	0.886	0.00733195329518819	Bladder	1.099
Ppp1r14a1	Ppp1r14a	2.71375116262482e-07	0.363311931831588	0.868	0.78	0.00842701148529885	Bladder	1.113
Il11ra1	Il11ra1	2.89299169855769e-07	0.250072051387173	0.974	0.865	0.0089836071215312	Bladder	1.126
Gm100764	Gm10076	4.01271464927048e-07	0.466419293877314	1	0.745	0.0124606828003796	Bladder	1.342
Acaa21	Acaa2	4.24759449333362e-07	0.255765141323957	0.921	0.818	0.0131900551801489	Bladder	1.126
Fblim11	Fblim1	5.42278841689928e-07	0.258164862790628	0.921	0.851	0.0168393848709973	Bladder	1.082
Myl92	Myl9	6.46215629755255e-07	0.275778216851274	1	0.975	0.0200669339507899	Bladder	1.026
Cd55	Cd55	6.78140702536796e-07	0.271979144955139	0.711	0.389	0.0210583032358751	Bladder	1.828
Gipc1	Gipc1	8.1898355866302e-07	0.263852713407772	0.868	0.613	0.0254318964471628	Bladder	1.416
Rfc2	Rfc2	9.23193053662356e-07	0.25571173712077	1	0.896	0.0286679138953772	Bladder	1.116
Aldh1a22	Aldh1a2	1.08851185039889e-06	0.292607996426318	0.974	0.751	0.0338015584904366	Bladder	1.297
Uncx	Uncx	9.52535731127251e-112	0.579690362545676	0.969	0.056	2.95790920586945e-107	Metanephros	17.304
Calb1	Calb1	2.30660812369106e-78	0.979785719634839	0.969	0.125	7.16271020649785e-74	Metanephros	7.752
Sall1	Sall1	8.05318331506723e-63	0.470271067811859	0.938	0.154	2.50075501482783e-58	Metanephros	6.091
Crym	Crym	9.550865615452e-58	0.493334698062965	0.969	0.185	2.96583029956631e-53	Metanephros	5.238
Six2	Six2	4.41736307745384e-56	0.342428572920522	0.781	0.097	1.37172375644174e-51	Metanephros	8.052
Foxd1	Foxd1	2.33631422361407e-53	0.578165780678403	0.969	0.213	7.25495655858879e-49	Metanephros	4.549
Hoxc10	Hoxc10	2.9141603112844e-50	0.368076924813103	0.953	0.196	9.04934201463144e-46	Metanephros	4.862
Shisa3	Shisa3	2.82343348296135e-43	0.879625583452943	1	0.421	8.76760799463989e-39	Metanephros	2.375
Foxc2	Foxc2	1.33351285767824e-42	0.431219157630962	0.922	0.233	4.14095747694824e-38	Metanephros	3.957
Hoxd11	Hoxd11	7.8901791631997e-42	0.391050303732788	0.875	0.198	2.4501373355484e-37	Metanephros	4.419
Hoxa10	Hoxa10	1.6777932323586e-40	0.494284016670331	0.984	0.311	5.21005132444316e-36	Metanephros	3.164
Spock2	Spock2	4.14111461869436e-40	0.263021081383301	0.797	0.156	1.28594032254316e-35	Metanephros	5.109
Eya1	Eya1	1.40277476308139e-38	0.31558155906691	0.812	0.177	4.35603647179664e-34	Metanephros	4.588
Hoxd91	Hoxd9	1.47308201164991e-37	0.283148305274414	0.922	0.221	4.57436157077647e-33	Metanephros	4.172
Rpl31	Rpl31	3.40492435572661e-34	0.389259882342454	1	1	1.05733116018378e-29	Metanephros	1
Rpl38	Rpl38	6.10251668566134e-33	0.302041288549849	1	1	1.89501450639841e-28	Metanephros	1
Rps2	Rps2	3.42629590251978e-32	0.334820330017412	1	1	1.06396766660947e-27	Metanephros	1
Rpl371	Rpl37	5.42660402421536e-32	0.340641470625253	1	1	1.6851233476396e-27	Metanephros	1
Rps27a	Rps27a	3.20110526926212e-30	0.308720868509785	1	1	9.94039219263966e-26	Metanephros	1
Rps20	Rps20	3.35482790487837e-30	0.272321188136931	1	1	1.04177470930188e-25	Metanephros	1
Rpl341	Rpl34	6.45806681295331e-30	0.313980220578185	1	1	2.00542348742639e-25	Metanephros	1
Hoxd10	Hoxd10	1.59578510861522e-29	0.280450730784053	0.75	0.189	4.95539149778283e-25	Metanephros	3.968
Gm100765	Gm10076	2.46185495799983e-29	0.74866279677927	1	0.737	7.64479820107688e-25	Metanephros	1.357
H2afz1	H2afz	8.63530994235261e-29	0.551958168537777	1	1	2.68152279639876e-24	Metanephros	1
Hnrnpa1	Hnrnpa1	2.26108085427913e-28	0.354628958126032	1	0.995	7.02133437679298e-24	Metanephros	1.005
Stmn11	Stmn1	7.19604771932488e-28	0.448646496233195	1	0.989	2.23458869828195e-23	Metanephros	1.011
Hspa8	Hspa8	3.94908291482431e-27	0.313375071822734	1	1	1.22630871754039e-22	Metanephros	1
Hsp90ab1	Hsp90ab1	9.92949496234969e-27	0.288569282828198	1	1	3.08340607065845e-22	Metanephros	1
Gapdh1	Gapdh	9.95683140545315e-27	0.333260627580743	1	1	3.09189485633537e-22	Metanephros	1
Cfh1	Cfh	5.97886556159705e-26	0.29341426856582	0.922	0.347	1.85661712284273e-21	Metanephros	2.657
Gng5	Gng5	7.96439279432608e-26	0.303234432698443	1	0.993	2.47318289442208e-21	Metanephros	1.007
Rpl36	Rpl36	8.54369262031753e-26	0.270129376415662	1	1	2.6530728693872e-21	Metanephros	1
Ivns1abp	Ivns1abp	6.24011817029993e-25	0.50480077371113	1	0.925	1.93774389542324e-20	Metanephros	1.081
Eno13	Eno1	7.81598099975611e-25	0.606310092495515	1	0.801	2.42709657985427e-20	Metanephros	1.248
Pgk1	Pgk1	1.25023404902592e-24	0.426487445982476	1	0.952	3.88235179244018e-20	Metanephros	1.05
Rplp22	Rplp2	2.47285587463232e-24	0.285948363221542	1	1	7.67895934749575e-20	Metanephros	1
Rpl355	Rpl35	2.68861542137481e-24	0.682807106075838	1	0.988	8.34895746799521e-20	Metanephros	1.012
Pkm	Pkm	2.8032340784475e-24	0.379676119289971	1	0.984	8.70488278380302e-20	Metanephros	1.016
Atp5j	Atp5j	3.91593939548213e-24	0.305984293023911	1	0.994	1.21601666047907e-19	Metanephros	1.006
Hmga11	Hmga1	5.07280340761145e-24	0.315282039462946	0.984	0.394	1.57525764216558e-19	Metanephros	2.497
Cxxc51	Cxxc5	3.05242762694354e-23	0.415428707593864	0.984	0.568	9.47870350994779e-19	Metanephros	1.732
Erh4	Erh	3.12188512555969e-23	0.529879549255523	1	0.905	9.69438988040049e-19	Metanephros	1.105
Nme1	Nme1	7.14489622459482e-23	0.407854681723404	1	0.988	2.21870462462343e-18	Metanephros	1.012
Rpl7	Rpl7	7.98755311988337e-23	0.265803528530412	1	1	2.48037487031738e-18	Metanephros	1
Prdx11	Prdx1	2.31071539289167e-22	0.29953831861528	1	1	7.17546450954651e-18	Metanephros	1
Mif	Mif	2.3339702811471e-22	0.338108222945277	1	0.999	7.2476779140461e-18	Metanephros	1.001
Rprm	Rprm	4.31941623075466e-22	0.262616409218252	0.781	0.257	1.34130832213624e-17	Metanephros	3.039
Cdk4	Cdk4	4.60004193252264e-22	0.310490316771009	1	0.989	1.42845102130626e-17	Metanephros	1.011
Eif5a	Eif5a	8.80410430737113e-22	0.304439541336317	1	0.999	2.73393851056796e-17	Metanephros	1.001
Gas2	Gas2	9.42379261706215e-22	0.30780985600338	0.938	0.483	2.92637032137631e-17	Metanephros	1.942
Sumo2	Sumo2	1.91487555306414e-21	0.301022131173448	1	0.996	5.94626305493006e-17	Metanephros	1.004
Cited11	Cited1	2.09984983301752e-21	0.33672282907155	0.938	0.402	6.52066368646931e-17	Metanephros	2.333
Hint1	Hint1	3.18231090139108e-21	0.3033720993182	1	0.995	9.88203004208971e-17	Metanephros	1.005
Atp5l1	Atp5l	3.40674121156082e-21	0.296731649459408	1	0.991	1.05789534842598e-16	Metanephros	1.009
Hmgn24	Hmgn2	4.42527658953931e-21	0.561818005560712	1	0.971	1.37418113934964e-16	Metanephros	1.03
Rpl151	Rpl15	1.05157792603605e-20	0.256306502996111	1	1	3.26546493371974e-16	Metanephros	1
Aldh1a23	Aldh1a2	1.77277182839478e-20	0.505776847685316	1	0.742	5.50498835871432e-16	Metanephros	1.348
Kdm2b	Kdm2b	2.50980329664113e-20	0.327018687173433	1	0.645	7.7936921770597e-16	Metanephros	1.55
Set	Set	3.57812049658003e-20	0.302335512127438	1	0.985	1.111113757803e-15	Metanephros	1.015
Cycs1	Cycs	8.26704452121696e-20	0.377400350218706	1	0.98	2.5671653351735e-15	Metanephros	1.02
Sall2	Sall2	1.0145189798983e-19	0.317493629317326	1	0.6	3.15038578827819e-15	Metanephros	1.667
Actg12	Actg1	1.41003842109957e-19	0.334039517738901	1	0.998	4.3785923090405e-15	Metanephros	1.002
Foxc1	Foxc1	1.48969208039545e-19	0.330930558634535	0.891	0.468	4.62594081725198e-15	Metanephros	1.904
Ecm11	Ecm1	2.31689242775036e-19	0.298617698238754	1	0.489	7.19464605589321e-15	Metanephros	2.045
Pgam12	Pgam1	2.77805288375128e-19	0.375615393978185	1	0.976	8.62668761991286e-15	Metanephros	1.025
Hnrnpa3	Hnrnpa3	2.84440579173782e-19	0.292275055862086	1	0.993	8.83273330508344e-15	Metanephros	1.007
Hmgn11	Hmgn1	3.9941016805909e-19	0.307195953639772	1	0.993	1.24028839487389e-14	Metanephros	1.007
Uqcr11	Uqcr11	4.36953696088864e-19	0.254024885522049	1	0.995	1.35687231246475e-14	Metanephros	1.005
Wt12	Wt1	6.84827277454681e-19	0.351270096633843	0.969	0.528	2.12659414468002e-14	Metanephros	1.835
Lsm7	Lsm7	8.36946295158333e-19	0.313895697263648	1	0.966	2.59896933035517e-14	Metanephros	1.035
Cct51	Cct5	1.17931916326713e-18	0.296885736551064	1	0.982	3.66213979769341e-14	Metanephros	1.018
Rpl29	Rpl29	1.37038234856404e-18	0.264321354156256	1	1	4.25544830699591e-14	Metanephros	1
Tomm5	Tomm5	1.56354675991065e-18	0.312044791602369	1	0.949	4.85528175355053e-14	Metanephros	1.054
Tril1	Tril	1.61129252510582e-18	0.376036387851193	1	0.787	5.00354667821111e-14	Metanephros	1.271
Ccnd1	Ccnd1	2.27611189872896e-18	0.42147964923368	1	0.877	7.06801027912305e-14	Metanephros	1.14
Rpl10a	Rpl10a	2.94081388967388e-18	0.25672766596267	1	1	9.13210937160431e-14	Metanephros	1
Nr2f21	Nr2f2	4.40280277108287e-18	0.426713589734896	1	0.91	1.36720234450436e-13	Metanephros	1.099
Crabp12	Crabp1	4.50639439054037e-18	0.468265259156259	1	0.742	1.3993706500945e-13	Metanephros	1.348
Npm1	Npm1	4.79367916556402e-18	0.250754468775856	1	1	1.4885811912826e-13	Metanephros	1
Pcbp4	Pcbp4	7.61618907927155e-18	0.31846520204067	1	0.888	2.3650551947862e-13	Metanephros	1.126
Ran1	Ran	1.11039947688392e-17	0.315988255752604	1	0.999	3.44812349556764e-13	Metanephros	1.001
Hsp90aa11	Hsp90aa1	1.13020513023836e-17	0.284298124650707	1	0.999	3.50962599092919e-13	Metanephros	1.001
Gm8186	Gm8186	1.16137002955139e-17	0.255307107062078	1	0.571	3.60640235276592e-13	Metanephros	1.751
Crabp2	Crabp2	1.43644339176278e-17	0.342592022097486	0.984	0.677	4.46058766444096e-13	Metanephros	1.453
Fkbp3	Fkbp3	1.97848302235597e-17	0.317486135417544	1	0.963	6.143783329322e-13	Metanephros	1.038
Snrpg	Snrpg	2.39727962648164e-17	0.255188415641928	1	0.994	7.44427242411344e-13	Metanephros	1.006
Nono	Nono	2.46794191769761e-17	0.321608172157319	1	0.962	7.66370003702639e-13	Metanephros	1.04
Marcksl1	Marcksl1	2.65091809830236e-17	0.252848120366409	1	0.996	8.23189597065833e-13	Metanephros	1.004
Cndp2	Cndp2	2.6911724787004e-17	0.262801292101161	0.953	0.583	8.35689789810835e-13	Metanephros	1.635
Hnrnpab	Hnrnpab	3.29716129476743e-17	0.251358046664111	1	0.996	1.02386749686413e-12	Metanephros	1.004
Phgdh1	Phgdh	3.31058280659566e-17	0.339090911352026	1	0.878	1.02803527893215e-12	Metanephros	1.139
Eif3b	Eif3b	3.55376264812776e-17	0.314521651662125	1	0.917	1.10354991512311e-12	Metanephros	1.091
Snrpe	Snrpe	3.70839634942476e-17	0.260663552843726	1	0.996	1.15156831838687e-12	Metanephros	1.004
1810022K09Rik	1810022K09Rik	4.23976025878885e-17	0.289590700846959	1	0.969	1.3165727531617e-12	Metanephros	1.032
D8Ertd738e	D8Ertd738e	6.83183517836255e-17	0.303787579989181	1	0.947	2.12148977793692e-12	Metanephros	1.056
Rbm3	Rbm3	7.28656398118138e-17	0.26782616442802	1	0.991	2.26269671307625e-12	Metanephros	1.009
Wfdc21	Wfdc2	1.02559186269245e-16	0.438655167839947	0.984	0.727	3.18477041121887e-12	Metanephros	1.354
Mrfap11	Mrfap1	1.21407336658354e-16	0.28194011958632	1	0.973	3.77006202525187e-12	Metanephros	1.028
Gm266	Gm266	1.39249226549745e-16	0.268409474225127	0.953	0.504	4.32410623204922e-12	Metanephros	1.891
Eef1g	Eef1g	1.70922958851919e-16	0.27863150705289	1	0.994	5.30767064122864e-12	Metanephros	1.006
Sox11	Sox11	1.87858188726636e-16	0.307661233635176	1	0.903	5.83356033452824e-12	Metanephros	1.107
Siva1	Siva1	2.24425910395403e-16	0.329860189074033	1	0.947	6.96909779550846e-12	Metanephros	1.056
Hmga23	Hmga2	3.22668035315009e-16	0.399710207593993	1	0.867	1.0019810500637e-11	Metanephros	1.153
Uba525	Uba52	6.13941055019076e-16	0.532585503377152	1	0.996	1.90647115815074e-11	Metanephros	1.004
Polr2l3	Polr2l	6.46417703833887e-16	0.35004739602863	1	0.738	2.00732089571537e-11	Metanephros	1.355
Ldha1	Ldha	1.67618786189116e-15	0.307220919976394	1	0.996	5.20506616753062e-11	Metanephros	1.004
Ppp1r14b	Ppp1r14b	1.79014695115242e-15	0.265199899509953	1	0.984	5.55894332741361e-11	Metanephros	1.016
Dynlt1f2	Dynlt1f	2.03063660272895e-15	0.330730107201833	1	0.78	6.30573584245422e-11	Metanephros	1.282
Ywhaq	Ywhaq	2.19847465805547e-15	0.257401240130678	1	0.985	6.82692335565964e-11	Metanephros	1.015
Tmsb103	Tmsb10	3.94276747489288e-15	0.290227256238748	1	1	1.22434758397849e-10	Metanephros	1
Paics	Paics	4.55985395430225e-15	0.282259753094154	1	0.968	1.41597144842948e-10	Metanephros	1.033
Sap181	Sap18	5.82332801871007e-15	0.3419940575891	1	0.822	1.80831804965004e-10	Metanephros	1.217
Ptbp11	Ptbp1	5.90367148939783e-15	0.284964365896083	1	0.96	1.83326710760271e-10	Metanephros	1.042
Cox5a	Cox5a	7.88806275557901e-15	0.292292359323941	1	0.956	2.44948012748995e-10	Metanephros	1.046
Ndufa12	Ndufa12	1.36741200693321e-14	0.25376228233199	1	0.972	4.24622450512971e-10	Metanephros	1.029
Slc25a5	Slc25a5	1.46978857022911e-14	0.284684242050299	1	0.987	4.56413444713245e-10	Metanephros	1.013
Nmral1	Nmral1	2.10237918569278e-14	0.287335544853964	1	0.847	6.52851808533179e-10	Metanephros	1.181
Ppp1cc1	Ppp1cc	2.2518683308131e-14	0.292289800147537	1	0.956	6.99272672767393e-10	Metanephros	1.046
Mrps21	Mrps21	2.37398207327821e-14	0.264640807798659	1	0.971	7.37192653215084e-10	Metanephros	1.03
Hnrnpd	Hnrnpd	2.46205878634367e-14	0.284604893340761	1	0.946	7.64543114923301e-10	Metanephros	1.057
Dctpp1	Dctpp1	3.54334611347604e-14	0.284219637252495	1	0.925	1.10031526861771e-09	Metanephros	1.081
Pebp12	Pebp1	6.54924690206288e-14	0.28885978206629	1	0.969	2.03373764049759e-09	Metanephros	1.032
Ldhb3	Ldhb	7.33676921899114e-14	0.291429865846072	1	0.847	2.27828694557332e-09	Metanephros	1.181
Gstp15	Gstp1	9.7523337642755e-14	0.272533211606238	0.984	0.446	3.02839220382047e-09	Metanephros	2.206
Tardbp	Tardbp	1.38936506155111e-13	0.267943588672909	1	0.961	4.31439532563466e-09	Metanephros	1.041
Apex1	Apex1	1.46326731413329e-13	0.292058214287925	1	0.9	4.54388399057811e-09	Metanephros	1.111
Timm8b	Timm8b	2.91032892625256e-13	0.263064774784915	1	0.962	9.03744441469208e-09	Metanephros	1.04
Rnps11	Rnps1	4.78490709647224e-13	0.272149378043679	1	0.916	1.48585720066752e-08	Metanephros	1.092
Cenpw	Cenpw	5.91226039430456e-13	0.300907611529653	1	0.93	1.83593422024339e-08	Metanephros	1.075
Fxyd62	Fxyd6	7.99417575099488e-13	0.311822192009429	0.984	0.747	2.48243139595644e-08	Metanephros	1.317
Grcc10	Grcc10	8.63460532964065e-13	0.27312393018121	1	0.886	2.68130399301331e-08	Metanephros	1.129
Nudc	Nudc	1.16914568905702e-12	0.257936263077168	1	0.938	3.63054810822877e-08	Metanephros	1.066
Id31	Id3	1.71400674242495e-12	0.311578564811806	1	0.961	5.32250513725221e-08	Metanephros	1.041
Skp1a	Skp1a	2.17096923241773e-12	0.265756424281563	1	0.95	6.74151075742679e-08	Metanephros	1.053
Psmc5	Psmc5	8.81795504772752e-12	0.258821059303452	1	0.88	2.73823958097083e-07	Metanephros	1.136
Cdca7	Cdca7	1.32861702325442e-11	0.253507027821653	1	0.789	4.12575444231194e-07	Metanephros	1.267
Psmb51	Psmb5	1.86694031502613e-11	0.254844984041773	1	0.939	5.79740976025064e-07	Metanephros	1.065
Cbx3	Cbx3	2.72996655282475e-11	0.251995356869258	1	0.982	8.47736513648669e-07	Metanephros	1.018
Hspd11	Hspd1	8.05758247339732e-11	0.259708078832651	1	0.967	2.50212108546407e-06	Metanephros	1.034
Tsc22d11	Tsc22d1	2.01876007766104e-10	0.250748265766688	1	0.968	6.26885566916081e-06	Metanephros	1.033
Meis22	Meis2	8.84294542431632e-10	0.252519614119524	0.984	0.846	2.74599984261295e-05	Metanephros	1.163
