# Supplementary material for: Three-dimensional molecular architecture of mouse organogenesis
Source: Nat Commun. 2023 Jul 31;14:4599. doi: 10.1038/s41467-023-40155-7 (PMC10390492; doi:10.1038/s41467-023-40155-7)
Supplement: Supplementary file 8 — Supplementary Data 5 [file 41467_2023_40155_MOESM8_ESM.csv]

Regulon	subclusters	RSS	Rank
Tbx10(+)	Bladder	0.201723125	1
Sp6(+)	Bladder	0.183215797	2
Cdx2(+)	Bladder	0.18218935	3
Foxf1(+)	Bladder	0.182092128	4
Tbx3(+)	Bladder	0.179466352	5
Sall4(+)	Gonad	0.503994957	1
Zfp42(+)	Gonad	0.485076169	2
Pou5f1(+)	Gonad	0.299161601	3
Nanog(+)	Gonad	0.290946216	4
Sohlh2(+)	Gonad	0.264231199	5
Cdx2(+)	Gut	0.251334909	1
Tbx10(+)	Gut	0.248717515	2
Isx(+)	Gut	0.243901318	3
Elf3(+)	Gut	0.236625008	4
Cdx1(+)	Gut	0.235195342	5
Nkx2-1(+)	Lung	0.275169583	1
Tbx4(+)	Lung	0.238497903	2
Tbx10(+)	Lung	0.23085991	3
Foxf1(+)	Lung	0.211668856	4
Cdx2(+)	Lung	0.207835162	5
Sall4(+)	Metanephros	0.202425774	1
Barx1(+)	Metanephros	0.192566396	2
Hnf1b(+)	Metanephros	0.185514241	3
Sohlh2(+)	Metanephros	0.185038349	4
Lbx2(+)	Metanephros	0.184195013	5
Sall4(+)	Nep_Sp_Om	0.235523511	1
Tlx1(+)	Nep_Sp_Om	0.20622329	2
Wt1(+)	Nep_Sp_Om	0.194191417	3
Sohlh2(+)	Nep_Sp_Om	0.191925347	4
Nanog(+)	Nep_Sp_Om	0.19020833	5
Neurog3(+)	Pancreas	0.275365096	1
Nr5a2(+)	Pancreas	0.275139948	2
Ptf1a(+)	Pancreas	0.261709998	3
Pax4(+)	Pancreas	0.236616597	4
Bhlha15(+)	Pancreas	0.234324777	5
Tbx10(+)	Stomach	0.219788487	1
Elf3(+)	Stomach	0.204922469	2
Cdx2(+)	Stomach	0.195898787	3
Sp6(+)	Stomach	0.191658074	4
Phox2b(+)	Stomach	0.190666643	5
Cdx2(+)	Trachea_Mes	0.202178752	1
Wt1(+)	Trachea_Mes	0.19878996	2
Elf3(+)	Trachea_Mes	0.196903285	3
Tbx4(+)	Trachea_Mes	0.196719959	4
Gata5(+)	Trachea_Mes	0.195570628	5
Foxp3(+)	Umbilical	0.296361219	1
Hnf1a(+)	Umbilical	0.206310456	2
Cdx2(+)	Umbilical	0.204668642	3
Nr1h3(+)	Umbilical	0.202723466	4
Cebpe(+)	Umbilical	0.201664347	5
