# Supplementary material for: Three-dimensional molecular architecture of mouse organogenesis
Source: Nat Commun. 2023 Jul 31;14:4599. doi: 10.1038/s41467-023-40155-7 (PMC10390492; doi:10.1038/s41467-023-40155-7)
Supplement: Supplementary file 9 — Supplementary Data 6 [file 41467_2023_40155_MOESM9_ESM.csv]

	gene	p_val	avg_log2FC	pct.1	pct.2	p_val_adj	cluster	gene_diff
Myl1	Myl1	6.36268039468097e-21	1.27155763330838	0.986	0.91	1.97580314296028e-16	Atrial	1.084
Nppa	Nppa	3.68963496697355e-13	1.71445494437369	0.863	0.537	1.1457423462943e-08	Atrial	1.607
Mest	Mest	5.15075144178597e-13	0.588232301895066	1	1	1.5994628452178e-08	Atrial	1
Fth1	Fth1	2.14757615568097e-12	0.999566943088655	1	1	6.66886823623612e-08	Atrial	1
Nudt4	Nudt4	1.37353724572188e-11	0.982183399132555	0.986	0.91	4.26524520914017e-07	Atrial	1.084
Mylpf	Mylpf	2.19569156910286e-10	0.798451096494203	1	0.993	6.8182810295351e-06	Atrial	1.007
Tnnc2	Tnnc2	2.7566775444716e-10	0.555622695973749	0.877	0.582	8.56031077884766e-06	Atrial	1.507
Sln	Sln	2.6996579250739e-09	0.637196516256965	0.904	0.642	8.38324775473198e-05	Atrial	1.408
Slc25a37	Slc25a37	4.82827352834758e-09	0.638141436718095	0.836	0.493	0.000149932377875777	Atrial	1.696
Gypa	Gypa	8.6162362705491e-09	0.502287555086537	0.548	0.179	0.000267559984909361	Atrial	3.061
Pabpc1	Pabpc1	9.89220019198865e-09	0.454273381044345	1	0.993	0.000307182492561824	Atrial	1.007
Alas2	Alas2	1.10702181561115e-08	0.78301641692586	0.767	0.44	0.000343763484401732	Atrial	1.743
Fam46c	Fam46c	1.58068673235099e-08	0.609955419315291	0.767	0.448	0.000490850650996951	Atrial	1.712
Bpgm	Bpgm	7.23509128174042e-08	0.452423228097144	0.781	0.478	0.00224671289571885	Atrial	1.634
Ftl1	Ftl1	1.08173220439866e-07	0.470414474902254	1	1	0.00335910301431916	Atrial	1
Cxcl13	Cxcl13	1.20643058599777e-07	0.622440151961505	0.493	0.194	0.00374632889869889	Atrial	2.541
Col11a1	Col11a1	1.35548066869691e-07	0.441624134641699	1	0.963	0.0042091741205045	Atrial	1.038
Mkrn1	Mkrn1	1.39655126270029e-07	0.591186978195431	0.959	0.731	0.00433671063606322	Atrial	1.312
Epb41	Epb41	1.71161922089585e-07	0.558994649340625	0.918	0.679	0.0053150911666479	Atrial	1.352
Myh3	Myh3	2.27322237711589e-07	0.592792750786294	0.959	0.828	0.00705903744765797	Atrial	1.158
Cd24a	Cd24a	3.76061824388456e-07	0.473209486622873	0.973	0.888	0.0116778478327347	Atrial	1.096
Hsd3b6	Hsd3b6	3.8232669358377e-07	0.519608139825604	0.616	0.284	0.0118723908158568	Atrial	2.169
Cdkn1c	Cdkn1c	4.52833335325965e-07	0.294970825591099	1	1	0.0140618335618772	Atrial	1
Car2	Car2	7.6957375199059e-07	0.580090481118042	0.699	0.41	0.0238975737205638	Atrial	1.705
Stard10	Stard10	1.30058419632542e-06	0.381874236917822	0.562	0.269	0.0403870410484931	Atrial	2.089
Myh7	Myh7	8.52305152285936e-18	1.7974540385976	1	0.949	2.64666318939352e-13	Ven	1.054
Myl3	Myl3	3.26938501330913e-17	1.7433530257705	1	0.886	1.01524212818288e-12	Ven	1.129
Myl2	Myl2	7.30687790613639e-17	2.0066406520883	1	0.918	2.26900479619253e-12	Ven	1.089
Uqcrq	Uqcrq	5.07658954935042e-15	0.769105173196107	1	0.994	1.57643335275979e-10	Ven	1.006
Cyc1	Cyc1	1.70855690267267e-14	0.90134254075576	1	0.905	5.30558174986944e-10	Ven	1.105
Ldha	Ldha	5.06704049787621e-14	0.805097910239688	1	1	1.5734680858055e-09	Ven	1
Gapdh	Gapdh	5.62487490093119e-14	0.650645376612382	1	1	1.74669240298616e-09	Ven	1
Fabp3	Fabp3	7.98871384965407e-14	1.00608093742828	0.98	0.867	2.48073531173308e-09	Ven	1.13
Tnni1	Tnni1	4.37089904412629e-13	1.06216526162852	1	0.994	1.35729528017254e-08	Ven	1.006
Pln	Pln	4.70639545069885e-13	1.51012118202172	0.939	0.684	1.46147697930551e-08	Ven	1.373
Cox6c	Cox6c	5.79022994513011e-13	0.740742073601284	1	1	1.79804010486125e-08	Ven	1
Ckm	Ckm	8.80233713317487e-13	1.21139606332329	0.837	0.443	2.73338974996479e-08	Ven	1.889
Cox7c	Cox7c	3.41119575827857e-12	0.656986847429827	1	1	1.05927861881824e-07	Ven	1
Atp5j2	Atp5j2	8.09769347982698e-12	0.623696195866609	1	1	2.51457675629067e-07	Ven	1
Mybpc3	Mybpc3	8.56005782611689e-12	1.04988335860074	0.98	0.778	2.65815475674408e-07	Ven	1.26
Fam162a	Fam162a	9.89166443274821e-12	0.782128971645119	0.959	0.918	3.0716585563013e-07	Ven	1.045
Aldoa	Aldoa	1.03662593174377e-11	0.710731538190832	1	0.987	3.21903450584392e-07	Ven	1.013
Mif	Mif	1.08689847671193e-11	0.655562546220187	1	0.994	3.37514583973355e-07	Ven	1.006
Ppia	Ppia	1.30067623195028e-11	0.363049380700567	1	1	4.03898990307521e-07	Ven	1
Cox6a1	Cox6a1	1.66113676497009e-11	0.728733511797739	1	0.994	5.15832799626163e-07	Ven	1.006
Tnnc1	Tnnc1	2.15880744961066e-11	0.850846918287252	1	1	6.70374477327599e-07	Ven	1
Kcne1	Kcne1	3.918504772291e-11	0.570867393273952	0.714	0.209	1.21681328693952e-06	Ven	3.416
Actc1	Actc1	6.77252967418078e-11	1.01776981522599	1	1	2.10307363972336e-06	Ven	1
Cox7a2	Cox7a2	7.55363784501482e-11	0.779411685118729	1	1	2.34563116001245e-06	Ven	1
Atp5b	Atp5b	8.04915304675984e-11	0.734165874470213	1	1	2.49950349561033e-06	Ven	1
2010107E04Rik	2010107E04Rik	9.38910943273447e-11	0.676968887065932	1	1	2.91560015214703e-06	Ven	1
Cox8a	Cox8a	9.56040209822531e-11	0.64763040584472	1	0.994	2.96879166356191e-06	Ven	1.006
Pgk1	Pgk1	1.25277289341306e-10	0.654764616402981	1	0.994	3.89023566591557e-06	Ven	1.006
Tomm7	Tomm7	1.43296367135533e-10	0.509679580915224	1	0.975	4.44978208865969e-06	Ven	1.026
Slc25a4	Slc25a4	1.7917848343384e-10	0.649977026077363	1	1	5.56402944607105e-06	Ven	1
Ndufb7	Ndufb7	3.72196872798543e-10	0.697516072900921	0.98	0.943	1.15578294910131e-05	Ven	1.039
Uqcr10	Uqcr10	4.17957452131399e-10	0.671032355090631	1	1	1.29788327610363e-05	Ven	1
Uqcrh	Uqcrh	4.4818392899559e-10	0.634927904853075	0.98	1	1.39174555471001e-05	Ven	0.98
Tpm1	Tpm1	4.72237397646969e-10	0.7515455831281	1	1	1.46643879091313e-05	Ven	1
Minos1	Minos1	8.429763191242e-10	0.657385484444933	1	0.987	2.61769436377638e-05	Ven	1.013
Cox5b	Cox5b	8.50268256148442e-10	0.667453833529468	1	1	2.64033801581776e-05	Ven	1
Mdh1	Mdh1	1.11805561295332e-09	0.752413809657174	1	0.987	3.47189809490395e-05	Ven	1.013
Casq1	Casq1	1.22631279728823e-09	0.844483180720958	0.837	0.576	3.80806912941913e-05	Ven	1.453
Pgam1	Pgam1	1.41760540298741e-09	0.631416497958223	0.98	0.962	4.40209005789681e-05	Ven	1.019
Atp5o.1	Atp5o.1	1.53094681695901e-09	0.562895658529932	1	1	4.75404915070282e-05	Ven	1
Tnnt2	Tnnt2	1.60482641391012e-09	0.86309620779189	0.98	0.93	4.98346746311509e-05	Ven	1.054
Atp5f1	Atp5f1	1.62430123285449e-09	0.554508155159882	1	1	5.04394261838304e-05	Ven	1
Acta2	Acta2	1.63805884944631e-09	0.781966917167744	1	0.994	5.08666414518562e-05	Ven	1.006
Cox7b	Cox7b	1.76731965783427e-09	0.670832194780989	1	1	5.48805773347276e-05	Ven	1
Slc25a5	Slc25a5	2.19873221374421e-09	0.6843231730988	0.98	0.981	6.82772314333989e-05	Ven	0.999
Crip2	Crip2	2.28670306363985e-09	0.99212923249284	0.898	0.867	7.10089902352084e-05	Ven	1.036
Atp5g3	Atp5g3	2.55641005831917e-09	0.685301729568141	1	1	7.93842015409851e-05	Ven	1
Pdha1	Pdha1	2.67285833913998e-09	0.649129434936245	0.98	0.791	8.30002700053138e-05	Ven	1.239
Cycs	Cycs	2.92111106539936e-09	0.805048550889521	0.98	1	9.07092619138464e-05	Ven	0.98
Cox6b1	Cox6b1	3.1742704679544e-09	0.673349372548442	1	0.994	9.85706208413881e-05	Ven	1.006
Tnni3	Tnni3	3.17432086611172e-09	0.929971156278763	0.98	0.905	9.85721858553672e-05	Ven	1.083
Mt1	Mt1	3.20969283000425e-09	0.754617710608125	0.918	0.684	9.9670591450122e-05	Ven	1.342
Atp5l	Atp5l	3.68483117938321e-09	0.594380242676862	1	1	0.000114425062613387	Ven	1
Cox4i1	Cox4i1	4.13637931606618e-09	0.528176342452179	1	1	0.000128446986901803	Ven	1
Hspb7	Hspb7	5.0444505187745e-09	0.670255020542007	0.939	0.646	0.000156645321959504	Ven	1.454
Atp5h	Atp5h	5.12204999456642e-09	0.474036673938012	1	1	0.000159055018481271	Ven	1
Aco2	Aco2	5.30086900168645e-09	0.667251656169636	0.959	0.918	0.000164607885109369	Ven	1.045
Irx4	Irx4	6.20087449000679e-09	0.289055907793766	0.388	0.057	0.000192555755538181	Ven	6.807
Actn2	Actn2	7.75142906746292e-09	0.766653509692201	0.939	0.911	0.000240705126831926	Ven	1.031
Uqcrb	Uqcrb	1.09796573863526e-08	0.611912418897728	0.98	1	0.000340951300818408	Ven	0.98
Ndufs6	Ndufs6	1.1418105996285e-08	0.661043398051802	0.98	0.956	0.000354566445502639	Ven	1.025
Fbxl22	Fbxl22	1.1872214564533e-08	0.687285144327992	0.898	0.772	0.000368667878872442	Ven	1.163
Uqcc2	Uqcc2	1.39573361188203e-08	0.482146498682814	1	0.987	0.000433417158497727	Ven	1.013
Myl4	Myl4	1.61063923174913e-08	0.7912043413555	1	1	0.000500151800635057	Ven	1
Ndufb2	Ndufb2	1.91717969933428e-08	0.586979058798818	0.98	1	0.000595341812034275	Ven	0.98
Csrp2	Csrp2	1.92049553910542e-08	0.617414699174419	0.98	0.911	0.000596371479758405	Ven	1.076
Eif4ebp1	Eif4ebp1	2.19600432749369e-08	0.505185506731083	0.98	0.911	0.000681925223816615	Ven	1.076
Chchd2	Chchd2	2.39007774540073e-08	0.448291486559916	1	1	0.000742190842279289	Ven	1
Gyg	Gyg	2.45759168280315e-08	0.824979793330782	0.898	0.892	0.000763155945260861	Ven	1.007
Sdha	Sdha	2.68174705169189e-08	0.540244209201729	0.98	0.937	0.000832762911961881	Ven	1.046
Bves	Bves	2.76906341297166e-08	0.729058868689142	0.816	0.551	0.000859877261630089	Ven	1.481
Tpi1	Tpi1	2.88394494237873e-08	0.535427016266194	1	0.987	0.000895551422956868	Ven	1.013
Atpif1	Atpif1	3.02214781383726e-08	0.425449563642246	1	1	0.000938467560630885	Ven	1
Atp5g1	Atp5g1	3.16673303880155e-08	0.592835280500661	1	1	0.000983365610539044	Ven	1
Atp5j	Atp5j	3.19144006576172e-08	0.521607574180085	0.98	0.994	0.000991037883620986	Ven	0.986
Acadl	Acadl	3.54088435919012e-08	0.811319304728074	0.857	0.816	0.00109955082005931	Ven	1.05
Cs	Cs	4.08661633498814e-08	0.530692240668447	0.959	0.905	0.00126901697050387	Ven	1.06
Lrrc10	Lrrc10	4.11507868477484e-08	0.349454180667267	0.469	0.114	0.00127785538398313	Ven	4.114
Ndufc2	Ndufc2	4.12178919614089e-08	0.505747708155037	1	1	0.00127993919907763	Ven	1
Slc25a3	Slc25a3	4.3841840425909e-08	0.521104431131907	1	0.994	0.00136142067074575	Ven	1.006
Cox5a	Cox5a	6.23777246207159e-08	0.621363618042105	1	1	0.00193701548264709	Ven	1
Atp5a1	Atp5a1	6.43083714294387e-08	0.561393067331436	1	1	0.00199696785799836	Ven	1
Ndufc1	Ndufc1	6.43083714294387e-08	0.532108677944312	1	0.994	0.00199696785799836	Ven	1.006
Chchd10	Chchd10	6.80960853196807e-08	0.709596173437709	0.939	0.861	0.00211458773743204	Ven	1.091
Uqcrfs1	Uqcrfs1	7.75296451314606e-08	0.618426029096461	0.939	0.943	0.00240752807026724	Ven	0.996
Slc2a1	Slc2a1	9.24099812468769e-08	0.643502343962498	0.857	0.715	0.00286960714765927	Ven	1.199
Uqcrc1	Uqcrc1	9.38767967252966e-08	0.50599556962061	0.959	0.88	0.00291515616871064	Ven	1.09
Atp5d	Atp5d	1.35487194334596e-07	0.440296620274363	0.98	1	0.00420728384567222	Ven	0.98
Acadm	Acadm	1.459517487681e-07	0.494926806562464	0.939	0.759	0.00453223965449582	Ven	1.237
Lbh	Lbh	1.64975420571366e-07	0.582128283701007	0.959	0.816	0.00512298173500263	Ven	1.175
Cnn1	Cnn1	1.78562431152615e-07	0.639836017930563	0.837	0.563	0.00554489917458214	Ven	1.487
Atp1b1	Atp1b1	1.8027657949069e-07	0.624139062055609	0.898	0.835	0.0055981286229244	Ven	1.075
Asb2	Asb2	2.0947142832926e-07	0.619347112247224	0.816	0.5	0.00650471626390851	Ven	1.632
Pkm	Pkm	2.12560806044829e-07	0.475268886722704	1	0.994	0.00660065071011006	Ven	1.006
Idh2	Idh2	2.18859473916704e-07	0.540761770568344	0.959	0.987	0.0067962432435354	Ven	0.972
Usmg5	Usmg5	2.35482573402568e-07	0.644431070937726	1	1	0.00731244035186994	Ven	1
Ndufa5	Ndufa5	2.55126560574773e-07	0.596171134081023	0.98	0.981	0.00792244508552842	Ven	0.999
Id2	Id2	2.5707702426652e-07	0.563933897981604	0.939	0.886	0.00798301283454823	Ven	1.06
Mcee	Mcee	2.68462220525836e-07	0.466094307679634	0.857	0.525	0.0083365573339888	Ven	1.632
Ndrg2	Ndrg2	2.70227729330745e-07	0.49052917276949	0.776	0.456	0.00839138167890761	Ven	1.702
Ndufs1	Ndufs1	2.83330818763519e-07	0.523697063127942	0.918	0.772	0.00879827191506354	Ven	1.189
Ogdh	Ogdh	3.37137402518755e-07	0.599559197600095	0.918	0.734	0.0104691277604149	Ven	1.251
Mapre2	Mapre2	3.68500442263029e-07	0.477958656361659	0.898	0.69	0.0114430442335938	Ven	1.301
Mdh2	Mdh2	4.13807688199169e-07	0.569418885985408	0.98	0.968	0.0128499701416488	Ven	1.012
Abracl	Abracl	4.76814642269979e-07	0.554527623572407	0.959	0.949	0.0148065250864097	Ven	1.011
Hcfc1r1	Hcfc1r1	4.7803034405774e-07	0.562507005980517	0.939	0.918	0.014844276274025	Ven	1.023
Gng5	Gng5	5.27509151127462e-07	0.395030420983841	1	0.994	0.0163807416699611	Ven	1.006
Crip1	Crip1	5.34019320266565e-07	0.582981417284842	0.959	0.943	0.0165829019522376	Ven	1.017
Hspb1	Hspb1	5.34293700374076e-07	0.60135289971239	0.878	0.899	0.0165914222777162	Ven	0.977
Ndufb9	Ndufb9	5.54092342439631e-07	0.558398760187837	0.939	0.975	0.0172062295097778	Ven	0.963
Ndufb5	Ndufb5	5.70253465986235e-07	0.507954778137018	0.98	0.981	0.0177080808792706	Ven	0.999
Ppif	Ppif	5.7135350627936e-07	0.413468475177993	0.816	0.462	0.017742240430493	Ven	1.766
Rcan1	Rcan1	7.13772311823283e-07	0.500110431944664	0.673	0.348	0.0221647715990484	Ven	1.934
Nrap	Nrap	7.88228262214529e-07	0.443079058465426	0.531	0.209	0.0244768522265478	Ven	2.541
Ndrg4	Ndrg4	8.44185425135632e-07	0.454682706624772	0.878	0.639	0.0262144900067368	Ven	1.374
Mmp15	Mmp15	8.60054693045668e-07	0.53548081792689	0.714	0.443	0.0267072783831471	Ven	1.612
Trp53inp2	Trp53inp2	9.14478971620508e-07	0.448668444469901	0.755	0.538	0.0283973155057316	Ven	1.403
Ndufa9	Ndufa9	9.25424344257256e-07	0.491399940881089	0.837	0.652	0.0287372021622206	Ven	1.284
Atp5k	Atp5k	9.78500088565786e-07	0.497993140550367	1	0.994	0.0303853632502333	Ven	1.006
Ndufb8	Ndufb8	1.00602786229154e-06	0.542158197362569	1	0.987	0.0312401832077393	Ven	1.013
Pfkp	Pfkp	1.00603074247736e-06	0.493999599276093	0.755	0.443	0.0312402726461496	Ven	1.704
Ndufa11	Ndufa11	1.02645269213208e-06	0.593119428131703	0.939	0.968	0.0318744354487776	Ven	0.97
Ndufab1	Ndufab1	1.1083070463016e-06	0.485560861442259	0.98	0.981	0.0344162587088035	Ven	0.999
Tubb5	Tubb5	1.10839949179198e-06	0.335644990396679	1	1	0.0344191294186164	Ven	1
Ndufa4	Ndufa4	1.18758359608374e-06	0.554220757592512	1	1	0.0368780334091885	Ven	1
Hk1	Hk1	1.32733404700312e-06	0.478778877303457	0.735	0.506	0.0412177041615878	Ven	1.453
Cox7a1	Cox7a1	1.35341460417832e-06	0.6139322894049	0.816	0.563	0.0420275837035495	Ven	1.449
Grb10	Grb10	1.36260227973589e-06	0.378367115005896	1	1	0.0423128885926386	Ven	1
Adk	Adk	1.42851312246296e-06	0.612115810163522	0.837	0.595	0.0443596179918422	Ven	1.407
Sdhd	Sdhd	1.51149737801997e-06	0.545226045201653	0.898	0.848	0.0469365280796543	Ven	1.059
Gpx4	Gpx4	1.55153187888223e-06	0.415383670958773	0.98	0.981	0.04817971943493	Ven	0.999
Nsrp1	Nsrp1	9.14354881590115e-08	0.319899402294132	0.682	0.252	0.00283934621380178	Epi	2.706
Msln	Msln	3.14401074357593e-07	0.525931987490786	0.432	0.117	0.00976309656202633	Epi	3.692
Eln	Eln	3.69826118025811e-12	2.80442358598638	1	0.976	1.14842104430555e-07	OFT	1.025
Rgs5	Rgs5	3.48641707353349e-10	1.25806909122746	0.756	0.422	1.08263709384436e-05	OFT	1.791
Nupr1	Nupr1	4.93906785287014e-10	0.459813423728244	0.537	0.108	1.53372874035176e-05	OFT	4.972
Lgals1	Lgals1	8.16134255673957e-10	0.601701312267265	1	1	2.53434170414434e-05	OFT	1
Cd34	Cd34	1.30434015172816e-09	0.834900707513708	0.829	0.542	4.05036747316144e-05	OFT	1.53
Sfrp2	Sfrp2	3.3781679336865e-09	1.55417339112688	0.951	0.952	0.000104902248844767	OFT	0.999
Specc1	Specc1	3.38590680426935e-09	0.518926818324669	0.707	0.271	0.000105142563992976	OFT	2.609
Fbln5	Fbln5	9.65825071441546e-09	2.31126088572759	0.902	0.886	0.000299917659434743	OFT	1.018
Myl6	Myl6	1.17315351465262e-08	0.511320249170459	1	1	0.000364299360905077	OFT	1
Ltbp4	Ltbp4	1.4888023565736e-08	0.767144317537804	0.902	0.789	0.000462317795786799	OFT	1.143
Cxcl12	Cxcl12	1.63158079249678e-08	1.42364426776175	0.951	0.952	0.000506654783494024	OFT	0.999
Nov	Nov	1.76101153206092e-08	0.609130266117273	0.585	0.187	0.000546846911050877	OFT	3.128
Tmsb4x1	Tmsb4x	7.49219082783737e-08	0.442778212720844	1	1	0.00232655001776834	OFT	1
Csrp21	Csrp2	7.94726224561122e-08	0.640564904362745	0.976	0.916	0.00246786334512965	OFT	1.066
Art4	Art4	8.67037827140712e-08	0.379648695253408	0.537	0.163	0.00269241256462005	OFT	3.294
Myl12a	Myl12a	1.19331854519347e-07	0.450951430545418	1	0.994	0.00370561207838929	OFT	1.006
Prdm6	Prdm6	1.45485290284704e-07	0.280308151451698	0.561	0.151	0.00451775471921091	OFT	3.715
Clca3a2	Clca3a2	1.79992178565199e-07	0.554721700899932	0.439	0.096	0.00558929712098512	OFT	4.573
Efnb2	Efnb2	1.89429018838845e-07	0.7395360550146	0.829	0.699	0.00588233932200265	OFT	1.186
Fbn1	Fbn1	2.06034081894717e-07	1.03127444452756	0.902	0.928	0.00639797634507665	OFT	0.972
Rbp1	Rbp1	2.19577611620109e-07	0.665464284771101	0.976	0.916	0.00681854357363925	OFT	1.066
Fstl3	Fstl3	2.3615448080503e-07	0.410572912793062	0.561	0.181	0.00733330509243859	OFT	3.099
Mfap2	Mfap2	3.15396329023899e-07	0.512827122463285	1	0.988	0.00979400220517913	OFT	1.012
Mfap4	Mfap4	3.60401814408915e-07	0.686307499000567	0.927	0.928	0.01119155754284	OFT	0.999
Pdgfrl	Pdgfrl	3.92259803549116e-07	0.607667028805688	0.659	0.289	0.0121808436796107	OFT	2.28
Tagln1	Tagln	4.27801232676109e-07	1.00078376006653	0.951	0.946	0.0132845116782912	OFT	1.005
Fbln2	Fbln2	4.38235291659829e-07	1.3627586641685	0.927	0.97	0.0136085205119127	OFT	0.956
Rcsd1	Rcsd1	4.62942625156621e-07	0.515736868278389	0.854	0.566	0.0143757573389886	OFT	1.509
Fstl1	Fstl1	6.85173463980855e-07	0.636886607105506	1	1	0.0212766915769975	OFT	1
Por	Por	8.5200144290997e-07	0.474195422384252	0.829	0.494	0.0264572008066833	OFT	1.678
Fzd1	Fzd1	1.07746344532063e-06	0.749478844051339	0.805	0.705	0.0334584723675415	OFT	1.142
Hotairm1	Hotairm1	1.11792325841802e-06	0.330395469418354	0.488	0.145	0.0347148709436549	OFT	3.366
Fbn2	Fbn2	1.23104783261241e-06	0.614736747300563	0.976	0.97	0.0382277283461131	OFT	1.006
