# Supplementary material for: Three-dimensional molecular architecture of mouse organogenesis
Source: Nat Commun. 2023 Jul 31;14:4599. doi: 10.1038/s41467-023-40155-7 (PMC10390492; doi:10.1038/s41467-023-40155-7)
Supplement: Supplementary file 10 — Supplementary Data 7 [file 41467_2023_40155_MOESM10_ESM.csv]

gene	status	family	pval	qval	gene_short_name	num_cells_expressed	use_for_ordering	pcc_max
Lamp5	OK	negbinomial.size	4.95E-13	1.59E-11	Lamp5	334	FALSE	0.677019226
Hoxb9	OK	negbinomial.size	4.81E-154	2.55E-151	Hoxb9	186	TRUE	0.602322845
Hoxb8	OK	negbinomial.size	6.41E-61	1.18E-58	Hoxb8	171	TRUE	0.570171704
Hoxb5	OK	negbinomial.size	0	0	Hoxb5	222	TRUE	0.520539837
Slc6a5	OK	negbinomial.size	4.71E-09	1.00E-07	Slc6a5	130	FALSE	0.50803816
Robo3	OK	negbinomial.size	7.70E-199	5.05E-196	Robo3	156	FALSE	0.50704018
Hoxb6	OK	negbinomial.size	9.20E-08	1.60E-06	Hoxb6	238	TRUE	0.500874835
Skor1	OK	negbinomial.size	2.03E-13	6.76E-12	Skor1	155	FALSE	0.486768359
Hoxb7	OK	negbinomial.size	2.58E-39	2.94E-37	Hoxb7	157	TRUE	0.479287256
Snhg11	OK	negbinomial.size	3.91E-10	9.57E-09	Snhg11	384	FALSE	0.463574283
Hoxa5	OK	negbinomial.size	0	0	Hoxa5	333	TRUE	0.457392787
Hoxc8	OK	negbinomial.size	3.82E-201	2.64E-198	Hoxc8	136	TRUE	0.456717171
Hoxc6	OK	negbinomial.size	1.89E-118	7.25E-116	Hoxc6	167	TRUE	0.429895306
Hoxc9	OK	negbinomial.size	4.47E-134	1.87E-131	Hoxc9	108	TRUE	0.427719065
Hoxa4	OK	negbinomial.size	1.86E-143	8.53E-141	Hoxa4	126	TRUE	0.427242097
Pcsk1n	OK	negbinomial.size	0.000494181	0.003415475	Pcsk1n	407	FALSE	0.413653434
Nova1	OK	negbinomial.size	3.22E-22	1.85E-20	Nova1	327	FALSE	0.410098347
Npy	OK	negbinomial.size	3.96E-24	2.48E-22	Npy	292	FALSE	0.407138769
Dner	OK	negbinomial.size	1.36E-10	3.51E-09	Dner	355	FALSE	0.40059371
Hoxb3	OK	negbinomial.size	9.65E-59	1.71E-56	Hoxb3	299	TRUE	0.397161208
Vstm2l	OK	negbinomial.size	6.63E-08	1.18E-06	Vstm2l	279	FALSE	0.396035021
Gm17750	OK	negbinomial.size	7.80E-70	1.71E-67	Gm17750	343	FALSE	0.389973655
Hoxd10	OK	negbinomial.size	4.71E-246	4.06E-243	Hoxd10	38	TRUE	0.383211126
Hoxc4	OK	negbinomial.size	1.57E-80	3.86E-78	Hoxc4	217	TRUE	0.381449208
Gm2694	OK	negbinomial.size	1.63E-45	2.15E-43	Gm2694	231	FALSE	0.380602566
Ube2ql1	OK	negbinomial.size	0.000593355	0.003983625	Ube2ql1	354	FALSE	0.377673933
Ina	OK	negbinomial.size	5.39E-17	2.27E-15	Ina	440	FALSE	0.376425405
Atp1a3	OK	negbinomial.size	3.19E-12	9.61E-11	Atp1a3	294	FALSE	0.362137978
Slc1a2	OK	negbinomial.size	7.85E-18	3.48E-16	Slc1a2	281	FALSE	0.358861317
Snap25	OK	negbinomial.size	1.73E-08	3.36E-07	Snap25	316	FALSE	0.357974391
Hoxb4	OK	negbinomial.size	4.21E-50	6.52E-48	Hoxb4	139	TRUE	0.356027903
Gbx2	OK	negbinomial.size	1.69E-35	1.70E-33	Gbx2	123	FALSE	0.346461315
Hoxc10	OK	negbinomial.size	9.72E-234	7.88E-231	Hoxc10	45	TRUE	0.344681238
Neurod1	OK	negbinomial.size	1.33E-161	7.31E-159	Neurod1	123	FALSE	0.344589296
Snrpn	OK	negbinomial.size	2.28E-26	1.67E-24	Snrpn	417	FALSE	0.339888124
Hoxa7	OK	negbinomial.size	6.88E-115	2.43E-112	Hoxa7	197	TRUE	0.331427106
Grm5	OK	negbinomial.size	4.90E-06	6.06E-05	Grm5	100	FALSE	0.320957216
Caly	OK	negbinomial.size	2.17E-05	0.000227677	Caly	217	FALSE	0.31355098
Cbln1	OK	negbinomial.size	3.72E-27	2.85E-25	Cbln1	196	FALSE	0.291663299
Hoxa3	OK	negbinomial.size	1.06E-85	2.76E-83	Hoxa3	140	TRUE	0.280074822
Phox2b	OK	negbinomial.size	4.76E-103	1.53E-100	Phox2b	55	FALSE	0.279620826
Sst	OK	negbinomial.size	2.20E-121	8.66E-119	Sst	302	FALSE	0.276517772
Nxph4	OK	negbinomial.size	1.59E-20	8.39E-19	Nxph4	135	FALSE	0.276509177
Hoxb5os	OK	negbinomial.size	2.05E-05	0.000216506	Hoxb5os	104	FALSE	0.275878979
C230057M02Rik	OK	negbinomial.size	4.37E-06	5.47E-05	C230057M02Rik	47	FALSE	0.27152399
Igfbpl1	OK	negbinomial.size	2.65E-68	5.54E-66	Igfbpl1	259	FALSE	0.26742308
Rbfox1	OK	negbinomial.size	1.24E-07	2.11E-06	Rbfox1	155	FALSE	0.262363625
Hoxd9	OK	negbinomial.size	5.48E-05	0.000514709	Hoxd9	34	TRUE	0.257100713
Disp2	OK	negbinomial.size	0.001605859	0.009057177	Disp2	220	FALSE	0.24423645
Cplx1	OK	negbinomial.size	1.27E-08	2.54E-07	Cplx1	163	FALSE	0.232799632
Uts2b	OK	negbinomial.size	1.32E-15	5.08E-14	Uts2b	36	FALSE	0.227789598
Mafa	OK	negbinomial.size	2.83E-06	3.69E-05	Mafa	67	FALSE	0.222821086
Mapt	OK	negbinomial.size	5.44E-21	2.98E-19	Mapt	401	FALSE	0.214148503
Pou4f1	OK	negbinomial.size	6.18E-10	1.47E-08	Pou4f1	118	FALSE	0.206854701
Ecel1	OK	negbinomial.size	2.02E-07	3.35E-06	Ecel1	137	FALSE	0.195012229
Hoxa9	OK	negbinomial.size	9.31E-97	2.73E-94	Hoxa9	82	TRUE	0.193341926
Hoxd3	OK	negbinomial.size	4.92E-10	1.18E-08	Hoxd3	12	FALSE	0.191484085
Tac1	OK	negbinomial.size	1.46E-09	3.29E-08	Tac1	138	FALSE	0.186940265
Gbx1	OK	negbinomial.size	0.000401202	0.002872575	Gbx1	75	FALSE	0.183650934
AC162693.1	OK	negbinomial.size	1.46E-11	4.21E-10	AC162693.1	8	FALSE	0.182599789
Sv2c	OK	negbinomial.size	1.08E-06	1.56E-05	Sv2c	132	FALSE	0.182436407
Mnx1	OK	negbinomial.size	2.99E-05	0.00030176	Mnx1	16	FALSE	0.172263413
Plppr1	OK	negbinomial.size	0.00034525	0.00252439	Plppr1	256	FALSE	0.1680818
Hotairm1	OK	negbinomial.size	3.41E-28	2.67E-26	Hotairm1	126	FALSE	0.166036352
Cartpt	OK	negbinomial.size	1.95E-34	1.90E-32	Cartpt	128	FALSE	0.161350503
Slc18a3	OK	negbinomial.size	1.02E-08	2.07E-07	Slc18a3	48	FALSE	0.157859254
Chl1	OK	negbinomial.size	6.02E-08	1.08E-06	Chl1	293	FALSE	0.154483476
Nefl	OK	negbinomial.size	4.24E-77	9.74E-75	Nefl	421	FALSE	0.150213346
Dcx	OK	negbinomial.size	6.94E-06	8.24E-05	Dcx	429	FALSE	0.14793137
Olfm3	OK	negbinomial.size	0.001630653	0.009148374	Olfm3	40	FALSE	0.147048937
Nefm	OK	negbinomial.size	2.06E-109	6.93E-107	Nefm	367	FALSE	0.146711994
Grin2b	OK	negbinomial.size	6.51E-05	0.000597293	Grin2b	44	FALSE	0.145216207
Sncg	OK	negbinomial.size	1.09E-229	8.36E-227	Sncg	351	FALSE	0.138896108
Smim18	OK	negbinomial.size	9.05E-07	1.33E-05	Smim18	232	FALSE	0.114639606
Eef1a2	OK	negbinomial.size	4.95E-05	0.000470137	Eef1a2	115	FALSE	0.067093533
Hopx	OK	negbinomial.size	5.64E-18	2.54E-16	Hopx	191	FALSE	0.060886407
Trim9	OK	negbinomial.size	2.23E-05	0.000232987	Trim9	182	FALSE	0.058100676
