# Supplementary material for: Three-dimensional molecular architecture of mouse organogenesis
Source: Nat Commun. 2023 Jul 31;14:4599. doi: 10.1038/s41467-023-40155-7 (PMC10390492; doi:10.1038/s41467-023-40155-7)
Supplement: Supplementary file 11 — Supplementary Data 8 [file 41467_2023_40155_MOESM11_ESM.csv]

	p_val	avg_logFC	pct.1	pct.2	p_val_adj	cluster	gene	gene_diff
Zic1	5.81E-19	0.852998438	0.94	0.778	1.80E-14	D	Zic1	1.208
Hoxb9	3.12E-16	0.991155476	0.916	0.692	9.70E-12	D	Hoxb9	1.324
Bcl11a	1.82E-12	0.528657865	0.952	0.863	5.65E-08	D	Bcl11a	1.103
Ptn	5.32E-12	0.691662708	1	1	1.65E-07	D	Ptn	1
Celf2	8.03E-12	0.601930023	0.928	0.863	2.49E-07	D	Celf2	1.075
Ebf3	1.12E-11	0.596286262	0.964	0.974	3.48E-07	D	Ebf3	0.99
Hoxb6	1.29E-11	0.554949083	0.88	0.803	4.02E-07	D	Hoxb6	1.096
Npy	2.77E-11	0.810450851	0.916	0.838	8.59E-07	D	Npy	1.093
Hoxb8	5.24E-11	0.530319324	0.843	0.684	1.63E-06	D	Hoxb8	1.232
Gm42418	5.36E-11	1.208924881	1	1	1.66E-06	D	Gm42418	1
Lmx1b	7.38E-11	0.458743032	0.663	0.316	2.29E-06	D	Lmx1b	2.098
Tlx3	1.85E-10	0.422523351	0.675	0.325	5.73E-06	D	Tlx3	2.077
Hoxb5	2.43E-09	0.451615644	0.771	0.547	7.53E-05	D	Hoxb5	1.41
Hoxb3	3.15E-09	0.416573464	0.916	0.872	9.78E-05	D	Hoxb3	1.05
Ptms	5.02E-09	0.279698764	1	1	0.000155787	D	Ptms	1
Zic4	1.18E-08	0.540570874	0.566	0.256	0.000364954	D	Zic4	2.211
Gm17750	1.68E-08	0.518098791	0.928	0.932	0.000522626	D	Gm17750	0.996
Sox4	3.76E-08	0.36425704	0.976	0.991	0.001166231	D	Sox4	0.985
Igfbpl1	6.46E-08	0.455516851	0.807	0.718	0.002007189	D	Igfbpl1	1.124
Tcf12	9.58E-08	0.420535186	0.88	0.897	0.002976344	D	Tcf12	0.981
Lbx1	1.19E-07	0.331611059	0.59	0.308	0.003687867	D	Lbx1	1.916
Nfib	1.64E-07	0.524532224	0.952	0.949	0.005102566	D	Nfib	1.003
Carhsp1	5.89E-07	0.315084029	0.892	0.906	0.018277375	D	Carhsp1	0.985
Hmgn2	6.00E-07	0.342059618	0.952	0.966	0.018618932	D	Hmgn2	0.986
Lars2	6.08E-07	0.731322005	0.976	0.991	0.01887409	D	Lars2	0.985
Plxna2	1.19E-06	0.388840696	0.855	0.846	0.036810884	D	Plxna2	1.011
Prrxl1	1.30E-06	0.343754051	0.602	0.368	0.04052095	D	Prrxl1	1.636
Sall3	1.38E-06	0.395564897	0.651	0.444	0.042735836	D	Sall3	1.466
Otp	8.53E-10	0.610251181	0.804	0.497	2.65E-05	M	Otp	1.618
Barhl1	3.17E-08	0.274344466	0.451	0.107	0.000983613	M	Barhl1	4.215
Atp1b1	3.05E-14	0.578963008	1	0.806	9.46E-10	V	Atp1b1	1.241
Chchd10	4.26E-14	0.475248153	0.97	0.649	1.32E-09	V	Chchd10	1.495
Esrrg	1.29E-12	0.384719702	0.848	0.366	4.00E-08	V	Esrrg	2.317
Nefl	4.27E-12	0.867901999	1	0.97	1.32E-07	V	Nefl	1.031
Snhg111	7.11E-12	0.513009232	1	0.94	2.21E-07	V	Snhg11	1.064
Slit2	7.49E-12	0.499400318	0.985	0.634	2.33E-07	V	Slit2	1.554
Uts2b	7.00E-10	0.263955898	0.409	0.06	2.18E-05	V	Uts2b	6.817
Atp2b1	1.33E-09	0.353057496	1	0.896	4.13E-05	V	Atp2b1	1.116
Meg3	2.17E-09	0.323509975	1	1	6.72E-05	V	Meg3	1
Eno2	3.46E-09	0.272265407	0.879	0.478	0.000107428	V	Eno2	1.839
Resp18	3.54E-09	0.414652092	0.985	0.754	0.000109793	V	Resp18	1.306
Vsnl1	4.39E-09	0.356905061	0.879	0.522	0.000136317	V	Vsnl1	1.684
Adcy2	7.72E-09	0.257341664	0.758	0.366	0.000239618	V	Adcy2	2.071
Vstm2a	9.97E-09	0.315602167	0.833	0.41	0.000309483	V	Vstm2a	2.032
Nrp2	1.27E-08	0.311296644	0.985	0.791	0.000395475	V	Nrp2	1.245
Dpp10	1.60E-08	0.301099189	0.758	0.381	0.000498059	V	Dpp10	1.99
Inpp5f	1.77E-08	0.39731364	1	0.873	0.000549105	V	Inpp5f	1.145
Ndufa5	2.30E-08	0.268605907	1	0.963	0.000715692	V	Ndufa5	1.038
AW551984	2.51E-08	0.323620113	0.985	0.672	0.000780135	V	AW551984	1.466
Ndufb6	5.75E-08	0.294198609	1	0.933	0.001784305	V	Ndufb6	1.072
Atp2b2	7.12E-08	0.26720287	0.924	0.537	0.002209687	V	Atp2b2	1.721
Nap1l5	7.41E-08	0.400608085	1	0.724	0.002300446	V	Nap1l5	1.381
Glra2	7.54E-08	0.336662969	0.879	0.5	0.002342551	V	Glra2	1.758
Ndrg4	1.03E-07	0.40100774	0.955	0.813	0.003212355	V	Ndrg4	1.175
Sulf2	1.13E-07	0.423327798	1	0.925	0.00350843	V	Sulf2	1.081
Magee1	1.25E-07	0.315288312	1	0.813	0.003883409	V	Magee1	1.23
Snrpn	1.88E-07	0.368883747	1	0.993	0.00584394	V	Snrpn	1.007
Mgst3	2.13E-07	0.335199162	0.985	0.888	0.006626395	V	Mgst3	1.109
Nefm	2.40E-07	0.747174413	0.985	0.948	0.007453086	V	Nefm	1.039
Rbp1	2.78E-07	0.255244322	1	1	0.008627824	V	Rbp1	1
Arhgap36	2.83E-07	0.261690755	0.485	0.142	0.008777534	V	Arhgap36	3.415
Cplx1	2.91E-07	0.340885875	0.894	0.687	0.009047193	V	Cplx1	1.301
Sema3c	3.74E-07	0.341308639	0.864	0.485	0.011613591	V	Sema3c	1.781
Nova11	4.51E-07	0.335951369	1	0.873	0.014016988	V	Nova1	1.145
Kcnip1	6.58E-07	0.26241031	0.803	0.478	0.020436244	V	Kcnip1	1.68
