# Supplementary material for: Three-dimensional molecular architecture of mouse organogenesis
Source: Nat Commun. 2023 Jul 31;14:4599. doi: 10.1038/s41467-023-40155-7 (PMC10390492; doi:10.1038/s41467-023-40155-7)
Supplement: Supplementary file 12 — Supplementary Data 9 [file 41467_2023_40155_MOESM12_ESM.csv]

	Amniochorionic mesoderm A	Anterior floor plate	Brain endothelium	Branchial arch epithelium	Cardiomyocytes	Connective tissue progenitors	Definitive erythroid cells	Di_mesencephalon excitatory neurons	Di_mesencephalon inhibitory neurons	Di_telencephalon	Early chondrocytes	Endothelium	Epidermis	Foregut epithelium	Fusing epithelium	Hepatocytes	Hindbrain	Inhibitory interneurons	Intermediate mesoderm	Intermediate progenitor cells	Limb mesenchyme progenitors	Liver endothelium	Lung epithelium	Megakaryocytes	Mesencephalon_MHB	Midgut_Hindgut epithelium	Motor neurons	Myocytes	Neural crest (PNS glia)	Neural crest (PNS neurons)	Neuron progenitor cells	Noradrenergic neurons	Olfactory epithelium	Olfactory sensory neurons	Osteoblast progenitors A	Osteoblast progenitors B	Otic epithelium	Pancreatic epithelium	Posterior floor plate	Pre-epidermal keratinocytes	Renal epithelium	Retinal pigment cells	Roof plate	Spinal cord (dorsal)	Spinal cord (ventral)	Spinal cord excitatory neurons	Spinal cord inhibitory neurons	Splanchnic mesoderm	White blood cells
AAACCGTTCGTCCAGG-1_1	0	0	0.1260079	0	0	0	0.1514483	0	0	0	0	0	0	0	0	0	0	0	0	0	0	0	0	0	0.2051132	0	0	0	0	0	0.5174306	0	0	0	0	0	0	0	0	0	0	0	0	0	0	0	0	0	0
AAACGAGACGGTTGAT-1_1	0	0	0.3284458	0	0	0	0	0	0	0.42465238	0.16603057	0	0	0	0	0	0	0	0	0	0	0	0	0.08087125	0	0	0	0	0	0	0	0	0	0	0	0	0	0	0	0	0	0	0	0	0	0	0	0	0
AAACTGCTGGCTCCAA-1_1	0	0	0	0	0	0	0	0	0	0	0	0	0	0	0	0	0	0.1876322	0	0	0	0	0	0	0	0	0.2622686	0	0	0	0.3232497	0.2268495	0	0	0	0	0	0	0	0	0	0	0	0	0	0	0	0	0
AAAGGCTCTCGCGCCG-1_1	0	0	0	0	0	0	0.1771559	0	0	0	0	0	0	0	0	0	0	0	0	0	0	0	0	0	0.8228441	0	0	0	0	0	0	0	0	0	0	0	0	0	0	0	0	0	0	0	0	0	0	0	0
AAAGGGATGTAGCAAG-1_1	0	0	0	0	0	0	0.2053034	0	0	0.7946966	0	0	0	0	0	0	0	0	0	0	0	0	0	0	0	0	0	0	0	0	0	0	0	0	0	0	0	0	0	0	0	0	0	0	0	0	0	0	0
AAAGTGTGATTTATCT-1_1	0	0	0	0	0	0	0	0	0	0	0.5187197	0.2371443	0	0	0	0	0	0	0	0	0	0	0	0	0	0	0	0	0	0	0.1141294	0	0	0	0	0	0	0	0	0	0	0	0	0	0	0	0	0	0.1300067
AAAGTTGACTCCCGTA-1_1	0	0	0	0	0	0.51823839	0	0	0	0	0	0.19960727	0	0	0	0	0	0	0	0	0	0	0	0.04898951	0	0	0	0	0	0	0	0	0	0	0	0	0	0	0	0.23316483	0	0	0	0	0	0	0	0	0
AAATACCTATAAGCAT-1_1	0	0	0.06619813	0	0	0	0	0	0	0	0	0	0	0	0	0	0	0.35318315	0	0	0	0	0	0	0	0	0	0	0	0	0.30329313	0.2773256	0	0	0	0	0	0	0	0	0	0	0	0	0	0	0	0	0
AAATAGGGTGCTATTG-1_1	0	0	0.06676001	0	0	0	0.14245571	0	0	0	0	0	0	0	0	0	0	0	0	0	0	0	0	0	0.5290275	0	0	0	0	0	0.26175679	0	0	0	0	0	0	0	0	0	0	0	0	0	0	0	0	0	0
AAATCGTGTACCACAA-1_1	0	0	0.1350826	0	0	0	0	0	0	0	0	0	0	0	0	0	0	0	0	0	0	0	0	0	0	0	0	0	0	0	0	0	0	0	0	0	0	0	0	0	0	0	0	0	0	0.8649174	0	0	0
AAATTAACGGGTAGCT-1_1	0	0	0	0	0	0	0	0	0	0	0	0	0	0	0	0	0	1	0	0	0	0	0	0	0	0	0	0	0	0	0	0	0	0	0	0	0	0	0	0	0	0	0	0	0	0	0	0	0
AAATTTGCGGGTGTGG-1_1	0	0	0.1184742	0	0	0	0	0	0	0	0.3605938	0	0	0	0	0	0	0	0	0	0	0	0	0	0	0	0	0	0	0	0	0	0	0	0	0.520932	0	0	0	0	0	0	0	0	0	0	0	0	0
AACAACTGGTAGTTGC-1_1	0	0	0.19640528	0	0	0.63322864	0	0	0	0	0	0	0	0	0	0	0	0	0	0	0	0	0	0	0	0	0	0	0	0	0.09472902	0	0	0	0	0	0	0	0	0	0	0	0	0	0	0	0	0	0.07563706
AACACACGCTCGCCGC-1_1	0	0	0	0	0	0	0	0	0	0.18402248	0.40940916	0.31071601	0	0	0	0	0	0	0	0	0	0	0	0	0	0	0	0	0	0	0	0	0	0	0	0	0	0	0	0	0	0	0	0	0	0	0	0	0.09585235
AACCCTACTGTCAATA-1_1	0	0	0	0	0	0.292116	0	0	0	0	0	0.2339208	0	0	0	0	0	0	0	0	0	0	0	0	0	0	0	0	0	0	0	0	0	0	0	0	0	0	0	0.3896491	0	0	0	0	0	0	0	0	0.084314
AACCGAGCTTGGTCAT-1_1	0	0	0.2354397	0	0	0	0	0	0	0.5841021	0	0	0	0	0	0	0	0	0	0	0	0	0	0	0	0	0	0	0	0	0	0	0	0	0	0	0	0	0	0	0	0	0	0	0	0	0	0	0.1804582
AACCGCTAAGGGATGC-1_1	0	0	0	0	0	0	0	0	0	0.2819586	0.523211	0	0	0	0	0	0	0	0	0	0	0	0	0	0	0	0	0	0	0	0	0	0	0	0	0	0	0	0	0	0	0	0	0	0	0	0	0	0.1948304
AACGATATGTCAACTG-1_1	0	0	0.14226281	0	0	0	0.16337934	0	0	0.59440409	0.09995375	0	0	0	0	0	0	0	0	0	0	0	0	0	0	0	0	0	0	0	0	0	0	0	0	0	0	0	0	0	0	0	0	0	0	0	0	0	0
AACGCGGTCTCCAGCC-1_1	0	0	0.2520259	0	0	0	0.1774746	0	0	0.3650324	0.2054671	0	0	0	0	0	0	0	0	0	0	0	0	0	0	0	0	0	0	0	0	0	0	0	0	0	0	0	0	0	0	0	0	0	0	0	0	0	0
AACGGACGTACGTATA-1_1	0	0	0	0	0	0	0	0	0	0	0.4353925	0.2118032	0	0	0	0	0	0	0	0	0	0	0	0	0	0	0	0	0	0	0.1650942	0	0	0	0	0	0	0	0	0	0	0	0	0	0	0	0	0	0.1877101
AACGGCCATCTCCGGT-1_1	0	0	0	0	0	0	0	0	0	0	0.2925157	0.3601167	0	0	0	0	0	0.1283196	0	0	0	0	0	0	0	0	0	0	0	0	0	0	0	0	0	0	0	0	0	0	0	0	0	0	0	0	0	0	0.219048
AACGTACTGTGGGTAC-1_1	0	0	0.0983761	0	0	0	0	0	0	0	0	0	0	0	0	0	0	0.5771575	0	0	0	0	0	0	0	0	0	0	0	0	0.3244664	0	0	0	0	0	0	0	0	0	0	0	0	0	0	0	0	0	0
AACGTGCGAAAGTCTC-1_1	0	0	0.1518979	0	0	0	0	0	0	0	0	0	0	0	0	0	0	0.8481021	0	0	0	0	0	0	0	0	0	0	0	0	0	0	0	0	0	0	0	0	0	0	0	0	0	0	0	0	0	0	0
AACTAGGCTTGGGTGT-1_1	0	0	0	0	0	0	0.2163221	0	0	0	0	0	0	0	0	0	0	0	0	0	0	0	0	0	0.7836779	0	0	0	0	0	0	0	0	0	0	0	0	0	0	0	0	0	0	0	0	0	0	0	0
AACTCAAGTTAATTGC-1_1	0	0	0.3820997	0	0	0	0	0	0	0	0.4880286	0	0	0	0	0	0	0	0	0	0	0	0	0	0	0	0	0	0	0	0	0	0	0	0	0	0	0	0	0	0	0	0	0	0	0	0	0	0.1298717
AACTCTCAATAGAGCG-1_1	0	0	0.16677488	0	0	0	0	0	0	0.24354874	0	0	0	0	0	0	0	0	0	0	0	0	0	0	0	0	0	0	0	0	0	0	0	0	0	0.52783934	0	0	0	0	0	0	0	0	0	0	0	0	0.06183703
AACTCTCAGTGTGCTC-1_1	0	0	0.32275771	0	0	0	0	0	0	0	0.09554804	0.11151437	0	0	0	0	0	0	0	0	0	0	0	0	0.47017988	0	0	0	0	0	0	0	0	0	0	0	0	0	0	0	0	0	0	0	0	0	0	0	0
AAGACCCAACTGAACA-1_1	0	0	0	0	0	0	0	0	0	0	0	0.2786294	0	0	0	0	0	0	0	0	0	0	0	0	0.237379	0	0	0	0	0	0	0	0	0	0	0.1945117	0	0	0	0.2894799	0	0	0	0	0	0	0	0	0
AAGACTGCAAGCTACT-1_1	0	0	0	0	0	0	0	0	0	0	0	0	0	0	0	0	0.3017606	0	0	0	0	0	0	0	0.6982394	0	0	0	0	0	0	0	0	0	0	0	0	0	0	0	0	0	0	0	0	0	0	0	0
AAGAGCTCTTTATCGG-1_1	0	0	0.1187958	0	0	0	0	0	0	0	0	0	0	0	0	0	0	0.5769703	0	0	0	0	0	0	0	0	0	0	0	0	0.3042339	0	0	0	0	0	0	0	0	0	0	0	0	0	0	0	0	0	0
AAGAGGATGTACGCGA-1_1	0	0	0.2351769	0	0	0	0	0	0	0	0	0	0	0	0	0	0	0	0	0	0	0	0	0	0	0	0	0	0	0	0	0	0	0	0	0.4553741	0	0	0	0.309449	0	0	0	0	0	0	0	0	0
AAGAGGCATGGATCGC-1_1	0	0	0.2940972	0	0	0	0	0.1493334	0	0.3788845	0	0	0	0	0	0	0	0	0	0	0	0	0	0	0	0	0	0	0	0	0	0	0	0	0	0	0	0	0	0	0	0	0	0	0	0	0	0	0.1776848
AAGCACCCTGCGTATC-1_1	0	0	0	0	0	0	0.2141111	0	0	0	0	0	0	0	0	0	0	0	0	0	0	0	0	0	0.3918586	0	0	0	0	0.1035644	0.2904659	0	0	0	0	0	0	0	0	0	0	0	0	0	0	0	0	0	0
AAGCTAGATCGAGTAA-1_1	0	0	0.05430358	0	0	0	0.09046623	0	0	0	0	0	0	0	0	0	0.79443542	0	0	0	0	0	0	0	0	0	0	0	0	0	0	0	0	0	0	0	0	0	0	0	0	0	0	0	0	0	0	0	0.06079477
AAGCTCGTGCCAAGTC-1_1	0	0	0	0	0	0	0	0	0.5414485	0	0	0	0	0	0	0	0	0	0	0	0	0	0	0	0	0	0	0	0	0	0.4585515	0	0	0	0	0	0	0	0	0	0	0	0	0	0	0	0	0	0
AAGCTCTTTCATGGTG-1_1	0	0	0.1969703	0	0	0	0.1498415	0	0	0	0	0	0	0	0	0	0	0	0	0	0	0	0	0	0.1406724	0	0	0	0	0	0.5125157	0	0	0	0	0	0	0	0	0	0	0	0	0	0	0	0	0	0
AAGGAGCGGTTGGTGC-1_1	0	0	0	0	0	0	0	0	0	1	0	0	0	0	0	0	0	0	0	0	0	0	0	0	0	0	0	0	0	0	0	0	0	0	0	0	0	0	0	0	0	0	0	0	0	0	0	0	0
AAGGCTGTGCTCATCG-1_1	0	0	0	0	0	0	0	0	0	1	0	0	0	0	0	0	0	0	0	0	0	0	0	0	0	0	0	0	0	0	0	0	0	0	0	0	0	0	0	0	0	0	0	0	0	0	0	0	0
AAGGTATCCTAATATA-1_1	0	0	0	0	0	0	0.1139322	0	0	0.30151	0	0.3070109	0	0	0	0	0	0	0	0	0	0	0	0	0	0	0	0	0	0	0	0	0	0	0	0.2775468	0	0	0	0	0	0	0	0	0	0	0	0	0
AAGGTGATAAACCAGC-1_1	0	0	0	0	0	0	0	0	0	0.1550121	0.4720902	0.3728977	0	0	0	0	0	0	0	0	0	0	0	0	0	0	0	0	0	0	0	0	0	0	0	0	0	0	0	0	0	0	0	0	0	0	0	0	0
AAGTGTTTGGAGACGG-1_1	0	0	0.06443681	0	0	0	0.14389872	0	0.12701887	0	0	0	0	0	0	0	0	0	0	0	0	0	0	0	0	0	0	0	0	0	0.6646456	0	0	0	0	0	0	0	0	0	0	0	0	0	0	0	0	0	0
AAGTTCGGCCAACAGG-1_1	0	0	0	0	0	0	0	0	0	0	0.8616184	0	0	0	0	0	0	0	0	0	0	0	0	0	0	0	0	0	0	0	0	0	0	0	0	0	0	0	0	0	0	0	0	0	0	0	0	0	0.1383816
AATAACACTAGAACAA-1_1	0	0	0	0	0	0	0	0	0	0	0.2966053	0.3177873	0	0	0	0	0	0	0	0	0	0	0	0	0	0	0	0	0	0	0.2244564	0	0	0	0	0	0	0	0	0	0	0	0	0	0	0	0	0	0.161151
AATAGAACAGAGTGGC-1_1	0	0	0.05810401	0	0	0	0.18117145	0	0	0	0	0	0	0	0	0	0	0	0	0	0	0	0	0	0.51797699	0	0	0	0	0	0.24274756	0	0	0	0	0	0	0	0	0	0	0	0	0	0	0	0	0	0
AATAGAATCTGTTTCA-1_1	0	0	0.1883693	0	0	0	0	0	0	0	0.4154959	0	0	0	0	0	0	0	0	0	0	0	0	0	0	0	0	0	0	0	0.1913934	0	0	0	0	0	0	0	0	0	0	0	0	0	0	0	0	0	0.2047414
AATAGTCCGTCCCGAC-1_1	0	0	0.1330822	0	0	0	0.1951836	0	0	0	0	0	0	0	0	0	0	0	0	0	0	0	0	0	0.6717342	0	0	0	0	0	0	0	0	0	0	0	0	0	0	0	0	0	0	0	0	0	0	0	0
AATCGCCTCAGCGCCA-1_1	0	0	0.2424255	0	0	0	0	0	0	0	0	0	0	0	0	0	0	0.7575745	0	0	0	0	0	0	0	0	0	0	0	0	0	0	0	0	0	0	0	0	0	0	0	0	0	0	0	0	0	0	0
AATGACAGCAATGTCT-1_1	0	0	0	0	0	0	0	0	0	0	0	0.2528646	0.2238489	0	0	0	0	0	0	0	0	0	0	0	0	0	0	0	0	0	0	0	0	0	0	0.5232865	0	0	0	0	0	0	0	0	0	0	0	0	0
AATGACGTAGGATGTC-1_1	0	0	0.1471281	0	0	0	0	0	0	0	0	0	0	0	0	0	0	0.8528719	0	0	0	0	0	0	0	0	0	0	0	0	0	0	0	0	0	0	0	0	0	0	0	0	0	0	0	0	0	0	0
AATGCAACCGGGTACC-1_1	0	0	0.05416922	0	0	0	0.23235479	0	0	0.71347598	0	0	0	0	0	0	0	0	0	0	0	0	0	0	0	0	0	0	0	0	0	0	0	0	0	0	0	0	0	0	0	0	0	0	0	0	0	0	0
AATTAAAGGTCGGCGT-1_1	0	0	0	0	0	0	0	0	0	0	0	0	0	0	0	0	0	1	0	0	0	0	0	0	0	0	0	0	0	0	0	0	0	0	0	0	0	0	0	0	0	0	0	0	0	0	0	0	0
AATTAACGGATTTCCA-1_1	0	0	0.113662	0	0	0	0.2117613	0	0	0	0	0	0	0	0	0	0	0	0	0	0	0	0	0	0.6745767	0	0	0	0	0	0	0	0	0	0	0	0	0	0	0	0	0	0	0	0	0	0	0	0
AATTGAACGCTCTGGT-1_1	0	0	0.3199114	0	0	0	0	0	0	0	0.3869282	0	0	0	0	0	0	0	0	0	0	0	0	0	0	0	0	0	0	0	0.1785715	0	0	0	0	0	0	0	0	0	0	0	0	0	0	0	0	0	0.1145889
ACAAATCGCACCGAAT-1_1	0	0	0.11539977	0	0	0	0.09500985	0	0	0	0	0	0	0	0	0	0	0.54004312	0	0	0	0	0	0	0	0	0	0	0	0	0.24954726	0	0	0	0	0	0	0	0	0	0	0	0	0	0	0	0	0	0
ACAAATGGTAGTGTTT-1_1	0	0	0.2102404	0	0	0	0	0	0	0	0.4202672	0	0	0	0	0	0	0	0	0	0	0	0	0	0	0	0	0	0	0	0.2305247	0	0	0	0	0	0	0	0	0	0	0	0	0	0	0	0	0	0.1389678
ACAACAGCATGAGCTA-1_1	0	0	0.09177561	0	0	0	0.13333633	0	0	0	0	0	0	0	0	0	0	0.34521592	0	0	0	0	0	0	0	0	0	0	0	0	0.42967213	0	0	0	0	0	0	0	0	0	0	0	0	0	0	0	0	0	0
ACAAGGAAATCCGCCC-1_1	0	0	0.05841097	0	0	0	0.1439544	0	0	0	0	0	0	0	0	0	0	0.34775728	0	0	0	0	0	0	0	0	0	0	0	0	0.44987735	0	0	0	0	0	0	0	0	0	0	0	0	0	0	0	0	0	0
ACAAGGACAAGAGGTT-1_1	0	0	0.1576528	0	0	0	0	0	0	0	0	0	0	0	0	0	0	0	0	0	0	0	0	0	0	0	0	0	0	0	0	0	0	0	0	0.5889828	0	0	0	0.2533643	0	0	0	0	0	0	0	0	0
ACAAGGGCAGGCTCTG-1_1	0	0	0.1154072	0	0	0	0	0	0	0	0	0	0	0	0	0	0	0.8845928	0	0	0	0	0	0	0	0	0	0	0	0	0	0	0	0	0	0	0	0	0	0	0	0	0	0	0	0	0	0	0
ACAATCCATTTAAACC-1_1	0	0	0.1901155	0	0	0	0	0	0	0	0.2505256	0	0.2907506	0	0	0	0	0	0	0	0	0	0	0	0	0	0	0	0	0	0	0	0	0	0	0	0	0	0	0.2686083	0	0	0	0	0	0	0	0	0
ACAATTTGAGCAGTGG-1_1	0	0	0.1532063	0	0	0	0.1907567	0	0	0.4962196	0	0	0	0	0	0	0	0	0	0.1598174	0	0	0	0	0	0	0	0	0	0	0	0	0	0	0	0	0	0	0	0	0	0	0	0	0	0	0	0	0
ACACAAAGACGGGTGG-1_1	0	0	0.07551672	0	0	0	0.16025767	0	0	0.52372174	0	0	0	0	0	0	0	0	0	0.24050387	0	0	0	0	0	0	0	0	0	0	0	0	0	0	0	0	0	0	0	0	0	0	0	0	0	0	0	0	0
ACACACCAGGACCAGT-1_1	0.416586	0	0.2201249	0	0	0	0	0	0	0.3632891	0	0	0	0	0	0	0	0	0	0	0	0	0	0	0	0	0	0	0	0	0	0	0	0	0	0	0	0	0	0	0	0	0	0	0	0	0	0	0
ACACCCAGCATGCAGC-1_1	0	0	0.1335379	0	0	0	0	0	0	0	0.2167977	0	0	0	0	0	0	0	0	0	0	0	0	0	0	0	0	0	0	0	0	0	0	0	0	0.4982841	0	0	0	0	0	0	0	0	0	0	0	0	0.1513803
ACACGAGACTCCTTCT-1_1	0	0	0	0	0	0	0.15250007	0.20313515	0	0	0	0.09795315	0	0	0	0	0	0	0	0	0	0	0	0	0	0	0	0	0	0	0.54641163	0	0	0	0	0	0	0	0	0	0	0	0	0	0	0	0	0	0
ACACGGGAACTTAGGG-1_1	0	0	0.200598	0	0	0	0.1839806	0	0	0.4137362	0	0	0	0	0	0	0	0	0	0	0	0	0	0	0	0	0	0	0	0	0.2016852	0	0	0	0	0	0	0	0	0	0	0	0	0	0	0	0	0	0
ACACTGATCAAGGTGT-1_1	0	0	0	0	0	0	0.1604652	0	0	0	0	0	0	0	0	0	0	0	0	0	0	0	0	0	0.8395348	0	0	0	0	0	0	0	0	0	0	0	0	0	0	0	0	0	0	0	0	0	0	0	0
ACAGGCTTGCCCGACT-1_1	0	0	0	0	0	0	0	0	0	0.1776867	0.180766	0.3238681	0	0	0	0	0	0	0	0	0	0	0	0	0	0	0	0	0	0	0.3176792	0	0	0	0	0	0	0	0	0	0	0	0	0	0	0	0	0	0
ACAGGTGGAGGTGAGG-1_1	0	0	0.2185221	0	0	0	0	0	0	0	0.3449471	0	0	0	0	0	0	0	0	0	0	0	0	0	0	0	0	0	0	0	0.257626	0	0	0	0	0	0	0	0	0	0	0	0	0	0	0	0	0	0.1789048
ACATAATAAGGCGGTG-1_1	0	0	0	0	0	0	0	0	0	0.2952173	0	0.2024047	0	0	0	0	0	0	0	0	0	0	0	0	0	0	0	0	0	0	0	0	0	0	0	0.3843568	0	0	0	0	0	0	0	0	0	0	0	0	0.1180212
ACATCCCGGCCATACG-1_1	0	0	0	0	0	0	0.1965776	0	0	0	0	0	0	0	0	0	0	0	0	0	0	0	0	0	0.8034224	0	0	0	0	0	0	0	0	0	0	0	0	0	0	0	0	0	0	0	0	0	0	0	0
ACATCGATCGTTTACC-1_1	0	0	0	0	0	0	0	0	0	0	0	0	0	0	0	0	0	1	0	0	0	0	0	0	0	0	0	0	0	0	0	0	0	0	0	0	0	0	0	0	0	0	0	0	0	0	0	0	0
ACATCGGTCAGCCGCG-1_1	0	0	0	0	0	0	0	0	0	0	0.7256402	0	0	0	0	0	0	0	0	0	0	0	0	0	0	0	0	0	0	0	0	0	0	0	0	0	0	0	0	0	0	0	0	0	0	0	0	0	0.2743598
ACATCGTATGCAATGG-1_1	0	0	0.3472706	0	0	0	0	0	0	0	0	0	0	0	0	0	0	0.6527294	0	0	0	0	0	0	0	0	0	0	0	0	0	0	0	0	0	0	0	0	0	0	0	0	0	0	0	0	0	0	0
ACCAACGCTTATTTAT-1_1	0	0	0.07085952	0	0	0	0.19588139	0	0	0	0	0	0	0	0	0	0	0	0	0	0	0	0	0	0.43674073	0	0	0	0	0	0.29651836	0	0	0	0	0	0	0	0	0	0	0	0	0	0	0	0	0	0
ACCAATATGCAAGTTA-1_1	0	0	0.07035645	0	0	0	0.24916506	0	0	0	0	0	0	0	0	0	0	0	0	0	0	0	0	0	0.37735209	0	0	0	0	0	0.3031264	0	0	0	0	0	0	0	0	0	0	0	0	0	0	0	0	0	0
ACCACAAGTTTCTATC-1_1	0	0	0.3128156	0	0	0	0	0	0	0.6871844	0	0	0	0	0	0	0	0	0	0	0	0	0	0	0	0	0	0	0	0	0	0	0	0	0	0	0	0	0	0	0	0	0	0	0	0	0	0	0
ACCACGTGCAGCTATA-1_1	0	0	0.05942819	0	0	0	0.11416286	0	0.59610956	0	0	0	0	0	0	0	0	0	0	0	0	0	0	0	0	0	0	0	0	0	0.23029939	0	0	0	0	0	0	0	0	0	0	0	0	0	0	0	0	0	0
ACCAGTGCGGGAGACG-1_1	0	0	0	0	0	0	0	0	0	0	0.24538164	0.22085364	0	0	0	0	0	0	0	0	0	0	0	0	0	0	0	0	0	0	0	0	0	0	0	0.43567205	0	0	0	0	0	0	0	0	0	0	0	0	0.09809267
ACCATATCCGCAATAA-1_1	0	0	0	0	0	0	0	0	0	0	0	0	0	0	0	0	0	1	0	0	0	0	0	0	0	0	0	0	0	0	0	0	0	0	0	0	0	0	0	0	0	0	0	0	0	0	0	0	0
ACCATCGTATATGGTA-1_1	0	0	0.3967948	0	0	0	0	0	0	0	0.6032052	0	0	0	0	0	0	0	0	0	0	0	0	0	0	0	0	0	0	0	0	0	0	0	0	0	0	0	0	0	0	0	0	0	0	0	0	0	0
ACCCAACGCCCGTGGC-1_1	0	0	0.1294588	0	0	0	0.1725783	0	0	0.4721478	0	0	0	0	0	0	0	0	0	0.225815	0	0	0	0	0	0	0	0	0	0	0	0	0	0	0	0	0	0	0	0	0	0	0	0	0	0	0	0	0
ACCCATCTTGAGGGTA-1_1	0	0	0	0	0	0	0	0	0	0	0.4305963	0.4596892	0	0	0	0	0	0	0	0	0	0	0	0	0	0	0	0	0	0	0	0	0	0	0	0	0	0	0	0	0	0	0	0	0	0	0	0	0.1097145
ACCCGGTTACACTTCC-1_1	0	0	0.2076683	0	0	0	0	0	0	0	0	0	0	0	0	0	0	0.7923317	0	0	0	0	0	0	0	0	0	0	0	0	0	0	0	0	0	0	0	0	0	0	0	0	0	0	0	0	0	0	0
ACCCGTGTCATCAGTA-1_1	0	0	0.1674913	0	0	0	0.1439901	0	0	0	0	0	0	0	0	0	0	0	0	0	0	0	0	0	0.2259812	0	0	0	0	0	0	0	0	0	0	0.4625373	0	0	0	0	0	0	0	0	0	0	0	0	0
ACCCTATGCCATATCG-1_1	0	0	0.21732364	0	0	0.45142411	0	0	0	0	0	0.25272257	0	0	0	0	0	0	0	0	0	0	0	0	0	0	0	0	0	0	0	0	0	0	0	0	0	0	0	0	0	0	0	0	0	0	0	0	0.07852968
ACCCTCCCTTGCTATT-1_1	0	0	0.1879337	0	0	0	0	0	0	0	0	0	0	0	0	0	0	0.8120663	0	0	0	0	0	0	0	0	0	0	0	0	0	0	0	0	0	0	0	0	0	0	0	0	0	0	0	0	0	0	0
ACCGACACATCTCCCA-1_1	0	0	0.1355059	0	0	0	0	0	0	0	0	0	0	0	0	0	0	0	0	0	0	0	0	0	0.5343958	0	0	0	0	0	0	0	0	0	0	0.1508889	0	0	0	0.1792094	0	0	0	0	0	0	0	0	0
ACCGACTGAGTCCCAC-1_1	0	0	0.1875	0	0	0	0	0	0	0	0	0	0	0	0	0	0	0	0	0	0	0	0	0	0.8125	0	0	0	0	0	0	0	0	0	0	0	0	0	0	0	0	0	0	0	0	0	0	0	0
ACCGATGGTAGCATCG-1_1	0	0	0	0	0	0	0	0	0	0.2824849	0	0.3061058	0	0	0	0	0	0	0	0.1749318	0	0	0	0	0	0	0	0	0	0	0	0	0	0	0	0.2364775	0	0	0	0	0	0	0	0	0	0	0	0	0
ACCGCAATAACTGCCT-1_1	0	0	0.05099347	0	0	0	0.1225752	0	0.21165586	0	0	0	0	0	0	0	0	0	0	0	0	0	0	0	0	0	0	0	0	0	0.61477546	0	0	0	0	0	0	0	0	0	0	0	0	0	0	0	0	0	0
ACGATCATACATAGAG-1_1	0	0	0.05088681	0	0	0	0.19517716	0	0	0.75393602	0	0	0	0	0	0	0	0	0	0	0	0	0	0	0	0	0	0	0	0	0	0	0	0	0	0	0	0	0	0	0	0	0	0	0	0	0	0	0
ACGATGCATATGTTAT-1_1	0	0	0.1728389	0	0	0	0	0	0	0	0.4726931	0	0	0	0	0	0	0	0	0	0	0	0	0	0	0	0	0	0	0	0	0	0	0	0	0	0	0	0	0	0	0	0	0	0	0	0	0	0.354468
ACGCATTCGTGAGTAC-1_1	0	0	0.1446551	0	0	0	0	0	0	0	0	0	0	0	0	0	0	0	0	0	0	0	0	0	0	0	0	0	0	0	0.8553449	0	0	0	0	0	0	0	0	0	0	0	0	0	0	0	0	0	0
ACGCCGCTAGACGACC-1_1	0	0	0	0	0	0	0	0	0	0	0	0	0	0	0	0	0	1	0	0	0	0	0	0	0	0	0	0	0	0	0	0	0	0	0	0	0	0	0	0	0	0	0	0	0	0	0	0	0
ACGCGCTACACAGGGT-1_1	0	0	0	0	0	0	0	0	0	0	0.5491542	0.2611225	0	0	0	0	0	0	0	0	0	0	0	0	0	0	0	0	0	0	0	0	0	0	0	0	0	0	0	0	0	0	0	0	0	0	0	0	0.1897234
ACGCGGGCCAAGGACA-1_1	0	0	0	0	0	0	0	0	0	0	0	0	0	0	0	0	0	0	0	0	0	0	0	0	0	0	0	0	0	0	1	0	0	0	0	0	0	0	0	0	0	0	0	0	0	0	0	0	0
ACGGACTCTCAAAGCG-1_1	0	0	0	0	0	0	0	0	0	0	0	0.2148467	0	0	0	0	0	0	0	0	0	0	0	0	0.2947819	0	0	0	0	0	0	0	0	0	0	0.1681027	0	0	0	0.3222687	0	0	0	0	0	0	0	0	0
ACGGATGGTGCGGATA-1_1	0	0	0.08010404	0	0	0	0.20014538	0	0	0	0	0	0	0	0	0	0	0	0	0	0	0	0	0	0.2620431	0	0	0	0	0	0.45770748	0	0	0	0	0	0	0	0	0	0	0	0	0	0	0	0	0	0
ACGGCGACGATGGGAA-1_1	0	0	0.06512977	0	0	0	0.09781806	0	0	0	0	0	0	0	0	0	0	0.47305081	0	0	0	0	0	0	0	0	0	0	0	0	0.36400136	0	0	0	0	0	0	0	0	0	0	0	0	0	0	0	0	0	0
ACGTAGATTGCTGATG-1_1	0	0	0	0	0	0	0	0	0	0	0	0	0	0	0	0	0	0	0	0	0	0	0	0	1	0	0	0	0	0	0	0	0	0	0	0	0	0	0	0	0	0	0	0	0	0	0	0	0
ACGTTAATGTCGAAGA-1_1	0	0	0	0	0	0	0	0	0.6156541	0	0	0	0	0	0	0	0	0	0	0	0	0	0	0	0	0	0	0	0	0	0	0.3843459	0	0	0	0	0	0	0	0	0	0	0	0	0	0	0	0	0
ACGTTAGATTTGCCCG-1_1	0	0	0	0	0	0	0	0	0	0	0.8278729	0	0	0	0	0	0	0	0	0	0	0	0	0	0	0	0	0	0	0	0	0	0	0	0	0	0	0	0	0	0	0	0	0	0	0	0	0	0.1721271
ACTACGCGTTAGAATT-1_1	0	0	0.2325067	0	0	0	0	0	0	0	0	0	0	0	0	0	0	0	0	0	0	0	0	0	0.30600781	0	0	0	0	0	0	0	0	0	0	0	0	0	0	0.36180883	0	0	0	0	0	0	0	0	0.09967666
ACTCAATAAAGGCACG-1_1	0	0	0	0	0	0	0	0	0	0.4036586	0.1224861	0.2703001	0	0	0	0	0	0	0	0	0	0	0	0	0	0	0	0	0	0	0	0	0	0	0	0	0	0	0	0	0	0	0	0	0	0	0	0	0.2035552
ACTCCCTAATGCTAAA-1_1	0	0	0	0	0	0	0.1930162	0	0	0	0	0	0	0	0	0	0	0	0	0	0	0	0	0	0.7452515	0	0	0	0	0	0	0	0	0	0	0	0	0	0	0	0	0	0	0	0	0	0	0	0.0617323
ACTCCCTAGAATAGTA-1_1	0	0	0.06082499	0	0	0	0.09325375	0	0	0	0	0	0	0	0	0	0	0.55187382	0	0	0	0	0	0	0	0	0	0	0	0	0.29404744	0	0	0	0	0	0	0	0	0	0	0	0	0	0	0	0	0	0
ACTCGTCAGTAATCCC-1_1	0	0	0.1441711	0	0	0	0	0	0	0	0	0	0	0	0	0	0	0.6121035	0	0	0	0	0	0	0	0	0	0	0	0	0.2437254	0	0	0	0	0	0	0	0	0	0	0	0	0	0	0	0	0	0
ACTCTCTGACTTAGGT-1_1	0	0	0.1135587	0	0	0	0	0	0	0	0	0	0	0	0	0	0	0.8864413	0	0	0	0	0	0	0	0	0	0	0	0	0	0	0	0	0	0	0	0	0	0	0	0	0	0	0	0	0	0	0
ACTCTTGTATAGTAAC-1_1	0	0	0	0	0	0	0.134477	0	0.2037783	0	0	0	0	0	0	0	0	0	0	0	0	0	0	0	0	0	0	0	0	0	0.6617447	0	0	0	0	0	0	0	0	0	0	0	0	0	0	0	0	0	0
ACTGAATGGCGAAAGT-1_1	0	0	0.219096	0	0	0	0.1801485	0	0	0	0	0	0	0	0	0	0	0.6007555	0	0	0	0	0	0	0	0	0	0	0	0	0	0	0	0	0	0	0	0	0	0	0	0	0	0	0	0	0	0	0
ACTGTCCAGGATTATA-1_1	0	0	0	0	0	0	0	0.3641734	0	0	0	0	0	0	0	0	0	0	0	0	0	0	0	0	0	0	0	0	0	0	0.6358266	0	0	0	0	0	0	0	0	0	0	0	0	0	0	0	0	0	0
ACTGTCTTCTTTAGAA-1_1	0	0	0	0	0	0	0	0	0	0	0	0	0	0	0	0	0	0	0	0	0	0	0	0	1	0	0	0	0	0	0	0	0	0	0	0	0	0	0	0	0	0	0	0	0	0	0	0	0
ACTTACGCATCCACGC-1_1	0	0	0.1568102	0	0	0	0.1496365	0	0	0	0	0	0	0	0	0	0	0	0	0	0	0	0	0	0.2524796	0	0	0	0	0	0.4410737	0	0	0	0	0	0	0	0	0	0	0	0	0	0	0	0	0	0
ACTTATACTTACCCGG-1_1	0	0	0.06160226	0	0	0	0.1900237	0	0	0.56894092	0	0	0	0	0	0	0	0	0	0	0	0	0	0	0	0	0	0	0	0	0.17943311	0	0	0	0	0	0	0	0	0	0	0	0	0	0	0	0	0	0
ACTTATTAGGATCGGT-1_1	0	0	0	0	0	0	0	0.7964921	0	0	0	0.2035079	0	0	0	0	0	0	0	0	0	0	0	0	0	0	0	0	0	0	0	0	0	0	0	0	0	0	0	0	0	0	0	0	0	0	0	0	0
ACTTATTTATGTGCCA-1_1	0	0	0.2027464	0	0	0	0	0	0	0.2936108	0.3687862	0	0	0	0	0	0	0	0	0	0	0	0	0	0	0	0	0	0	0	0	0	0	0	0	0	0	0	0	0	0	0	0	0	0	0	0	0	0.1348567
ACTTCAGGCTGATCCC-1_1	0	0	0.05745271	0	0	0	0.10651707	0	0.51443478	0	0	0	0	0	0	0	0	0	0	0	0	0	0	0	0	0	0	0	0	0	0.32159544	0	0	0	0	0	0	0	0	0	0	0	0	0	0	0	0	0	0
ACTTCGCCATACGCAC-1_1	0	0	0.05365319	0	0	0	0.21000198	0	0	0.73634483	0	0	0	0	0	0	0	0	0	0	0	0	0	0	0	0	0	0	0	0	0	0	0	0	0	0	0	0	0	0	0	0	0	0	0	0	0	0	0
ACTTGACTCCCTCTTT-1_1	0	0	0	0	0	0	0.1428732	0	0.8571268	0	0	0	0	0	0	0	0	0	0	0	0	0	0	0	0	0	0	0	0	0	0	0	0	0	0	0	0	0	0	0	0	0	0	0	0	0	0	0	0
ACTTTCCTATAGCTTC-1_1	0	0	0	0	0	0	0.1767396	0	0	0.4694742	0.1407449	0.2130413	0	0	0	0	0	0	0	0	0	0	0	0	0	0	0	0	0	0	0	0	0	0	0	0	0	0	0	0	0	0	0	0	0	0	0	0	0
AGAACGTGGTACATTC-1_1	0	0	0.05926438	0	0	0	0.23444452	0	0	0.70629111	0	0	0	0	0	0	0	0	0	0	0	0	0	0	0	0	0	0	0	0	0	0	0	0	0	0	0	0	0	0	0	0	0	0	0	0	0	0	0
AGAAGGTTGCCGAATT-1_1	0	0	0.2728978	0	0	0	0	0	0	0	0.5017514	0	0	0	0	0	0	0	0	0	0	0	0	0	0	0	0	0	0	0	0	0	0	0	0	0	0	0	0	0	0	0	0	0	0	0	0	0	0.2253508
AGACCCACCGCTGATC-1_1	0	0.254453	0	0	0	0	0	0	0	0	0	0	0	0	0	0	0.5992649	0	0	0	0	0	0	0	0	0	0	0	0	0	0	0	0	0	0	0	0	0	0	0	0	0	0	0	0	0	0	0	0.1462821
AGACCCGCCCTCCTCG-1_1	0	0	0	0	0	0	0.2663784	0	0	0.7336216	0	0	0	0	0	0	0	0	0	0	0	0	0	0	0	0	0	0	0	0	0	0	0	0	0	0	0	0	0	0	0	0	0	0	0	0	0	0	0
AGACGACGATGCCGCT-1_1	0	0	0.1960032	0	0	0	0	0	0	0	0	0	0.305525	0	0	0	0	0	0	0	0	0	0	0	0	0	0	0	0	0	0	0	0	0	0	0.4984718	0	0	0	0	0	0	0	0	0	0	0	0	0
AGACTAGCCTTCCAGA-1_1	0	0	0	0	0	0	0	0	0	0.6450281	0	0	0	0	0	0	0	0	0	0	0	0	0	0	0	0	0	0	0	0	0	0	0	0	0	0.3549719	0	0	0	0	0	0	0	0	0	0	0	0	0
AGATAACTTCAGGGCC-1_1	0	0	0	0	0	0	0	0	0	1	0	0	0	0	0	0	0	0	0	0	0	0	0	0	0	0	0	0	0	0	0	0	0	0	0	0	0	0	0	0	0	0	0	0	0	0	0	0	0
AGATACCGGTGTTCAC-1_1	0	0	0	0	0	0	0	0	0	0	0.6952543	0	0	0	0	0	0	0	0	0	0	0	0	0	0	0	0	0	0	0	0	0	0	0	0	0	0	0	0	0	0	0	0	0	0	0	0	0	0.3047457
AGATACTCAAGATCGA-1_1	0	0	0.2255124	0	0	0	0	0	0	0	0	0	0	0	0	0	0	0.7744876	0	0	0	0	0	0	0	0	0	0	0	0	0	0	0	0	0	0	0	0	0	0	0	0	0	0	0	0	0	0	0
AGATCTCAGGTGTGAT-1_1	0	0	0	0	0	0	0.2173413	0	0	0.7826587	0	0	0	0	0	0	0	0	0	0	0	0	0	0	0	0	0	0	0	0	0	0	0	0	0	0	0	0	0	0	0	0	0	0	0	0	0	0	0
AGATGACTCGCCCACG-1_1	0	0	0.2253701	0	0	0	0	0	0	0.4496108	0.1699391	0	0	0	0	0	0	0	0	0.1550799	0	0	0	0	0	0	0	0	0	0	0	0	0	0	0	0	0	0	0	0	0	0	0	0	0	0	0	0	0
AGATTATAGGACGTTT-1_1	0	0	0	0	0	0	0	0.4982616	0	0	0	0	0	0	0	0	0	0	0	0	0	0	0	0	0	0	0	0	0	0	0.5017384	0	0	0	0	0	0	0	0	0	0	0	0	0	0	0	0	0	0
AGCAAAGGCCGCTAGT-1_1	0	0	0.1063577	0	0	0	0.2212299	0	0	0	0	0	0	0	0	0	0	0	0	0	0	0	0	0	0.6724124	0	0	0	0	0	0	0	0	0	0	0	0	0	0	0	0	0	0	0	0	0	0	0	0
AGCAACATATCTTATT-1_1	0	0	0	0	0	0	0.09328331	0	0	0	0.42995384	0.47676285	0	0	0	0	0	0	0	0	0	0	0	0	0	0	0	0	0	0	0	0	0	0	0	0	0	0	0	0	0	0	0	0	0	0	0	0	0
AGCACCAGTACTCACG-1_1	0.319504	0	0.2794151	0	0	0	0	0	0	0.4010809	0	0	0	0	0	0	0	0	0	0	0	0	0	0	0	0	0	0	0	0	0	0	0	0	0	0	0	0	0	0	0	0	0	0	0	0	0	0	0
AGCACTACCTCACCAG-1_1	0	0	0.04714175	0	0	0	0.13459097	0	0	0	0	0	0	0	0	0	0	0	0	0	0	0	0	0	0.25261752	0	0	0	0	0	0.56564976	0	0	0	0	0	0	0	0	0	0	0	0	0	0	0	0	0	0
AGCACTTAAGGACGCC-1_1	0	0	0.314297	0	0	0	0	0	0	0	0	0	0	0	0	0	0	0	0	0	0	0	0	0	0	0	0	0	0	0	0	0	0	0	0	0.685703	0	0	0	0	0	0	0	0	0	0	0	0	0
AGCAGCCAGATGAATA-1_1	0	0	0	0	0	0	0.2265315	0	0	0	0	0	0	0	0	0	0	0	0	0	0	0	0	0	0.7734685	0	0	0	0	0	0	0	0	0	0	0	0	0	0	0	0	0	0	0	0	0	0	0	0
AGCATATCAATATGCT-1_1	0	0	0.1627784	0	0	0.8372216	0	0	0	0	0	0	0	0	0	0	0	0	0	0	0	0	0	0	0	0	0	0	0	0	0	0	0	0	0	0	0	0	0	0	0	0	0	0	0	0	0	0	0
AGCGACAGGAACGGTC-1_1	0	0	0.2818821	0	0	0	0	0	0	0	0.4252955	0	0	0	0	0	0	0	0	0	0	0	0	0	0	0	0	0	0	0	0.1734177	0	0	0	0	0	0	0	0	0	0	0	0	0	0	0	0	0	0.1194047
AGCGACATCCCATTCA-1_1	0	0	0	0	0	0	0.2732749	0	0	0.4740764	0	0	0	0	0	0	0	0	0	0.2526487	0	0	0	0	0	0	0	0	0	0	0	0	0	0	0	0	0	0	0	0	0	0	0	0	0	0	0	0	0
AGCGACCAACGATATT-1_1	0	0	0.1020633	0	0	0	0	0	0	0.6272148	0	0	0	0	0	0	0	0	0	0	0	0	0	0	0	0	0	0	0	0	0.2707219	0	0	0	0	0	0	0	0	0	0	0	0	0	0	0	0	0	0
AGCGCATAATGAATCG-1_1	0	0	0.1272778	0	0	0	0.2164616	0	0	0	0	0	0	0	0	0	0	0	0	0	0	0	0	0	0.328376	0	0	0	0	0	0.3278846	0	0	0	0	0	0	0	0	0	0	0	0	0	0	0	0	0	0
AGCGTGGTATTCTACT-1_1	0	0	0	0	0	0	0.1268051	0	0	0	0	0	0	0	0	0	0	0	0	0	0	0	0	0	0	0	0	0	0	0	0	0	0	0	0	0	0	0	0	0	0	0	0	0	0	0.8731949	0	0	0
AGCTCCTTCGCACATC-1_1	0	0	0.3896669	0	0	0	0.1500824	0	0.1676524	0	0	0	0	0	0	0	0	0	0	0	0	0	0	0	0	0	0	0	0	0	0.2925982	0	0	0	0	0	0	0	0	0	0	0	0	0	0	0	0	0	0
AGCTCTAGACGTTCCA-1_1	0	0	0.2941159	0	0	0	0	0	0	0	0	0	0	0	0	0	0	0	0	0	0	0	0	0	0	0	0	0	0	0	0	0	0	0	0	0	0	0	0	0	0	0	0	0	0	0.7058841	0	0	0
AGCTCTTTACTCAGTT-1_1	0	0	0.2142005	0	0	0	0	0	0	0	0.5197537	0	0	0	0	0	0	0.1368647	0	0	0	0	0	0	0	0	0	0	0	0	0	0	0	0	0	0	0	0	0	0	0	0	0	0	0	0	0	0	0.1291811
AGGAAGCTGTCCGCCG-1_1	0	0	0.2223768	0	0	0	0	0	0	0	0	0	0	0	0	0	0	0	0	0	0	0	0	0	0	0	0	0	0	0	0.3333951	0	0.1545301	0	0	0	0	0	0	0.289698	0	0	0	0	0	0	0	0	0
AGGACAGTCGAATCCC-1_1	0	0	0.1875228	0	0	0	0	0	0	0	0.275979	0	0	0	0	0	0	0	0	0	0	0	0	0	0	0	0	0	0	0	0.2897859	0	0	0	0	0	0	0	0	0	0	0	0	0	0	0	0	0	0.2467123
AGGACGACCCATTAGA-1_1	0	0	0.3324621	0	0	0	0	0	0	0.6675379	0	0	0	0	0	0	0	0	0	0	0	0	0	0	0	0	0	0	0	0	0	0	0	0	0	0	0	0	0	0	0	0	0	0	0	0	0	0	0
AGGATATAGGGATTTA-1_1	0	0	0.2289047	0	0	0	0	0	0	0	0	0	0	0	0	0	0	0	0	0	0	0	0	0	0	0	0	0	0	0	0	0	0	0	0	0.6366075	0	0	0	0.1344878	0	0	0	0	0	0	0	0	0
AGGCAGGGAGCGTACT-1_1	0	0	0	0	0	0	0	0	0	0	0	0.2594711	0	0	0	0	0	0	0	0	0	0	0	0	0.1946314	0	0	0	0	0	0	0	0	0	0	0.3081496	0	0	0	0.2377478	0	0	0	0	0	0	0	0	0
AGGCCACCCGTTATGA-1_1	0	0	0	0	0	0	0	0	0	0	0	0	0.2214277	0	0	0	0	0	0	0	0	0	0	0	0	0	0	0	0	0	0	0	0	0	0	0.7785723	0	0	0	0	0	0	0	0	0	0	0	0	0
AGGCTTCCCGAAGAAG-1_1	0	0	0.1608174	0	0	0	0.1406	0	0.241599	0	0	0	0	0	0	0	0	0	0	0	0	0	0	0	0	0	0	0	0	0	0.4569836	0	0	0	0	0	0	0	0	0	0	0	0	0	0	0	0	0	0
AGGGACTCTACGCGAC-1_1	0	0	0.07296253	0	0	0	0.21210688	0	0	0	0	0	0	0	0	0	0	0	0	0	0	0	0	0	0.71493059	0	0	0	0	0	0	0	0	0	0	0	0	0	0	0	0	0	0	0	0	0	0	0	0
AGGGTGCTCTCGAGGG-1_1	0	0	0.1489873	0	0	0	0	0	0	0.3568625	0	0	0	0	0	0	0	0	0	0	0	0	0	0	0	0	0	0	0	0	0	0	0	0	0	0.4081014	0	0	0	0	0	0	0	0	0	0	0	0	0.0860488
AGGGTTCCCTTTGGTT-1_1	0	0	0.19581857	0	0	0	0.09795388	0	0	0	0	0	0	0	0	0	0	0	0	0	0	0	0	0	0	0	0	0	0	0	0.27455171	0	0	0	0	0.43167583	0	0	0	0	0	0	0	0	0	0	0	0	0
AGGGTTTAGTTCGGGA-1_1	0	0	0	0	0	0	0	0	0	0	0	0	0	0	0	0	0	0	0	0	0	0	0	0	1	0	0	0	0	0	0	0	0	0	0	0	0	0	0	0	0	0	0	0	0	0	0	0	0
AGGTTTCACACACCTT-1_1	0	0	0	0	0	0	0.1169375	0	0	0	0	0	0	0	0	0	0.2045179	0	0	0	0	0	0	0	0	0	0	0	0	0	0	0	0	0	0	0	0	0	0	0	0	0	0	0	0	0.6785446	0	0	0
AGTACGGGCACCTGGC-1_1	0	0	0.1379623	0	0	0	0.1479086	0	0	0.5357524	0	0	0	0	0	0	0	0	0	0.1783767	0	0	0	0	0	0	0	0	0	0	0	0	0	0	0	0	0	0	0	0	0	0	0	0	0	0	0	0	0
AGTATTTGGCACGACC-1_1	0	0	0	0	0	0	0.1104322	0	0	0	0	0.1848442	0	0	0	0	0	0	0	0	0	0	0	0	0	0	0	0	0	0	0.1967183	0	0	0	0	0.5080053	0	0	0	0	0	0	0	0	0	0	0	0	0
AGTCAACACCACCATC-1_1	0	0	0.2926849	0	0	0	0	0	0	0	0.3316782	0	0	0	0	0	0	0	0	0.228451	0	0	0	0	0	0	0	0	0	0	0	0	0	0	0	0	0	0	0	0	0	0	0	0	0	0	0	0	0.1471858
AGTCAAGATGACACTT-1_1	0	0	0	0.1953597	0	0	0	0	0	0.3357455	0.1912878	0.2776069	0	0	0	0	0	0	0	0	0	0	0	0	0	0	0	0	0	0	0	0	0	0	0	0	0	0	0	0	0	0	0	0	0	0	0	0	0
AGTCGACGGTCTCAAG-1_1	0	0	0.2104639	0	0	0	0	0	0	0.4302927	0	0	0	0	0	0	0	0	0	0.2004786	0	0	0	0	0	0	0	0	0	0	0	0	0	0	0	0	0	0	0	0	0	0	0	0	0	0	0	0	0.1587648
AGTCTTCTCCTCAAAT-1_1	0	0	0	0	0	0	0.184873	0	0	0.4025681	0.1224223	0.2901366	0	0	0	0	0	0	0	0	0	0	0	0	0	0	0	0	0	0	0	0	0	0	0	0	0	0	0	0	0	0	0	0	0	0	0	0	0
AGTGACCTACTTTACG-1_1	0	0	0	0	0	0	0	0	0.6632867	0.3367133	0	0	0	0	0	0	0	0	0	0	0	0	0	0	0	0	0	0	0	0	0	0	0	0	0	0	0	0	0	0	0	0	0	0	0	0	0	0	0
AGTGAGACTTCCAGTA-1_1	0	0	0.05940086	0	0	0	0.16340134	0	0	0.7771978	0	0	0	0	0	0	0	0	0	0	0	0	0	0	0	0	0	0	0	0	0	0	0	0	0	0	0	0	0	0	0	0	0	0	0	0	0	0	0
AGTGATATGAGTAGTT-1_1	0	0	0	0	0	0	0	0	0	0	0	0	0	0	0	0	0	0.6580697	0	0	0	0	0	0	0	0	0	0	0	0	0.3419303	0	0	0	0	0	0	0	0	0	0	0	0	0	0	0	0	0	0
AGTGATTCAAGCAGGA-1_1	0	0	0.08857233	0	0	0	0.16006066	0	0	0.75136701	0	0	0	0	0	0	0	0	0	0	0	0	0	0	0	0	0	0	0	0	0	0	0	0	0	0	0	0	0	0	0	0	0	0	0	0	0	0	0
AGTGCGTAGCTCGTAA-1_1	0	0	0.501476	0	0	0	0	0	0	0	0.1700152	0	0	0	0	0	0	0	0	0	0	0	0	0	0.2135079	0	0	0	0	0	0	0	0	0	0	0	0	0	0	0	0	0	0	0	0	0	0	0	0.1150009
AGTTAAACACTTGCGA-1_1	0	0	0.2872847	0	0	0	0	0	0	0.2392322	0.4734831	0	0	0	0	0	0	0	0	0	0	0	0	0	0	0	0	0	0	0	0	0	0	0	0	0	0	0	0	0	0	0	0	0	0	0	0	0	0
AGTTCCTACAGAATTA-1_1	0	0	0	0	0	0	0	0	0	1	0	0	0	0	0	0	0	0	0	0	0	0	0	0	0	0	0	0	0	0	0	0	0	0	0	0	0	0	0	0	0	0	0	0	0	0	0	0	0
AGTTCCTATTTATGTT-1_1	0	0.1986264	0	0	0	0	0	0	0	0	0	0	0	0	0	0	0	0	0	0	0	0	0	0	0	0	0	0	0	0	0.3948549	0.4065187	0	0	0	0	0	0	0	0	0	0	0	0	0	0	0	0	0
AGTTTGCACCTGCCTC-1_1	0	0	0.1114073	0	0	0	0.1954407	0	0	0	0	0	0	0	0	0	0	0	0	0	0	0	0	0	0.2476805	0	0	0	0	0	0.4454716	0	0	0	0	0	0	0	0	0	0	0	0	0	0	0	0	0	0
AGTTTGGCCAGACCTA-1_1	0	0	0.0736173	0	0	0.3926259	0	0	0	0	0	0	0.2185583	0	0	0	0	0	0	0	0	0	0	0	0	0	0	0	0	0	0	0	0	0	0	0	0	0	0	0.3151984	0	0	0	0	0	0	0	0	0
ATAAACGGACCCGTAA-1_1	0	0.4877001	0	0	0	0	0.11016	0	0	0	0	0	0	0	0	0	0	0	0	0	0	0	0	0	0	0	0	0	0	0	0.2826733	0.1194666	0	0	0	0	0	0	0	0	0	0	0	0	0	0	0	0	0
ATAACGCCGGAGGGTC-1_1	0	0	0.2484164	0	0	0	0.1716211	0	0	0.3990178	0	0	0	0	0	0	0	0	0	0.1809446	0	0	0	0	0	0	0	0	0	0	0	0	0	0	0	0	0	0	0	0	0	0	0	0	0	0	0	0	0
ATAACGGAGTCCAACG-1_1	0	0	0.07652528	0	0	0	0.20392469	0	0	0.71955003	0	0	0	0	0	0	0	0	0	0	0	0	0	0	0	0	0	0	0	0	0	0	0	0	0	0	0	0	0	0	0	0	0	0	0	0	0	0	0
ATAAGGTGGAGAACAT-1_1	0	0	0.08306953	0	0	0	0.14367819	0	0	0	0	0	0	0	0	0	0.3968397	0	0	0	0	0	0	0	0	0	0	0	0	0	0.37641258	0	0	0	0	0	0	0	0	0	0	0	0	0	0	0	0	0	0
ATAAGTTACCGCGACG-1_1	0	0	0	0	0	0	0.1263676	0	0.415159	0	0	0	0	0	0	0	0	0.2245726	0	0	0	0	0	0	0	0	0	0	0	0	0.2339008	0	0	0	0	0	0	0	0	0	0	0	0	0	0	0	0	0	0
ATAATAGCTGTTGAAT-1_1	0	0.49894807	0.07451534	0	0	0	0.12184331	0	0	0	0	0	0	0	0	0	0	0	0	0	0	0	0	0	0	0	0	0	0	0	0	0	0	0	0	0	0	0	0.30469328	0	0	0	0	0	0	0	0	0	0
ATAATCTTGGAGAACC-1_1	0	0	0.1885824	0	0	0	0	0	0	0	0	0	0	0	0	0	0	0	0	0	0	0	0	0	0	0	0	0	0	0	0.2246911	0	0	0	0	0.2269732	0	0	0	0.3597534	0	0	0	0	0	0	0	0	0
ATACAGGCCCTCCAAT-1_1	0	0	0	0	0	0	0.2456132	0	0	0	0	0	0	0	0	0	0	0	0	0	0	0	0	0	0.7543868	0	0	0	0	0	0	0	0	0	0	0	0	0	0	0	0	0	0	0	0	0	0	0	0
ATACCTAACCAAGAAA-1_1	0	0	0.05778632	0	0	0	0.14533238	0	0	0	0	0	0	0	0	0	0	0	0	0	0	0	0	0	0.7968813	0	0	0	0	0	0	0	0	0	0	0	0	0	0	0	0	0	0	0	0	0	0	0	0
ATACGCCGGCGAAACC-1_1	0	0	0.1223815	0	0	0	0	0	0	0	0	0	0	0	0	0	0	0	0	0	0	0	0	0	0	0	0	0	0	0	0.3935837	0	0	0	0	0	0	0	0	0	0	0	0	0	0	0.4840348	0	0	0
ATACGTACTTAGCCAC-1_1	0	0	0.06820138	0	0	0	0.19343335	0	0	0	0	0	0	0	0	0	0	0	0	0	0	0	0	0	0.73836527	0	0	0	0	0	0	0	0	0	0	0	0	0	0	0	0	0	0	0	0	0	0	0	0
ATACGTCCACTCCTGT-1_1	0	0	0	0	0	0	0	0	0	0	0.5895544	0.2792346	0	0	0	0	0	0	0	0	0	0	0	0	0	0	0	0	0	0	0	0	0	0	0	0	0	0	0	0	0	0	0	0	0	0	0	0	0.131211
ATAGACGAAGAGAAAG-1_1	0	0	0	0	0	0	0	0	0	0.7496592	0	0.2503408	0	0	0	0	0	0	0	0	0	0	0	0	0	0	0	0	0	0	0	0	0	0	0	0	0	0	0	0	0	0	0	0	0	0	0	0	0
ATAGAGTACTGGGACA-1_1	0	0	0.1849937	0	0	0	0	0	0	0.419915	0	0	0	0	0	0	0	0	0	0	0	0	0	0	0	0	0	0	0	0	0	0	0	0	0	0.3950914	0	0	0	0	0	0	0	0	0	0	0	0	0
ATAGGCGGCTATAGAA-1_1	0	0	0.2357657	0	0	0	0	0	0	0	0.7642343	0	0	0	0	0	0	0	0	0	0	0	0	0	0	0	0	0	0	0	0	0	0	0	0	0	0	0	0	0	0	0	0	0	0	0	0	0	0
ATAGGTTGGGCAGATG-1_1	0	0	0	0	0	0	0	0	0	0.418049	0.1194664	0.2867279	0	0	0	0	0	0	0	0	0	0	0	0	0	0	0	0	0	0	0	0	0	0	0	0	0	0	0	0	0	0	0	0	0	0	0	0	0.1757567
ATAGTGAAGCGTTCTC-1_1	0	0	0	0	0	0	0	0	0	0	0	0	0	0	0	0	0	1	0	0	0	0	0	0	0	0	0	0	0	0	0	0	0	0	0	0	0	0	0	0	0	0	0	0	0	0	0	0	0
ATATCTTAGGGCCTTC-1_1	0	0	0	0	0	0	0	0	0.2769742	0	0	0	0	0	0	0	0	0	0	0	0	0	0	0	0	0	0	0	0	0	0.7230258	0	0	0	0	0	0	0	0	0	0	0	0	0	0	0	0	0	0
ATATTCAGTTAAACCT-1_1	0	0	0	0	0	0	0	0	0	0	0.6197745	0	0	0	0	0	0	0	0	0	0	0	0	0	0	0	0	0	0	0	0	0	0	0	0	0	0	0	0	0	0	0	0	0	0	0	0	0	0.3802255
ATATTCCACATAGTGA-1_1	0	0	0.07873113	0	0	0	0.12861102	0	0	0	0	0	0	0	0	0	0.19114687	0	0	0	0	0	0	0	0	0	0	0	0	0	0.60151098	0	0	0	0	0	0	0	0	0	0	0	0	0	0	0	0	0	0
ATATTTAACCCTCAAG-1_1	0	0	0.4322778	0	0	0	0	0	0	0	0	0	0	0	0	0	0	0	0	0	0	0	0	0	0.5677222	0	0	0	0	0	0	0	0	0	0	0	0	0	0	0	0	0	0	0	0	0	0	0	0
ATCAAACGAAGGTTTG-1_1	0	0	0.2193999	0	0	0	0.1086712	0	0	0	0	0	0	0	0	0	0	0	0	0	0	0	0	0	0	0	0	0	0	0	0	0	0	0	0.6719289	0	0	0	0	0	0	0	0	0	0	0	0	0	0
ATCACGTGCTAATTAA-1_1	0	0	0.1454519	0	0	0	0	0	0	0	0.6096526	0	0	0	0	0	0	0	0	0	0	0	0	0	0	0	0	0	0	0	0	0	0	0	0	0	0	0	0	0	0	0	0	0	0	0	0	0	0.2448955
ATCACTTCATCCTCGC-1_1	0	0	0.19751591	0	0	0	0	0	0	0	0	0	0.1482442	0	0	0	0	0	0	0	0	0	0	0	0	0	0	0	0	0	0	0	0	0	0	0.56147633	0	0	0	0	0	0	0	0	0	0	0	0	0.09276356
ATCAGACGGCACGCCG-1_1	0	0	0.3438206	0	0	0	0	0	0	0	0.2349169	0	0	0	0	0	0	0.4212625	0	0	0	0	0	0	0	0	0	0	0	0	0	0	0	0	0	0	0	0	0	0	0	0	0	0	0	0	0	0	0
ATCATCCAATATTTGT-1_1	0	0	0	0	0	0	0	0	0	0	0	0	0	0	0	0	0	0.6452691	0	0	0	0	0	0	0	0	0	0	0	0	0	0	0	0	0	0	0.3547309	0	0	0	0	0	0	0	0	0	0	0	0
ATCCAGGATTCGTGAA-1_1	0	0	0.3087201	0	0	0	0	0	0	0	0.3010397	0.1632775	0	0	0	0	0	0	0	0	0	0	0	0	0	0	0	0	0	0	0	0	0	0	0	0	0	0	0	0	0	0	0	0	0	0	0	0	0.2269626
ATCCTACCTAAGCTCT-1_1	0	0	0.1390172	0	0	0	0	0	0	0	0	0	0	0	0	0	0	0.8609828	0	0	0	0	0	0	0	0	0	0	0	0	0	0	0	0	0	0	0	0	0	0	0	0	0	0	0	0	0	0	0
ATCCTGCGTGGAATGG-1_1	0	0	0.1694129	0	0	0	0	0	0.3413684	0	0	0	0	0	0	0	0	0.4892188	0	0	0	0	0	0	0	0	0	0	0	0	0	0	0	0	0	0	0	0	0	0	0	0	0	0	0	0	0	0	0
ATCGACCCAATACAGA-1_1	0	0	0	0	0	0	0	0	0	0	0	0	0	0	0	0	0	0.5231788	0	0	0	0	0	0	0	0	0	0	0	0	0.4768212	0	0	0	0	0	0	0	0	0	0	0	0	0	0	0	0	0	0
ATCGACTCTTTCCGTT-1_1	0	0	0	0	0	0	0.212338	0	0	0.787662	0	0	0	0	0	0	0	0	0	0	0	0	0	0	0	0	0	0	0	0	0	0	0	0	0	0	0	0	0	0	0	0	0	0	0	0	0	0	0
ATCGCACGCCGGGAGA-1_1	0	0	0.06644386	0	0	0	0.19040075	0	0	0.74315539	0	0	0	0	0	0	0	0	0	0	0	0	0	0	0	0	0	0	0	0	0	0	0	0	0	0	0	0	0	0	0	0	0	0	0	0	0	0	0
ATCGGAGACAGACGGC-1_1	0	0	0.06411425	0	0	0	0.1403602	0	0	0	0	0	0	0	0	0	0.2738964	0	0	0	0	0	0	0	0.52162915	0	0	0	0	0	0	0	0	0	0	0	0	0	0	0	0	0	0	0	0	0	0	0	0
ATCTGGGCTGTTCTTG-1_1	0	0	0.169498	0	0	0	0.1775098	0	0	0	0	0	0	0	0	0	0	0	0	0	0	0	0	0	0.3603855	0	0	0	0	0	0.2926066	0	0	0	0	0	0	0	0	0	0	0	0	0	0	0	0	0	0
ATCTGGTTAAGACTGT-1_1	0	0	0.04438295	0	0	0	0.19926856	0	0	0.75634849	0	0	0	0	0	0	0	0	0	0	0	0	0	0	0	0	0	0	0	0	0	0	0	0	0	0	0	0	0	0	0	0	0	0	0	0	0	0	0
ATCTTGACCTGCAACG-1_1	0	0	0.257285	0	0	0	0	0	0	0	0	0	0	0	0	0	0	0	0	0.1135838	0	0	0	0	0	0	0	0	0	0	0	0	0	0	0	0.3638401	0	0	0	0.265291	0	0	0	0	0	0	0	0	0
ATGACTATGCGACATT-1_1	0	0	0	0	0	0	0	0	0	0.2234148	0.5265774	0	0	0	0	0	0	0	0	0	0	0	0	0	0	0	0	0	0	0	0	0	0	0	0	0	0	0	0	0	0	0	0	0	0	0	0	0	0.2500078
ATGATGCAATGGTACA-1_1	0	0	0	0	0	0	0	0	0	0	0	0	0	0	0	0	0	1	0	0	0	0	0	0	0	0	0	0	0	0	0	0	0	0	0	0	0	0	0	0	0	0	0	0	0	0	0	0	0
ATGCACTACCGCATTG-1_1	0	0	0.3309488	0	0	0	0	0	0	0	0	0	0	0	0	0	0	0	0	0.2065547	0	0	0	0	0	0	0	0	0	0	0	0	0	0	0.4624965	0	0	0	0	0	0	0	0	0	0	0	0	0	0
ATGCATGATCCAGGAT-1_1	0	0	0.09726596	0	0	0	0.1934261	0	0	0.70930794	0	0	0	0	0	0	0	0	0	0	0	0	0	0	0	0	0	0	0	0	0	0	0	0	0	0	0	0	0	0	0	0	0	0	0	0	0	0	0
ATGCCATTTGCGACCA-1_1	0	0	0	0	0	0	0	0	0	0	0.8131976	0	0	0	0	0	0	0	0	0	0	0	0	0	0	0	0	0	0	0	0	0	0	0	0	0	0	0	0	0	0	0	0	0	0	0	0	0	0.1868024
ATGCCGGTCTTGCATA-1_1	0	0	0.1567253	0	0	0	0.1735824	0	0	0.4934282	0	0	0	0	0	0	0	0	0	0.176264	0	0	0	0	0	0	0	0	0	0	0	0	0	0	0	0	0	0	0	0	0	0	0	0	0	0	0	0	0
ATGCGACAGTCCCATT-1_1	0	0	0	0	0	0	0	0	0	0	0	0	0	0	0	0	0	0	0	0	0	0	0	0	0	0	0	0	0	0	1	0	0	0	0	0	0	0	0	0	0	0	0	0	0	0	0	0	0
ATGCTCTGGCGCGGTA-1_1	0	0	0	0	0	0	0.151867	0	0	0	0	0.1808836	0	0	0	0	0	0	0	0	0	0	0	0	0.4860245	0	0	0	0	0	0	0	0	0	0	0.1812248	0	0	0	0	0	0	0	0	0	0	0	0	0
ATGGATTGACCAAACG-1_1	0	0	0	0	0	0	0.2276784	0	0	0.7723216	0	0	0	0	0	0	0	0	0	0	0	0	0	0	0	0	0	0	0	0	0	0	0	0	0	0	0	0	0	0	0	0	0	0	0	0	0	0	0
ATGGGCCTCGGCCTCT-1_1	0	0	0	0	0	0	0	0	0	0	0.6049686	0	0	0	0	0	0	0	0	0	0	0	0	0	0	0	0	0	0	0	0.1250495	0	0	0	0	0	0	0	0	0	0	0	0	0	0	0	0	0	0.2699819
ATGGTCGCGTGGTTTC-1_1	0	0	0.2102128	0	0	0	0	0	0	0	0.4204878	0	0	0	0	0	0	0	0	0	0	0	0	0	0	0	0	0	0	0	0.1915938	0	0	0	0	0	0	0	0	0	0	0	0	0	0	0	0	0	0.1777055
ATGTGCATCCGACGCA-1_1	0	0	0.08984084	0	0	0	0.18693689	0	0	0.39359051	0	0	0	0	0	0	0	0	0	0.32963176	0	0	0	0	0	0	0	0	0	0	0	0	0	0	0	0	0	0	0	0	0	0	0	0	0	0	0	0	0
ATGTGGACATCTTGAT-1_1	0	0	0.08110616	0	0	0	0	0	0.3963135	0	0	0	0	0	0	0	0	0.28398435	0	0	0	0	0	0	0	0	0	0	0	0	0.23859599	0	0	0	0	0	0	0	0	0	0	0	0	0	0	0	0	0	0
ATTAAACATGCGGACC-1_1	0	0	0.1905833	0	0	0	0	0	0	0	0	0	0	0	0	0	0	0	0	0	0	0	0	0	0	0	0	0	0	0	0	0	0	0	0	0	0	0	0	0	0	0	0	0	0	0.8094167	0	0	0
ATTAATACTACGCGGG-1_1	0	0	0	0	0	0	0	0	0	0.12582	0.2804095	0.41507	0	0	0	0	0	0	0	0	0	0	0	0	0	0	0	0	0	0	0	0	0	0	0	0	0	0	0	0	0	0	0	0	0	0	0	0	0.1787005
ATTACGCGCTGGCAGG-1_1	0	0	0.18363409	0	0	0.71724215	0	0	0	0	0	0	0	0	0	0	0	0	0	0	0	0	0	0	0	0	0	0	0	0	0	0	0	0	0	0	0	0	0	0	0	0	0	0	0	0	0	0	0.09912376
ATTAGGCGATGCTTTC-1_1	0	0	0	0	0	0	0	0	0	0	0	0	0	0	0	0	0	1	0	0	0	0	0	0	0	0	0	0	0	0	0	0	0	0	0	0	0	0	0	0	0	0	0	0	0	0	0	0	0
ATTCATATACTGTCCA-1_1	0	0	0	0	0	0	0.07915605	0	0	0	0	0	0	0	0	0	0	0	0	0	0	0	0	0	0	0	0	0	0	0	0.40185337	0.31027527	0	0	0	0	0	0	0.20871532	0	0	0	0	0	0	0	0	0	0
ATTGAAGATCTTAGTG-1_1	0	0	0	0	0	0	0	0	0	1	0	0	0	0	0	0	0	0	0	0	0	0	0	0	0	0	0	0	0	0	0	0	0	0	0	0	0	0	0	0	0	0	0	0	0	0	0	0	0
ATTGCTGCTCCTCCAT-1_1	0	0	0	0	0	0	0	0	0	0.2938828	0	0.3982673	0	0	0	0	0	0	0	0.3078499	0	0	0	0	0	0	0	0	0	0	0	0	0	0	0	0	0	0	0	0	0	0	0	0	0	0	0	0	0
ATTTACAGTTTACTGG-1_1	0	0	0.192696	0	0	0.807304	0	0	0	0	0	0	0	0	0	0	0	0	0	0	0	0	0	0	0	0	0	0	0	0	0	0	0	0	0	0	0	0	0	0	0	0	0	0	0	0	0	0	0
CAAACGAGTATCGCAG-1_1	0	0	0.1146221	0	0	0	0	0	0.3496055	0	0	0	0	0	0	0	0	0.2245671	0	0	0	0	0	0	0	0	0	0	0	0	0.3112054	0	0	0	0	0	0	0	0	0	0	0	0	0	0	0	0	0	0
CAAACGGTCGCACTTT-1_1	0	0	0	0	0	0	0	0	0	0	0	0.2677535	0	0	0	0	0	0	0	0.1489102	0	0	0	0	0	0	0	0	0	0	0	0	0	0	0.4746288	0	0	0	0	0	0	0	0	0	0	0	0	0	0.1087075
CAAATGTCCTTCCGTG-1_1	0	0	0.1474027	0	0	0	0	0	0.8525973	0	0	0	0	0	0	0	0	0	0	0	0	0	0	0	0	0	0	0	0	0	0	0	0	0	0	0	0	0	0	0	0	0	0	0	0	0	0	0	0
CAACTGCTCATCCGAT-1_1	0	0	0	0	0	0	0	0	0	0	0	0	0	0	0	0	0	0	0	0	0	0	0	0	0	0	0	0.3486483	0	0	0.2132578	0	0	0	0	0.2461707	0	0	0	0	0	0	0	0	0	0	0	0	0.1919232
CAAGAGGGCGGAGTAC-1_1	0	0	0.1088531	0	0	0	0	0	0.3835114	0	0	0	0	0	0	0	0	0.5076355	0	0	0	0	0	0	0	0	0	0	0	0	0	0	0	0	0	0	0	0	0	0	0	0	0	0	0	0	0	0	0
CAAGATATTATAACGT-1_1	0	0	0	0	0	0	0	0	0	0.3260032	0.4950321	0	0	0	0	0	0	0	0	0	0	0	0	0	0	0	0	0	0	0	0	0	0	0	0	0	0	0	0	0	0	0	0	0	0	0	0	0	0.1789647
CAAGCAACGTCGGAGT-1_1	0	0	0	0	0	0	0	0	0	0	0.4361459	0.297229	0	0	0	0	0	0	0	0.1294917	0	0	0	0	0	0	0	0	0	0	0	0	0	0	0	0	0	0	0	0	0	0	0	0	0	0	0	0	0.1371333
CAAGGATCGCATGTTC-1_1	0	0	0	0	0	0	0	0	0.6155424	0	0	0	0	0	0	0	0	0	0	0	0	0	0	0	0	0	0	0	0	0	0	0.3844576	0	0	0	0	0	0	0	0	0	0	0	0	0	0	0	0	0
CAAGTGTGGTTGCAAA-1_1	0	0	0.2374826	0	0	0.6067381	0.1557793	0	0	0	0	0	0	0	0	0	0	0	0	0	0	0	0	0	0	0	0	0	0	0	0	0	0	0	0	0	0	0	0	0	0	0	0	0	0	0	0	0	0
CAATAAACCTTGGCCC-1_1	0	0	0.06167973	0	0	0	0.20073824	0	0	0.73758203	0	0	0	0	0	0	0	0	0	0	0	0	0	0	0	0	0	0	0	0	0	0	0	0	0	0	0	0	0	0	0	0	0	0	0	0	0	0	0
CAATATTCTTGACCTA-1_1	0	0	0	0	0	0	0	0	0	0	0	0.3545906	0	0	0	0	0	0	0	0	0	0	0	0	0	0	0	0	0	0	0.3646504	0	0	0	0	0.280759	0	0	0	0	0	0	0	0	0	0	0	0	0
CAATGCGAGAAGTATC-1_1	0	0	0.06479028	0	0	0	0.17068818	0	0	0	0	0	0	0	0	0	0	0	0	0	0	0	0	0	0	0	0	0	0	0	0.76452154	0	0	0	0	0	0	0	0	0	0	0	0	0	0	0	0	0	0
CAATGGATCTCTACCA-1_1	0	0	0.1878944	0	0	0.5530467	0	0	0	0	0	0	0.1338508	0	0	0	0	0	0	0	0	0	0	0	0	0	0	0	0	0	0.1252081	0	0	0	0	0	0	0	0	0	0	0	0	0	0	0	0	0	0
CAATTAAGGGTGATGA-1_1	0	0	0	0	0	0	0	0	0	0	0	0.2089465	0	0	0	0	0	0	0	0	0	0	0	0	0.7910535	0	0	0	0	0	0	0	0	0	0	0	0	0	0	0	0	0	0	0	0	0	0	0	0
CAATTTCGTATAAGGG-1_1	0	0	0	0	0	0	0	0	0.2296901	0	0	0	0	0	0	0	0.7703099	0	0	0	0	0	0	0	0	0	0	0	0	0	0	0	0	0	0	0	0	0	0	0	0	0	0	0	0	0	0	0	0
CACAATGAGCTGCTAT-1_1	0	0	0.1802665	0	0	0	0	0	0	0	0	0	0	0	0	0	0	0.8197335	0	0	0	0	0	0	0	0	0	0	0	0	0	0	0	0	0	0	0	0	0	0	0	0	0	0	0	0	0	0	0
CACACGCGCTGTCTTA-1_1	0	0	0.1194866	0	0	0	0.1552256	0	0	0.5879581	0	0	0	0	0	0	0	0	0	0.1373298	0	0	0	0	0	0	0	0	0	0	0	0	0	0	0	0	0	0	0	0	0	0	0	0	0	0	0	0	0
CACAGCACCCACGGCA-1_1	0	0	0	0	0	0	0	0	0.4936628	0	0	0	0	0	0	0	0	0	0	0	0	0	0	0	0	0	0	0	0	0	0.5063372	0	0	0	0	0	0	0	0	0	0	0	0	0	0	0	0	0	0
CACAGCTAGGGAGTGA-1_1	0	0	0.1263853	0	0	0	0.1997315	0	0	0.4134394	0	0	0	0	0	0	0	0	0	0.2604438	0	0	0	0	0	0	0	0	0	0	0	0	0	0	0	0	0	0	0	0	0	0	0	0	0	0	0	0	0
CACATATTAGCAGGAT-1_1	0	0	0.0661357	0	0	0	0.1123027	0	0.6276996	0	0	0	0	0	0	0	0	0	0	0	0	0	0	0	0	0	0	0	0	0	0.193862	0	0	0	0	0	0	0	0	0	0	0	0	0	0	0	0	0	0
CACATCTCACCGACGA-1_1	0	0	0.07854079	0	0	0	0.24210752	0	0	0	0	0	0	0	0	0	0	0	0	0	0	0	0	0	0.44081884	0	0	0	0	0	0.23853285	0	0	0	0	0	0	0	0	0	0	0	0	0	0	0	0	0	0
CACATGATTCAGCAAC-1_1	0	0	0	0	0	0	0	0	0	0	0	0	0	0	0	0	1	0	0	0	0	0	0	0	0	0	0	0	0	0	0	0	0	0	0	0	0	0	0	0	0	0	0	0	0	0	0	0	0
CACCCGGTTTGTGACT-1_1	0	0	0.2157207	0	0	0	0	0	0	0	0.4662741	0	0	0	0	0	0	0	0	0	0	0	0	0	0	0	0	0	0	0	0.179359	0	0	0	0	0	0	0	0	0	0	0	0	0	0	0	0	0	0.1386463
CACCCTAACAAGATCT-1_1	0	0	0.07635886	0	0	0	0.20425085	0	0	0	0	0	0	0	0	0	0	0	0	0	0	0	0	0	0.31513642	0	0	0	0	0	0.40425388	0	0	0	0	0	0	0	0	0	0	0	0	0	0	0	0	0	0
CACCGCCAGAAGGTTT-1_1	0	0	0	0	0	0	0.2885871	0	0	0.7114129	0	0	0	0	0	0	0	0	0	0	0	0	0	0	0	0	0	0	0	0	0	0	0	0	0	0	0	0	0	0	0	0	0	0	0	0	0	0	0
CACCGTTAGGGATCAC-1_1	0	0	0.1774158	0	0	0	0	0	0	0	0.2826644	0	0	0	0	0	0	0	0	0	0	0	0	0	0.193751	0	0	0	0	0	0	0	0	0	0	0.3461688	0	0	0	0	0	0	0	0	0	0	0	0	0
CACGCACAGCGCAGCT-1_1	0	0	0	0	0	0	0.1556277	0	0	0.4154159	0	0.2934563	0	0	0	0	0	0	0	0.1355002	0	0	0	0	0	0	0	0	0	0	0	0	0	0	0	0	0	0	0	0	0	0	0	0	0	0	0	0	0
CACGCAGCGAGGCTTT-1_1	0	0	0	0	0	0	0	0	0	0.7340297	0.2659703	0	0	0	0	0	0	0	0	0	0	0	0	0	0	0	0	0	0	0	0	0	0	0	0	0	0	0	0	0	0	0	0	0	0	0	0	0	0
CACGTCGGCAACCTCT-1_1	0	0	0	0	0	0	0	0	0	0	0.5125949	0.3000786	0	0	0	0	0	0	0	0	0	0	0	0	0.1873265	0	0	0	0	0	0	0	0	0	0	0	0	0	0	0	0	0	0	0	0	0	0	0	0
CACGTTCGTGCTCTAG-1_1	0	0	0	0	0	0	0	0	0	0.2462814	0.2245142	0.2837977	0	0	0	0	0	0	0	0	0	0	0	0	0	0	0	0	0	0	0	0	0	0	0	0	0	0	0	0	0	0	0	0	0	0	0	0	0.2454067
CACTCAAGAGCTATGG-1_1	0	0	0	0	0	0	0	0	0	0	0	0	0	0	0	0	0	0	0	0	0	0	0	0	0	0	0	0	0	0	0	0	0	0	0	0	0	0	0	0	0	0	0	0	0	0	1	0	0
CACTCGAGCTGAACAA-1_1	0	0	0.06330413	0	0	0	0.08330746	0	0	0	0	0	0	0	0	0	0	0.53073828	0	0	0	0	0	0	0	0	0	0	0	0	0.32265013	0	0	0	0	0	0	0	0	0	0	0	0	0	0	0	0	0	0
CACTTAATCAGACGGA-1_1	0	0	0	0	0	0	0	0	0	0	0	0.6622839	0	0	0	0	0	0	0	0.3377161	0	0	0	0	0	0	0	0	0	0	0	0	0	0	0	0	0	0	0	0	0	0	0	0	0	0	0	0	0
CAGAACTTAGCCCTCT-1_1	0	0	0.13151017	0	0	0	0.08434121	0	0	0	0	0	0	0	0	0	0	0.46725221	0	0	0	0	0	0	0	0	0	0	0	0	0.31689641	0	0	0	0	0	0	0	0	0	0	0	0	0	0	0	0	0	0
CAGACACCGATCGCTG-1_1	0	0	0.09111939	0	0	0	0.15714956	0	0	0	0	0	0	0	0	0	0	0	0	0	0	0	0	0	0.75173105	0	0	0	0	0	0	0	0	0	0	0	0	0	0	0	0	0	0	0	0	0	0	0	0
CAGAGCATGAGCTTGC-1_1	0	0	0.1970211	0	0	0	0.1373014	0	0	0.4989519	0	0	0	0	0	0	0	0	0	0	0	0	0	0	0	0	0	0.1667256	0	0	0	0	0	0	0	0	0	0	0	0	0	0	0	0	0	0	0	0	0
CAGAGGCGATGCATGA-1_1	0	0	0.08229606	0	0	0	0.21311076	0	0	0	0	0	0	0	0	0	0	0	0	0	0	0	0	0	0.31662257	0	0	0	0	0	0.38797061	0	0	0	0	0	0	0	0	0	0	0	0	0	0	0	0	0	0
CAGATACTAACATAGT-1_1	0	0	0.15476697	0	0	0	0	0	0	0.22465507	0	0	0	0	0	0	0	0	0	0	0	0	0	0	0	0	0	0	0	0	0	0	0	0	0	0.53024863	0	0	0	0	0	0	0	0	0	0	0	0	0.09032934
CAGCAGCCCGTTCCTT-1_1	0	0	0	0	0	0	0.1930798	0	0	0.8069202	0	0	0	0	0	0	0	0	0	0	0	0	0	0	0	0	0	0	0	0	0	0	0	0	0	0	0	0	0	0	0	0	0	0	0	0	0	0	0
CAGCCTCCTGCAGAGG-1_1	0	0	0.1815881	0	0	0	0	0	0	0.272533	0	0	0	0	0	0	0	0	0	0	0	0	0	0	0	0	0	0	0	0	0	0	0	0	0	0.275901	0	0	0	0.2699779	0	0	0	0	0	0	0	0	0
CAGCGATTCCCTTCAA-1_1	0	0	0.1384295	0	0	0	0.159785	0	0	0	0	0	0	0	0	0	0	0	0	0	0	0	0	0	0.2840542	0	0	0	0	0	0.4177312	0	0	0	0	0	0	0	0	0	0	0	0	0	0	0	0	0	0
CAGCTCACTGAGACAT-1_1	0	0	0	0	0	0	0	0	0	0	0	0	0	0	0	0	0	1	0	0	0	0	0	0	0	0	0	0	0	0	0	0	0	0	0	0	0	0	0	0	0	0	0	0	0	0	0	0	0
CAGGATATATCGTTGT-1_1	0	0	0.1578365	0	0	0	0	0	0	0	0	0	0	0	0	0	0	0	0	0	0	0	0	0	0	0	0	0	0	0	0	0	0	0	0	0	0	0	0	0	0	0	0	0	0	0.8421635	0	0	0
CAGGCCGTTTGGGTGT-1_1	0	0	0	0	0	0	0	0	0	0	0.7390254	0	0	0	0	0	0	0	0	0	0	0	0	0	0	0	0	0	0	0	0	0	0	0	0	0	0	0	0	0	0	0	0	0	0	0	0	0	0.2609746
CAGGCGCCATGCTAGG-1_1	0	0	0.07565234	0	0	0	0.11406769	0	0	0	0	0	0	0	0	0	0	0.32909952	0	0	0	0	0	0	0	0	0	0	0	0	0.48118045	0	0	0	0	0	0	0	0	0	0	0	0	0	0	0	0	0	0
CAGTCTGTATACTGGG-1_1	0	0	0	0	0	0	0	0	0	0	0	0	0	0	0	0	0	0	0	0	0	0	0	0	0	0	0	0	0	0	0.5016785	0	0	0	0	0	0	0	0	0	0	0	0	0	0	0.4983215	0	0	0
CAGTGTCGGCTGGCCC-1_1	0	0	0	0	0	0	0	0	0	0	0	0.3270568	0	0	0	0	0	0	0	0	0	0	0	0	0	0	0	0	0	0	0	0	0	0	0.6729432	0	0	0	0	0	0	0	0	0	0	0	0	0	0
CATAACGGACAGTCGT-1_1	0	0	0.12015016	0	0	0.64508532	0	0	0	0	0	0	0	0	0	0	0	0	0	0	0	0	0	0	0	0	0	0	0	0	0	0	0	0	0	0	0	0	0	0.15548778	0	0	0	0	0	0	0	0	0.07927674
CATAAGAAGCTTGGCT-1_1	0	0	0.07689298	0	0	0	0.2234918	0	0	0	0	0	0	0	0	0	0	0	0	0	0	0	0	0	0.4120898	0	0	0	0	0	0.28752542	0	0	0	0	0	0	0	0	0	0	0	0	0	0	0	0	0	0
CATACCCGTACCCAGT-1_1	0	0	0	0	0	0	0	0	0	0	0	0.276112	0	0	0	0	0	0	0	0	0	0	0	0	0	0	0	0	0	0	0	0	0	0	0	0.440546	0	0	0	0.283342	0	0	0	0	0	0	0	0	0
CATACGGCGTCTGGGC-1_1	0	0	0	0	0	0	0	0	0	0	0	0	0	0	0	0	0	0.7059018	0	0	0	0	0	0	0	0	0	0	0	0	0	0	0	0	0	0	0	0	0	0	0	0	0	0	0.2940982	0	0	0	0
CATACTATGTAATTGT-1_1	0	0	0	0	0	0	0	0	0	0	0.251403	0.5127418	0	0	0	0	0	0	0	0.2358551	0	0	0	0	0	0	0	0	0	0	0	0	0	0	0	0	0	0	0	0	0	0	0	0	0	0	0	0	0
CATAGCGTTGCCCACC-1_1	0	0	0	0	0	0	0.1183115	0	0	0	0.2014403	0.2427937	0	0	0	0	0	0	0	0	0	0	0	0	0	0	0	0	0	0	0.4374545	0	0	0	0	0	0	0	0	0	0	0	0	0	0	0	0	0	0
CATAGTCCACAAGAAC-1_1	0	0	0.157019	0	0	0.6533447	0	0	0	0	0	0	0	0	0	0	0	0	0	0	0	0	0	0	0	0	0	0	0	0	0	0	0	0	0	0	0	0	0	0.1150413	0	0	0	0	0	0	0	0	0.0745949
CATATAGGTACAGTCA-1_1	0	0	0	0	0	0	0	0	0	0.2820032	0	0	0	0	0	0	0	0	0	0	0	0	0	0	0	0	0	0	0	0	0	0	0	0	0	0	0	0	0	0	0	0	0	0	0	0.7179968	0	0	0
CATCATTACCCTGAGG-1_1	0	0	0	0	0	0	0	0	0	0	0	0.23511336	0	0	0	0	0	0	0	0	0	0	0	0.06605311	0	0	0	0	0	0	0	0	0	0	0	0.69883353	0	0	0	0	0	0	0	0	0	0	0	0	0
CATCGGACGGGTTAAT-1_1	0	0	0	0	0	0	0	0	0	0	0	0	0	0	0	0	0	0.5558123	0	0	0	0	0	0	0	0	0	0	0	0	0	0.4441877	0	0	0	0	0	0	0	0	0	0	0	0	0	0	0	0	0
CATGAGATGCACTCTC-1_1	0	0	0.1869344	0	0	0	0.1555242	0	0	0	0	0	0	0	0	0	0	0	0	0	0	0	0	0	0.6575415	0	0	0	0	0	0	0	0	0	0	0	0	0	0	0	0	0	0	0	0	0	0	0	0
CATGGCAGGAAGATCG-1_1	0	0	0.1870634	0	0	0	0	0	0	0.5445739	0	0	0	0	0	0	0	0	0	0.2683627	0	0	0	0	0	0	0	0	0	0	0	0	0	0	0	0	0	0	0	0	0	0	0	0	0	0	0	0	0
CATGGGTATGCCTTAT-1_1	0	0	0.05856908	0	0	0	0.17378808	0	0	0	0	0	0	0	0	0	0	0	0	0	0	0	0	0	0.28687563	0	0	0	0	0	0.48076721	0	0	0	0	0	0	0	0	0	0	0	0	0	0	0	0	0	0
CATGGTAAGTAGCGTT-1_1	0	0	0	0	0	0	0	0	0	0	0	0	0	0	0	0	0	1	0	0	0	0	0	0	0	0	0	0	0	0	0	0	0	0	0	0	0	0	0	0	0	0	0	0	0	0	0	0	0
CATGGTCTAGATACCG-1_1	0	0	0	0	0	0	0.164724	0	0	0.4219159	0.1641086	0.2492515	0	0	0	0	0	0	0	0	0	0	0	0	0	0	0	0	0	0	0	0	0	0	0	0	0	0	0	0	0	0	0	0	0	0	0	0	0
CATGTAAGAGACATTT-1_1	0	0	0.1395369	0	0	0	0	0	0	0	0	0	0	0	0	0	0	0	0	0	0	0	0	0	0	0	0	0	0	0	0	0	0	0	0	0.7207739	0	0	0	0	0	0	0	0	0	0	0	0	0.1396892
CATGTCTCATTTATGG-1_1	0	0	0.2702362	0	0	0	0	0	0	0	0	0	0	0	0	0	0	0.7297638	0	0	0	0	0	0	0	0	0	0	0	0	0	0	0	0	0	0	0	0	0	0	0	0	0	0	0	0	0	0	0
CATTATGCTTGTTGTG-1_1	0	0	0	0	0	0	0.2487321	0	0	0.7512679	0	0	0	0	0	0	0	0	0	0	0	0	0	0	0	0	0	0	0	0	0	0	0	0	0	0	0	0	0	0	0	0	0	0	0	0	0	0	0
CATTTGAGTGGTACGT-1_1	0	0	0	0	0	0	0.1250857	0	0	0	0	0	0	0	0	0	0	0	0	0	0	0	0	0	0.5491478	0	0	0	0	0	0.3257665	0	0	0	0	0	0	0	0	0	0	0	0	0	0	0	0	0	0
CCAACGATGCACTGAT-1_1	0	0	0.1479482	0	0	0.4800451	0	0	0	0	0	0	0	0	0	0	0	0	0	0	0	0	0	0	0	0	0	0	0	0	0	0	0	0	0	0	0	0	0	0.2809058	0	0	0	0	0	0	0	0	0.0911009
CCAAGACTTCTGCGAA-1_1	0	0	0	0.1595425	0	0	0	0	0	0.2971614	0.2511365	0.2921596	0	0	0	0	0	0	0	0	0	0	0	0	0	0	0	0	0	0	0	0	0	0	0	0	0	0	0	0	0	0	0	0	0	0	0	0	0
CCAAGCGTAACTCGTA-1_1	0	0	0	0	0	0	0.1362859	0.1571836	0	0	0	0	0	0	0	0	0	0	0	0	0	0	0	0	0	0	0	0	0	0	0.7065306	0	0	0	0	0	0	0	0	0	0	0	0	0	0	0	0	0	0
CCAATAGTGCCGTCGA-1_1	0	0	0.368979	0	0	0	0	0	0	0.631021	0	0	0	0	0	0	0	0	0	0	0	0	0	0	0	0	0	0	0	0	0	0	0	0	0	0	0	0	0	0	0	0	0	0	0	0	0	0	0
CCAATGTCACAGCAAG-1_1	0	0	0.3477792	0	0	0	0	0	0	0	0	0	0	0	0	0	0	0	0	0	0	0	0	0	0.6522208	0	0	0	0	0	0	0	0	0	0	0	0	0	0	0	0	0	0	0	0	0	0	0	0
CCACAATGTACGTCTT-1_1	0	0	0.1797507	0	0	0	0.1612608	0	0	0.4492258	0	0	0	0	0	0	0	0	0	0.2097627	0	0	0	0	0	0	0	0	0	0	0	0	0	0	0	0	0	0	0	0	0	0	0	0	0	0	0	0	0
CCACACTGAGATATTA-1_1	0	0	0	0	0	0	0	0	0	0	0	0.2318643	0	0	0	0	0	0.7681357	0	0	0	0	0	0	0	0	0	0	0	0	0	0	0	0	0	0	0	0	0	0	0	0	0	0	0	0	0	0	0
CCACAGTACCCATCCT-1_1	0	0	0.2130928	0	0	0	0	0	0	0	0.6034149	0	0	0	0	0	0	0	0	0	0	0	0	0	0	0	0	0	0	0	0	0	0	0	0	0	0	0	0	0	0	0	0	0	0	0	0	0	0.1834923
CCACCAACTTTACTGT-1_1	0.2873599	0	0.1694824	0	0	0	0	0	0	0	0	0	0	0	0	0	0	0	0	0	0	0	0	0	0	0	0	0	0	0	0.3830795	0	0	0	0	0	0	0	0	0	0	0	0	0	0	0	0	0	0.1600782
CCACCCAAGGAAAGTG-1_1	0	0	0.1616026	0	0	0	0	0	0	0	0	0	0	0	0	0	0	0.8383974	0	0	0	0	0	0	0	0	0	0	0	0	0	0	0	0	0	0	0	0	0	0	0	0	0	0	0	0	0	0	0
CCAGAAAGCAACTCAT-1_1	0	0	0.186979	0	0	0	0.1306077	0	0	0	0	0	0	0	0	0	0	0	0	0	0	0	0	0	0	0	0	0	0	0	0.2338897	0	0	0	0	0.4485236	0	0	0	0	0	0	0	0	0	0	0	0	0
CCAGATAGTTGAGTGA-1_1	0	0	0.2624417	0	0	0	0	0	0	0.3644121	0.1742914	0	0	0	0	0	0	0	0	0.1988548	0	0	0	0	0	0	0	0	0	0	0	0	0	0	0	0	0	0	0	0	0	0	0	0	0	0	0	0	0
CCAGGGACGTGGCCTC-1_1	0	0	0.2002712	0	0	0	0	0	0	0.7997288	0	0	0	0	0	0	0	0	0	0	0	0	0	0	0	0	0	0	0	0	0	0	0	0	0	0	0	0	0	0	0	0	0	0	0	0	0	0	0
CCAGTCTTGTCATAGA-1_1	0	0	0.1703112	0	0	0	0.1303473	0	0	0	0	0	0	0	0	0	0	0	0	0	0	0	0	0	0.3767824	0	0	0	0	0	0	0	0	0	0	0.3225591	0	0	0	0	0	0	0	0	0	0	0	0	0
CCATGCCTGTTTAGTA-1_1	0	0	0	0	0	0	0	0	0.660228	0	0	0	0	0	0	0	0	0	0	0	0	0	0	0	0	0	0	0.339772	0	0	0	0	0	0	0	0	0	0	0	0	0	0	0	0	0	0	0	0	0
CCATTAGCGATAATCC-1_1	0	0	0	0	0	0	0	0	0	1	0	0	0	0	0	0	0	0	0	0	0	0	0	0	0	0	0	0	0	0	0	0	0	0	0	0	0	0	0	0	0	0	0	0	0	0	0	0	0
CCATTCCCTGCCCACA-1_1	0	0	0	0	0	0	0	0	0	0.6918345	0	0.3081655	0	0	0	0	0	0	0	0	0	0	0	0	0	0	0	0	0	0	0	0	0	0	0	0	0	0	0	0	0	0	0	0	0	0	0	0	0
CCCAAACATGCTGCTC-1_1	0	0	0.07207833	0	0	0	0.20179287	0	0	0.7261288	0	0	0	0	0	0	0	0	0	0	0	0	0	0	0	0	0	0	0	0	0	0	0	0	0	0	0	0	0	0	0	0	0	0	0	0	0	0	0
CCCAACATACGTCGCG-1_1	0	0	0	0	0	0	0	0	0	0	0.4077069	0.5922931	0	0	0	0	0	0	0	0	0	0	0	0	0	0	0	0	0	0	0	0	0	0	0	0	0	0	0	0	0	0	0	0	0	0	0	0	0
CCCAATTTCACAACTT-1_1	0	0	0	0	0	0	0	0	0	0	0.67422296	0.24096763	0	0	0	0	0	0	0	0	0	0	0	0.08480941	0	0	0	0	0	0	0	0	0	0	0	0	0	0	0	0	0	0	0	0	0	0	0	0	0
CCCGCAGCGCGAACTA-1_1	0	0	0.06348282	0	0	0	0.09368195	0	0	0	0	0	0	0	0	0	0.84283524	0	0	0	0	0	0	0	0	0	0	0	0	0	0	0	0	0	0	0	0	0	0	0	0	0	0	0	0	0	0	0	0
CCCGTCAGCGTCTGAC-1_1	0	0	0.1477112	0	0	0	0	0	0	0	0	0	0	0	0	0	0	0	0	0	0	0	0	0	0	0	0	0	0	0	0	0	0	0	0	0.3482686	0	0	0	0.5040202	0	0	0	0	0	0	0	0	0
CCCTGAAATGAGTTGA-1_1	0	0	0	0	0	0	0	0	0	0	0	0.2421229	0	0	0	0	0	0	0	0	0	0	0	0	0	0	0	0	0	0	0.2501652	0	0	0	0	0.3626657	0	0	0	0	0	0	0	0	0	0	0	0	0.1450462
CCGAACCTTCCCGGCC-1_1	0	0	0.05869245	0	0	0	0.12697872	0	0	0	0	0	0	0	0	0	0	0.35847563	0	0	0	0	0	0	0	0	0	0	0	0	0.45585319	0	0	0	0	0	0	0	0	0	0	0	0	0	0	0	0	0	0
CCGCACAAAGACCAAC-1_1	0	0	0.1429086	0	0	0	0	0	0	0	0	0	0	0	0	0	0	0.8570914	0	0	0	0	0	0	0	0	0	0	0	0	0	0	0	0	0	0	0	0	0	0	0	0	0	0	0	0	0	0	0
CCGCGGAATGCGTCAC-1_1	0	0	0.07236812	0	0	0	0.13631728	0	0	0	0	0	0	0	0	0	0	0	0	0	0	0	0	0	0.7913146	0	0	0	0	0	0	0	0	0	0	0	0	0	0	0	0	0	0	0	0	0	0	0	0
CCGCTATCAGCACCAG-1_1	0	0.18712169	0.06688977	0	0	0	0	0	0	0	0	0	0	0	0	0	0	0.3825048	0	0	0	0	0	0	0	0	0	0	0	0	0	0.36348374	0	0	0	0	0	0	0	0	0	0	0	0	0	0	0	0	0
CCGCTTACCTCACTCT-1_1	0	0	0	0	0	0	0	0	0	0	0.36778	0.4541619	0	0	0	0	0	0	0	0	0	0	0	0	0	0	0	0	0	0	0	0	0	0	0	0	0	0	0	0	0	0	0	0	0	0	0	0	0.1780582
CCGGAGCGTACTTTCT-1_1	0	0	0.1969215	0	0	0	0	0	0	0	0	0	0	0	0	0	0	0	0	0	0	0	0	0	0	0	0	0	0	0	0.2823116	0	0	0	0	0.3433871	0	0	0	0	0	0	0	0	0	0	0	0	0.1773799
CCGGGCGGTCTCGTCA-1_1	0	0	0.09611927	0	0	0	0.19563874	0	0	0.70824199	0	0	0	0	0	0	0	0	0	0	0	0	0	0	0	0	0	0	0	0	0	0	0	0	0	0	0	0	0	0	0	0	0	0	0	0	0	0	0
CCGGGCTGCTCCATAC-1_1	0	0	0.09986946	0	0	0	0.18208967	0	0	0.71804087	0	0	0	0	0	0	0	0	0	0	0	0	0	0	0	0	0	0	0	0	0	0	0	0	0	0	0	0	0	0	0	0	0	0	0	0	0	0	0
CCGGGTTCGAGGTTAC-1_1	0	0	0.20402	0	0	0	0	0	0	0	0.2299188	0	0	0	0	0	0	0	0	0	0	0	0	0	0	0	0	0	0	0	0	0	0	0	0	0.5660613	0	0	0	0	0	0	0	0	0	0	0	0	0
CCGGTTTGTAATTGTG-1_1	0	0	0.1112656	0	0	0	0.1142339	0	0	0	0	0	0	0	0	0	0	0	0	0	0	0	0	0	0	0	0	0	0	0	0	0	0	0	0	0.7745006	0	0	0	0	0	0	0	0	0	0	0	0	0
CCGTAAGTTGGTCCCA-1_1	0	0	0.2300005	0	0	0	0.1410245	0	0	0.4284899	0	0	0	0	0	0	0	0	0	0.200485	0	0	0	0	0	0	0	0	0	0	0	0	0	0	0	0	0	0	0	0	0	0	0	0	0	0	0	0	0
CCGTGTTAAATTCCAT-1_1	0	0	0.227088	0	0	0	0	0	0	0	0.5672624	0	0	0	0	0	0	0	0	0	0	0	0	0	0	0	0	0	0	0	0	0	0	0	0	0	0	0	0	0	0	0	0	0	0	0	0	0	0.2056496
CCTAAATTAACGGTTC-1_1	0	0	0.0930371	0	0	0	0	0	0	0	0	0	0	0	0	0	0	0	0	0	0	0	0	0	0	0	0	0	0	0	0	0	0	0	0	0	0	0	0	0	0	0	0	0	0	0	0.9069629	0	0
CCTAACCCAAACAAGT-1_1	0	0	0.1887296	0	0	0	0	0	0	0.1873162	0.3009807	0	0	0	0	0	0	0	0	0	0	0	0	0	0	0	0	0	0	0	0	0	0	0	0	0	0	0	0	0	0	0	0	0	0	0	0	0	0.3229736
CCTACATTCACAGACG-1_1	0	0	0	0	0	0	0.1673528	0	0	0	0	0.1863937	0	0	0	0	0	0	0	0	0	0	0	0	0	0	0	0	0	0	0.1519027	0	0	0	0	0.4943508	0	0	0	0	0	0	0	0	0	0	0	0	0
CCTACTGCTTACACTT-1_1	0	0	0	0	0	0	0	0	0	0.816439	0	0.183561	0	0	0	0	0	0	0	0	0	0	0	0	0	0	0	0	0	0	0	0	0	0	0	0	0	0	0	0	0	0	0	0	0	0	0	0	0
CCTAGGCGTAGCGATC-1_1	0	0	0.09192843	0	0	0	0.18744017	0	0	0.7206314	0	0	0	0	0	0	0	0	0	0	0	0	0	0	0	0	0	0	0	0	0	0	0	0	0	0	0	0	0	0	0	0	0	0	0	0	0	0	0
CCTATAATGAGTGCCC-1_1	0	0	0.06128734	0	0	0	0.19032052	0	0	0	0	0	0	0	0	0	0	0	0	0	0	0	0	0	0.41018173	0	0	0	0	0	0.33821041	0	0	0	0	0	0	0	0	0	0	0	0	0	0	0	0	0	0
CCTATACCGTCCTGTC-1_1	0	0	0	0	0	0	0.1344884	0	0	0	0	0.275859	0	0	0	0	0	0	0	0	0	0	0	0	0	0	0	0	0	0	0.4424674	0	0	0	0	0.1471852	0	0	0	0	0	0	0	0	0	0	0	0	0
CCTATGGGTTACCGTC-1_1	0	0	0.1338588	0	0	0	0.1992504	0	0	0	0	0	0	0	0	0	0	0	0	0	0	0	0	0	0.6668908	0	0	0	0	0	0	0	0	0	0	0	0	0	0	0	0	0	0	0	0	0	0	0	0
CCTCCGACAATTCAAG-1_1	0	0	0	0	0	0	0	0	0	0	0	0.343769	0.1735466	0	0	0	0	0	0	0	0	0	0	0	0	0	0	0	0	0	0	0	0	0	0	0.4826844	0	0	0	0	0	0	0	0	0	0	0	0	0
CCTCGCGCTGTGCGAT-1_1	0	0	0	0	0	0	0.2320008	0	0	0	0	0	0	0	0	0	0	0	0	0	0	0	0	0	0.7679992	0	0	0	0	0	0	0	0	0	0	0	0	0	0	0	0	0	0	0	0	0	0	0	0
CCTCTAATCTGCCAAG-1_1	0	0	0	0	0	0	0.1632438	0	0	0.3032918	0.2173219	0.3161425	0	0	0	0	0	0	0	0	0	0	0	0	0	0	0	0	0	0	0	0	0	0	0	0	0	0	0	0	0	0	0	0	0	0	0	0	0
CCTCTCTCCCATCTAG-1_1	0	0	0.11311605	0	0	0	0	0	0	0	0.39460765	0	0	0	0	0	0	0	0	0	0	0	0	0	0	0	0	0	0	0	0	0	0	0	0	0.40111902	0	0	0	0	0	0	0	0	0	0	0	0	0.09115728
CCTGAACGATATATTC-1_1	0	0	0	0	0	0	0.1485596	0	0	0.4904055	0	0.1922456	0	0	0	0	0	0	0	0.1687892	0	0	0	0	0	0	0	0	0	0	0	0	0	0	0	0	0	0	0	0	0	0	0	0	0	0	0	0	0
CCTGAATATTTACATA-1_1	0	0	0.2006986	0	0	0	0	0	0	0.3195706	0	0	0	0	0	0	0	0	0	0	0	0	0	0	0	0	0	0	0	0	0	0	0	0	0.3349478	0	0	0	0	0	0	0	0	0	0	0	0	0	0.144783
CCTGACCACCGATGGT-1_1	0	0	0.07136938	0	0	0	0	0	0	0	0	0	0	0	0	0	0	0	0	0	0	0	0	0	0	0	0.24402454	0	0	0	0.37828749	0.30631858	0	0	0	0	0	0	0	0	0	0	0	0	0	0	0	0	0
CCTGCTATTTGAGAAG-1_1	0	0	0	0	0	0	0	0	0	0.7250342	0	0	0	0	0	0	0	0	0	0	0	0	0	0	0	0	0	0	0	0	0	0	0	0	0.2749658	0	0	0	0	0	0	0	0	0	0	0	0	0	0
CCTGGCTAGACCCGCC-1_1	0.4117578	0	0.1758258	0	0	0	0	0	0	0.4124164	0	0	0	0	0	0	0	0	0	0	0	0	0	0	0	0	0	0	0	0	0	0	0	0	0	0	0	0	0	0	0	0	0	0	0	0	0	0	0
CCTGTAAGACATGATA-1_1	0	0	0	0	0	0	0	0	0	0	0.4474953	0.2178113	0	0	0	0	0	0	0	0	0	0	0	0	0	0	0	0	0	0	0	0	0	0	0	0	0	0	0	0	0	0	0	0	0	0	0	0	0.3346934
CCTGTCACCCGGGCTC-1_1	0	0	0.1265319	0	0	0	0.1625458	0	0	0	0	0	0	0	0	0	0	0	0	0	0	0	0	0	0.7109224	0	0	0	0	0	0	0	0	0	0	0	0	0	0	0	0	0	0	0	0	0	0	0	0
CCTGTCGCCCGTAAAT-1_1	0	0	0	0	0	0	0	0	0	0	0	0	0	0	0	0	0	0	0	0	0	0	0	0	0	0	0	0	0	0	1	0	0	0	0	0	0	0	0	0	0	0	0	0	0	0	0	0	0
CCTTTAAGGGAGCACT-1_1	0	0	0	0	0	0.5441287	0	0	0	0	0	0.1942248	0	0	0	0	0	0	0	0	0	0	0	0	0	0	0	0	0	0	0.1401064	0	0	0	0	0	0	0	0	0	0	0	0	0	0	0	0	0	0.1215401
CGAAACGCAATTCATG-1_1	0	0	0.2465824	0	0	0	0	0	0	0	0.5710026	0	0	0	0	0	0	0	0	0	0	0	0	0	0	0	0	0	0	0	0	0	0	0	0	0	0	0	0	0	0	0	0	0	0	0	0	0	0.182415
CGAACAGTATGGGCGT-1_1	0	0	0.2507368	0	0	0	0	0	0	0	0	0	0	0	0	0	0	0	0	0	0	0	0	0	0	0	0	0	0	0	0	0	0	0	0	0.3520147	0	0	0	0.3972485	0	0	0	0	0	0	0	0	0
CGAACCCGCATGCGTC-1_1	0	0	0.1037397	0	0	0	0.1159594	0	0	0	0	0	0	0	0	0	0	0	0	0	0	0	0	0	0.4022007	0	0	0	0	0	0.3781001	0	0	0	0	0	0	0	0	0	0	0	0	0	0	0	0	0	0
CGAAGTTGCTCTGTGT-1_1	0	0	0	0	0	0.62789316	0	0	0	0	0	0.31595981	0	0	0	0	0	0	0	0	0	0	0	0.05614703	0	0	0	0	0	0	0	0	0	0	0	0	0	0	0	0	0	0	0	0	0	0	0	0	0
CGACAATTTGATCTAA-1_1	0	0	0.1240398	0	0	0	0	0	0	0	0.2561557	0	0	0	0	0	0	0	0	0	0	0	0	0	0	0	0	0	0	0	0	0	0	0	0	0.6198044	0	0	0	0	0	0	0	0	0	0	0	0	0
CGACACGCTCCGACAG-1_1	0	0	0	0	0	0	0	0	0	0	0.3773927	0.1493699	0	0	0	0	0	0	0	0	0	0	0	0	0	0	0	0	0	0	0	0	0	0	0	0.310837	0	0	0	0	0	0	0	0	0	0	0	0	0.1624005
CGACAGTTCGCGTTAT-1_1	0	0	0	0	0	0	0	0	0	0	0.6471402	0	0	0	0	0	0	0	0	0	0	0	0	0	0	0	0	0	0	0	0	0	0	0	0	0	0	0	0	0	0	0	0	0	0	0	0	0	0.3528598
CGAGACCCTAGAGTGT-1_1	0	0	0.1427322	0	0	0	0	0	0	0	0	0	0	0	0	0	0	0	0	0	0	0	0	0	0	0	0	0	0	0	0	0	0	0	0	0	0	0	0	0	0	0	0	0	0	0.8572678	0	0	0
CGAGAGATGTGAACCT-1_1	0	0	0.0728722	0	0	0	0.2039531	0	0	0.6083827	0	0	0	0	0	0	0	0	0	0	0	0	0	0	0	0	0	0	0	0	0.1147919	0	0	0	0	0	0	0	0	0	0	0	0	0	0	0	0	0	0
CGAGGCTAAATATGGC-1_1	0	0	0.18331583	0	0	0	0.12325382	0	0	0.60718	0	0	0	0	0	0	0	0	0	0	0	0	0	0	0	0	0	0	0	0	0	0	0	0	0	0	0	0	0	0	0	0	0	0	0	0	0	0	0.08625035
CGAGGGACTGCGGTCG-1_1	0	0	0.1501207	0	0	0	0.1480177	0.7018616	0	0	0	0	0	0	0	0	0	0	0	0	0	0	0	0	0	0	0	0	0	0	0	0	0	0	0	0	0	0	0	0	0	0	0	0	0	0	0	0	0
CGAGTACTAAAGAGGA-1_1	0	0	0	0	0	0	0	0	0	0	0.5597673	0	0	0	0	0	0	0	0	0	0	0	0	0	0	0	0	0	0	0	0	0	0	0	0	0	0	0	0	0	0	0	0	0	0	0	0	0	0.4402327
CGAGTTCTGTCCCACC-1_1	0	0	0.1652194	0	0	0.4501777	0	0	0	0	0	0	0	0	0	0	0	0	0	0	0	0	0	0	0	0	0	0	0	0	0.1294016	0	0	0	0	0	0	0	0	0.2552013	0	0	0	0	0	0	0	0	0
CGAGTTTATCGGACTG-1_1	0	0	0.16968836	0	0	0	0.09945227	0	0	0	0	0	0	0	0	0	0	0	0	0	0	0	0	0	0	0	0	0	0	0	0.1370543	0	0	0	0	0.59380507	0	0	0	0	0	0	0	0	0	0	0	0	0
CGATACCTCGCGGACA-1_1	0.416575	0	0.3285984	0	0	0	0	0	0.2548266	0	0	0	0	0	0	0	0	0	0	0	0	0	0	0	0	0	0	0	0	0	0	0	0	0	0	0	0	0	0	0	0	0	0	0	0	0	0	0	0
CGATCCGACCCAGTGC-1_1	0	0	0	0	0	0	0	0	0	0	0	0.2895081	0	0	0	0	0	0.7104919	0	0	0	0	0	0	0	0	0	0	0	0	0	0	0	0	0	0	0	0	0	0	0	0	0	0	0	0	0	0	0
CGATTCGCCTGGCTGC-1_1	0	0	0.08947379	0	0	0	0.21132306	0	0	0	0	0	0	0	0	0	0	0	0	0	0	0	0	0	0.69920315	0	0	0	0	0	0	0	0	0	0	0	0	0	0	0	0	0	0	0	0	0	0	0	0
CGCAATTAGGGTAATA-1_1	0	0	0.1885029	0	0	0	0	0	0	0.3156981	0	0	0	0	0	0	0	0	0	0	0	0	0	0	0	0	0	0	0	0	0	0	0	0	0.495799	0	0	0	0	0	0	0	0	0	0	0	0	0	0
CGCACATGTCCACTAC-1_1	0	0	0	0	0	0	0	0	0	0.3220869	0.458429	0	0	0	0	0	0	0	0	0	0	0	0	0	0	0	0	0	0	0	0	0	0	0	0	0	0	0	0	0	0	0	0	0	0	0	0	0	0.2194841
CGCATGGTGCGATGCT-1_1	0	0	0	0	0	0	0	0	0	0	0	0	0	0	0	0	0	0.5660334	0	0	0	0	0	0	0	0	0	0	0	0	0	0	0	0	0	0	0	0	0	0	0	0	0	0	0.4339666	0	0	0	0
CGCATTAGCTAATAGG-1_1	0	0	0	0	0	0	0.2526976	0	0	0.7473024	0	0	0	0	0	0	0	0	0	0	0	0	0	0	0	0	0	0	0	0	0	0	0	0	0	0	0	0	0	0	0	0	0	0	0	0	0	0	0
CGCCATCCGATTATGA-1_1	0	0	0.1748316	0	0	0	0	0	0	0	0	0	0	0	0	0	0	0	0	0	0	0	0	0	0	0	0	0	0	0	0.1618815	0	0	0	0	0.4110955	0	0	0	0.2521915	0	0	0	0	0	0	0	0	0
CGCCCAGCACGCCTAG-1_1	0	0	0.2357162	0	0	0	0	0	0	0	0	0	0	0	0	0	0	0	0	0	0	0	0	0	0.2249353	0	0	0	0	0	0	0	0	0	0	0.2553014	0	0	0	0.2840472	0	0	0	0	0	0	0	0	0
CGCCTCCCTCCTCTAT-1_1	0	0	0.1329472	0	0	0	0	0	0	0	0	0	0	0	0	0	0	0.8670528	0	0	0	0	0	0	0	0	0	0	0	0	0	0	0	0	0	0	0	0	0	0	0	0	0	0	0	0	0	0	0
CGCGACCGCGACAGAT-1_1	0	0	0	0	0	0	0.1630643	0	0	0	0	0.234487	0	0	0	0	0	0	0	0	0	0	0	0	0.4162574	0	0	0	0	0	0	0	0	0	0	0	0	0	0	0.1861913	0	0	0	0	0	0	0	0	0
CGCGGCTCAACTTGAA-1_1	0	0	0	0	0	0	0	0	0	0	0	0.2689293	0	0	0	0	0	0	0	0	0	0	0	0	0	0	0	0	0	0	0	0	0	0	0	0.380897	0	0	0	0.239767	0	0	0	0	0	0	0	0	0.1104067
CGCGGGAATTAGGCAG-1_1	0	0	0.07025798	0	0	0	0.18559445	0	0	0.74414757	0	0	0	0	0	0	0	0	0	0	0	0	0	0	0	0	0	0	0	0	0	0	0	0	0	0	0	0	0	0	0	0	0	0	0	0	0	0	0
CGCGTTCATGAAATAC-1_1	0	0	0.1983845	0	0	0	0	0	0	0.8016155	0	0	0	0	0	0	0	0	0	0	0	0	0	0	0	0	0	0	0	0	0	0	0	0	0	0	0	0	0	0	0	0	0	0	0	0	0	0	0
CGCTACGGGACATTTA-1_1	0	0	0	0	0	0	0	0	0	0	0.2554786	0.4389398	0	0	0	0	0	0.3055816	0	0	0	0	0	0	0	0	0	0	0	0	0	0	0	0	0	0	0	0	0	0	0	0	0	0	0	0	0	0	0
CGCTATTCTTAGGCTC-1_1	0	0	0	0	0	0	0	0	1	0	0	0	0	0	0	0	0	0	0	0	0	0	0	0	0	0	0	0	0	0	0	0	0	0	0	0	0	0	0	0	0	0	0	0	0	0	0	0	0
CGCTCTCCGTAGATTA-1_1	0	0	0	0	0	0	0	0	0	0	0.5847577	0.2548652	0	0	0	0	0	0	0	0	0	0	0	0	0	0	0	0	0	0	0	0	0	0	0	0	0	0	0	0	0	0	0	0	0	0	0	0	0.1603771
CGCTGTGACGCCGCAC-1_1	0	0	0.1276988	0	0	0.4383968	0	0	0	0	0	0	0	0	0	0	0	0	0	0	0	0	0	0	0	0	0	0	0	0	0	0	0	0	0	0.4339044	0	0	0	0	0	0	0	0	0	0	0	0	0
CGCTTATTCCCGGTCG-1_1	0	0	0.1316853	0	0	0.757313	0	0	0	0	0	0	0	0	0	0	0	0	0	0	0	0	0	0	0	0	0	0	0	0	0	0	0	0	0	0	0	0	0	0	0	0	0	0	0	0	0	0	0.1110017
CGCTTTCTTGCATTCG-1_1	0	0	0.08348366	0	0	0	0.15473991	0	0	0.69917597	0	0	0	0	0	0	0	0	0	0	0	0	0	0	0	0	0	0	0	0	0	0	0	0	0	0	0	0	0	0	0	0	0	0	0	0	0	0	0.06260046
CGGAAAGAATCAAACG-1_1	0	0	0	0	0	0	0.1203999	0	0	0	0	0.2773271	0	0	0	0	0	0	0	0	0	0	0	0	0	0	0	0	0	0	0.1954947	0	0	0	0	0.4067783	0	0	0	0	0	0	0	0	0	0	0	0	0
CGGAACGTAAACATAG-1_1	0	0	0.116211	0	0	0	0	0	0	0	0	0	0	0	0	0	0	0.5385617	0	0	0	0	0	0	0	0	0	0	0	0	0.3452273	0	0	0	0	0	0	0	0	0	0	0	0	0	0	0	0	0	0
CGGAGCAATTTAATCG-1_1	0	0	0	0	0	0	0.1876756	0	0	0	0	0	0	0	0	0	0	0	0	0	0	0	0	0	0.8123244	0	0	0	0	0	0	0	0	0	0	0	0	0	0	0	0	0	0	0	0	0	0	0	0
CGGAGCATGGCGATCC-1_1	0	0	0	0	0	0	0.1062856	0	0	0	0	0	0	0	0	0	0.3332161	0	0	0	0	0	0	0	0	0	0	0	0	0	0.1857258	0	0	0	0	0	0	0	0	0	0	0	0	0	0	0.3747725	0	0	0
CGGATCCTCAAGGACT-1_1	0	0	0.1720302	0	0	0	0.1752504	0	0	0	0	0	0	0	0	0	0	0	0	0	0	0	0	0	0	0	0	0	0	0	0.3993809	0	0	0	0	0	0	0	0	0.2533385	0	0	0	0	0	0	0	0	0
CGGCCACGCACAAAGT-1_1	0	0	0	0	0	0	0	0	0	0	0	0	0	0	0	0	0	1	0	0	0	0	0	0	0	0	0	0	0	0	0	0	0	0	0	0	0	0	0	0	0	0	0	0	0	0	0	0	0
CGGGAATTTATGTAAA-1_1	0	0	0	0	0	0	0	0	0	0	0	0	0	0	0	0	0	0.1933946	0	0	0	0	0	0	0	0	0.2557504	0	0	0	0.3113573	0.2394977	0	0	0	0	0	0	0	0	0	0	0	0	0	0	0	0	0
CGGGAGCTTCAGTGTA-1_1	0	0	0	0	0	0	0	0	0	0.3830442	0.2561753	0.3607805	0	0	0	0	0	0	0	0	0	0	0	0	0	0	0	0	0	0	0	0	0	0	0	0	0	0	0	0	0	0	0	0	0	0	0	0	0
CGGGATCAATGTAAGA-1_1	0	0	0	0	0	0	0.2184988	0	0	0.7815012	0	0	0	0	0	0	0	0	0	0	0	0	0	0	0	0	0	0	0	0	0	0	0	0	0	0	0	0	0	0	0	0	0	0	0	0	0	0	0
CGGGCAGCTAAACCGC-1_1	0	0	0	0	0	0	0	0	0	0	0	0.3813453	0	0	0	0	0	0.6186547	0	0	0	0	0	0	0	0	0	0	0	0	0	0	0	0	0	0	0	0	0	0	0	0	0	0	0	0	0	0	0
CGGGCCTTCTTTGTAA-1_1	0	0	0	0	0	0	0	0	0	0	0	0	0	0	0	0	0	1	0	0	0	0	0	0	0	0	0	0	0	0	0	0	0	0	0	0	0	0	0	0	0	0	0	0	0	0	0	0	0
CGGGTGTACCCATTTA-1_1	0	0	0.0815264	0	0	0	0.1930281	0	0	0.7254455	0	0	0	0	0	0	0	0	0	0	0	0	0	0	0	0	0	0	0	0	0	0	0	0	0	0	0	0	0	0	0	0	0	0	0	0	0	0	0
CGGTACTAGAATCAAA-1_1	0	0	0.1690161	0	0	0	0	0	0	0	0.3413838	0	0	0	0	0	0	0	0	0	0	0	0	0	0	0	0	0	0	0	0.2548874	0	0	0	0	0	0	0	0	0	0	0	0	0	0	0	0	0	0.2347127
CGGTCAAGTGGGAACC-1_1	0	0	0	0	0	0	0.1649247	0	0	0.3898863	0	0.2317279	0	0	0	0	0	0	0	0.2134611	0	0	0	0	0	0	0	0	0	0	0	0	0	0	0	0	0	0	0	0	0	0	0	0	0	0	0	0	0
CGGTGCAGATAGAACG-1_1	0	0	0	0	0	0	0	0	0	0	0.6782867	0.3217133	0	0	0	0	0	0	0	0	0	0	0	0	0	0	0	0	0	0	0	0	0	0	0	0	0	0	0	0	0	0	0	0	0	0	0	0	0
CGGTGCGCGTTGGTCC-1_1	0	0	0.365453	0	0	0	0	0	0	0	0	0.1899825	0	0	0	0	0	0	0	0	0	0	0	0	0	0	0	0	0	0	0.2723798	0	0	0	0	0	0	0	0	0	0	0	0	0	0	0	0	0	0.1721847
CGTACCTGATAGGCCT-1_1	0	0	0	0	0	0	0	0	0	0	0.31255105	0.36446119	0	0	0	0	0	0	0	0	0	0	0	0	0	0	0	0	0	0	0	0	0	0	0	0.25076224	0	0	0	0	0	0	0	0	0	0	0	0	0.07222552
CGTCACGTCCATTGGT-1_1	0	0	0.07982469	0	0	0	0.09774161	0	0	0	0	0	0	0	0	0	0	0.30397837	0	0	0	0	0	0	0	0	0	0	0	0	0.51845533	0	0	0	0	0	0	0	0	0	0	0	0	0	0	0	0	0	0
CGTCGTCCTTCGCGAA-1_1	0	0	0.0864788	0	0	0	0.2047668	0	0	0	0	0	0	0	0	0	0	0	0	0	0	0	0	0	0.7087544	0	0	0	0	0	0	0	0	0	0	0	0	0	0	0	0	0	0	0	0	0	0	0	0
CGTGAAGTTAATTCAC-1_1	0	0	0	0	0	0	0	0	0	0	0	0	0	0	0	0	0	0	0	0	0	0	0	0	0	0	0	0	0	0	0	0	0	0	0	0	0	0	0	0	0	0	0	0	0	0	1	0	0
CGTGCATTGTCGACGC-1_1	0	0	0.1941902	0	0	0.8058098	0	0	0	0	0	0	0	0	0	0	0	0	0	0	0	0	0	0	0	0	0	0	0	0	0	0	0	0	0	0	0	0	0	0	0	0	0	0	0	0	0	0	0
CGTGCCCTCCCGAAGA-1_1	0	0	0.1462748	0	0	0	0	0	0	0	0	0	0	0	0	0	0	0.8537252	0	0	0	0	0	0	0	0	0	0	0	0	0	0	0	0	0	0	0	0	0	0	0	0	0	0	0	0	0	0	0
CGTGTCCCATTCGCGA-1_1	0	0	0.1503313	0	0	0	0	0	0	0	0	0	0	0	0	0	0	0	0	0	0	0	0	0	0	0	0	0	0	0	0	0	0	0	0	0.4396354	0	0	0	0.4100333	0	0	0	0	0	0	0	0	0
CGTTGAATACCGCGCT-1_1	0	0	0.07137379	0	0	0	0.24633629	0	0	0	0	0	0	0	0	0	0	0	0	0	0	0	0	0	0.36292912	0	0	0	0	0	0.31936079	0	0	0	0	0	0	0	0	0	0	0	0	0	0	0	0	0	0
CGTTGAGCGACCGTCG-1_1	0	0	0	0	0	0	0	0	0	0	0	0	0	0	0	0	0	1	0	0	0	0	0	0	0	0	0	0	0	0	0	0	0	0	0	0	0	0	0	0	0	0	0	0	0	0	0	0	0
CGTTGTTTCAATTCCC-1_1	0	0	0	0	0	0	0	0	0	0.6735057	0	0.3264943	0	0	0	0	0	0	0	0	0	0	0	0	0	0	0	0	0	0	0	0	0	0	0	0	0	0	0	0	0	0	0	0	0	0	0	0	0
CGTTTGTGTAGAGGGT-1_1	0	0	0.1643226	0	0	0	0	0	0	0	0	0	0	0	0	0	0	0	0	0	0	0	0	0	0	0	0	0	0	0	0.1971795	0	0	0	0	0.5325127	0	0	0	0	0	0	0	0	0	0	0	0	0.1059853
CTAAAGAATGCCTACT-1_1	0	0	0	0	0	0	0	0	0	0	0.5397187	0.271039	0	0	0	0	0	0	0	0	0	0	0	0	0	0	0	0	0	0	0	0	0	0	0	0	0	0	0	0	0	0	0	0	0	0	0	0	0.1892423
CTAAAGGGAAATAGGA-1_1	0	0	0	0	0	0	0	0	0	0	0	0	0	0	0	0	0	0.6299585	0	0	0	0	0	0	0	0	0	0	0	0	0.3700415	0	0	0	0	0	0	0	0	0	0	0	0	0	0	0	0	0	0
CTAAATCCTATTCCGG-1_1	0	0	0.1951193	0	0	0.3991336	0	0	0	0	0	0	0	0	0	0	0	0	0	0	0	0	0	0	0	0	0	0	0	0	0.1200598	0	0	0	0	0	0	0	0	0.2856873	0	0	0	0	0	0	0	0	0
CTAACCGCGCGCCCGT-1_1	0	0	0	0	0	0	0	0	0	0	0.2965564	0.1957789	0	0	0	0	0	0	0	0	0	0	0	0	0	0	0	0	0	0	0	0	0	0	0	0.5076647	0	0	0	0	0	0	0	0	0	0	0	0	0
CTAACTGGTCCGGTTC-1_1	0	0	0	0	0	0	0	0	0	0	0.3370774	0.4395963	0	0	0	0	0	0	0	0	0	0	0	0	0	0	0	0	0	0	0.1119237	0	0	0	0	0	0	0	0	0	0	0	0	0	0	0	0	0	0.1114026
CTAAGGGAATGATTGG-1_1	0	0	0.114943	0	0	0	0	0	0	0	0	0	0	0	0	0	0	0.885057	0	0	0	0	0	0	0	0	0	0	0	0	0	0	0	0	0	0	0	0	0	0	0	0	0	0	0	0	0	0	0
CTACGCACGGAGTACC-1_1	0	0	0	0	0	0	0	0	0	0	0	0	0	0	0	0	0	1	0	0	0	0	0	0	0	0	0	0	0	0	0	0	0	0	0	0	0	0	0	0	0	0	0	0	0	0	0	0	0
CTACTGCCACCTGACC-1_1	0	0	0	0	0	0	0.1722367	0	0	0.5122162	0	0.1401001	0	0	0	0	0	0	0	0	0	0	0	0	0	0	0	0	0	0	0.1754471	0	0	0	0	0	0	0	0	0	0	0	0	0	0	0	0	0	0
CTAGATTTACGACGGC-1_1	0	0	0.09797225	0	0	0	0	0	0	0	0	0	0	0	0	0	0	0.90202775	0	0	0	0	0	0	0	0	0	0	0	0	0	0	0	0	0	0	0	0	0	0	0	0	0	0	0	0	0	0	0
CTAGGCGCCCTATCAG-1_1	0	0	0	0	0	0	0.1275551	0	0	0	0.3485326	0.5239123	0	0	0	0	0	0	0	0	0	0	0	0	0	0	0	0	0	0	0	0	0	0	0	0	0	0	0	0	0	0	0	0	0	0	0	0	0
CTAGGTTCGGACGTGA-1_1	0	0	0	0	0	0	0.2393056	0	0	0	0	0	0	0	0	0	0	0	0	0	0	0	0	0	0.7606944	0	0	0	0	0	0	0	0	0	0	0	0	0	0	0	0	0	0	0	0	0	0	0	0
CTAGTCACGTCTTAAG-1_1	0	0	0	0	0	0	0	0	0	0	0	0	0	0	0	0	0	0.4669519	0	0	0	0	0	0	0	0	0	0	0	0	0.5330481	0	0	0	0	0	0	0	0	0	0	0	0	0	0	0	0	0	0
CTAGTGAAGGACAGGA-1_1	0	0	0.3484919	0.4191262	0	0	0	0	0	0	0	0	0	0	0	0	0	0	0	0.232382	0	0	0	0	0	0	0	0	0	0	0	0	0	0	0	0	0	0	0	0	0	0	0	0	0	0	0	0	0
CTAGTTGGGCCCGGTA-1_1	0	0	0	0	0	0	0.2065947	0	0	0.1860958	0.2342613	0.3730481	0	0	0	0	0	0	0	0	0	0	0	0	0	0	0	0	0	0	0	0	0	0	0	0	0	0	0	0	0	0	0	0	0	0	0	0	0
CTATCGACGAAATACA-1_1	0	0	0	0	0	0.7272264	0	0	0	0	0	0.2727736	0	0	0	0	0	0	0	0	0	0	0	0	0	0	0	0	0	0	0	0	0	0	0	0	0	0	0	0	0	0	0	0	0	0	0	0	0
CTATCGGGTCTCAACA-1_1	0	0	0	0	0	0	0	0	0	0	0	0	0	0	0	0	0	0	0	0	0	0	0	0	1	0	0	0	0	0	0	0	0	0	0	0	0	0	0	0	0	0	0	0	0	0	0	0	0
CTATGTCACTAGCCCA-1_1	0	0	0.1275341	0	0	0	0	0	0	0	0	0	0	0	0	0	0	0	0	0	0	0	0	0	0.8724659	0	0	0	0	0	0	0	0	0	0	0	0	0	0	0	0	0	0	0	0	0	0	0	0
CTATTTGGTTACGGAT-1_1	0	0	0.2409577	0	0	0	0	0	0	0.5083157	0.1128767	0	0	0	0	0	0	0	0	0	0	0	0	0	0	0	0	0	0	0	0	0	0	0	0	0	0	0	0	0	0	0	0	0	0	0	0	0	0.1378498
CTCATTGCTCTAACAA-1_1	0	0	0	0	0	0	0.1844999	0	0	0	0	0.2349024	0	0	0	0	0	0	0	0	0	0	0	0	0.5805978	0	0	0	0	0	0	0	0	0	0	0	0	0	0	0	0	0	0	0	0	0	0	0	0
CTCATTTGATGGGCGG-1_1	0	0	0	0	0	0	0.1688102	0	0	0.8311898	0	0	0	0	0	0	0	0	0	0	0	0	0	0	0	0	0	0	0	0	0	0	0	0	0	0	0	0	0	0	0	0	0	0	0	0	0	0	0
CTCCGCCCACATGAGG-1_1	0	0	0	0	0	0	0.2946847	0	0	0	0.7053153	0	0	0	0	0	0	0	0	0	0	0	0	0	0	0	0	0	0	0	0	0	0	0	0	0	0	0	0	0	0	0	0	0	0	0	0	0	0
CTCCGGCCTAATATGC-1_1	0	0	0	0	0	0	0.197093	0	0	0.4276995	0	0	0	0	0	0	0	0	0	0	0	0	0	0	0	0	0	0	0	0	0.3752076	0	0	0	0	0	0	0	0	0	0	0	0	0	0	0	0	0	0
CTCGAGGTCGAACAGT-1_1	0	0	0	0	0	0	0	0	0	1	0	0	0	0	0	0	0	0	0	0	0	0	0	0	0	0	0	0	0	0	0	0	0	0	0	0	0	0	0	0	0	0	0	0	0	0	0	0	0
CTCGCACCTATATAGT-1_1	0	0	0	0	0	0	0	0	0	0.1192912	0.2320361	0.3100627	0	0	0	0	0	0	0	0	0	0	0	0	0	0	0	0	0	0	0	0	0	0	0	0	0	0	0	0	0	0	0	0	0	0	0	0	0.33861
CTCGCCGAATGTAGGG-1_1	0	0	0.07541362	0	0	0	0.22704119	0	0	0	0	0	0	0	0	0	0	0	0	0	0	0	0	0	0.69754519	0	0	0	0	0	0	0	0	0	0	0	0	0	0	0	0	0	0	0	0	0	0	0	0
CTCGGTACCACTGCTC-1_1	0	0	0.3619058	0	0	0	0	0	0	0.2315186	0.1818297	0	0	0	0	0	0	0	0	0	0	0	0	0	0	0	0	0	0	0	0	0	0	0	0	0	0	0	0	0	0	0	0	0	0	0	0	0	0.224746
CTCTATTTGGCTGCAG-1_1	0	0	0.07414519	0	0	0	0	0	0	0	0	0	0	0	0	0	0.1958725	0	0	0	0	0	0	0	0	0	0	0	0	0	0.21876807	0.51121424	0	0	0	0	0	0	0	0	0	0	0	0	0	0	0	0	0
CTCTCACAATCGATGA-1_1	0	0	0	0	0	0	0.1465323	0	0	0	0	0	0	0	0	0	0	0	0	0	0	0	0	0	0	0	0	0	0	0	0.8534677	0	0	0	0	0	0	0	0	0	0	0	0	0	0	0	0	0	0
CTCTGGACGCCTGGTG-1_1	0	0	0	0	0	0	0	0	0	0.3176796	0	0	0	0	0	0	0	0	0	0	0	0	0	0	0	0	0	0	0	0	0.6823204	0	0	0	0	0	0	0	0	0	0	0	0	0	0	0	0	0	0
CTCTTGTCCCGCTTGG-1_1	0	0	0	0	0	0	0.2301127	0	0	0	0	0	0	0	0	0	0	0	0	0	0	0	0	0	0.7698873	0	0	0	0	0	0	0	0	0	0	0	0	0	0	0	0	0	0	0	0	0	0	0	0
CTGAATCCGAGACCTC-1_1	0	0	0.07955251	0	0	0	0	0	0	0	0	0	0	0	0	0	0	0.40168027	0	0	0	0	0	0	0	0	0	0	0	0	0.51876722	0	0	0	0	0	0	0	0	0	0	0	0	0	0	0	0	0	0
CTGCACAACTACATAT-1_1	0	0	0.09028893	0	0	0	0.14301759	0	0.0981191	0	0	0	0	0	0	0	0	0	0	0	0	0	0	0	0	0	0	0	0	0	0.66857438	0	0	0	0	0	0	0	0	0	0	0	0	0	0	0	0	0	0
CTGCCATGCATCACAT-1_1	0	0	0	0	0	0	0	0	0	0	0	0	0	0	0	0	0	0	0	0	0	0	0	0	0	0	0	0	0	0	0	0	0	0	0	0	0	0	0	0	0	0	0	0	0.1935463	0	0.8064537	0	0
CTGCTGAGGCCACGAA-1_1	0	0	0	0	0	0	0	0	0	0	0.5689466	0.4310534	0	0	0	0	0	0	0	0	0	0	0	0	0	0	0	0	0	0	0	0	0	0	0	0	0	0	0	0	0	0	0	0	0	0	0	0	0
CTGCTTGGCGATAGCT-1_1	0	0	0.06950397	0	0	0	0.1961965	0	0	0	0	0	0	0	0	0	0	0	0	0	0	0	0	0	0.73429954	0	0	0	0	0	0	0	0	0	0	0	0	0	0	0	0	0	0	0	0	0	0	0	0
CTGGAAATGGATGCTT-1_1	0	0	0	0	0	0	0	0	0	0.6753031	0	0.3246969	0	0	0	0	0	0	0	0	0	0	0	0	0	0	0	0	0	0	0	0	0	0	0	0	0	0	0	0	0	0	0	0	0	0	0	0	0
CTGGAAGACACGGTGG-1_1	0	0	0.2104752	0	0	0	0	0	0	0.3608244	0.2856943	0	0	0	0	0	0	0	0	0	0	0	0	0	0	0	0	0	0	0	0	0	0	0	0	0	0	0	0	0	0	0	0	0	0	0	0	0	0.1430061
CTGGATTTACACTTGA-1_1	0	0	0	0	0	0	0.1132395	0	0	0	0	0	0	0	0	0	0.8867605	0	0	0	0	0	0	0	0	0	0	0	0	0	0	0	0	0	0	0	0	0	0	0	0	0	0	0	0	0	0	0	0
CTGGCGCACAGGTCTG-1_1	0	0	0.08419127	0	0	0	0.18734874	0	0	0.54557855	0	0	0	0	0	0	0	0	0	0	0	0	0	0	0	0	0	0	0	0	0.18288144	0	0	0	0	0	0	0	0	0	0	0	0	0	0	0	0	0	0
CTGGCTGATTCATCCT-1_1	0	0	0.180347	0	0	0.819653	0	0	0	0	0	0	0	0	0	0	0	0	0	0	0	0	0	0	0	0	0	0	0	0	0	0	0	0	0	0	0	0	0	0	0	0	0	0	0	0	0	0	0
CTGGGATAAATAATGG-1_1	0	0	0.1556928	0	0	0	0	0	0	0.3552073	0.2420031	0	0	0	0	0	0	0	0	0	0	0	0	0	0	0	0	0	0	0	0	0	0	0	0	0	0	0	0	0	0	0	0	0	0	0	0	0	0.2470969
CTGGGCCTGCTATATC-1_1	0	0	0.1907875	0	0	0.5715267	0	0	0	0	0	0	0	0	0	0	0	0	0	0	0	0	0	0	0	0	0	0	0	0	0	0	0	0	0	0	0	0	0	0.2376858	0	0	0	0	0	0	0	0	0
CTGGGTAGGCAGTTAA-1_1	0	0	0.1679495	0	0	0	0	0	0	0	0	0	0	0	0	0	0	0.8320505	0	0	0	0	0	0	0	0	0	0	0	0	0	0	0	0	0	0	0	0	0	0	0	0	0	0	0	0	0	0	0
CTGGTAACACATAGAA-1_1	0	0	0	0	0	0	0	0	0	0.3032371	0.4629566	0	0	0	0	0	0	0	0	0	0	0	0	0	0	0	0	0	0	0	0	0	0	0	0	0	0	0	0	0	0	0	0	0	0	0	0	0	0.2338063
CTGGTTTCGAGCAAGA-1_1	0	0	0.197512	0	0	0	0	0	0	0	0.3802852	0	0	0	0	0	0	0	0	0	0	0	0	0	0	0	0	0	0	0	0.2307098	0	0	0	0	0	0	0	0	0	0	0	0	0	0	0	0	0	0.1914931
CTGTACTTCTTAGCAT-1_1	0	0	0	0	0	0	0	0	0	0	0	0	0	0	0	0	0	1	0	0	0	0	0	0	0	0	0	0	0	0	0	0	0	0	0	0	0	0	0	0	0	0	0	0	0	0	0	0	0
CTGTAGCCATCTCACT-1_1	0	0	0.1746762	0	0	0	0.1238231	0	0	0	0	0	0	0	0	0	0	0	0	0	0	0	0	0	0	0	0	0	0	0	0.2900876	0	0	0	0	0.4114131	0	0	0	0	0	0	0	0	0	0	0	0	0
CTGTGCAGGGTAGGTC-1_1	0	0	0.1352165	0	0	0	0	0	0	0	0	0	0	0	0	0	0	0	0	0	0	0	0	0	0	0	0	0	0	0	0	0	0	0	0	0	0	0	0	0	0	0	0	0	0	0.8647835	0	0	0
CTGTTACCCAATCTAG-1_1	0	0	0.121847	0	0	0	0	0	0	0	0	0	0	0	0	0	0.662091	0	0	0	0	0	0	0	0	0	0	0	0	0	0	0.216062	0	0	0	0	0	0	0	0	0	0	0	0	0	0	0	0	0
CTGTTCACTGCCTGTG-1_1	0	0	0.2975035	0	0	0	0	0	0	0.2292937	0.3232647	0	0	0	0	0	0	0	0	0	0	0	0	0	0	0	0	0	0	0	0	0	0	0	0	0	0	0	0	0.1499381	0	0	0	0	0	0	0	0	0
CTTCAACTCCACTTGG-1_1	0	0	0.17096836	0	0	0	0	0	0	0	0	0	0	0	0	0	0	0	0	0	0	0	0	0	0.55244063	0	0	0.19454609	0	0	0	0	0	0	0	0	0	0	0	0	0	0	0	0	0	0	0	0	0.08204493
CTTCATTGTCAGTGGA-1_1	0	0	0	0	0	0	0	0	0	0	0	0	0	0	0	0	0	1	0	0	0	0	0	0	0	0	0	0	0	0	0	0	0	0	0	0	0	0	0	0	0	0	0	0	0	0	0	0	0
CTTCCGCTCCGTGAAG-1_1	0	0	0.1091462	0	0	0	0.1855729	0	0	0	0	0	0	0	0	0	0	0	0	0	0	0	0	0	0.3645851	0	0	0	0	0	0.3406957	0	0	0	0	0	0	0	0	0	0	0	0	0	0	0	0	0	0
CTTCGTAGATAGGTGA-1_1	0	0	0	0	0	0	0	0	0	0	0.3518175	0.4727099	0	0	0	0	0	0	0	0	0	0	0	0	0	0	0	0	0	0	0.1754725	0	0	0	0	0	0	0	0	0	0	0	0	0	0	0	0	0	0
CTTGAGTTAGGGTAAT-1_1	0	0	0.1459151	0	0	0	0	0	0	0	0.3010279	0	0	0	0	0	0	0	0	0	0	0	0	0	0	0	0	0	0	0	0	0	0	0	0	0.3806069	0	0	0	0	0	0	0	0	0	0	0	0	0.17245
CTTGCCCAGGCTCTAC-1_1	0	0	0.126704	0	0	0	0	0	0	0	0	0	0	0	0	0	0	0.873296	0	0	0	0	0	0	0	0	0	0	0	0	0	0	0	0	0	0	0	0	0	0	0	0	0	0	0	0	0	0	0
CTTGTTGCTGAGTCAA-1_1	0	0	0.2846081	0	0	0	0	0.2800753	0	0.4353166	0	0	0	0	0	0	0	0	0	0	0	0	0	0	0	0	0	0	0	0	0	0	0	0	0	0	0	0	0	0	0	0	0	0	0	0	0	0	0
CTTTAACTTTCAAAGG-1_1	0.3791745	0	0.1614018	0	0	0	0	0	0	0.2259553	0	0	0	0	0	0	0	0	0	0	0	0	0	0	0	0	0	0	0	0	0	0	0	0	0	0	0	0	0	0	0	0	0	0	0	0	0	0	0.2334684
CTTTAATATTGGTCGA-1_1	0	0	0.08477926	0	0	0	0.12412026	0	0	0	0	0	0	0	0	0	0.51593918	0	0	0	0	0	0	0	0	0	0	0	0	0	0.27516129	0	0	0	0	0	0	0	0	0	0	0	0	0	0	0	0	0	0
CTTTACCGAATAGTAG-1_1	0	0	0.1288349	0	0	0	0.1167469	0	0.5377535	0	0	0	0	0	0	0	0	0	0	0	0	0	0	0	0	0	0	0	0	0	0.2166647	0	0	0	0	0	0	0	0	0	0	0	0	0	0	0	0	0	0
CTTTAGTGCTATTATT-1_1	0	0	0	0	0	0	0	0	0	0	0	0	0	0	0	0	0	0.5825317	0	0	0	0	0	0	0	0	0	0	0	0	0.4174683	0	0	0	0	0	0	0	0	0	0	0	0	0	0	0	0	0	0
CTTTGGCTTTAGTAAA-1_1	0	0	0	0	0	0	0	0	0	1	0	0	0	0	0	0	0	0	0	0	0	0	0	0	0	0	0	0	0	0	0	0	0	0	0	0	0	0	0	0	0	0	0	0	0	0	0	0	0
GAAACAGATGACCACC-1_1	0	0	0	0	0	0	0	0	0	0.171858	0.3651179	0.2842035	0	0	0	0	0	0	0	0	0	0	0	0	0	0	0	0	0	0	0	0	0	0	0	0	0	0	0	0	0	0	0	0	0	0	0	0	0.1788205
GAAACCGAATTACCTT-1_1	0	0	0	0	0	0	0.1413677	0	0	0	0	0	0	0	0	0	0	0.8586323	0	0	0	0	0	0	0	0	0	0	0	0	0	0	0	0	0	0	0	0	0	0	0	0	0	0	0	0	0	0	0
GAAAGCAGTGCACTTT-1_1	0	0	0.1158188	0	0	0	0.2240783	0	0	0	0	0	0	0	0	0	0	0	0	0	0	0	0	0	0.660103	0	0	0	0	0	0	0	0	0	0	0	0	0	0	0	0	0	0	0	0	0	0	0	0
GAAATGGCGGTGTTAG-1_1	0	0	0.2371686	0	0	0	0	0	0	0.7628314	0	0	0	0	0	0	0	0	0	0	0	0	0	0	0	0	0	0	0	0	0	0	0	0	0	0	0	0	0	0	0	0	0	0	0	0	0	0	0
GAAATTGTCTCTATAA-1_1	0	0	0	0	0	0	0	0	0	0	0	0	0	0	0	0	0	1	0	0	0	0	0	0	0	0	0	0	0	0	0	0	0	0	0	0	0	0	0	0	0	0	0	0	0	0	0	0	0
GAACAGATTACTAAAT-1_1	0	0	0.07325744	0	0	0	0.23528727	0	0	0	0	0	0	0	0	0	0	0	0	0	0	0	0	0	0.6914553	0	0	0	0	0	0	0	0	0	0	0	0	0	0	0	0	0	0	0	0	0	0	0	0
GAACCCTCTGTGTTCT-1_1	0	0	0.06084272	0	0	0	0.2007502	0	0	0	0	0	0	0	0	0	0	0	0	0	0	0	0	0	0.47590457	0	0	0	0	0	0.26250252	0	0	0	0	0	0	0	0	0	0	0	0	0	0	0	0	0	0
GAACGTCTCATGGTCG-1_1	0	0	0.1192906	0	0	0	0.1511371	0	0	0.4619762	0	0	0	0	0	0	0	0	0	0.267596	0	0	0	0	0	0	0	0	0	0	0	0	0	0	0	0	0	0	0	0	0	0	0	0	0	0	0	0	0
GAAGCGTGAGGAATTT-1_1	0	0	0.08769082	0	0	0	0.19650694	0	0.71580224	0	0	0	0	0	0	0	0	0	0	0	0	0	0	0	0	0	0	0	0	0	0	0	0	0	0	0	0	0	0	0	0	0	0	0	0	0	0	0	0
GAAGTCTCCCTAGCGA-1_1	0	0	0.1469819	0	0	0	0.1484134	0	0	0.4555233	0	0	0	0	0	0	0	0	0	0.2490813	0	0	0	0	0	0	0	0	0	0	0	0	0	0	0	0	0	0	0	0	0	0	0	0	0	0	0	0	0
GAAGTGATTTATCGTG-1_1	0	0	0	0	0	0	0	0	0	0	0.3976894	0.3840929	0	0	0	0	0	0	0	0	0	0	0	0	0	0	0	0	0	0	0.2182177	0	0	0	0	0	0	0	0	0	0	0	0	0	0	0	0	0	0
GAATAGACGCGACCCA-1_1	0	0	0	0	0	0	0	0	0	0	0.5078487	0.4043536	0	0	0	0	0	0	0	0	0	0	0	0	0	0	0	0	0	0	0	0	0	0	0	0	0	0	0	0	0	0	0	0	0	0	0	0	0.0877977
GAATCTGAACATTCTC-1_1	0	0	0	0	0	0	0	0	0	0	0	0	0	0	0	0	0.3339822	0	0	0	0	0	0	0	0	0	0	0	0	0	0.3125836	0	0	0	0	0	0	0	0	0	0	0	0	0	0	0.3534342	0	0	0
GAATGTGGTCCGGATT-1_1	0	0	0.3250537	0	0	0	0	0	0	0.3032501	0	0	0	0	0	0	0	0.3716962	0	0	0	0	0	0	0	0	0	0	0	0	0	0	0	0	0	0	0	0	0	0	0	0	0	0	0	0	0	0	0
GAATGTTGGGTAATCT-1_1	0	0	0	0	0	0	0.144667	0	0	0	0.4026902	0.305393	0	0	0	0	0	0	0	0	0	0	0	0	0	0	0	0	0	0	0.1472498	0	0	0	0	0	0	0	0	0	0	0	0	0	0	0	0	0	0
GAATTATAGTGAAAGG-1_1	0	0	0.1470366	0	0	0	0	0	0	0	0	0	0	0	0	0	0	0	0	0	0	0	0	0	0.8529634	0	0	0	0	0	0	0	0	0	0	0	0	0	0	0	0	0	0	0	0	0	0	0	0
GAATTCACCCGGGTGT-1_1	0	0	0.05248691	0	0	0	0.10261874	0	0	0	0	0	0	0	0	0	0	0.46355624	0	0	0	0	0	0	0	0	0	0	0	0	0.38133811	0	0	0	0	0	0	0	0	0	0	0	0	0	0	0	0	0	0
GACAACGACCATTGAA-1_1	0	0	0.07570294	0	0	0	0.19878717	0	0	0.59163815	0	0	0	0	0	0	0	0	0	0	0	0	0	0	0	0	0	0	0	0	0.13387174	0	0	0	0	0	0	0	0	0	0	0	0	0	0	0	0	0	0
GACACAAGGGAAGAAA-1_1	0	0	0.1224132	0	0	0	0	0	0	0.5283579	0	0	0	0	0	0	0	0	0	0	0	0	0	0	0	0	0	0	0	0	0.2117829	0	0	0	0	0	0	0	0	0	0	0	0	0	0	0	0	0	0.1374459
GACACTGAGTTCAGTG-1_1	0	0	0.1989646	0	0	0	0	0	0	0	0	0	0	0	0	0	0	0.8010354	0	0	0	0	0	0	0	0	0	0	0	0	0	0	0	0	0	0	0	0	0	0	0	0	0	0	0	0	0	0	0
GACCAGAGCCCTGTAG-1_1	0	0	0	0	0	0	0	0	0	0.6033143	0	0	0	0	0	0	0	0	0	0	0	0	0	0	0	0	0	0	0	0	0	0	0	0	0	0	0	0	0	0	0	0	0	0	0	0	0	0	0.3966857
GACCGTGCTGACGGTG-1_1	0	0	0	0	0	0	0	0	0	0	0	0	0	0	0	0	0	1	0	0	0	0	0	0	0	0	0	0	0	0	0	0	0	0	0	0	0	0	0	0	0	0	0	0	0	0	0	0	0
GACGCCGTAAAGGCTA-1_1	0	0	0	0	0	0	0.1853126	0	0	0	0	0	0	0	0	0	0	0	0	0	0	0	0	0	0.8146874	0	0	0	0	0	0	0	0	0	0	0	0	0	0	0	0	0	0	0	0	0	0	0	0
GACGCTTGCTTCTAAA-1_1	0	0	0	0	0	0	0	0	0	0	0.4625416	0.4372349	0	0	0	0	0	0	0	0	0	0	0	0	0	0	0	0	0	0	0	0	0	0	0	0	0	0	0	0	0	0	0	0	0	0	0	0	0.1002235
GACTAAGATCATGCAC-1_1	0	0	0.1446947	0	0	0.61226052	0	0	0	0	0	0	0.15691013	0	0	0	0	0	0	0	0	0	0	0	0	0	0	0	0	0	0.08613466	0	0	0	0	0	0	0	0	0	0	0	0	0	0	0	0	0	0
GACTAAGTAGGCTCAC-1_1	0	0	0.1520836	0	0	0.7214262	0	0	0	0	0	0	0	0	0	0	0	0	0	0	0	0	0	0	0	0	0	0	0	0	0	0	0	0	0	0	0	0	0	0.1264902	0	0	0	0	0	0	0	0	0
GACTGCAAATCGAGCT-1_1	0	0	0.2072511	0	0	0	0.1504438	0	0	0	0	0	0	0	0	0	0	0	0	0	0	0	0	0	0.3325727	0	0	0	0	0	0.3097324	0	0	0	0	0	0	0	0	0	0	0	0	0	0	0	0	0	0
GACTGCACCAGCCCAG-1_1	0	0	0.1300927	0	0	0	0.1079081	0	0.7619993	0	0	0	0	0	0	0	0	0	0	0	0	0	0	0	0	0	0	0	0	0	0	0	0	0	0	0	0	0	0	0	0	0	0	0	0	0	0	0	0
GAGACTGATGGGTAGA-1_1	0	0	0	0	0	0	0	0	0	0.7020109	0	0	0	0	0	0	0	0	0	0	0	0	0	0	0	0	0	0	0	0	0	0	0	0	0	0	0	0	0	0	0	0	0	0	0	0	0	0	0.2979891
GAGAGGGCGCGAGGTT-1_1	0	0	0	0	0	0	0	0	0	0	0.6933493	0	0	0	0	0	0	0	0	0	0	0	0	0	0	0	0	0	0	0	0	0	0	0	0	0	0	0	0	0	0	0	0	0	0	0	0	0	0.3066507
GAGATCTGCTTGGCAT-1_1	0	0	0	0	0	0	0	0	0	0.589105	0	0.410895	0	0	0	0	0	0	0	0	0	0	0	0	0	0	0	0	0	0	0	0	0	0	0	0	0	0	0	0	0	0	0	0	0	0	0	0	0
GAGATCTGTCACTCCG-1_1	0	0	0.1006304	0	0	0	0.2174525	0	0	0.4974331	0	0	0	0	0	0	0	0	0	0	0	0	0	0	0	0	0	0	0	0	0.184484	0	0	0	0	0	0	0	0	0	0	0	0	0	0	0	0	0	0
GAGATCTTCCATGACA-1_1	0	0	0.1324901	0	0	0	0	0	0.8675099	0	0	0	0	0	0	0	0	0	0	0	0	0	0	0	0	0	0	0	0	0	0	0	0	0	0	0	0	0	0	0	0	0	0	0	0	0	0	0	0
GAGCACCTGTGTCCAG-1_1	0	0	0.1862374	0	0	0	0	0	0	0	0.1881049	0.292254	0	0	0	0	0	0	0	0	0	0	0	0	0	0	0	0	0	0	0.3334036	0	0	0	0	0	0	0	0	0	0	0	0	0	0	0	0	0	0
GAGCCAGCTACCTGTG-1_1	0.4097267	0	0.2534439	0	0	0	0	0	0	0	0	0	0	0	0	0	0	0	0	0	0	0	0	0	0	0	0	0	0	0	0.3368294	0	0	0	0	0	0	0	0	0	0	0	0	0	0	0	0	0	0
GAGCGCGCACGAGTAG-1_1	0	0	0	0	0	0	0	0	0	0	0.7458533	0	0	0	0	0	0	0	0	0	0	0	0	0	0	0	0	0	0	0	0	0	0	0	0	0	0	0	0	0	0	0	0	0	0	0	0	0	0.2541467
GAGCTAAGGGCATATC-1_1	0	0	0.107275	0	0	0	0.2002589	0	0	0.4526855	0	0	0	0	0	0	0	0	0	0	0	0	0	0	0	0	0	0	0	0	0.2397806	0	0	0	0	0	0	0	0	0	0	0	0	0	0	0	0	0	0
GAGTATGCCCGCCTTG-1_1	0	0	0.08970041	0	0	0	0.16072721	0	0.38303826	0	0	0	0	0	0	0	0	0	0	0	0	0	0	0	0	0	0	0	0	0	0.36653412	0	0	0	0	0	0	0	0	0	0	0	0	0	0	0	0	0	0
GAGTCAGACCAGAATC-1_1	0	0	0.1476346	0	0	0	0.1441536	0	0	0	0	0	0	0	0	0	0	0	0	0	0	0	0	0	0	0	0	0	0	0	0.3930085	0	0	0	0	0.3152033	0	0	0	0	0	0	0	0	0	0	0	0	0
GAGTCCGCTTACCGGA-1_1	0	0	0.0640517	0	0	0	0	0	0	0	0	0	0	0	0	0	0	0.4206931	0	0	0	0	0	0	0	0	0	0	0	0	0	0.2949499	0	0	0	0	0	0	0	0	0	0	0	0	0.2203053	0	0	0	0
GAGTGTGCGGTACCCA-1_1	0	0	0.1928312	0	0	0	0	0	0	0.3570048	0.2548816	0	0	0	0	0	0	0	0	0	0	0	0	0	0	0	0	0	0	0	0	0	0	0	0	0	0	0	0	0	0	0	0	0	0	0	0	0	0.1952824
GATAACTCGCACTGTG-1_1	0	0	0	0	0	0	0	0	0	0.180327	0.4640901	0.1764751	0	0	0	0	0	0	0	0	0	0	0	0	0	0	0	0	0	0	0	0	0	0	0	0	0	0	0	0	0	0	0	0	0	0	0	0	0.1791077
GATACGATGGGAGTCA-1_1	0	0	0.1946761	0	0	0	0	0	0	0	0	0	0	0	0	0	0	0.8053239	0	0	0	0	0	0	0	0	0	0	0	0	0	0	0	0	0	0	0	0	0	0	0	0	0	0	0	0	0	0	0
GATAGGTAACGTTGAC-1_1	0	0.4097431	0	0	0	0	0.1006375	0	0	0	0	0	0	0	0	0	0.299316	0	0	0	0	0	0	0	0	0	0	0	0	0	0	0.1903035	0	0	0	0	0	0	0	0	0	0	0	0	0	0	0	0	0
GATATGAGACACTAAC-1_1	0	0	0.3952828	0	0	0	0	0	0	0.2377035	0.2539025	0	0	0	0	0	0	0	0	0	0	0	0	0	0	0	0	0	0	0	0	0	0	0	0	0	0	0	0	0	0	0	0	0	0	0	0	0	0.1131112
GATCATTCCAAACATT-1_1	0	0	0.2710561	0	0	0	0	0	0	0.5474471	0	0.1814968	0	0	0	0	0	0	0	0	0	0	0	0	0	0	0	0	0	0	0	0	0	0	0	0	0	0	0	0	0	0	0	0	0	0	0	0	0
GATCCCTTTATACTGC-1_1	0	0	0	0	0	0	0.231412	0	0	0.768588	0	0	0	0	0	0	0	0	0	0	0	0	0	0	0	0	0	0	0	0	0	0	0	0	0	0	0	0	0	0	0	0	0	0	0	0	0	0	0
GATCCGGGAATTAACA-1_1	0	0	0	0	0	0	0	0	0	0	0	0	0	0	0	0	0	1	0	0	0	0	0	0	0	0	0	0	0	0	0	0	0	0	0	0	0	0	0	0	0	0	0	0	0	0	0	0	0
GATCCTCGACACTGGC-1_1	0	0	0.1934315	0	0	0.6825635	0	0	0	0	0	0	0	0	0	0	0	0	0	0	0	0	0	0	0	0	0	0	0	0	0.124005	0	0	0	0	0	0	0	0	0	0	0	0	0	0	0	0	0	0
GATCGACACTATCTGA-1_1	0	0	0.2669011	0	0	0	0	0	0	0.7330989	0	0	0	0	0	0	0	0	0	0	0	0	0	0	0	0	0	0	0	0	0	0	0	0	0	0	0	0	0	0	0	0	0	0	0	0	0	0	0
GATCGCGGGCTCTCCA-1_1	0	0	0	0	0	0	0	0.6157424	0	0	0	0	0	0	0	0	0	0	0	0	0	0	0	0	0	0	0	0.3842576	0	0	0	0	0	0	0	0	0	0	0	0	0	0	0	0	0	0	0	0	0
GATCGGTGGCCATAAC-1_1	0	0	0.1162589	0	0	0	0.1535044	0	0	0	0	0	0	0	0	0	0	0	0	0	0	0	0	0	0.7302366	0	0	0	0	0	0	0	0	0	0	0	0	0	0	0	0	0	0	0	0	0	0	0	0
GATCGTGACTGATATC-1_1	0	0	0.1114677	0	0	0	0	0	0	0	0	0	0	0	0	0	0	0.8885323	0	0	0	0	0	0	0	0	0	0	0	0	0	0	0	0	0	0	0	0	0	0	0	0	0	0	0	0	0	0	0
GATCTTGGAGGGCATA-1_1	0	0	0.1166121	0	0	0	0	0	0	0	0	0	0	0	0	0	0	0	0	0	0	0	0	0	0	0	0	0	0	0	0	0	0	0	0	0	0	0	0	0	0	0	0	0	0	0.8833879	0	0	0
GATCTTTGCAGGGTAT-1_1	0	0	0	0	0	0	0	0	0	0	0.5380423	0.2949657	0	0	0	0	0	0	0	0	0	0	0	0	0	0	0	0	0	0	0	0	0	0	0	0	0	0	0	0	0	0	0	0	0	0	0	0	0.166992
GATGCGTCCTGCATTC-1_1	0	0	0	0	0	0	0	0	0	0	0	0	0	0	0	0	0	1	0	0	0	0	0	0	0	0	0	0	0	0	0	0	0	0	0	0	0	0	0	0	0	0	0	0	0	0	0	0	0
GATGCTGTATTTCATC-1_1	0	0	0	0	0	0	0	0	0	0	0	0	0	0	0	0	0	1	0	0	0	0	0	0	0	0	0	0	0	0	0	0	0	0	0	0	0	0	0	0	0	0	0	0	0	0	0	0	0
GATGTTCAATCCACGA-1_1	0	0	0.2295784	0	0	0	0	0	0	0	0.4657468	0	0	0	0	0	0	0	0	0	0	0	0	0	0	0	0	0	0	0	0	0	0	0	0	0	0	0	0	0	0	0	0	0	0	0	0	0	0.3046749
GATTACTGAATTTGGG-1_1	0	0	0	0	0	0	0	0	0	0	0.5390418	0	0	0	0	0	0	0	0	0	0	0	0	0	0	0	0	0	0	0	0	0	0	0	0	0	0	0	0	0	0	0	0	0	0	0	0	0	0.4609582
GATTCCCTTGTCGCAG-1_1	0	0	0	0	0	0	0	0	0	0.5177007	0.1911888	0.2911104	0	0	0	0	0	0	0	0	0	0	0	0	0	0	0	0	0	0	0	0	0	0	0	0	0	0	0	0	0	0	0	0	0	0	0	0	0
GATTCGACGGTTCACG-1_1	0	0	0	0	0	0	0.201767	0	0.798233	0	0	0	0	0	0	0	0	0	0	0	0	0	0	0	0	0	0	0	0	0	0	0	0	0	0	0	0	0	0	0	0	0	0	0	0	0	0	0	0
GCAAACCCTACATTAT-1_1	0	0	0.06752894	0	0	0	0	0	0.35784461	0	0	0	0	0	0	0	0	0.57462645	0	0	0	0	0	0	0	0	0	0	0	0	0	0	0	0	0	0	0	0	0	0	0	0	0	0	0	0	0	0	0
GCAAATATTACGCTTT-1_1	0	0	0	0	0	0	0	0	0	0.389849	0.1709488	0.4392021	0	0	0	0	0	0	0	0	0	0	0	0	0	0	0	0	0	0	0	0	0	0	0	0	0	0	0	0	0	0	0	0	0	0	0	0	0
GCAACCACGGCCGCGT-1_1	0	0	0.2489665	0	0	0	0	0	0	0	0	0	0	0	0	0	0	0	0	0	0	0	0	0	0	0	0	0	0	0	0	0	0	0	0	0.7510335	0	0	0	0	0	0	0	0	0	0	0	0	0
GCAAGAATTCCTTGGC-1_1	0	0	0	0	0	0	0	0	0	0	0.8292957	0	0	0	0	0	0	0	0	0	0	0	0	0	0	0	0	0	0	0	0	0	0	0	0	0	0	0	0	0	0	0	0	0	0	0	0	0	0.1707043
GCACGCCTACTTAGAT-1_1	0	0	0.1299728	0	0	0.3821262	0.1179895	0	0	0	0	0	0	0	0	0	0	0	0	0	0	0	0	0	0	0	0	0	0	0	0	0	0	0	0	0.3699115	0	0	0	0	0	0	0	0	0	0	0	0	0
GCAGATCCATAAGACT-1_1	0	0	0.1381844	0	0	0	0	0	0.3789534	0	0	0	0	0	0	0	0	0.2538947	0	0	0	0	0	0	0	0	0	0	0	0	0.2289675	0	0	0	0	0	0	0	0	0	0	0	0	0	0	0	0	0	0
GCAGATTAGGGATATC-1_1	0	0	0	0	0	0	0	0	0	0	0	0	0	0	0	0	0	1	0	0	0	0	0	0	0	0	0	0	0	0	0	0	0	0	0	0	0	0	0	0	0	0	0	0	0	0	0	0	0
GCAGCACACAGCCCAG-1_1	0	0	0	0	0	0	0	0	0	0	0.6122123	0	0	0	0	0	0	0	0	0	0	0	0	0	0	0	0	0.2780704	0	0	0	0	0	0	0	0	0	0	0	0	0	0	0	0	0	0	0	0	0.1097174
GCAGGACTATAGAATA-1_1	0	0	0	0	0	0	0	0	0	0	0.4231068	0.4303083	0	0	0	0	0	0	0	0	0	0	0	0	0	0	0	0	0	0	0	0	0	0	0	0	0	0	0	0	0	0	0	0	0	0	0	0	0.1465849
GCATAGAGCACTCAGG-1_1	0	0	0.182849	0	0	0	0	0	0.817151	0	0	0	0	0	0	0	0	0	0	0	0	0	0	0	0	0	0	0	0	0	0	0	0	0	0	0	0	0	0	0	0	0	0	0	0	0	0	0	0
GCCACAATTTAAGGAC-1_1	0	0	0	0	0	0	0	0	0	0	0.4486735	0	0	0	0	0	0	0	0	0	0	0	0	0	0	0	0	0	0	0	0.2751797	0	0	0	0	0	0	0	0	0	0	0	0	0	0	0	0	0	0.2761468
GCCATCGAGCTGCGTG-1_1	0	0	0.1187245	0	0	0	0.1888092	0	0	0	0	0	0	0	0	0	0	0	0	0	0	0	0	0	0.3860599	0	0	0	0	0	0.3064064	0	0	0	0	0	0	0	0	0	0	0	0	0	0	0	0	0	0
GCCCGCGCGTAAACGG-1_1	0	0	0.2608757	0	0	0	0	0	0.2551897	0	0	0	0	0	0	0	0	0	0	0	0	0	0	0	0	0	0	0	0	0	0.3766977	0	0	0	0	0	0	0	0	0	0	0	0	0	0	0	0	0	0.1072369
GCCCGTAATACCTTCT-1_1	0	0	0.1062067	0	0	0	0.1773412	0	0	0.7164521	0	0	0	0	0	0	0	0	0	0	0	0	0	0	0	0	0	0	0	0	0	0	0	0	0	0	0	0	0	0	0	0	0	0	0	0	0	0	0
GCCGATTGGCCAAGCT-1_1	0	0	0	0	0	0	0	0	0	0	0	0	0	0	0	0	0	0	0	0	0	0	0	0	0	0	0	0	0	0	0	0	0	0	0	0	0	0	0	0	0	0	0	0	0	1	0	0	0
GCCGCTTGTGAGAAAC-1_1	0	0	0	0	0	0	0	0	0	0	0.4329134	0.3508047	0	0	0	0	0	0	0	0	0	0	0	0	0	0	0	0	0	0	0	0	0	0	0	0	0	0	0	0	0	0	0	0	0	0	0	0	0.2162819
GCCGGGTTAGGGTCGC-1_1	0	0	0	0	0	0	0	0	0	0	0	0	0	0	0	0	0	0	0	0	0	0	0	0	0	0	0	0	0	0	0	0	0	0	0	0	0	0	0	0	0	0	0	0	0	1	0	0	0
GCCTCATCTGGAAATA-1_1	0	0	0	0	0	0	0	0	0	0	0	0.2435681	0	0	0	0	0	0	0	0	0	0	0	0	0	0	0	0	0	0	0	0	0	0	0	0.5189857	0	0	0	0.1407876	0	0	0	0	0	0	0	0	0.0966586
GCCTCTATACATAGCA-1_1	0	0	0.06453496	0	0	0	0.18432798	0	0	0	0	0	0	0	0	0	0	0	0	0	0	0	0	0	0.75113706	0	0	0	0	0	0	0	0	0	0	0	0	0	0	0	0	0	0	0	0	0	0	0	0
GCGAAACTTAACTGGA-1_1	0	0	0.3879194	0	0	0	0	0	0	0	0.2264065	0.1301525	0	0	0	0	0	0.2555216	0	0	0	0	0	0	0	0	0	0	0	0	0	0	0	0	0	0	0	0	0	0	0	0	0	0	0	0	0	0	0
GCGAAGCCATACCCGT-1_1	0	0	0	0	0	0	0.1776652	0	0.4136384	0	0	0	0	0	0	0	0	0	0	0	0	0	0	0	0	0	0	0	0	0	0.4086964	0	0	0	0	0	0	0	0	0	0	0	0	0	0	0	0	0	0
GCGACGATAGTTGTAC-1_1	0	0	0.07942386	0	0	0	0.14473952	0	0	0	0	0	0	0	0	0	0.16205989	0	0	0	0	0	0	0	0	0	0	0	0	0	0.61377673	0	0	0	0	0	0	0	0	0	0	0	0	0	0	0	0	0	0
GCGAGGCCCGAGCAGA-1_1	0	0	0.3424723	0	0	0	0	0	0	0	0.3805376	0	0	0	0	0	0	0.2769901	0	0	0	0	0	0	0	0	0	0	0	0	0	0	0	0	0	0	0	0	0	0	0	0	0	0	0	0	0	0	0
GCGATTGTTAACGTTA-1_1	0	0	0.1483122	0	0	0	0	0	0	0	0	0	0	0	0	0	0	0.8516878	0	0	0	0	0	0	0	0	0	0	0	0	0	0	0	0	0	0	0	0	0	0	0	0	0	0	0	0	0	0	0
GCGCCGTTCCACGATA-1_1	0	0	0	0	0	0	0	0	0	0	0	0	0	0	0	0	0.625331	0	0	0	0	0	0	0	0	0	0	0	0	0	0.374669	0	0	0	0	0	0	0	0	0	0	0	0	0	0	0	0	0	0
GCGCGTCATTGGTACA-1_1	0	0	0.1599891	0	0	0	0.1591241	0	0	0	0	0	0	0	0	0	0	0	0	0	0	0	0	0	0.2073261	0	0	0	0	0	0.4735607	0	0	0	0	0	0	0	0	0	0	0	0	0	0	0	0	0	0
GCGCTAATTGAATAGA-1_1	0	0	0.08177713	0	0	0	0	0	0	0	0	0	0	0	0	0	0	0	0	0	0	0	0	0	0.91822287	0	0	0	0	0	0	0	0	0	0	0	0	0	0	0	0	0	0	0	0	0	0	0	0
GCGCTATGCCGAGGCA-1_1	0	0	0	0	0	0	0	0	0.4063222	0	0	0.2074911	0	0	0	0	0	0	0	0	0	0	0	0	0	0	0	0	0	0	0.3861867	0	0	0	0	0	0	0	0	0	0	0	0	0	0	0	0	0	0
GCGGACCGCGTTGTGG-1_1	0	0	0.09596817	0	0	0	0.14160342	0	0	0	0	0	0	0	0	0	0	0	0	0	0	0	0	0	0.24146864	0	0	0	0	0	0.52095977	0	0	0	0	0	0	0	0	0	0	0	0	0	0	0	0	0	0
GCGGAGAGGGAGAACG-1_1	0	0	0.07056349	0	0	0	0.09997104	0	0.82946547	0	0	0	0	0	0	0	0	0	0	0	0	0	0	0	0	0	0	0	0	0	0	0	0	0	0	0	0	0	0	0	0	0	0	0	0	0	0	0	0
GCGGCTCTGACGTACC-1_1	0	0	0	0	0	0	0	0	0	0	0.5867546	0.2267517	0	0	0	0	0	0	0	0	0	0	0	0	0	0	0	0	0	0	0	0	0	0	0	0	0	0	0	0	0	0	0	0	0	0	0	0	0.1864937
GCGGGCGAGCCTTACC-1_1	0	0	0.08111118	0	0	0	0.19948242	0	0	0	0	0	0	0	0	0	0	0	0	0	0	0	0	0	0.71940639	0	0	0	0	0	0	0	0	0	0	0	0	0	0	0	0	0	0	0	0	0	0	0	0
GCGGTTCCCTATCATG-1_1	0	0	0.09344504	0	0	0	0.12330596	0	0.30885861	0	0	0	0	0	0	0	0	0	0	0	0	0	0	0	0	0	0	0	0	0	0.4743904	0	0	0	0	0	0	0	0	0	0	0	0	0	0	0	0	0	0
GCGTCGCCAGGGTGAT-1_1	0	0	0	0	0	0	0.2305163	0	0	0	0	0	0	0	0	0	0	0	0	0	0	0	0	0	0.7694837	0	0	0	0	0	0	0	0	0	0	0	0	0	0	0	0	0	0	0	0	0	0	0	0
GCGTCTCTGCATTGGG-1_1	0	0	0	0	0	0	0	0	0	0	0.6088062	0	0	0	0	0	0	0	0	0	0	0	0	0	0	0	0	0	0	0	0	0	0	0	0	0	0	0	0	0	0	0	0	0	0	0	0	0	0.3911938
GCTAAGTAGTTTCTCT-1_1	0	0	0.1138873	0	0	0	0.1669423	0	0	0.6133289	0	0	0	0	0	0	0	0	0	0.1058416	0	0	0	0	0	0	0	0	0	0	0	0	0	0	0	0	0	0	0	0	0	0	0	0	0	0	0	0	0
GCTACGACTTATTGGG-1_1	0	0	0	0	0	0	0.1352621	0	0	0	0	0	0	0	0	0	0	0	0	0	0	0	0	0	0	0	0	0	0	0	0	0	0	0	0	0	0	0	0	0	0	0	0	0	0	0.8647379	0	0	0
GCTACTATAGTAGAGT-1_1	0	0	0	0	0	0	0	0	0	0.2164425	0.5508305	0	0	0	0	0	0	0	0	0	0	0	0	0	0	0	0	0	0	0	0	0	0	0	0	0	0	0	0	0	0	0	0	0	0	0	0	0	0.232727
GCTAGCTTGAATAGCT-1_1	0	0	0.07378739	0	0	0	0.2017367	0	0	0	0	0	0	0	0	0	0	0	0	0	0	0	0	0	0.42062855	0	0	0	0	0	0.30384736	0	0	0	0	0	0	0	0	0	0	0	0	0	0	0	0	0	0
GCTAGGCACCACGGAG-1_1	0	0	0.07857176	0	0	0	0.1319109	0.35205106	0	0	0	0	0	0	0	0	0	0	0	0	0	0	0	0	0	0	0	0	0	0	0.43746629	0	0	0	0	0	0	0	0	0	0	0	0	0	0	0	0	0	0
GCTAGTAGAGCTTGTA-1_1	0	0	0	0	0	0	0	0	0	0	0	0	0	0	0	0	1	0	0	0	0	0	0	0	0	0	0	0	0	0	0	0	0	0	0	0	0	0	0	0	0	0	0	0	0	0	0	0	0
GCTATACGTCTCGGAC-1_1	0	0	0	0	0	0	0.1669895	0	0	0	0.1360545	0.3434169	0	0	0	0	0	0	0	0	0	0	0	0	0	0	0	0	0	0	0.353539	0	0	0	0	0	0	0	0	0	0	0	0	0	0	0	0	0	0
GCTATCATACTCATGG-1_1	0	0	0.05426846	0	0	0	0.16645571	0	0	0	0	0	0	0	0	0	0	0	0	0	0	0	0	0	0.77927583	0	0	0	0	0	0	0	0	0	0	0	0	0	0	0	0	0	0	0	0	0	0	0	0
GCTCAATCCGTTTATT-1_1	0	0	0.1417469	0	0	0	0	0	0	0	0	0	0	0	0	0	0	0	0	0	0	0	0	0	0	0	0	0.3269849	0	0	0	0	0	0	0	0.5312683	0	0	0	0	0	0	0	0	0	0	0	0	0
GCTCTAAACCCTGACG-1_1	0	0	0	0	0	0	0.2315209	0	0	0.7684791	0	0	0	0	0	0	0	0	0	0	0	0	0	0	0	0	0	0	0	0	0	0	0	0	0	0	0	0	0	0	0	0	0	0	0	0	0	0	0
GCTCTCGGGTACCGAA-1_1	0	0	0	0	0	0	0.2519611	0	0	0.7480389	0	0	0	0	0	0	0	0	0	0	0	0	0	0	0	0	0	0	0	0	0	0	0	0	0	0	0	0	0	0	0	0	0	0	0	0	0	0	0
GCTGAGGCGTGAGTAT-1_1	0	0	0	0	0	0	0	0	0	0	0	0	0	0	0	0	0.7655281	0	0	0	0	0	0	0	0	0	0	0	0	0	0	0	0	0	0	0	0	0	0	0	0	0	0	0	0	0.2344719	0	0	0
GCTGCACGGTTTCTTA-1_1	0	0	0	0	0	0	0	0	0	0	0	0	0	0	0	0	0	1	0	0	0	0	0	0	0	0	0	0	0	0	0	0	0	0	0	0	0	0	0	0	0	0	0	0	0	0	0	0	0
GCTGCTAAGTAGTCGA-1_1	0	0	0	0	0	0	0.242146	0	0	0	0	0	0	0	0	0	0	0	0	0	0	0	0	0	0.757854	0	0	0	0	0	0	0	0	0	0	0	0	0	0	0	0	0	0	0	0	0	0	0	0
GCTGCTACTGCGTAGC-1_1	0	0	0	0	0	0	0.12332816	0	0	0	0	0	0	0	0	0	0.44691054	0	0	0	0	0	0	0	0.09743935	0	0	0	0	0	0.33232194	0	0	0	0	0	0	0	0	0	0	0	0	0	0	0	0	0	0
GCTGCTCTCCGGACAC-1_1	0	0	0.1418799	0	0	0	0	0	0	0	0	0	0	0	0	0	0	0	0	0	0	0	0	0	0.8581201	0	0	0	0	0	0	0	0	0	0	0	0	0	0	0	0	0	0	0	0	0	0	0	0
GCTGTATTACTGGCCC-1_1	0	0	0	0	0	0	0	0	0	0	0.4411857	0.3107239	0	0	0	0	0	0	0	0	0	0	0	0	0	0	0	0	0	0	0.2480904	0	0	0	0	0	0	0	0	0	0	0	0	0	0	0	0	0	0
GCTGTTGCTACCGAAC-1_1	0	0	0.19917766	0	0	0.57813147	0	0	0	0	0	0	0	0	0	0	0	0	0	0	0	0	0	0	0	0	0	0	0	0	0	0	0	0	0	0	0	0	0	0.12801204	0	0	0	0	0	0	0	0	0.09467884
GCTTATGAAGCAGGAA-1_1	0	0	0.07128553	0	0	0	0.18992206	0	0	0.62445178	0	0	0	0	0	0	0	0	0	0	0	0	0	0	0	0	0	0	0	0	0.11434062	0	0	0	0	0	0	0	0	0	0	0	0	0	0	0	0	0	0
GGAACCGTGTAAATTG-1_1	0	0	0.07418838	0	0	0	0.12669766	0	0	0	0	0	0	0	0	0	0.13346078	0	0	0	0	0	0	0	0	0	0	0	0	0	0.66565319	0	0	0	0	0	0	0	0	0	0	0	0	0	0	0	0	0	0
GGAGACGACACCTTTG-1_1	0	0	0	0	0	0	0	0	0	0	0	0	0	0	0	0	0	1	0	0	0	0	0	0	0	0	0	0	0	0	0	0	0	0	0	0	0	0	0	0	0	0	0	0	0	0	0	0	0
GGAGCACCAAGAACTA-1_1	0	0	0.3001251	0	0	0	0.1464454	0	0	0	0	0	0	0	0	0	0	0	0	0.1969254	0	0	0	0	0	0	0	0	0	0	0	0	0	0	0	0.3565041	0	0	0	0	0	0	0	0	0	0	0	0	0
GGAGGGCTTGGTTGGC-1_1	0	0	0.06966741	0	0	0	0.17892077	0	0	0.75141182	0	0	0	0	0	0	0	0	0	0	0	0	0	0	0	0	0	0	0	0	0	0	0	0	0	0	0	0	0	0	0	0	0	0	0	0	0	0	0
GGATCCGGAATATACT-1_1	0	0	0.0721843	0	0	0	0.1658878	0	0	0.7619279	0	0	0	0	0	0	0	0	0	0	0	0	0	0	0	0	0	0	0	0	0	0	0	0	0	0	0	0	0	0	0	0	0	0	0	0	0	0	0
GGATGAAGATCGCTGA-1_1	0	0	0.18666016	0	0	0	0	0	0	0	0.3948751	0	0	0	0	0	0	0	0	0	0	0	0	0	0	0	0	0	0	0	0	0	0	0	0	0.33704216	0	0	0	0	0	0	0	0	0	0	0	0	0.08142258
GGATGTCCTTACCGCA-1_1	0	0	0.1073122	0	0	0	0.1604957	0	0	0.5144541	0	0	0	0	0	0	0	0	0	0.217738	0	0	0	0	0	0	0	0	0	0	0	0	0	0	0	0	0	0	0	0	0	0	0	0	0	0	0	0	0
GGATTTCACTTCTATA-1_1	0	0	0	0	0	0	0.1921644	0	0	0.8078356	0	0	0	0	0	0	0	0	0	0	0	0	0	0	0	0	0	0	0	0	0	0	0	0	0	0	0	0	0	0	0	0	0	0	0	0	0	0	0
GGCAAAGGCGCCAATA-1_1	0	0	0.2387555	0	0	0	0	0	0	0	0	0	0	0	0	0	0	0	0	0	0	0	0	0	0	0	0	0	0	0	0.2158021	0	0	0	0	0.4075141	0	0	0	0	0	0	0	0	0	0	0	0	0.1379284
GGCAAATTACTTTACT-1_1	0	0	0	0	0	0	0	0	0	0	0	0	0	0	0	0	0	1	0	0	0	0	0	0	0	0	0	0	0	0	0	0	0	0	0	0	0	0	0	0	0	0	0	0	0	0	0	0	0
GGCAAGGCGAAATAGC-1_1	0	0	0.1129033	0	0	0	0	0	0	0	0	0	0	0	0	0	0	0.3880957	0	0	0	0	0	0	0	0	0	0	0	0	0	0	0	0	0	0	0	0	0	0	0	0	0	0	0	0.4990011	0	0	0
GGCAATAGTCAATGAG-1_1	0	0	0.1242727	0	0	0	0.1200288	0	0	0	0	0	0	0	0	0	0	0	0	0	0	0	0	0	0.7556985	0	0	0	0	0	0	0	0	0	0	0	0	0	0	0	0	0	0	0	0	0	0	0	0
GGCACTCCACTGGGCA-1_1	0	0	0	0	0	0	0	0	0	0.6945246	0	0.3054754	0	0	0	0	0	0	0	0	0	0	0	0	0	0	0	0	0	0	0	0	0	0	0	0	0	0	0	0	0	0	0	0	0	0	0	0	0
GGCATACAGGTAGCGG-1_1	0	0	0.3102852	0	0	0	0	0	0	0	0	0	0	0	0.1659649	0	0	0	0	0	0	0	0	0	0	0	0	0	0	0	0	0	0	0	0	0.5237499	0	0	0	0	0	0	0	0	0	0	0	0	0
GGCGAAATCTAACTTG-1_1	0	0	0	0	0	0	0	0	0	0.304462	0.450092	0	0	0	0	0	0	0	0	0	0	0	0	0	0	0	0	0	0	0	0	0	0	0	0	0	0	0	0	0	0	0	0	0	0	0	0	0	0.245446
GGCGCATGAATTGATG-1_1	0	0	0	0	0	0	0	0	0	0	0	0	0	0	0	0	0	1	0	0	0	0	0	0	0	0	0	0	0	0	0	0	0	0	0	0	0	0	0	0	0	0	0	0	0	0	0	0	0
GGCGCGTTCGAGTTTA-1_1	0	0	0.08979367	0	0	0	0	0	0	0	0	0	0	0	0	0	0.34248214	0	0	0	0	0	0	0	0	0	0	0	0	0	0.25628208	0.3114421	0	0	0	0	0	0	0	0	0	0	0	0	0	0	0	0	0
GGCGGAGTAATATTAG-1_1	0	0	0	0	0	0	0	0	0	1	0	0	0	0	0	0	0	0	0	0	0	0	0	0	0	0	0	0	0	0	0	0	0	0	0	0	0	0	0	0	0	0	0	0	0	0	0	0	0
GGCGGTAGGATCATTG-1_1	0	0	0	0	0	0	0.1784087	0	0	0	0	0	0	0	0	0	0	0	0	0	0	0	0	0	0.8215913	0	0	0	0	0	0	0	0	0	0	0	0	0	0	0	0	0	0	0	0	0	0	0	0
GGCTATTAAGTTGTAT-1_1	0	0	0	0	0	0	0	0	0	0.7734536	0	0	0	0	0	0	0	0	0	0	0	0	0	0	0	0	0	0	0	0	0	0	0	0	0	0.2265464	0	0	0	0	0	0	0	0	0	0	0	0	0
GGCTCTGCTCCAACGC-1_1	0	0	0.0767456	0	0	0	0.2064458	0	0	0.7168085	0	0	0	0	0	0	0	0	0	0	0	0	0	0	0	0	0	0	0	0	0	0	0	0	0	0	0	0	0	0	0	0	0	0	0	0	0	0	0
GGCTGAAATAGCAAAG-1_1	0	0	0	0	0	0	0.110072	0	0.4344974	0	0	0	0	0	0	0	0	0	0	0	0	0	0	0	0	0	0	0	0	0	0.2109725	0.2444581	0	0	0	0	0	0	0	0	0	0	0	0	0	0	0	0	0
GGCTTTCAATAAGGGT-1_1	0	0	0	0	0	0	0.1520117	0	0	0	0	0	0	0	0.1170938	0	0	0	0	0	0	0	0	0	0.4727651	0	0	0.2581294	0	0	0	0	0	0	0	0	0	0	0	0	0	0	0	0	0	0	0	0	0
GGGAACGGGAGGTTAG-1_1	0	0	0	0	0	0	0	0	0	0	0.4503396	0.4241216	0	0	0	0	0	0	0	0	0	0	0	0	0	0	0	0	0	0	0	0	0	0	0	0	0	0	0	0	0	0	0	0	0	0	0	0	0.1255388
GGGACCCGTATATCTT-1_1	0	0	0.1651862	0	0	0	0.1350953	0	0	0	0	0	0	0	0	0	0	0	0	0	0	0	0	0	0.5121761	0	0	0	0	0	0	0	0	0	0	0.1875424	0	0	0	0	0	0	0	0	0	0	0	0	0
GGGACTGCATAGATAG-1_1	0	0	0	0	0	0	0	0	0.5475652	0	0	0	0	0	0	0	0	0	0	0	0	0	0	0	0	0	0	0	0	0	0.4524348	0	0	0	0	0	0	0	0	0	0	0	0	0	0	0	0	0	0
GGGAGGATGCCCGAAA-1_1	0	0	0.2482969	0	0	0	0	0.3872555	0	0	0	0	0	0	0	0	0	0	0	0	0	0	0	0	0	0	0	0	0	0	0.3644476	0	0	0	0	0	0	0	0	0	0	0	0	0	0	0	0	0	0
GGGAGTTAATGAGGCG-1_1	0	0	0.142432	0	0	0	0.1827712	0.2982397	0	0	0	0	0	0	0	0	0	0	0	0	0	0	0	0	0	0	0	0	0	0	0.3765571	0	0	0	0	0	0	0	0	0	0	0	0	0	0	0	0	0	0
GGGATGGTCGTAACCG-1_1	0	0	0.1187501	0	0	0	0.1338588	0	0.463882	0	0	0	0	0	0	0	0	0	0	0	0	0	0	0	0	0	0	0	0	0	0.2835092	0	0	0	0	0	0	0	0	0	0	0	0	0	0	0	0	0	0
GGGATTTACCGCACCT-1_1	0	0	0	0	0	0	0	0	0	0.2515882	0.4661798	0.282232	0	0	0	0	0	0	0	0	0	0	0	0	0	0	0	0	0	0	0	0	0	0	0	0	0	0	0	0	0	0	0	0	0	0	0	0	0
GGGCAGAGCAATCGTT-1_1	0	0	0.08766644	0	0	0	0.20477166	0	0	0	0	0	0	0	0	0	0	0	0	0	0	0	0	0	0.46888791	0	0	0	0	0	0.23867399	0	0	0	0	0	0	0	0	0	0	0	0	0	0	0	0	0	0
GGGCCCGTCTTAAACA-1_1	0	0	0	0	0	0	0	0	0	0	0	0	0	0	0	0	0	1	0	0	0	0	0	0	0	0	0	0	0	0	0	0	0	0	0	0	0	0	0	0	0	0	0	0	0	0	0	0	0
GGGCCGGCCGAAGTAC-1_1	0	0	0.1029488	0	0	0	0.1923063	0	0	0.5876149	0	0	0	0	0	0	0	0	0	0.1171301	0	0	0	0	0	0	0	0	0	0	0	0	0	0	0	0	0	0	0	0	0	0	0	0	0	0	0	0	0
GGGCGATATGTGTGAA-1_1	0	0	0	0	0	0	0	0	0	1	0	0	0	0	0	0	0	0	0	0	0	0	0	0	0	0	0	0	0	0	0	0	0	0	0	0	0	0	0	0	0	0	0	0	0	0	0	0	0
GGGCGGCAAATGAATT-1_1	0	0	0.1069181	0	0	0	0.1256322	0	0.2857558	0	0	0	0	0	0	0	0	0	0	0	0	0	0	0	0	0	0	0	0	0	0.4816939	0	0	0	0	0	0	0	0	0	0	0	0	0	0	0	0	0	0
GGGCGGGTTCCCTACG-1_1	0	0	0.193454	0	0	0	0	0	0	0	0.806546	0	0	0	0	0	0	0	0	0	0	0	0	0	0	0	0	0	0	0	0	0	0	0	0	0	0	0	0	0	0	0	0	0	0	0	0	0	0
GGGCGTACATTTATAT-1_1	0	0	0	0	0	0	0	0	0	0.2653234	0.178019	0.4233198	0	0	0	0	0	0	0	0.1333378	0	0	0	0	0	0	0	0	0	0	0	0	0	0	0	0	0	0	0	0	0	0	0	0	0	0	0	0	0
GGGCGTCACCACGTAA-1_1	0	0	0.1085433	0	0	0	0.1186218	0	0	0	0	0	0	0	0	0	0	0	0	0	0	0	0	0	0.2458935	0	0	0	0	0	0.5269414	0	0	0	0	0	0	0	0	0	0	0	0	0	0	0	0	0	0
GGGCTATGATCGATGG-1_1	0	0	0.1626342	0	0	0	0.1129142	0	0	0	0	0	0	0	0	0	0	0	0	0	0	0	0	0	0.397581	0	0	0	0	0	0	0	0	0	0	0.3268706	0	0	0	0	0	0	0	0	0	0	0	0	0
GGGCTGCCTAGGGCGA-1_1	0	0	0	0	0	0	0	0	0	0	0	0	0	0	0	0	0	0	0	0	0	0	0	0	1	0	0	0	0	0	0	0	0	0	0	0	0	0	0	0	0	0	0	0	0	0	0	0	0
GGGCTGGTTAGTCGCG-1_1	0	0	0.2852073	0	0	0	0	0	0	0.7147927	0	0	0	0	0	0	0	0	0	0	0	0	0	0	0	0	0	0	0	0	0	0	0	0	0	0	0	0	0	0	0	0	0	0	0	0	0	0	0
GGGTACTTCATGAACT-1_1	0	0	0	0	0	0	0	0	0	0	0.4896667	0.5103333	0	0	0	0	0	0	0	0	0	0	0	0	0	0	0	0	0	0	0	0	0	0	0	0	0	0	0	0	0	0	0	0	0	0	0	0	0
GGGTGACACCTTAACT-1_1	0	0	0.1102529	0	0	0	0	0	0	0	0	0	0	0	0	0	0	0.5008895	0	0	0	0	0	0	0	0	0	0	0	0	0.3888576	0	0	0	0	0	0	0	0	0	0	0	0	0	0	0	0	0	0
GGGTTAACATTTGAGT-1_1	0	0	0.09943484	0	0	0	0.19398051	0	0	0	0	0	0	0	0	0	0	0	0	0	0	0	0	0	0.43627513	0	0	0	0	0	0.27030952	0	0	0	0	0	0	0	0	0	0	0	0	0	0	0	0	0	0
GGTACAAACATGCTAT-1_1	0	0	0	0	0	0	0	0	0	0	0	0	0	0	0	0	0	1	0	0	0	0	0	0	0	0	0	0	0	0	0	0	0	0	0	0	0	0	0	0	0	0	0	0	0	0	0	0	0
GGTAGTGCTCGCACCA-1_1	0	0	0	0	0	0	0	0.3099614	0	0	0	0	0	0	0	0	0	0	0	0	0	0	0	0	0	0	0	0	0	0	0.6900386	0	0	0	0	0	0	0	0	0	0	0	0	0	0	0	0	0	0
GGTCAGTGGGTCCCAC-1_1	0	0.3125044	0	0	0	0	0.1046285	0	0	0	0	0	0	0	0	0	0	0	0	0	0	0	0	0	0	0	0	0	0	0	0.2415191	0	0	0	0	0	0	0	0.3413481	0	0	0	0	0	0	0	0	0	0
GGTCGGCCAGGAGCTT-1_1	0	0	0	0	0	0	0.1926045	0	0	0.8073955	0	0	0	0	0	0	0	0	0	0	0	0	0	0	0	0	0	0	0	0	0	0	0	0	0	0	0	0	0	0	0	0	0	0	0	0	0	0	0
GGTCGGTCGTCCACAG-1_1	0	0	0.08489452	0	0	0	0.20497078	0	0	0	0	0	0	0	0	0	0	0	0	0	0	0	0	0	0.71013471	0	0	0	0	0	0	0	0	0	0	0	0	0	0	0	0	0	0	0	0	0	0	0	0
GGTCTCTGAATGGACT-1_1	0	0	0.1903866	0	0	0	0.1554245	0	0	0	0	0	0	0	0	0	0	0	0	0	0	0	0	0	0	0	0	0	0	0	0.1234659	0	0	0	0	0.530723	0	0	0	0	0	0	0	0	0	0	0	0	0
GGTGAAGTACAGGGAT-1_1	0	0	0.2307237	0	0	0	0	0	0	0	0.4921711	0	0	0	0	0	0	0	0	0.1081198	0	0	0	0	0	0	0	0	0	0	0	0	0	0	0	0	0	0	0	0	0	0	0	0	0	0	0	0	0.1689854
GGTGATAAGGAGCAGT-1_1	0	0	0.222367	0	0	0	0.1257541	0.3497967	0	0	0	0	0	0	0	0	0	0	0	0	0	0	0	0	0	0	0	0	0	0	0.3020821	0	0	0	0	0	0	0	0	0	0	0	0	0	0	0	0	0	0
GGTGCTGGTACACATT-1_1	0	0	0	0	0	0	0	0	0	0	0	0	0	0	0	0	0	0	0	0	0	0	0	0	0	0	0	0	0	0	0	0.6782047	0	0	0	0	0	0	0	0	0	0	0	0	0	0	0	0	0.3217953
GGTGGACTGCTCTGGC-1_1	0	0	0.2302664	0	0	0	0.1976897	0.1149209	0	0	0	0	0	0	0	0	0	0	0	0	0	0	0	0	0	0	0	0	0	0	0.457123	0	0	0	0	0	0	0	0	0	0	0	0	0	0	0	0	0	0
GGTTACCACCCTCGGG-1_1	0	0	0	0	0	0	0	0	0	0	0.8428955	0	0	0	0	0	0	0	0	0	0	0	0	0	0	0	0	0	0	0	0	0	0	0	0	0	0	0	0	0	0	0	0	0	0	0	0	0	0.1571045
GGTTAGCTATATGTCT-1_1	0	0	0	0	0	0	0	0	0	0	0.4787623	0	0	0	0	0	0	0	0	0	0	0	0	0	0	0	0	0	0	0	0.250758	0	0	0	0	0	0	0	0	0	0	0	0	0	0	0	0	0	0.2704798
GGTTTACAATCTCAAT-1_1	0	0	0.09349797	0	0	0	0.19305539	0	0	0.71344664	0	0	0	0	0	0	0	0	0	0	0	0	0	0	0	0	0	0	0	0	0	0	0	0	0	0	0	0	0	0	0	0	0	0	0	0	0	0	0
GGTTTCAATCGGTCAG-1_1	0	0	0.17702877	0	0	0	0	0	0	0.37411046	0	0	0	0	0	0	0	0	0	0	0	0	0	0	0	0	0	0	0	0	0	0	0	0	0	0.35689823	0	0	0	0	0	0	0	0	0	0	0	0	0.09196254
GTAAGCGGGCAGTCAG-1_1	0	0	0.0908292	0	0	0	0.1947167	0	0	0.7144541	0	0	0	0	0	0	0	0	0	0	0	0	0	0	0	0	0	0	0	0	0	0	0	0	0	0	0	0	0	0	0	0	0	0	0	0	0	0	0
GTAAGTAACAGTCTGG-1_1	0	0	0.2831089	0	0	0	0	0	0	0	0.2480941	0.3385848	0	0	0	0	0	0	0	0	0	0	0	0	0	0	0	0	0	0	0	0	0	0	0	0	0	0	0	0	0	0	0	0	0	0	0	0	0.1302122
GTAATCTGATTCTTCG-1_1	0	0	0.07665726	0	0	0	0.13632433	0	0.17221819	0	0	0	0	0	0	0	0	0	0	0	0	0	0	0	0	0	0	0	0	0	0.61480022	0	0	0	0	0	0	0	0	0	0	0	0	0	0	0	0	0	0
GTACAGAGGCAAGGGT-1_1	0	0	0.2381594	0	0	0	0	0	0	0.4817228	0.1043104	0	0	0	0	0	0	0	0	0	0	0	0	0	0	0	0	0	0	0	0	0	0	0	0	0	0	0	0	0	0	0	0	0	0	0	0	0	0.1758075
GTACGAGATTGCGACA-1_1	0	0	0.197228	0	0	0	0.1738033	0	0	0	0	0	0	0	0	0	0	0	0	0.6289687	0	0	0	0	0	0	0	0	0	0	0	0	0	0	0	0	0	0	0	0	0	0	0	0	0	0	0	0	0
GTACGCTTCATTGCAC-1_1	0	0	0.06894884	0	0	0	0.10354515	0	0.82750601	0	0	0	0	0	0	0	0	0	0	0	0	0	0	0	0	0	0	0	0	0	0	0	0	0	0	0	0	0	0	0	0	0	0	0	0	0	0	0	0
GTACGTTTGCCCGTCA-1_1	0	0	0.072427	0	0	0	0	0	0	0	0	0	0	0	0	0	0	0.927573	0	0	0	0	0	0	0	0	0	0	0	0	0	0	0	0	0	0	0	0	0	0	0	0	0	0	0	0	0	0	0
GTACTAAGATTTGGAG-1_1	0	0	0	0	0	0	0.2144975	0	0	0.7855025	0	0	0	0	0	0	0	0	0	0	0	0	0	0	0	0	0	0	0	0	0	0	0	0	0	0	0	0	0	0	0	0	0	0	0	0	0	0	0
GTACTGGAGTTAGACC-1_1	0	0	0.07174456	0	0	0	0.19850397	0	0	0.72975147	0	0	0	0	0	0	0	0	0	0	0	0	0	0	0	0	0	0	0	0	0	0	0	0	0	0	0	0	0	0	0	0	0	0	0	0	0	0	0
GTAGAGGGAGACAAGT-1_1	0	0	0.2182161	0	0	0	0	0	0.1128278	0	0	0	0	0	0	0	0	0	0	0	0	0	0	0	0	0	0	0	0	0	0	0	0	0	0	0.4451885	0	0	0	0.2237676	0	0	0	0	0	0	0	0	0
GTAGCCAAACATGGGA-1_1	0	0	0.07763125	0	0	0	0.1089621	0	0	0	0	0	0	0	0	0	0.63880989	0	0	0	0	0	0	0	0	0	0	0	0	0	0.17459677	0	0	0	0	0	0	0	0	0	0	0	0	0	0	0	0	0	0
GTAGCGGCTATACACT-1_1	0	0	0	0	0	0	0	0	0	0	0	0	0	0	0	0	0	1	0	0	0	0	0	0	0	0	0	0	0	0	0	0	0	0	0	0	0	0	0	0	0	0	0	0	0	0	0	0	0
GTAGCTTCCTCTTGTT-1_1	0	0	0.1915287	0	0	0	0	0	0	0	0	0	0	0	0	0	0	0	0	0	0	0	0	0	0	0	0	0	0	0	0.2490814	0	0	0	0	0.3572492	0	0	0	0.2021407	0	0	0	0	0	0	0	0	0
GTAGTCGCGGGAATCA-1_1	0	0	0.04747318	0	0	0	0.08254285	0	0.68090988	0	0	0	0	0	0	0	0	0	0	0	0	0	0	0	0	0	0	0	0	0	0.18907409	0	0	0	0	0	0	0	0	0	0	0	0	0	0	0	0	0	0
GTATCTTTCATAACCA-1_1	0	0.1368247	0	0	0	0	0	0	0	0	0	0	0	0	0	0	0	0.1790027	0	0	0	0	0	0	0	0	0	0	0	0	0.2913355	0.3928371	0	0	0	0	0	0	0	0	0	0	0	0	0	0	0	0	0
GTATGTGGGTCTAGTT-1_1	0	0	0.2793615	0	0	0	0	0	0	0	0	0	0	0	0	0	0	0	0	0.2734339	0	0	0	0	0	0	0	0	0	0	0	0	0	0	0	0.269372	0	0	0	0	0	0	0	0	0	0	0	0	0.1778326
GTATTCTGAGAAACGA-1_1	0	0	0.3241434	0	0	0	0	0	0	0	0.1430286	0.3145139	0	0	0	0	0	0	0	0	0	0	0	0	0	0	0	0	0	0	0.2183141	0	0	0	0	0	0	0	0	0	0	0	0	0	0	0	0	0	0
GTCAAGCGGACTCGGG-1_1	0	0	0	0	0	0	0.2227501	0.7772499	0	0	0	0	0	0	0	0	0	0	0	0	0	0	0	0	0	0	0	0	0	0	0	0	0	0	0	0	0	0	0	0	0	0	0	0	0	0	0	0	0
GTCATGCACCTCCGTT-1_1	0	0	0.1693943	0	0	0	0	0	0	0.5543555	0.1518243	0	0	0	0	0	0	0	0	0	0	0	0	0	0	0	0	0	0	0	0	0	0	0	0	0	0	0	0	0	0	0	0	0	0	0	0	0	0.124426
GTCATGGACATGACTA-1_1	0	0	0.06729734	0	0	0	0.2209745	0	0	0.71172815	0	0	0	0	0	0	0	0	0	0	0	0	0	0	0	0	0	0	0	0	0	0	0	0	0	0	0	0	0	0	0	0	0	0	0	0	0	0	0
GTCATTAGAGCGAACG-1_1	0	0	0	0	0	0	0	0	0	0	0	0	0	0	0	0	0	0	0	0	0	0	0	0	1	0	0	0	0	0	0	0	0	0	0	0	0	0	0	0	0	0	0	0	0	0	0	0	0
GTCCCAACGTAAAGTA-1_1	0	0	0	0	0	0	0	0	0	0	0	0	0	0	0	0	0	0.5649716	0	0	0	0	0	0	0	0	0	0	0	0	0.4350284	0	0	0	0	0	0	0	0	0	0	0	0	0	0	0	0	0	0
GTCCCGCGACGTTATG-1_1	0	0	0	0	0	0	0.1406256	0	0	0	0	0.1450682	0	0	0	0	0	0	0	0	0	0	0	0	0.5964185	0	0	0	0	0	0	0	0	0	0	0	0	0	0	0	0	0	0	0	0	0	0	0	0.1178877
GTCCGGACCTGAAATT-1_1	0	0	0.1308642	0	0	0	0.1436775	0	0	0	0.3935211	0	0	0	0	0	0	0	0	0	0	0	0	0	0	0	0	0	0	0	0.3319371	0	0	0	0	0	0	0	0	0	0	0	0	0	0	0	0	0	0
GTCCGGCTGAATTGCG-1_1	0	0	0	0	0	0	0	0	0	1	0	0	0	0	0	0	0	0	0	0	0	0	0	0	0	0	0	0	0	0	0	0	0	0	0	0	0	0	0	0	0	0	0	0	0	0	0	0	0
GTCCTACGAATAGTCT-1_1	0	0	0	0	0	0	0	0	0	0	0	0.2536721	0	0	0	0	0	0	0	0	0	0	0	0	0	0	0	0	0	0	0	0	0	0	0.7463279	0	0	0	0	0	0	0	0	0	0	0	0	0	0
GTCGCCGTTGTGTGTT-1_1	0	0	0.1656458	0	0	0	0.1319796	0	0	0	0	0	0	0	0	0	0	0	0	0	0	0	0	0	0	0	0	0	0	0	0.2136953	0	0	0	0	0.4886793	0	0	0	0	0	0	0	0	0	0	0	0	0
GTCGCGTAACCCGTTG-1_1	0	0	0	0	0	0	0	0	0	0	0	0	0	0	0	0	0	1	0	0	0	0	0	0	0	0	0	0	0	0	0	0	0	0	0	0	0	0	0	0	0	0	0	0	0	0	0	0	0
GTCGGATATCTCAGAC-1_1	0	0	0.1663042	0	0	0	0	0	0	0	0	0	0	0	0	0	0	0	0	0	0	0	0	0	0	0	0	0	0	0	0	0	0	0	0	0.8336958	0	0	0	0	0	0	0	0	0	0	0	0	0
GTCGGGAAGCAGAAAC-1_1	0	0	0.08027083	0	0	0	0.17737352	0	0	0	0	0	0	0	0	0	0	0	0	0	0	0	0	0	0.32518998	0	0	0	0	0	0.41716567	0	0	0	0	0	0	0	0	0	0	0	0	0	0	0	0	0	0
GTCGTACCATCTCGGG-1_1	0	0.2404436	0	0	0	0	0.08985494	0	0	0	0	0	0	0	0	0	0	0	0	0	0	0	0	0	0	0	0	0	0	0	0.3461278	0.32357366	0	0	0	0	0	0	0	0	0	0	0	0	0	0	0	0	0
GTCGTTATTCGCTTAT-1_1	0	0	0	0	0	0	0	0	0	0	0	0	0	0	0	0	0	1	0	0	0	0	0	0	0	0	0	0	0	0	0	0	0	0	0	0	0	0	0	0	0	0	0	0	0	0	0	0	0
GTCTATCTGAGTTTCT-1_1	0	0	0	0	0	0	0	0	0	0	0.7236831	0	0	0	0	0	0	0	0	0	0	0	0	0	0	0	0	0	0	0	0	0	0	0	0	0	0	0	0	0	0	0	0	0	0	0	0	0	0.2763169
GTCTATTGGTTCCGGT-1_1	0	0	0	0	0	0	0	0	0	0.3764953	0.3481637	0	0	0	0	0	0	0	0	0	0	0	0	0	0	0	0	0	0	0	0	0	0	0	0	0	0	0	0	0	0	0	0	0	0	0	0	0	0.275341
GTCTCAAGGCCCGGCT-1_1	0	0	0.05787572	0	0	0	0.19917349	0	0	0	0	0	0	0	0	0	0	0	0	0	0	0	0	0	0.30446761	0	0	0	0	0	0.43848317	0	0	0	0	0	0	0	0	0	0	0	0	0	0	0	0	0	0
GTCTGGGCGGTCGAGA-1_1	0	0	0	0	0	0	0	0	0.2907564	0	0	0.3045602	0	0	0	0	0	0	0	0	0	0	0	0	0	0	0	0	0	0	0.4046834	0	0	0	0	0	0	0	0	0	0	0	0	0	0	0	0	0	0
GTGACCGCACACTACG-1_1	0	0	0.1999393	0	0	0	0	0	0	0	0.4330162	0	0	0	0	0	0	0	0	0	0	0	0	0.1156104	0	0	0	0	0	0	0	0	0	0	0	0	0	0	0	0	0	0	0	0	0	0	0	0	0.2514341
GTGACTTCAGTAGTGC-1_1	0	0	0.06481966	0	0	0	0.10517519	0	0	0	0	0	0	0	0	0	0	0.46415882	0	0	0	0	0	0	0	0	0	0	0	0	0.36584634	0	0	0	0	0	0	0	0	0	0	0	0	0	0	0	0	0	0
GTGAGGACACTTAAGG-1_1	0	0	0.12854	0	0	0	0	0	0	0	0	0	0	0	0	0	0	0.87146	0	0	0	0	0	0	0	0	0	0	0	0	0	0	0	0	0	0	0	0	0	0	0	0	0	0	0	0	0	0	0
GTGATCATAGATCTGC-1_1	0	0	0	0	0	0	0	0	0	0	0	0	0	0	0	0	0	0.5810962	0	0	0	0	0	0	0	0	0	0	0	0	0	0.4189038	0	0	0	0	0	0	0	0	0	0	0	0	0	0	0	0	0
GTGATTCGCCGCTCAA-1_1	0	0	0.4473085	0	0	0	0	0	0.1133473	0	0.2225615	0	0	0	0	0	0	0	0	0	0	0	0	0	0	0	0	0	0	0	0	0	0	0	0	0	0	0	0	0	0	0	0	0	0	0	0	0	0.2167828
GTGCCATCACACGGTG-1_1	0	0	0	0	0	0	0	0	0	0	0.7096341	0	0	0	0	0	0	0	0	0	0	0	0	0	0	0	0	0	0	0	0	0	0	0	0	0	0	0	0	0	0	0	0	0	0	0	0	0	0.2903659
GTGCCCGTTCGGATTC-1_1	0	0	0.2639957	0	0	0	0	0	0	0.490744	0.2452603	0	0	0	0	0	0	0	0	0	0	0	0	0	0	0	0	0	0	0	0	0	0	0	0	0	0	0	0	0	0	0	0	0	0	0	0	0	0
GTGCCGCTTCAAAGGT-1_1	0	0	0	0	0	0	0	0	0	0	0	0.354037	0	0	0	0	0	0.645963	0	0	0	0	0	0	0	0	0	0	0	0	0	0	0	0	0	0	0	0	0	0	0	0	0	0	0	0	0	0	0
GTGCGAAATCGAACAC-1_1	0	0	0.2808125	0	0	0	0	0	0.2398631	0	0.2846748	0	0	0	0	0	0	0	0	0	0	0	0	0	0	0	0	0	0	0	0	0	0	0	0	0	0	0	0	0	0	0	0	0	0	0	0	0	0.1946496
GTGGACCAACCCGATT-1_1	0	0	0.2281405	0	0	0	0	0	0	0	0	0	0	0	0	0	0	0	0	0	0	0	0	0	0	0	0	0	0	0	0	0	0	0	0	0.4601728	0	0	0	0.3116867	0	0	0	0	0	0	0	0	0
GTGGAGTCGGCGGTTG-1_1	0	0	0.1431674	0	0	0	0.1109575	0	0	0	0	0	0	0	0	0	0	0	0	0	0	0	0	0	0	0	0	0	0	0	0.1644805	0	0	0	0	0.5813946	0	0	0	0	0	0	0	0	0	0	0	0	0
GTGGGCTTAGACACAC-1_1	0	0	0.1651876	0	0	0.5699238	0	0	0	0	0	0	0	0	0	0	0	0	0	0	0	0	0	0	0	0	0	0	0	0	0	0	0	0	0	0	0	0	0	0.2648886	0	0	0	0	0	0	0	0	0
GTGGTATAGTCTGCCG-1_1	0	0	0.2202706	0	0	0	0	0	0	0	0	0	0	0	0	0	0	0	0	0	0	0	0	0	0	0	0	0	0	0	0.1852249	0	0	0	0	0.3390727	0	0	0	0.2554317	0	0	0	0	0	0	0	0	0
GTGGTGGCCAAGTGAA-1_1	0	0	0.1493781	0	0	0	0	0	0	0	0	0	0	0	0	0	0	0.8506219	0	0	0	0	0	0	0	0	0	0	0	0	0	0	0	0	0	0	0	0	0	0	0	0	0	0	0	0	0	0	0
GTGGTTTCCGCCTTTC-1_1	0	0	0	0	0	0	0	0	0	0	0.7011808	0	0	0	0	0	0	0	0	0	0	0	0	0	0	0	0	0	0	0	0	0	0	0	0	0	0	0	0	0	0	0	0	0	0	0	0	0	0.2988192
GTGTACCTTGGCTACG-1_1	0	0	0.06082438	0	0	0	0.19928115	0	0	0.73989447	0	0	0	0	0	0	0	0	0	0	0	0	0	0	0	0	0	0	0	0	0	0	0	0	0	0	0	0	0	0	0	0	0	0	0	0	0	0	0
GTGTATATCAGCGGGC-1_1	0	0	0.07404592	0	0	0	0.2100319	0	0	0	0	0	0	0	0	0	0	0	0	0	0	0	0	0	0.39518445	0	0	0	0	0	0.32073773	0	0	0	0	0	0	0	0	0	0	0	0	0	0	0	0	0	0
GTGTGAATAACTTAGG-1_1	0	0	0	0	0	0	0.16659729	0	0	0.78145207	0	0	0	0	0	0	0	0	0	0	0	0	0	0	0	0	0	0	0	0	0	0	0	0	0	0	0	0	0	0	0	0	0	0	0	0	0	0	0.05195064
GTGTTACTATGCGTCC-1_1	0	0	0	0	0	0	0	0	0	0	0	0	0	0	0	0	0	1	0	0	0	0	0	0	0	0	0	0	0	0	0	0	0	0	0	0	0	0	0	0	0	0	0	0	0	0	0	0	0
GTTAAAGTAGGACTGG-1_1	0	0	0	0	0	0	0.1337505	0	0.6537245	0	0	0	0	0	0	0	0	0	0	0	0	0	0	0	0	0	0	0	0	0	0.212525	0	0	0	0	0	0	0	0	0	0	0	0	0	0	0	0	0	0
GTTAAGGGTGCGATGT-1_1	0	0	0	0	0	0	0.1192369	0	0	0	0	0.2514516	0	0	0	0	0	0	0	0	0	0	0	0	0.3905347	0	0	0	0	0	0	0	0	0	0	0	0	0	0	0.2387768	0	0	0	0	0	0	0	0	0
GTTACAATTGGTGACG-1_1	0	0	0.2056666	0	0	0.4219117	0	0	0	0	0	0	0	0	0	0	0	0	0	0	0	0	0	0	0	0	0	0	0	0	0	0	0	0	0	0	0	0	0	0.3724218	0	0	0	0	0	0	0	0	0
GTTACCTACAACTTGC-1_1	0	0	0.0749154	0	0	0	0	0	0	0	0	0	0	0	0	0	0	0	0	0	0	0	0	0	0	0	0.2347901	0	0	0	0.392248	0.2980464	0	0	0	0	0	0	0	0	0	0	0	0	0	0	0	0	0
GTTACTTTGGGCCTAG-1_1	0	0	0	0	0	0	0	0	0	0	0	0	0	0	0	0	0	1	0	0	0	0	0	0	0	0	0	0	0	0	0	0	0	0	0	0	0	0	0	0	0	0	0	0	0	0	0	0	0
GTTATATTATCTCCCT-1_1	0	0	0.1377758	0	0	0	0.1217988	0	0	0	0	0	0	0	0	0	0.2542306	0	0	0	0	0	0	0	0	0	0	0	0	0	0.4861949	0	0	0	0	0	0	0	0	0	0	0	0	0	0	0	0	0	0
GTTCACAGGAGTCTAG-1_1	0	0	0.2285572	0	0	0	0	0	0	0	0.3343067	0	0	0	0	0	0	0	0	0	0	0	0	0	0	0	0	0	0	0	0	0	0	0	0	0	0	0	0	0.4371361	0	0	0	0	0	0	0	0	0
GTTCGCCATAAGTGCC-1_1	0	0	0	0	0	0	0	0	0	0	0	0	0	0	0	0	0	1	0	0	0	0	0	0	0	0	0	0	0	0	0	0	0	0	0	0	0	0	0	0	0	0	0	0	0	0	0	0	0
GTTCGTCTAAAGAACT-1_1	0	0	0	0	0	0	0.1316104	0	0	0	0.1985051	0.420557	0	0	0	0	0	0	0	0	0	0	0	0	0	0	0	0	0	0	0.2493274	0	0	0	0	0	0	0	0	0	0	0	0	0	0	0	0	0	0
GTTGAACCGGTTCCAT-1_1	0	0	0	0	0	0	0	0	0	0	0.4168367	0	0	0	0	0	0	0.32489	0	0	0	0	0	0	0	0	0	0	0	0	0	0	0	0	0	0	0	0	0	0	0	0	0	0	0	0	0	0	0.2582733
GTTGAGTCCCGCCGGT-1_1	0	0	0.0861619	0	0	0	0.1131852	0	0	0	0	0	0	0	0	0	0	0	0	0	0	0	0	0	0.3456954	0	0	0	0	0	0.4549575	0	0	0	0	0	0	0	0	0	0	0	0	0	0	0	0	0	0
GTTGCACGGAGTTTCG-1_1	0	0	0	0	0	0	0	0	0	0	0	0	0	0	0	0	0	0	0	0	0	0	0	0	0	0	0	0	0	0	0	0	0	0	0	0.5809922	0	0	0	0.4190078	0	0	0	0	0	0	0	0	0
GTTGGATTGAGAACAC-1_1	0	0	0.1095497	0	0	0	0.1624828	0	0	0.565261	0	0	0	0	0	0	0	0	0	0.1627065	0	0	0	0	0	0	0	0	0	0	0	0	0	0	0	0	0	0	0	0	0	0	0	0	0	0	0	0	0
GTTGGATTTGCGTTGG-1_1	0.2996328	0	0.3474537	0	0	0	0	0	0	0	0	0	0	0	0	0	0	0.3529134	0	0	0	0	0	0	0	0	0	0	0	0	0	0	0	0	0	0	0	0	0	0	0	0	0	0	0	0	0	0	0
GTTTACGTTCCATCTG-1_1	0	0.37435782	0	0	0	0	0.09696431	0	0	0.19018971	0	0	0	0	0	0	0	0	0	0	0	0	0	0	0	0	0	0	0	0	0	0	0	0	0	0	0	0	0.33848817	0	0	0	0	0	0	0	0	0	0
GTTTCCTGGAGGGTGA-1_1	0	0	0.250666	0	0	0.603633	0	0	0	0.145701	0	0	0	0	0	0	0	0	0	0	0	0	0	0	0	0	0	0	0	0	0	0	0	0	0	0	0	0	0	0	0	0	0	0	0	0	0	0	0
GTTTCTGCAGTCTCCC-1_1	0	0	0	0	0	0	0	0	0	0	0	0	0	0	0	0	0	1	0	0	0	0	0	0	0	0	0	0	0	0	0	0	0	0	0	0	0	0	0	0	0	0	0	0	0	0	0	0	0
GTTTGACCAAATCCTA-1_1	0	0	0.333044	0	0	0	0	0	0	0.666956	0	0	0	0	0	0	0	0	0	0	0	0	0	0	0	0	0	0	0	0	0	0	0	0	0	0	0	0	0	0	0	0	0	0	0	0	0	0	0
GTTTGGCCCAAGTTAT-1_1	0	0	0.132875	0	0	0	0	0	0	0	0	0	0	0	0	0	0	0.867125	0	0	0	0	0	0	0	0	0	0	0	0	0	0	0	0	0	0	0	0	0	0	0	0	0	0	0	0	0	0	0
TAAACCCAGGAGGGCA-1_1	0	0	0	0	0	0	0	0	0	0	0	0.2781795	0	0	0	0	0	0	0	0	0	0	0	0	0	0	0	0	0	0	0.1016468	0	0	0	0	0.3905567	0	0	0	0.229617	0	0	0	0	0	0	0	0	0
TAACATACAATGTGGG-1_1	0	0	0.1469308	0	0	0	0	0	0.8530692	0	0	0	0	0	0	0	0	0	0	0	0	0	0	0	0	0	0	0	0	0	0	0	0	0	0	0	0	0	0	0	0	0	0	0	0	0	0	0	0
TAACTCATCCGCGCGG-1_1	0	0	0	0	0	0	0	0	0	0	0	0.2143537	0	0	0	0	0	0.7856463	0	0	0	0	0	0	0	0	0	0	0	0	0	0	0	0	0	0	0	0	0	0	0	0	0	0	0	0	0	0	0
TAAGGCAACATAAGAT-1_1	0	0	0.20192983	0	0	0	0.12684257	0	0	0.57796593	0	0	0	0	0	0	0	0	0	0	0	0	0	0	0	0	0	0	0	0	0	0	0	0	0	0	0	0	0	0	0	0	0	0	0	0	0	0	0.09326167
TAAGGCATAACATCAA-1_1	0	0	0.1519697	0	0	0	0	0	0	0	0	0	0	0	0	0	0	0	0	0	0	0	0	0	0	0	0	0	0	0	0.1604271	0	0	0	0	0.5814304	0	0	0	0	0	0	0	0	0	0	0	0	0.1061728
TAAGGCTGAATCCCTC-1_1	0	0	0	0	0	0	0	0	0	0	0	0.27142406	0	0	0	0	0	0	0	0	0	0	0	0	0	0	0	0	0	0	0	0	0	0	0	0.45119082	0	0	0	0.19592113	0	0	0	0	0	0	0	0	0.08146398
TAAGTAACATCTTGAC-1_1	0	0	0.1844222	0	0	0	0	0	0	0	0.3042167	0	0	0	0	0	0	0	0	0	0	0	0	0	0	0	0	0	0	0	0.1962368	0	0	0	0	0	0	0	0	0	0	0	0	0	0	0	0	0	0.3151244
TAATACACAGTAGTAT-1_1	0	0	0.10543436	0	0	0.59176759	0	0	0	0	0	0	0	0	0	0	0	0	0	0	0	0	0	0	0	0	0	0	0	0	0	0	0	0	0	0	0	0	0	0.21416874	0	0	0	0	0	0	0	0	0.08862932
TAATAGAACAGAGTTA-1_1	0	0	0	0	0	0	0	0	0	0	0.2027318	0.2239068	0	0	0	0	0	0	0	0	0	0	0	0	0	0	0	0	0	0	0.2986311	0	0	0	0	0	0	0	0	0	0	0	0	0	0	0	0	0	0.2747303
TAATAGTGACGACCAG-1_1	0	0	0.2225473	0	0	0	0	0	0	0.3692605	0	0	0	0	0	0	0	0	0	0	0	0	0	0	0	0	0	0	0	0	0	0	0	0	0	0.2756769	0	0	0	0	0	0	0	0	0	0	0	0	0.1325153
TACAACGCACAACTCA-1_1	0	0	0	0	0	0	0	0	0	0	0	0	0	0	0	0	0	0.7176051	0	0	0	0	0	0	0	0	0	0.2823949	0	0	0	0	0	0	0	0	0	0	0	0	0	0	0	0	0	0	0	0	0
TACATAGGCATACACC-1_1	0	0	0	0	0	0	0	0	0	0	0	0	0	0	0	0	0	0	0	0	0	0	0	0	0	0	0	0	0	0	0	0	0	0	0	0	0	0	0	0	0	0	0	0	0	0	1	0	0
TACATTTCTAACGTGC-1_1	0	0	0	0	0	0	0	0	0	0	0	0	0	0	0	0	0	1	0	0	0	0	0	0	0	0	0	0	0	0	0	0	0	0	0	0	0	0	0	0	0	0	0	0	0	0	0	0	0
TACCAAATAGCCCAGA-1_1	0	0	0	0	0	0	0.130685	0	0	0	0.1866566	0.1956932	0	0	0	0	0	0	0	0	0	0	0	0	0.4869652	0	0	0	0	0	0	0	0	0	0	0	0	0	0	0	0	0	0	0	0	0	0	0	0
TACCAATAAAGTACCA-1_1	0	0	0.1234602	0	0	0	0.1783925	0	0	0	0	0	0	0	0	0	0	0	0	0	0	0	0	0	0	0	0	0	0	0	0.6981473	0	0	0	0	0	0	0	0	0	0	0	0	0	0	0	0	0	0
TACCAGAAGTAGGTTC-1_1	0	0	0.06143503	0	0	0	0.13797968	0	0	0	0	0	0	0	0	0	0	0	0	0	0	0	0	0	0.55812405	0	0	0	0	0	0	0	0	0	0	0	0	0	0	0	0	0	0	0	0.24246124	0	0	0	0
TACCGGCTCACTGCCC-1_1	0	0.3949796	0.1070717	0	0	0	0.0971029	0	0	0	0	0	0	0	0	0	0	0	0	0	0	0	0	0	0	0	0	0	0	0	0.4008458	0	0	0	0	0	0	0	0	0	0	0	0	0	0	0	0	0	0
TACCGGTCGTTTCCAT-1_1	0	0	0	0	0	0	0	0	0	0	0.6869843	0	0	0	0	0	0	0	0	0	0	0	0	0	0	0	0	0	0	0	0	0	0	0	0	0	0	0	0	0	0	0	0	0	0	0	0	0	0.3130157
TACCGTAGGTTAACTA-1_1	0	0	0	0.2918572	0	0	0	0	0	0	0	0.2444892	0	0	0	0	0	0	0	0	0	0	0	0	0	0	0	0	0	0	0.2511849	0	0	0	0	0.2124687	0	0	0	0	0	0	0	0	0	0	0	0	0
TACCTACTCCCAGTAT-1_1	0	0	0.07079669	0	0	0	0.13799248	0	0	0	0	0	0	0	0	0	0	0	0	0	0	0	0	0	0.79121083	0	0	0	0	0	0	0	0	0	0	0	0	0	0	0	0	0	0	0	0	0	0	0	0
TACGAACACGACTTCA-1_1	0	0	0	0	0	0	0	0	0	0.4503612	0	0.3645158	0	0	0	0	0	0	0	0	0	0	0	0	0	0	0	0	0	0	0	0	0	0	0	0	0	0	0	0	0	0	0	0	0	0	0	0	0.1851229
TACGACGCTTGCTGCG-1_1	0	0	0	0	0	0	0	0	0	0	0	0	0	0	0	0	0	0.7329582	0	0	0	0	0	0	0	0	0	0	0	0	0.2670418	0	0	0	0	0	0	0	0	0	0	0	0	0	0	0	0	0	0
TACGACTGCCTCTTAG-1_1	0	0	0	0	0	0	0	0	0	0	0	0	0	0	0	0	0	0.4013755	0	0	0	0	0	0	0	0	0	0	0	0	0.2724541	0.3261704	0	0	0	0	0	0	0	0	0	0	0	0	0	0	0	0	0
TACGAGAACTTCACGT-1_1	0	0	0	0	0	0	0	0	0	0.24438489	0.2347224	0.44346699	0	0	0	0	0	0	0	0	0	0	0	0.07742572	0	0	0	0	0	0	0	0	0	0	0	0	0	0	0	0	0	0	0	0	0	0	0	0	0
TACGATGTTGATCATC-1_1	0	0	0.13801736	0	0	0	0	0	0	0	0	0	0	0	0	0	0	0	0	0	0	0	0	0	0	0	0	0	0	0	0	0	0	0	0	0.76298623	0	0	0	0	0	0	0	0	0	0	0	0	0.09899641
TACGCAGTTCTTTCCT-1_1	0	0	0	0	0	0	0	0	0	0	0	0	0	0	0	0	0	1	0	0	0	0	0	0	0	0	0	0	0	0	0	0	0	0	0	0	0	0	0	0	0	0	0	0	0	0	0	0	0
TACGCCATATTCTAAT-1_1	0	0	0	0	0	0	0	0	0	0	0	0	0	0	0	0	0	0	0	0	0	0	0	0	0	0	0	0	0	0	0	0	0	0	0	0	0	0	0	0	0	0	0	0	0	0.7939298	0	0	0.2060702
TACGCCTCCATTCCGA-1_1	0	0	0	0	0	0	0.1896668	0	0	0	0	0	0	0	0	0	0	0	0	0	0	0	0	0	0.8103332	0	0	0	0	0	0	0	0	0	0	0	0	0	0	0	0	0	0	0	0	0	0	0	0
TACGTTTACCGGCAAT-1_1	0	0	0.15782	0	0	0	0	0	0	0	0.6784481	0	0	0	0	0	0	0	0	0	0	0	0	0	0	0	0	0	0	0	0	0	0	0	0	0	0	0	0	0	0	0	0	0	0	0	0	0	0.1637319
TACTATGGTTCCTCAG-1_1	0	0	0.1919943	0	0	0	0	0	0	0	0	0	0	0	0	0	0	0	0	0	0	0	0	0	0	0	0	0	0	0	0.1773506	0	0	0	0	0.4223436	0	0	0	0.2083114	0	0	0	0	0	0	0	0	0
TACTCTTTCGTCTTCA-1_1	0	0	0.1964102	0	0	0	0.157783	0	0	0	0	0	0	0	0	0	0	0	0	0	0	0	0	0	0	0	0	0	0	0	0.3255686	0	0	0	0	0.3202383	0	0	0	0	0	0	0	0	0	0	0	0	0
TACTGAACAGATTTAG-1_1	0	0	0.1826141	0	0	0	0.1043412	0	0	0	0	0	0	0	0	0	0	0	0	0	0	0	0	0	0	0	0	0	0	0	0.1588569	0	0	0	0	0.5541878	0	0	0	0	0	0	0	0	0	0	0	0	0
TACTTGTTAGTAGTCC-1_1	0	0	0.1076531	0	0	0	0.1234091	0	0	0.5866782	0	0	0	0	0	0	0	0	0	0	0	0	0	0	0	0	0	0	0	0	0.1822595	0	0	0	0	0	0	0	0	0	0	0	0	0	0	0	0	0	0
TAGACGCCCGTACCGG-1_1	0	0	0.2503577	0	0	0	0	0	0	0.3164127	0	0	0	0	0	0	0	0	0	0.1224569	0	0	0	0	0	0	0	0	0	0	0	0	0	0	0	0.3107727	0	0	0	0	0	0	0	0	0	0	0	0	0
TAGAGTCTAAGCGAAC-1_1	0	0	0.1122601	0	0	0	0	0	0	0.8877399	0	0	0	0	0	0	0	0	0	0	0	0	0	0	0	0	0	0	0	0	0	0	0	0	0	0	0	0	0	0	0	0	0	0	0	0	0	0	0
TAGATATGGACTGGAA-1_1	0	0	0	0	0	0	0.123411	0	0	0	0	0	0	0	0	0	0.5754046	0	0	0	0	0	0	0	0	0	0	0	0	0	0.3011844	0	0	0	0	0	0	0	0	0	0	0	0	0	0	0	0	0	0
TAGCCATTTCAAAGTC-1_1	0	0	0	0	0	0	0.1658194	0	0	0	0.6147783	0	0	0	0	0	0	0	0	0	0	0	0	0	0	0	0	0	0	0	0	0	0	0	0	0	0	0	0	0	0	0	0	0	0	0	0	0	0.2194023
TAGCCGGCGGTCAGCG-1_1	0	0	0.06966075	0	0	0	0.1592061	0	0	0.77113316	0	0	0	0	0	0	0	0	0	0	0	0	0	0	0	0	0	0	0	0	0	0	0	0	0	0	0	0	0	0	0	0	0	0	0	0	0	0	0
TAGCGTCCGGTGTGGT-1_1	0	0	0.04827367	0	0	0	0.15539939	0	0	0	0	0	0	0	0	0	0	0	0	0	0	0	0	0	0.79632694	0	0	0	0	0	0	0	0	0	0	0	0	0	0	0	0	0	0	0	0	0	0	0	0
TAGCGTTGGGTCTTAC-1_1	0	0	0	0	0	0	0	0	0	0	0	0	0	0	0	0	0	0.3702404	0	0	0	0	0	0	0	0	0	0	0	0	0.3910127	0	0	0	0	0	0	0	0	0	0	0	0	0	0.2387469	0	0	0	0
TAGCTAAGTCCGGGAG-1_1	0	0	0	0	0	0	0.2270442	0	0	0.7729558	0	0	0	0	0	0	0	0	0	0	0	0	0	0	0	0	0	0	0	0	0	0	0	0	0	0	0	0	0	0	0	0	0	0	0	0	0	0	0
TAGGGTGTTTCAAGAG-1_1	0	0	0.1711128	0	0	0	0	0	0	0	0	0	0	0	0	0	0	0	0	0	0	0	0	0	0	0	0	0	0	0	0.1742211	0	0	0	0	0.2662937	0	0	0	0.3883725	0	0	0	0	0	0	0	0	0
TAGGTGTTCCACAGAT-1_1	0	0	0	0	0	0.155221	0	0	0	0	0	0.3479651	0	0	0	0	0	0	0	0	0	0	0	0	0	0	0	0	0	0	0.2166489	0	0	0	0	0	0	0	0	0.280165	0	0	0	0	0	0	0	0	0
TAGTCCGCAGAGAATG-1_1	0	0	0.2416763	0	0	0	0	0	0	0	0	0	0	0	0	0	0	0.7583237	0	0	0	0	0	0	0	0	0	0	0	0	0	0	0	0	0	0	0	0	0	0	0	0	0	0	0	0	0	0	0
TAGTCTAACAACGAGA-1_1	0	0	0	0	0	0	0	0	0	0	0.5069199	0.4930801	0	0	0	0	0	0	0	0	0	0	0	0	0	0	0	0	0	0	0	0	0	0	0	0	0	0	0	0	0	0	0	0	0	0	0	0	0
TATACGCGTCATCACT-1_1	0	0	0	0	0	0	0.1937961	0	0	0	0	0	0	0	0	0	0	0	0	0	0	0	0	0	0.8062039	0	0	0	0	0	0	0	0	0	0	0	0	0	0	0	0	0	0	0	0	0	0	0	0
TATCCAATTGGTTATC-1_1	0	0	0.07252862	0	0	0	0.20336759	0	0	0	0	0	0	0	0	0	0	0	0	0	0	0	0	0	0.50633427	0	0	0	0	0	0.21776952	0	0	0	0	0	0	0	0	0	0	0	0	0	0	0	0	0	0
TATCCGCACCGTCGGG-1_1	0	0	0	0	0	0	0.1868594	0	0	0	0	0.2392135	0	0	0	0	0	0	0	0	0	0	0	0	0	0	0	0	0	0	0.2269203	0	0	0	0	0.3470067	0	0	0	0	0	0	0	0	0	0	0	0	0
TATCTACCACAGCGGG-1_1	0	0	0	0	0	0	0	0	0	0	0	0	0	0	0	0	0	0	0	0	0	0	0	0	0	0	0	0	0	0	0	0	0	0	0	0	0	0	0	0	0	0	0	0	0	1	0	0	0
TATGCTCCCTACTTAC-1_1	0	0	0.07432357	0	0	0	0.2040052	0	0	0.72167123	0	0	0	0	0	0	0	0	0	0	0	0	0	0	0	0	0	0	0	0	0	0	0	0	0	0	0	0	0	0	0	0	0	0	0	0	0	0	0
TATGGATGTGCTACGC-1_1	0	0	0	0	0	0	0.2158745	0	0	0.7841255	0	0	0	0	0	0	0	0	0	0	0	0	0	0	0	0	0	0	0	0	0	0	0	0	0	0	0	0	0	0	0	0	0	0	0	0	0	0	0
TATGGGACCGAGCAGG-1_1	0	0	0	0	0	0	0	0	1	0	0	0	0	0	0	0	0	0	0	0	0	0	0	0	0	0	0	0	0	0	0	0	0	0	0	0	0	0	0	0	0	0	0	0	0	0	0	0	0
TATGGGTACGTATCGT-1_1	0	0	0.1744064	0	0	0	0	0	0	0	0	0	0	0	0	0	0	0	0	0.8255936	0	0	0	0	0	0	0	0	0	0	0	0	0	0	0	0	0	0	0	0	0	0	0	0	0	0	0	0	0
TATGGTCTGAGTAACA-1_1	0	0	0	0	0	0	0	0	0	0	0	0	0	0	0	0	0	1	0	0	0	0	0	0	0	0	0	0	0	0	0	0	0	0	0	0	0	0	0	0	0	0	0	0	0	0	0	0	0
TATGTCTCATTGTGCC-1_1	0	0	0.08103043	0	0	0	0.16614557	0	0	0.752824	0	0	0	0	0	0	0	0	0	0	0	0	0	0	0	0	0	0	0	0	0	0	0	0	0	0	0	0	0	0	0	0	0	0	0	0	0	0	0
TATTAACCTGACCGCG-1_1	0	0	0.205322	0	0	0	0.1174342	0	0	0	0	0	0	0	0	0	0	0	0	0	0	0	0	0	0	0	0	0	0	0	0.2928963	0	0	0	0	0.3843475	0	0	0	0	0	0	0	0	0	0	0	0	0
TATTCAATTCTAATCC-1_1	0	0	0	0	0	0	0	0	0	0	0	0	0	0	0	0	0	0.6592257	0	0	0	0	0	0	0	0	0	0	0	0	0.3407743	0	0	0	0	0	0	0	0	0	0	0	0	0	0	0	0	0	0
TATTCCACTCAGCTCG-1_1	0	0	0	0	0	0	0.1199699	0	0	0	0	0	0	0	0	0	0.521247	0	0	0	0	0	0	0	0.3587831	0	0	0	0	0	0	0	0	0	0	0	0	0	0	0	0	0	0	0	0	0	0	0	0
TATTCCGAGCTGTTAT-1_1	0	0	0.3441498	0	0	0	0.1798481	0	0	0	0.128458	0	0	0	0	0	0	0	0	0	0	0	0	0	0	0	0	0	0	0	0.3475441	0	0	0	0	0	0	0	0	0	0	0	0	0	0	0	0	0	0
TATTCCTCCGCCCACT-1_1	0	0	0	0	0	0.4611812	0	0	0	0	0	0.4210052	0	0	0	0	0	0	0	0	0	0	0	0	0	0	0	0	0	0	0	0	0	0	0	0	0	0	0	0.1178136	0	0	0	0	0	0	0	0	0
TCAAACAACCGCGTCG-1_1	0	0	0	0	0	0	0.2151725	0	0	0.7848275	0	0	0	0	0	0	0	0	0	0	0	0	0	0	0	0	0	0	0	0	0	0	0	0	0	0	0	0	0	0	0	0	0	0	0	0	0	0	0
TCAAACTTAGATTGTT-1_1	0	0	0	0	0	0	0	0	0	0	0	0	0	0	0	0	0	0	0	0	0	0	0	0	1	0	0	0	0	0	0	0	0	0	0	0	0	0	0	0	0	0	0	0	0	0	0	0	0
TCAAATTTGAGACTCA-1_1	0	0	0.05945906	0	0	0	0.21246913	0	0	0	0	0	0	0	0	0	0	0	0	0	0	0	0	0	0.72807181	0	0	0	0	0	0	0	0	0	0	0	0	0	0	0	0	0	0	0	0	0	0	0	0
TCAACATAGCGCCCTA-1_1	0	0	0.1704699	0	0	0	0	0	0	0	0	0	0	0	0	0	0	0	0	0	0	0	0	0	0	0	0	0.2657252	0	0	0.3241132	0	0	0	0	0.2396917	0	0	0	0	0	0	0	0	0	0	0	0	0
TCAACCATGTTCGGGC-1_1	0	0	0.1576334	0	0	0	0	0	0	0.6440515	0	0	0	0	0	0	0	0	0	0	0	0	0	0	0	0	0	0	0	0	0	0	0	0	0	0.1983152	0	0	0	0	0	0	0	0	0	0	0	0	0
TCAACGAGGAGACAAA-1_1	0	0	0	0	0	0	0	0	0	0	0	0	0	0	0	0	0	1	0	0	0	0	0	0	0	0	0	0	0	0	0	0	0	0	0	0	0	0	0	0	0	0	0	0	0	0	0	0	0
TCAACGCAGGAAATAA-1_1	0	0	0.1801194	0	0	0	0	0	0	0	0	0	0	0	0.1261317	0	0	0	0	0	0	0	0	0	0	0	0	0	0	0	0	0	0	0	0	0.4407856	0	0	0	0.2529633	0	0	0	0	0	0	0	0	0
TCACAGGAGAATAAGA-1_1	0	0	0.06823989	0	0	0	0.19029912	0	0	0	0	0	0	0	0	0	0	0	0	0	0	0	0	0	0.41394183	0	0	0	0	0	0.32751916	0	0	0	0	0	0	0	0	0	0	0	0	0	0	0	0	0	0
TCACAGGGAATCGCAA-1_1	0	0	0	0	0	0	0.1303153	0	0.8696847	0	0	0	0	0	0	0	0	0	0	0	0	0	0	0	0	0	0	0	0	0	0	0	0	0	0	0	0	0	0	0	0	0	0	0	0	0	0	0	0
TCACAGGTTATTGGGC-1_1	0	0	0	0	0	0	0	0	0	1	0	0	0	0	0	0	0	0	0	0	0	0	0	0	0	0	0	0	0	0	0	0	0	0	0	0	0	0	0	0	0	0	0	0	0	0	0	0	0
TCACCCTCTTAAGATT-1_1	0	0	0	0	0	0	0	0	0	0	0	0	0	0	0	0	0	0.336252	0	0	0	0	0	0	0	0	0	0	0	0	0.2433136	0.4204344	0	0	0	0	0	0	0	0	0	0	0	0	0	0	0	0	0
TCACGCATTGTAGATC-1_1	0	0	0	0	0	0	0	0	0	0	0	0.6589802	0	0	0	0	0	0	0	0	0	0	0	0	0	0	0	0	0	0	0	0	0	0	0	0	0	0	0	0	0	0	0	0.3410198	0	0	0	0	0
TCACGTGCCCGATTCA-1_1	0	0	0	0	0	0	0	0	0	0	0	0	0	0	0	0	0	0.5702786	0	0	0	0	0	0	0	0	0	0	0	0	0.4297214	0	0	0	0	0	0	0	0	0	0	0	0	0	0	0	0	0	0
TCAGACGCTATAGAAG-1_1	0	0	0.04962983	0	0	0	0.08962163	0	0	0	0	0	0	0	0	0	0	0.56377096	0	0	0	0	0	0	0	0	0	0	0	0	0.29697758	0	0	0	0	0	0	0	0	0	0	0	0	0	0	0	0	0	0
TCAGCAAATGCATCTC-1_1	0	0	0.2763525	0	0	0	0.1485863	0	0	0.3172032	0	0	0	0	0	0	0	0	0	0	0	0	0	0	0	0	0	0	0	0	0.2578581	0	0	0	0	0	0	0	0	0	0	0	0	0	0	0	0	0	0
TCAGGGTGTAACGTAA-1_1	0	0	0.06380264	0	0	0	0.1821428	0	0	0.62031468	0	0	0	0	0	0	0	0	0	0	0	0	0	0	0	0	0	0	0	0	0.13373988	0	0	0	0	0	0	0	0	0	0	0	0	0	0	0	0	0	0
TCAGGTTCTTTGAGAA-1_1	0	0	0	0	0	0	0	0	0	0.5047079	0	0	0	0	0	0	0	0	0	0	0	0	0	0	0	0	0	0	0	0	0	0	0	0	0.4952921	0	0	0	0	0	0	0	0	0	0	0	0	0	0
TCAGTAGGGACTATAA-1_1	0	0	0.1224582	0	0	0	0	0	0.3187895	0	0	0	0	0	0	0	0	0.2928264	0	0	0	0	0	0	0	0	0	0	0	0	0.2659259	0	0	0	0	0	0	0	0	0	0	0	0	0	0	0	0	0	0
TCCAACTTTAAATTCT-1_1	0	0	0	0	0	0	0.1657855	0	0	0	0.7090166	0	0	0	0	0	0	0	0	0	0	0	0	0	0	0	0	0	0	0	0	0	0	0	0	0	0	0	0	0	0	0	0	0	0	0	0	0	0.1251979
TCCACAATGGTTTACG-1_1	0	0	0.2112267	0	0	0	0	0	0	0	0	0	0.2252976	0	0	0	0	0	0	0	0	0	0	0	0	0	0	0	0	0	0	0	0	0	0	0.5634757	0	0	0	0	0	0	0	0	0	0	0	0	0
TCCAGAGCACCGGTTC-1_1	0	0	0	0	0	0	0	0	0	0	0	0	0	0	0	0	0	1	0	0	0	0	0	0	0	0	0	0	0	0	0	0	0	0	0	0	0	0	0	0	0	0	0	0	0	0	0	0	0
TCCAGGCGAGTACGGT-1_1	0	0	0.2914439	0	0	0	0.1785822	0	0	0	0	0	0	0	0	0	0	0	0	0	0	0	0	0	0	0	0	0	0	0	0.5299739	0	0	0	0	0	0	0	0	0	0	0	0	0	0	0	0	0	0
TCCAGGGTATATACGA-1_1	0	0	0.1477896	0	0	0	0	0	0	0	0	0	0	0	0	0	0	0	0	0	0	0	0	0	0	0	0	0	0	0	0.3881193	0	0	0	0	0	0	0	0	0.4640911	0	0	0	0	0	0	0	0	0
TCCCAAAGACGAAGGA-1_1	0	0	0.07413762	0	0	0	0.17611392	0	0	0.74974846	0	0	0	0	0	0	0	0	0	0	0	0	0	0	0	0	0	0	0	0	0	0	0	0	0	0	0	0	0	0	0	0	0	0	0	0	0	0	0
TCCCAGCTTTAGTCTG-1_1	0	0	0	0	0	0	0	0	0	0	0	0	0	0	0	0	0	1	0	0	0	0	0	0	0	0	0	0	0	0	0	0	0	0	0	0	0	0	0	0	0	0	0	0	0	0	0	0	0
TCCCGCGTACTCCTGG-1_1	0	0	0.2435937	0.2263363	0	0	0.1678451	0	0	0	0	0	0	0	0	0	0	0	0	0	0	0	0	0	0.3622248	0	0	0	0	0	0	0	0	0	0	0	0	0	0	0	0	0	0	0	0	0	0	0	0
TCCCGGGTGTGCTGCT-1_1	0	0	0	0	0	0	0	0	0	0	0	0.2952108	0.2952068	0	0	0	0	0	0	0	0	0	0	0	0	0	0	0	0	0	0	0	0	0	0	0.4095824	0	0	0	0	0	0	0	0	0	0	0	0	0
TCCCGTCAGTCCCGCA-1_1	0	0	0.2371215	0	0	0.3153392	0	0	0	0.3270371	0	0	0	0	0	0	0	0	0	0	0	0	0	0	0	0	0	0	0	0	0	0	0	0	0	0	0	0	0	0	0	0	0	0	0	0	0	0	0.1205022
TCCCGTGTGCAATTTG-1_1	0	0	0.2473807	0	0	0	0	0	0	0	0	0	0	0	0	0	0	0.7526193	0	0	0	0	0	0	0	0	0	0	0	0	0	0	0	0	0	0	0	0	0	0	0	0	0	0	0	0	0	0	0
TCCGATGGTGCGACAT-1_1	0	0	0	0	0	0	0	0	0	0.5146395	0	0.2846152	0	0	0	0	0	0	0	0.2007453	0	0	0	0	0	0	0	0	0	0	0	0	0	0	0	0	0	0	0	0	0	0	0	0	0	0	0	0	0
TCCGCCTGTCTACAAG-1_1	0	0	0.07166487	0	0	0	0.20256437	0	0	0	0	0	0	0	0	0	0	0	0	0	0	0	0	0	0.72577076	0	0	0	0	0	0	0	0	0	0	0	0	0	0	0	0	0	0	0	0	0	0	0	0
TCCGCGGCAGCATCTG-1_1	0	0	0.08406388	0	0	0	0.16487144	0	0	0.75106468	0	0	0	0	0	0	0	0	0	0	0	0	0	0	0	0	0	0	0	0	0	0	0	0	0	0	0	0	0	0	0	0	0	0	0	0	0	0	0
TCCGCTGTCATCCCGG-1_1	0	0	0.100732	0	0	0	0.112487	0	0.3545607	0	0	0	0	0	0	0	0	0.4322203	0	0	0	0	0	0	0	0	0	0	0	0	0	0	0	0	0	0	0	0	0	0	0	0	0	0	0	0	0	0	0
TCCTAAATTGGGAAGC-1_1	0	0	0	0	0	0	0.188452	0	0	0	0	0	0	0	0	0	0	0	0	0	0	0	0	0	0.6871252	0	0	0	0	0	0	0	0	0	0	0	0	0	0	0	0	0	0	0	0	0	0	0	0.1244228
TCCTACATCCACGGCC-1_1	0	0	0.31868749	0	0	0	0	0	0	0	0.34943878	0	0	0	0	0	0	0	0	0	0	0	0	0	0	0	0	0	0	0	0.24229032	0	0	0	0	0	0	0	0	0	0	0	0	0	0	0	0	0	0.08958341
TCCTAGCAAAGAAGCT-1_1	0	0	0	0	0	0	0	0	0	0	0.6499414	0	0	0	0	0	0	0	0	0	0	0	0	0	0	0	0	0	0	0	0	0	0	0	0	0	0	0	0	0	0	0	0	0	0	0	0	0	0.3500586
TCCTCGGGCTGGGCTT-1_1	0	0	0	0	0	0	0	0	0	0	0	0	0	0	0	0	0	1	0	0	0	0	0	0	0	0	0	0	0	0	0	0	0	0	0	0	0	0	0	0	0	0	0	0	0	0	0	0	0
TCCTGCGTTGATACTC-1_1	0	0	0.175997	0	0	0.6224249	0	0	0	0	0	0	0	0	0	0	0	0	0	0	0	0	0	0	0	0	0	0	0	0	0	0	0	0	0	0	0	0	0	0.2015781	0	0	0	0	0	0	0	0	0
TCCTTACGACGGTCCG-1_1	0	0	0.1556469	0	0	0	0.1449154	0	0	0	0.2431845	0	0	0	0	0	0	0	0	0	0	0	0	0	0	0	0	0	0	0	0	0	0	0	0	0.4562532	0	0	0	0	0	0	0	0	0	0	0	0	0
TCCTTTCTTACGCTTA-1_1	0	0	0	0	0	0	0	0	0.4079329	0	0	0	0	0	0	0	0	0	0	0	0	0	0	0	0.5920671	0	0	0	0	0	0	0	0	0	0	0	0	0	0	0	0	0	0	0	0	0	0	0	0
TCGAAATTTAGGACCA-1_1	0	0	0	0	0	0	0	0	0	0.6812783	0	0	0	0	0	0	0	0	0	0	0	0	0	0	0	0	0	0	0	0	0	0	0	0	0.3187217	0	0	0	0	0	0	0	0	0	0	0	0	0	0
TCGAGACCAACACCGT-1_1	0	0	0	0	0	0	0.2011233	0.7988767	0	0	0	0	0	0	0	0	0	0	0	0	0	0	0	0	0	0	0	0	0	0	0	0	0	0	0	0	0	0	0	0	0	0	0	0	0	0	0	0	0
TCGCAAAGATGCATTT-1_1	0	0	0.05591964	0	0	0	0.10811722	0	0.67660579	0	0	0	0	0	0	0	0	0	0	0	0	0	0	0	0	0	0	0	0	0	0.15935735	0	0	0	0	0	0	0	0	0	0	0	0	0	0	0	0	0	0
TCGCACCAGGAGGCAG-1_1	0	0	0	0	0	0	0.1280317	0	0.5411279	0	0	0	0	0	0	0	0	0	0	0	0	0	0	0	0	0	0	0	0	0	0.3308403	0	0	0	0	0	0	0	0	0	0	0	0	0	0	0	0	0	0
TCGCCGAAGTTGCGTC-1_1	0	0	0	0	0	0	0	0	0	0	0.711918	0	0	0	0	0	0	0	0	0	0	0	0	0	0	0	0	0	0	0	0	0	0	0	0	0	0	0	0	0	0	0	0	0	0	0	0	0	0.288082
TCGCCGGTCGATCCGT-1_1	0	0	0	0	0	0	0	0	0	0.3389994	0.1581101	0.2273479	0	0	0	0	0	0	0	0.2755425	0	0	0	0	0	0	0	0	0	0	0	0	0	0	0	0	0	0	0	0	0	0	0	0	0	0	0	0	0
TCGCTCGATATATTCC-1_1	0	0	0.3725191	0	0	0	0	0	0	0	0	0	0	0	0	0	0	0	0	0	0	0	0	0	0.6274809	0	0	0	0	0	0	0	0	0	0	0	0	0	0	0	0	0	0	0	0	0	0	0	0
TCGCTGGGCGGATTGT-1_1	0	0	0	0	0	0	0.2431745	0	0	0.7568255	0	0	0	0	0	0	0	0	0	0	0	0	0	0	0	0	0	0	0	0	0	0	0	0	0	0	0	0	0	0	0	0	0	0	0	0	0	0	0
TCGGACGCCCAGCCCA-1_1	0	0	0.09692981	0	0	0	0.15585559	0	0	0.57670676	0	0	0	0	0	0	0	0	0	0	0	0	0	0	0	0	0	0	0	0	0.17050784	0	0	0	0	0	0	0	0	0	0	0	0	0	0	0	0	0	0
TCGGAGTACATGAGTA-1_1	0	0	0.2007312	0	0	0	0	0	0	0.4125018	0	0	0	0	0	0	0	0	0	0	0	0	0	0	0	0	0	0	0	0	0.386767	0	0	0	0	0	0	0	0	0	0	0	0	0	0	0	0	0	0
TCGGGAGACAGCGTAC-1_1	0	0	0.08591937	0	0	0	0.19403463	0	0	0	0	0	0	0	0	0	0	0	0	0	0	0	0	0	0.72004599	0	0	0	0	0	0	0	0	0	0	0	0	0	0	0	0	0	0	0	0	0	0	0	0
TCGTAAGACGACATTG-1_1	0	0	0	0	0	0	0.2107788	0	0	0.7892212	0	0	0	0	0	0	0	0	0	0	0	0	0	0	0	0	0	0	0	0	0	0	0	0	0	0	0	0	0	0	0	0	0	0	0	0	0	0	0
TCGTCAAGTACGCGCA-1_1	0	0	0.3208721	0	0	0	0	0	0	0	0	0	0	0	0	0	0	0	0	0	0	0	0	0	0	0	0	0	0	0	0.1337032	0	0	0	0	0.5454247	0	0	0	0	0	0	0	0	0	0	0	0	0
TCGTCTTAGGCGTTAA-1_1	0	0	0.06293787	0	0	0	0.11874238	0	0	0	0	0	0	0	0	0	0	0.33618063	0	0	0	0	0	0	0	0	0	0	0	0	0.48213912	0	0	0	0	0	0	0	0	0	0	0	0	0	0	0	0	0	0
TCGTTGCTATCCGGTC-1_1	0	0	0.1212375	0	0	0	0.1748703	0	0	0	0	0	0	0	0	0	0	0	0	0	0	0	0	0	0.2730752	0	0	0	0	0	0.430817	0	0	0	0	0	0	0	0	0	0	0	0	0	0	0	0	0	0
TCTACCGTCCACAAGC-1_1	0	0	0.1948616	0	0	0	0.1640065	0	0	0	0	0	0	0	0	0	0	0	0	0	0	0	0	0	0.641132	0	0	0	0	0	0	0	0	0	0	0	0	0	0	0	0	0	0	0	0	0	0	0	0
TCTAGCAATCTCCGCC-1_1	0	0	0.2192844	0	0	0.4829517	0	0	0	0	0	0	0	0	0	0	0	0	0	0	0	0	0	0	0	0	0	0	0	0	0	0	0	0	0	0	0	0	0	0.2977639	0	0	0	0	0	0	0	0	0
TCTAGCATGCCCAGAA-1_1	0	0	0.08579839	0	0	0	0	0	0	0	0	0	0	0	0	0	0.33567714	0	0	0	0	0	0	0	0	0	0	0	0	0	0.40233515	0	0	0	0	0	0	0	0.17618932	0	0	0	0	0	0	0	0	0	0
TCTAGTGATATCGTGG-1_1	0	0	0.2311906	0	0	0	0	0	0	0	0	0	0	0	0	0	0	0	0	0	0	0	0	0	0	0	0	0	0	0	0	0	0	0	0	0.3851103	0	0	0	0.3836991	0	0	0	0	0	0	0	0	0
TCTAGTTATCAGAAGA-1_1	0	0	0	0	0	0	0	0	1	0	0	0	0	0	0	0	0	0	0	0	0	0	0	0	0	0	0	0	0	0	0	0	0	0	0	0	0	0	0	0	0	0	0	0	0	0	0	0	0
TCTCATGAGATAGGGT-1_1	0	0	0.2404967	0.3213523	0	0	0	0	0	0	0.177625	0	0	0	0	0	0	0.260526	0	0	0	0	0	0	0	0	0	0	0	0	0	0	0	0	0	0	0	0	0	0	0	0	0	0	0	0	0	0	0
TCTCCCTGGGCAGCGT-1_1	0	0	0.06357198	0	0	0	0.15547636	0	0	0	0	0	0	0	0	0	0	0	0	0	0	0	0	0	0.51693231	0	0	0	0	0	0.26401935	0	0	0	0	0	0	0	0	0	0	0	0	0	0	0	0	0	0
TCTGAACTCGTACCCG-1_1	0	0	0.1661763	0	0	0.7257008	0	0	0	0	0	0	0	0	0	0	0	0	0	0	0	0	0	0	0	0	0	0	0	0	0	0	0	0	0	0	0	0	0	0	0	0	0	0	0	0	0	0	0.1081229
TCTGAAGCACGTGGTC-1_1	0	0	0.09261772	0	0	0	0.16753603	0	0	0	0	0	0	0	0	0	0	0	0	0	0	0	0	0	0.16799316	0	0	0	0	0	0.57185308	0	0	0	0	0	0	0	0	0	0	0	0	0	0	0	0	0	0
TCTGATGTATTCTGTC-1_1	0	0	0.0593665	0	0	0	0.103486	0	0.6000905	0	0	0	0	0	0	0	0	0	0	0	0	0	0	0	0	0	0	0	0	0	0.237057	0	0	0	0	0	0	0	0	0	0	0	0	0	0	0	0	0	0
TCTGCCAGAAACTGCA-1_1	0	0	0	0.3308142	0	0	0	0	0.6691858	0	0	0	0	0	0	0	0	0	0	0	0	0	0	0	0	0	0	0	0	0	0	0	0	0	0	0	0	0	0	0	0	0	0	0	0	0	0	0	0
TCTGGGTAGCGCTCAT-1_1	0	0	0	0	0	0	0	0	0	0	0.4084392	0.4016528	0	0	0	0	0	0	0	0	0	0	0	0	0	0	0	0	0	0	0	0	0	0	0	0	0	0	0	0	0	0	0	0	0	0	0	0	0.189908
TCTGTTACCCAGCATA-1_1	0	0	0	0	0	0	0	0	0	0	0.4651904	0.2982204	0	0	0	0	0	0	0	0	0	0	0	0	0	0	0	0	0	0	0.2365892	0	0	0	0	0	0	0	0	0	0	0	0	0	0	0	0	0	0
TCTTACTTATGCCTCT-1_1	0	0	0	0	0	0	0	0	0	0	0.433626	0.3394994	0	0	0	0	0	0	0	0	0	0	0	0	0	0	0	0	0	0	0	0	0	0	0	0	0	0	0	0	0	0	0	0	0	0	0	0	0.2268747
TCTTCGAATAGACGTT-1_1	0	0	0	0	0	0	0	0	1	0	0	0	0	0	0	0	0	0	0	0	0	0	0	0	0	0	0	0	0	0	0	0	0	0	0	0	0	0	0	0	0	0	0	0	0	0	0	0	0
TCTTCGATACCAATAA-1_1	0	0	0	0	0	0	0.1531607	0	0	0	0	0	0	0	0	0	0	0	0	0	0	0	0	0	0.8468393	0	0	0	0	0	0	0	0	0	0	0	0	0	0	0	0	0	0	0	0	0	0	0	0
TCTTGATGCGTAGCGA-1_1	0	0	0	0	0	0	0	0	0	0	0	0	0	0	0	0	0	0	0	0	0	0	0	0	1	0	0	0	0	0	0	0	0	0	0	0	0	0	0	0	0	0	0	0	0	0	0	0	0
TCTTGGTAACACCAAA-1_1	0	0	0	0	0	0.58292274	0.09510576	0	0	0	0	0.25141762	0	0	0.07055387	0	0	0	0	0	0	0	0	0	0	0	0	0	0	0	0	0	0	0	0	0	0	0	0	0	0	0	0	0	0	0	0	0	0
TGAAAGGACCTGACTC-1_1	0	0	0.07730104	0	0	0	0.1729252	0	0	0.63028101	0	0	0	0	0	0	0	0	0	0	0	0	0	0	0	0	0	0	0	0	0.11949275	0	0	0	0	0	0	0	0	0	0	0	0	0	0	0	0	0	0
TGACCCACGTTAGACA-1_1	0	0	0	0	0	0	0	0	0	1	0	0	0	0	0	0	0	0	0	0	0	0	0	0	0	0	0	0	0	0	0	0	0	0	0	0	0	0	0	0	0	0	0	0	0	0	0	0	0
TGACTATAATCCTTTC-1_1	0	0.12015483	0.06440774	0	0	0	0	0	0	0	0	0	0	0	0	0	0	0.47207677	0	0	0	0	0	0	0	0	0	0	0	0	0	0.34336066	0	0	0	0	0	0	0	0	0	0	0	0	0	0	0	0	0
TGAGAGATTTACCACG-1_1	0	0	0	0	0	0	0	0	0	0	0.4528794	0.2810618	0	0	0	0	0	0	0	0	0	0	0	0	0	0	0	0	0	0	0	0	0	0	0	0	0	0	0	0	0	0	0	0	0	0	0	0	0.2660588
TGAGCCATACAGTCTC-1_1	0	0	0	0	0	0	0	0	0	0	0.6148947	0	0	0	0	0	0	0	0	0	0	0	0	0	0	0	0	0	0	0	0	0	0	0	0	0	0	0	0	0	0	0	0	0	0	0	0	0	0.3851053
TGAGGAGTGCCAGCTT-1_1	0	0	0.1254737	0	0	0	0	0	0	0	0.107913	0	0	0	0	0	0	0	0	0	0	0	0	0	0.6421046	0	0	0	0	0	0	0	0	0	0	0	0	0	0	0	0	0	0	0	0	0	0	0	0.1245087
TGAGTAAATTAGCGTA-1_1	0	0	0.07405103	0	0	0	0.09571878	0	0	0	0	0	0	0	0	0	0	0	0	0	0	0	0	0	0	0	0	0	0	0	0.52159904	0.30863115	0	0	0	0	0	0	0	0	0	0	0	0	0	0	0	0	0
TGAGTGCCTCTTAAAT-1_1	0	0	0.2095751	0	0	0	0	0	0.2108161	0	0.2790816	0	0	0	0	0	0	0	0	0	0	0	0	0	0	0	0	0	0	0	0	0	0	0	0	0	0	0	0	0	0	0	0	0	0	0	0	0	0.3005272
TGAGTGGTCCGTGACG-1_1	0	0	0.07090538	0	0	0	0.20379467	0	0	0.56328891	0	0	0	0	0	0	0	0	0	0	0	0	0	0	0	0	0	0	0	0	0.16201104	0	0	0	0	0	0	0	0	0	0	0	0	0	0	0	0	0	0
TGATACATTTAGCCGT-1_1	0	0	0.1683057	0	0	0	0	0	0	0	0.3385675	0.2763187	0	0	0	0	0	0	0	0	0	0	0	0	0	0	0	0	0	0	0.2168081	0	0	0	0	0	0	0	0	0	0	0	0	0	0	0	0	0	0
TGATCGGTTTGACCCT-1_1	0	0	0	0	0	0	0.2968638	0	0	0.7031362	0	0	0	0	0	0	0	0	0	0	0	0	0	0	0	0	0	0	0	0	0	0	0	0	0	0	0	0	0	0	0	0	0	0	0	0	0	0	0
TGATTCGTCTATCACT-1_1	0	0	0	0	0	0	0	0	0	0.6424934	0	0	0	0	0	0	0	0	0	0	0	0	0	0	0	0	0	0	0	0	0	0	0	0	0	0.3575066	0	0	0	0	0	0	0	0	0	0	0	0	0
TGATTCTGTCGCCGGT-1_1	0	0	0.1139478	0	0	0	0	0	0	0	0	0	0	0	0	0	0	0.5599034	0	0	0	0	0	0	0	0	0	0	0	0	0.3261489	0	0	0	0	0	0	0	0	0	0	0	0	0	0	0	0	0	0
TGATTTATTAGCTGTG-1_1	0	0	0.1419192	0	0	0	0	0	0	0	0.3390311	0	0	0	0	0	0	0	0	0	0	0	0	0	0	0	0	0	0	0	0	0	0	0	0	0.3843451	0	0	0	0	0	0	0	0	0	0	0	0	0.1347045
TGCAAGAATGACGTAA-1_1	0	0	0.1199255	0	0	0	0	0	0.4377969	0	0	0	0	0	0	0	0	0	0	0	0	0	0	0	0.4422776	0	0	0	0	0	0	0	0	0	0	0	0	0	0	0	0	0	0	0	0	0	0	0	0
TGCAGAGTACCGAGCA-1_1	0	0	0.27832328	0	0	0	0	0	0	0	0.38104668	0.2438996	0	0	0	0	0	0	0	0	0	0	0	0	0	0	0	0	0	0	0	0	0	0	0	0	0	0	0	0	0	0	0	0	0	0	0	0	0.09673045
TGCAGGATCGGCAAAG-1_1	0	0	0.2258111	0	0	0	0.1757862	0	0	0.3984105	0	0	0	0	0	0	0	0	0	0	0	0	0	0	0	0	0	0	0	0	0.1999922	0	0	0	0	0	0	0	0	0	0	0	0	0	0	0	0	0	0
TGCAGTTTCCTCCCAT-1_1	0	0	0	0	0	0	0	0	0	0.2828006	0.4187503	0.2984491	0	0	0	0	0	0	0	0	0	0	0	0	0	0	0	0	0	0	0	0	0	0	0	0	0	0	0	0	0	0	0	0	0	0	0	0	0
TGCATATGTCTGTCAC-1_1	0	0	0.06897777	0	0	0	0.18585472	0	0	0.74516751	0	0	0	0	0	0	0	0	0	0	0	0	0	0	0	0	0	0	0	0	0	0	0	0	0	0	0	0	0	0	0	0	0	0	0	0	0	0	0
TGCATGTGGTAATCTA-1_1	0	0	0.1028497	0	0	0	0.188858	0	0	0.7082923	0	0	0	0	0	0	0	0	0	0	0	0	0	0	0	0	0	0	0	0	0	0	0	0	0	0	0	0	0	0	0	0	0	0	0	0	0	0	0
TGCCAATGGGTACTCT-1_1	0	0	0.1365358	0	0	0	0.1845296	0	0	0	0	0	0	0	0	0	0	0	0	0	0	0	0	0	0.6789346	0	0	0	0	0	0	0	0	0	0	0	0	0	0	0	0	0	0	0	0	0	0	0	0
TGCCCGTACCGTTAAA-1_1	0	0	0.0701862	0	0	0	0	0	0.321986	0	0	0	0	0	0	0	0	0.6078278	0	0	0	0	0	0	0	0	0	0	0	0	0	0	0	0	0	0	0	0	0	0	0	0	0	0	0	0	0	0	0
TGCCGTGGATCGTCCT-1_1	0	0	0	0	0	0	0	0	0	0	0	0	0	0	0	0	0	0	0	0	0	0	0	0	0.6943845	0	0	0	0	0	0	0	0	0	0	0	0	0	0	0	0	0	0	0	0	0	0	0	0.3056155
TGCCTTGGCCAGGCAA-1_1	0	0	0.05422255	0	0	0	0.09271066	0	0	0	0	0	0	0	0	0	0	0.42321753	0	0	0	0	0	0	0	0	0	0	0	0	0.42984926	0	0	0	0	0	0	0	0	0	0	0	0	0	0	0	0	0	0
TGCGACACCCTAGTGC-1_1	0	0	0.1163901	0	0	0	0	0	0	0	0	0	0	0	0	0	0	0.5733877	0	0	0	0	0	0	0	0	0	0	0	0	0.3102222	0	0	0	0	0	0	0	0	0	0	0	0	0	0	0	0	0	0
TGCGAGAATATTACCC-1_1	0	0	0.4811151	0	0	0	0	0	0.1179384	0	0.1387738	0	0	0	0	0	0	0	0	0	0	0	0	0	0	0	0	0	0	0	0.2621727	0	0	0	0	0	0	0	0	0	0	0	0	0	0	0	0	0	0
TGCGCAAAGCATTTGG-1_1	0	0	0	0	0	0	0	0	0	0	0	0	0	0	0	0	0	0	0	0	0	0	0	0	1	0	0	0	0	0	0	0	0	0	0	0	0	0	0	0	0	0	0	0	0	0	0	0	0
TGCGCGATTAACGGAG-1_1	0	0	0.1863666	0	0	0	0	0	0	0	0	0	0	0	0	0	0	0	0	0	0	0	0	0	0	0	0	0	0	0	0	0	0	0	0	0.4171019	0	0	0	0.3965316	0	0	0	0	0	0	0	0	0
TGCGGAGTAAAGGTGC-1_1	0	0	0	0	0	0	0	0	0	0	0.28449575	0.28562166	0	0	0	0	0	0	0	0	0	0	0	0	0	0	0	0	0	0	0	0	0	0	0	0.33205625	0	0	0	0	0	0	0	0	0	0	0	0	0.09782634
TGCGTAAGAACCTGAT-1_1	0	0	0	0.37607207	0	0	0	0	0.35202082	0	0	0.20066605	0	0	0	0	0	0	0	0	0	0	0	0	0	0	0	0	0	0	0	0.07124106	0	0	0	0	0	0	0	0	0	0	0	0	0	0	0	0	0
TGCGTTTGTTGACACT-1_1	0	0	0.1412251	0	0	0	0	0	0	0	0	0	0	0	0	0	0	0.8587749	0	0	0	0	0	0	0	0	0	0	0	0	0	0	0	0	0	0	0	0	0	0	0	0	0	0	0	0	0	0	0
TGCTAAGTGTCTATTT-1_1	0	0	0	0	0	0	0	0	0	0	0	0.2181385	0	0	0	0	0	0	0	0	0	0	0	0	0	0	0	0	0	0	0.140634	0	0	0	0.4993424	0	0	0	0	0	0	0	0	0	0	0	0	0	0.141885
TGCTCCACAGTTCTTA-1_1	0	0	0	0	0	0	0	0	0	0	0.33893451	0.22662801	0	0	0	0	0	0	0	0	0	0	0	0	0	0	0	0	0	0	0	0	0	0	0	0.3446747	0	0	0	0	0	0	0	0	0	0	0	0	0.08976278
TGCTCGGCGAAACCCA-1_1	0	0	0.0678845	0	0	0	0.1686186	0	0	0	0	0	0	0	0	0	0	0	0	0	0	0	0	0	0.7634969	0	0	0	0	0	0	0	0	0	0	0	0	0	0	0	0	0	0	0	0	0	0	0	0
TGCTGTTGAAGAACTC-1_1	0	0	0	0	0	0	0	0	0	0	0	0	0	0	0	0	0	0	0	0	0	0	0	0	0	0	0	0	0	0	0.3699624	0	0	0	0	0	0	0	0	0	0	0	0	0.6300376	0	0	0	0	0
TGGAAGAAGGGAACGT-1_1	0	0	0	0	0	0	0	0	0	0	0.537042	0.462958	0	0	0	0	0	0	0	0	0	0	0	0	0	0	0	0	0	0	0	0	0	0	0	0	0	0	0	0	0	0	0	0	0	0	0	0	0
TGGACTGTTCGCTCAA-1_1	0	0	0	0	0	0	0	0	0	0	0	0	0	0	0	0	0	1	0	0	0	0	0	0	0	0	0	0	0	0	0	0	0	0	0	0	0	0	0	0	0	0	0	0	0	0	0	0	0
TGGAGTGATGCGATGA-1_1	0	0	0.2203563	0	0	0.6643627	0	0	0	0	0	0	0	0	0	0	0	0	0	0	0	0	0	0	0	0	0	0	0	0	0.115281	0	0	0	0	0	0	0	0	0	0	0	0	0	0	0	0	0	0
TGGCAAACTAAATTAC-1_1	0	0	0.06595873	0	0	0	0.12711629	0	0.3515837	0	0	0	0	0	0	0	0	0	0	0	0	0	0	0	0	0	0	0	0	0	0.45534128	0	0	0	0	0	0	0	0	0	0	0	0	0	0	0	0	0	0
TGGCAGATTACGATCA-1_1	0	0	0	0	0	0	0	0	0	0	0	0	0	0	0	0	0	0.5504711	0	0	0	0	0	0	0	0	0	0	0	0	0	0.4495289	0	0	0	0	0	0	0	0	0	0	0	0	0	0	0	0	0
TGGCAGCAGTAATAGT-1_1	0	0	0	0	0	0	0	0	0	0	0	0	0	0	0	0	0	1	0	0	0	0	0	0	0	0	0	0	0	0	0	0	0	0	0	0	0	0	0	0	0	0	0	0	0	0	0	0	0
TGGCCAAACTGAAGTA-1_1	0	0	0	0	0	0	0.16245357	0	0	0.76496146	0	0	0	0	0	0	0	0	0	0	0	0	0	0	0	0	0	0	0	0	0	0	0	0	0	0	0	0	0	0	0	0	0	0	0	0	0	0	0.07258497
TGGCGACTGCTCCAAA-1_1	0	0	0.1216639	0	0	0	0.1779011	0	0	0	0	0	0	0	0	0	0	0	0	0	0	0	0	0	0.2819987	0	0	0	0	0	0.4184364	0	0	0	0	0	0	0	0	0	0	0	0	0	0	0	0	0	0
TGGGCCCATACTAATT-1_1	0	0	0.1855342	0	0	0	0	0	0	0	0.2670519	0	0	0	0	0	0	0	0	0	0	0	0	0	0	0	0	0	0	0	0.3620189	0	0	0	0	0	0	0	0	0	0	0	0	0	0	0	0	0	0.185395
TGGTCCCACGCTACGG-1_1	0	0	0.06333831	0	0	0	0.12803565	0	0	0	0	0	0	0	0	0	0.22150725	0	0	0	0	0	0	0	0.58711879	0	0	0	0	0	0	0	0	0	0	0	0	0	0	0	0	0	0	0	0	0	0	0	0
TGGTTCAACGGGTAAT-1_1	0	0	0.06435549	0	0	0	0.15671081	0	0	0	0	0	0	0	0	0	0.26191701	0	0	0	0	0	0	0	0	0	0	0	0	0	0.51701669	0	0	0	0	0	0	0	0	0	0	0	0	0	0	0	0	0	0
TGGTTCGTAGCAAAGG-1_1	0	0	0.3221926	0	0	0.3056201	0	0	0	0.248285	0	0	0	0	0	0	0	0	0	0.1239022	0	0	0	0	0	0	0	0	0	0	0	0	0	0	0	0	0	0	0	0	0	0	0	0	0	0	0	0	0
TGTACGAACAAATCCG-1_1	0	0	0	0	0	0	0	0	0	0	0	0	0	0	0	0	0	1	0	0	0	0	0	0	0	0	0	0	0	0	0	0	0	0	0	0	0	0	0	0	0	0	0	0	0	0	0	0	0
TGTAGGAGAAATTTCC-1_1	0	0	0.0633065	0	0	0	0.188617	0	0	0.7480765	0	0	0	0	0	0	0	0	0	0	0	0	0	0	0	0	0	0	0	0	0	0	0	0	0	0	0	0	0	0	0	0	0	0	0	0	0	0	0
TGTAGTGATCTATAAT-1_1	0	0	0.2544011	0	0	0	0	0	0	0	0	0	0.1867658	0	0	0	0	0	0	0	0	0	0	0	0	0	0	0	0	0	0	0	0	0	0	0.558833	0	0	0	0	0	0	0	0	0	0	0	0	0
TGTATAACAGATCCTG-1_1	0	0	0.07284156	0	0	0	0.21994824	0	0	0.70721021	0	0	0	0	0	0	0	0	0	0	0	0	0	0	0	0	0	0	0	0	0	0	0	0	0	0	0	0	0	0	0	0	0	0	0	0	0	0	0
TGTATGGCGCAGACAG-1_1	0	0	0	0	0	0	0	0	0	0	0.65588973	0.24502882	0	0	0	0	0	0	0	0	0	0	0	0	0	0	0	0	0	0	0	0	0	0	0	0	0	0	0	0	0	0	0	0	0	0	0	0	0.09908145
TGTGAGACTAGCCCAA-1_1	0	0	0.1686666	0	0	0	0.1237895	0	0	0	0.1666055	0	0	0	0	0	0	0	0	0	0	0	0	0	0.5409384	0	0	0	0	0	0	0	0	0	0	0	0	0	0	0	0	0	0	0	0	0	0	0	0
TGTGGCAAAGCGTATG-1_1	0	0	0.18208212	0	0	0	0	0	0	0.27691762	0	0	0	0	0	0	0	0	0	0	0	0	0	0	0	0	0	0	0	0	0	0	0	0	0	0.44203398	0	0	0	0	0	0	0	0	0	0	0	0	0.09896628
TGTTATTGTATGTGGC-1_1	0	0	0.233527	0	0	0	0	0	0	0.3770378	0.3894352	0	0	0	0	0	0	0	0	0	0	0	0	0	0	0	0	0	0	0	0	0	0	0	0	0	0	0	0	0	0	0	0	0	0	0	0	0	0
TGTTCTTCCATTGACT-1_1	0	0	0	0	0	0	0	0	0	1	0	0	0	0	0	0	0	0	0	0	0	0	0	0	0	0	0	0	0	0	0	0	0	0	0	0	0	0	0	0	0	0	0	0	0	0	0	0	0
TGTTTCGGTACTTCTC-1_1	0	0	0	0	0	0	0	0	0	0	0	0.2501201	0	0	0	0	0	0	0	0	0	0	0	0	0	0	0	0	0	0	0.7498799	0	0	0	0	0	0	0	0	0	0	0	0	0	0	0	0	0	0
TTAACCAACCCTCCCT-1_1	0	0	0.1636223	0	0	0	0	0	0	0	0	0	0	0	0	0	0	0	0	0	0	0	0	0	0.8363777	0	0	0	0	0	0	0	0	0	0	0	0	0	0	0	0	0	0	0	0	0	0	0	0
TTAAGCGCCTGACCCA-1_1	0	0	0	0	0	0	0	0	0	0.7311594	0	0	0	0	0	0	0	0	0	0	0	0	0	0	0	0	0	0	0	0	0	0	0	0	0	0.2688406	0	0	0	0	0	0	0	0	0	0	0	0	0
TTAATGTAGACCAGGT-1_1	0	0	0	0	0	0	0.180208	0	0	0	0	0	0	0	0	0	0	0	0	0	0	0	0	0	0.819792	0	0	0	0	0	0	0	0	0	0	0	0	0	0	0	0	0	0	0	0	0	0	0	0
TTACAACTACGCATCC-1_1	0	0	0.240652	0	0	0	0.1444977	0	0	0.2127029	0	0	0	0	0	0	0	0	0	0	0	0	0	0	0	0	0	0	0	0	0	0	0	0	0	0.4021474	0	0	0	0	0	0	0	0	0	0	0	0	0
TTACCCTAGGGATTGG-1_1	0	0	0.1630266	0	0	0	0	0	0	0	0	0	0	0	0	0	0	0	0	0	0	0	0	0	0	0	0	0	0	0	0.1994764	0	0	0	0	0.3138213	0	0	0	0.3236757	0	0	0	0	0	0	0	0	0
TTACGGATGGTTCGAG-1_1	0	0	0.1587145	0	0	0	0	0	0	0	0	0	0	0	0	0	0	0	0	0	0	0	0	0	0	0	0	0	0	0	0.2036012	0	0	0	0	0.2640884	0	0	0	0.3735958	0	0	0	0	0	0	0	0	0
TTACTAAAGGACTTTA-1_1	0	0	0.04164992	0	0	0	0.10903228	0	0.66350334	0	0	0	0	0	0	0	0	0	0	0	0	0	0	0	0	0	0	0	0	0	0.18581446	0	0	0	0	0	0	0	0	0	0	0	0	0	0	0	0	0	0
TTACTCCGGCCGGGAA-1_1	0	0	0.2260315	0	0	0	0.1514988	0	0	0.3394322	0	0	0	0	0	0	0	0	0	0	0	0	0	0	0	0	0	0	0	0	0.2830376	0	0	0	0	0	0	0	0	0	0	0	0	0	0	0	0	0	0
TTACTCTGGTACGTAC-1_1	0	0	0	0	0	0	0	0	0	0	0.2988435	0	0	0	0	0	0	0	0	0	0	0	0	0	0	0	0	0	0	0	0	0	0	0	0	0.5526875	0	0	0	0	0	0	0	0	0	0	0	0	0.148469
TTACTGGGATATTTCA-1_1	0	0	0	0	0	0	0	0	0.4569063	0	0	0	0	0	0	0	0	0	0	0	0	0	0	0	0	0	0	0	0	0	0	0.5430937	0	0	0	0	0	0	0	0	0	0	0	0	0	0	0	0	0
TTAGACGAGTCACCTC-1_1	0	0	0.06805558	0	0	0	0.12350205	0	0.54766744	0	0	0	0	0	0	0	0	0	0	0	0	0	0	0	0	0	0	0	0	0	0	0	0	0	0	0	0	0	0	0	0	0	0	0	0	0.26077494	0	0	0
TTAGAGTTTAGAAGGA-1_1	0	0	0.1891617	0	0	0	0	0	0	0	0.2964463	0	0	0	0	0	0	0	0	0	0	0	0	0	0	0	0	0	0	0	0.3394615	0	0	0	0	0	0	0	0	0	0	0	0	0	0	0	0	0	0.1749305
TTAGCTGATTTGCCGT-1_1	0	0	0	0	0	0	0.1594752	0	0	0	0.386029	0.3250909	0	0	0	0	0	0	0	0	0	0	0	0	0	0	0	0	0	0	0.1294049	0	0	0	0	0	0	0	0	0	0	0	0	0	0	0	0	0	0
TTAGTTATTCGTGGCA-1_1	0	0	0	0	0	0	0	0	0	0	0.4575423	0.2201311	0	0	0	0	0	0	0	0	0	0	0	0	0	0	0	0	0	0	0.1736868	0	0	0	0	0	0	0	0	0	0	0	0	0	0	0	0	0	0.1486397
TTATAGGTAATTGTCT-1_1	0	0	0	0	0	0	0.19025982	0	0	0	0	0.22040819	0	0	0	0	0	0	0	0	0	0	0	0	0.49146084	0	0	0	0	0	0	0	0	0	0	0	0	0	0	0	0	0	0	0	0	0	0	0	0.09787116
TTATATACGCTGTCAC-1_1	0	0	0.1560504	0	0	0	0	0	0	0	0	0	0	0	0	0	0	0.8439496	0	0	0	0	0	0	0	0	0	0	0	0	0	0	0	0	0	0	0	0	0	0	0	0	0	0	0	0	0	0	0
TTATATTTGGCAATCC-1_1	0	0	0.07770013	0	0	0	0.22164563	0	0	0.53231382	0	0	0	0	0	0	0	0	0	0	0	0	0	0	0	0	0	0	0	0	0.16834042	0	0	0	0	0	0	0	0	0	0	0	0	0	0	0	0	0	0
TTATCCGGGATCTATA-1_1	0	0	0.2652508	0	0	0	0	0	0	0	0.2781479	0.1584301	0	0	0	0	0	0	0	0	0	0	0	0	0	0	0	0	0	0	0.2981712	0	0	0	0	0	0	0	0	0	0	0	0	0	0	0	0	0	0
TTATCTGTATCATAAC-1_1	0	0	0	0	0	0	0.1788849	0	0	0.8211151	0	0	0	0	0	0	0	0	0	0	0	0	0	0	0	0	0	0	0	0	0	0	0	0	0	0	0	0	0	0	0	0	0	0	0	0	0	0	0
TTATGAATGAAAGGGA-1_1	0	0	0	0	0	0	0	0	0	0	0	0	0	0	0	0	0	0.8094697	0	0	0	0	0	0	0	0	0	0	0	0	0	0	0	0	0	0	0	0	0	0	0	0	0	0	0.1905303	0	0	0	0
TTATTAGAGCGTGTTC-1_1	0	0	0.06672447	0	0	0	0	0	0	0	0	0	0	0	0	0	0	0.6946254	0	0	0	0	0	0	0	0	0	0	0	0	0.23865012	0	0	0	0	0	0	0	0	0	0	0	0	0	0	0	0	0	0
TTCAAAGTCTCTAGCC-1_1	0	0	0.1248635	0	0	0	0	0	0	0	0	0	0	0	0	0	0	0.8751365	0	0	0	0	0	0	0	0	0	0	0	0	0	0	0	0	0	0	0	0	0	0	0	0	0	0	0	0	0	0	0
TTCAATACTCTGAATC-1_1	0	0	0.1547957	0	0	0	0.16218	0	0	0.4339902	0.2490342	0	0	0	0	0	0	0	0	0	0	0	0	0	0	0	0	0	0	0	0	0	0	0	0	0	0	0	0	0	0	0	0	0	0	0	0	0	0
TTCACGAAAGGATCAC-1_1	0	0	0	0	0	0	0	0	0	0	0	0	0	0	0	0	0	1	0	0	0	0	0	0	0	0	0	0	0	0	0	0	0	0	0	0	0	0	0	0	0	0	0	0	0	0	0	0	0
TTCAGCCCTGGTCCAC-1_1	0	0	0	0	0	0	0	0	0	0	0.140513	0.4000528	0	0	0	0	0	0.2991632	0	0	0	0	0	0	0	0	0	0	0	0	0	0	0	0	0	0	0	0	0	0	0	0	0	0	0	0	0	0	0.1602709
TTCCAATCTGGCTATC-1_1	0	0	0.08620898	0	0	0	0.10973772	0	0.32395651	0	0	0	0	0	0	0	0	0	0	0	0	0	0	0	0	0	0	0	0	0	0.48009678	0	0	0	0	0	0	0	0	0	0	0	0	0	0	0	0	0	0
TTCCACACAGATTTGA-1_1	0	0	0.08857374	0	0	0	0.13120233	0	0	0	0	0	0	0	0	0	0	0	0	0	0	0	0	0	0.78022393	0	0	0	0	0	0	0	0	0	0	0	0	0	0	0	0	0	0	0	0	0	0	0	0
TTCCGCGTGAGGCGAT-1_1	0	0.48863204	0.07555625	0	0	0	0	0	0	0	0	0	0	0	0	0	0	0	0	0	0	0	0	0	0	0	0	0	0	0	0.25238138	0.18343033	0	0	0	0	0	0	0	0	0	0	0	0	0	0	0	0	0
TTCCGGCCTTGAGGCT-1_1	0	0	0.1626831	0	0	0	0.1247934	0	0	0	0	0	0	0	0	0	0	0	0	0	0	0	0	0	0.2370426	0	0	0	0	0	0.4754809	0	0	0	0	0	0	0	0	0	0	0	0	0	0	0	0	0	0
TTCCGGTTACCCACTT-1_1	0	0	0	0	0	0	0	0	0	0	0.3866811	0	0	0	0	0	0	0	0	0	0	0	0	0	0	0	0	0	0	0	0.1848495	0	0	0	0	0	0	0	0	0	0	0	0	0	0	0	0	0	0.4284694
TTCCTCGGACTAACCA-1_1	0	0	0.37709969	0	0	0	0	0	0	0	0.23741737	0.09414459	0	0	0	0	0	0	0	0	0	0	0	0	0	0	0	0	0	0	0.29133836	0	0	0	0	0	0	0	0	0	0	0	0	0	0	0	0	0	0
TTCGCACTCGCGTGCT-1_1	0	0	0.1540102	0	0	0	0	0	0	0	0	0	0	0	0	0	0	0	0	0	0	0	0	0	0	0	0	0	0	0	0.1772292	0	0	0	0	0.3595306	0	0	0	0.3092301	0	0	0	0	0	0	0	0	0
TTCGCGCGCCATACGA-1_1	0	0	0.1384998	0	0	0	0	0	0	0	0	0	0	0	0	0	0	0	0	0	0	0	0	0	0	0	0	0	0	0	0.2898272	0	0	0	0	0.2971018	0	0	0	0.2745712	0	0	0	0	0	0	0	0	0
TTCGGGACTAATCGCG-1_1	0	0	0	0	0	0	0	0	0	0	0	0	0	0	0	0	0	0.6292289	0	0	0	0	0	0	0	0	0	0	0	0	0.3707711	0	0	0	0	0	0	0	0	0	0	0	0	0	0	0	0	0	0
TTCGGGCGCTAGTCTT-1_1	0	0	0	0	0	0	0	0	0	0	0	0.2465528	0	0	0	0	0	0	0	0	0	0	0	0	0	0	0	0	0	0	0	0	0	0	0	0.4506088	0	0	0	0.3028384	0	0	0	0	0	0	0	0	0
TTCTAACCGAAGCTTA-1_1	0	0	0.09619913	0	0	0	0.15622707	0	0	0.53936204	0	0	0	0	0	0	0	0	0	0	0	0	0	0	0	0	0	0	0	0	0.20821176	0	0	0	0	0	0	0	0	0	0	0	0	0	0	0	0	0	0
TTCTGACCGGGCTCAA-1_1	0	0	0.1588617	0	0	0	0.1188605	0	0.4771948	0	0	0	0	0	0	0	0	0	0	0	0	0	0	0	0	0	0	0	0	0	0.245083	0	0	0	0	0	0	0	0	0	0	0	0	0	0	0	0	0	0
TTCTGCCGCGCCTAGA-1_1	0	0	0	0	0	0	0.143223	0	0.1834774	0	0	0	0	0	0	0	0.3844084	0	0	0	0	0	0	0	0	0	0	0	0	0	0.2888912	0	0	0	0	0	0	0	0	0	0	0	0	0	0	0	0	0	0
TTCTGCGGGTTAGCGG-1_1	0	0	0	0	0	0	0	0	0	0	0	0.2580461	0	0	0	0	0	0.364074	0	0	0	0	0	0	0	0	0	0	0	0	0.2442029	0	0	0	0	0	0	0	0	0	0	0	0	0	0	0	0	0	0.133677
TTCTTGAGCCGCGCTA-1_1	0	0	0.2345814	0	0	0	0	0	0	0	0.233952	0	0	0	0	0	0	0.2592686	0	0	0	0	0	0	0	0	0	0	0	0	0	0	0	0	0	0	0	0	0	0	0	0	0	0	0	0	0	0	0.2721981
TTCTTGGACGATCTGC-1_1	0	0	0	0	0	0	0	0	0	0	0	0.3914689	0	0	0	0	0	0.1633768	0	0	0	0	0	0	0	0	0	0	0	0	0	0	0	0	0	0.4451544	0	0	0	0	0	0	0	0	0	0	0	0	0
TTGAAGAATTCCCAGG-1_1	0	0	0	0	0	0	0	0	0	0.7330281	0	0.2669719	0	0	0	0	0	0	0	0	0	0	0	0	0	0	0	0	0	0	0	0	0	0	0	0	0	0	0	0	0	0	0	0	0	0	0	0	0
TTGAATATGGACTTTC-1_1	0	0	0.1611295	0	0	0	0.1694516	0	0	0	0	0	0	0	0	0	0	0.669419	0	0	0	0	0	0	0	0	0	0	0	0	0	0	0	0	0	0	0	0	0	0	0	0	0	0	0	0	0	0	0
TTGACATGAACGTGGA-1_1	0	0	0	0	0	0	0	0	0	0	0.8597118	0	0	0	0	0	0	0	0	0	0	0	0	0	0	0	0	0	0	0	0	0	0	0	0	0	0	0	0	0	0	0	0	0	0	0	0	0	0.1402882
TTGACCATGTTCTCCG-1_1	0	0	0	0	0	0	0	0	0	0.3389071	0	0.2610006	0	0	0	0	0	0	0	0.189557	0	0	0	0	0	0	0	0	0	0	0	0	0	0	0	0.2105353	0	0	0	0	0	0	0	0	0	0	0	0	0
TTGACCGTGTTAATGA-1_1	0	0	0	0	0	0	0	0	0	0	0	0.1971863	0	0	0	0	0	0	0	0	0	0	0	0	0	0	0	0	0	0	0.1422493	0	0	0	0.6605644	0	0	0	0	0	0	0	0	0	0	0	0	0	0
TTGACTACCATATGGT-1_1	0	0	0	0	0	0	0	0	0	0	0.2620461	0.3331617	0	0	0	0	0	0	0	0	0	0	0	0	0	0	0	0	0	0	0.4047922	0	0	0	0	0	0	0	0	0	0	0	0	0	0	0	0	0	0
TTGAGAGTACTGCTAA-1_1	0	0	0	0	0	0	0	0	0	0	0.6738194	0	0	0	0	0	0	0	0	0	0	0	0	0	0	0	0	0	0	0	0	0	0	0	0	0	0	0	0	0	0	0	0	0	0	0	0	0	0.3261806
TTGATCTAACTTTGTC-1_1	0	0	0	0	0	0	0	0	0	0.781936	0	0	0	0	0	0	0	0	0	0	0	0	0	0	0	0	0	0	0	0	0	0	0	0	0	0	0	0	0	0	0	0	0	0	0	0	0	0	0.218064
TTGATTAGCTGTTTCT-1_1	0.3108547	0	0	0	0	0	0	0	0	0	0.3060806	0.3830647	0	0	0	0	0	0	0	0	0	0	0	0	0	0	0	0	0	0	0	0	0	0	0	0	0	0	0	0	0	0	0	0	0	0	0	0	0
TTGCACAATTCAGAAA-1_1	0	0	0.132434	0	0	0	0	0	0	0	0	0	0	0	0	0	0	0.867566	0	0	0	0	0	0	0	0	0	0	0	0	0	0	0	0	0	0	0	0	0	0	0	0	0	0	0	0	0	0	0
TTGCACGGAGCAGCAC-1_1	0	0	0	0	0	0	0.2119409	0	0	0.3885577	0	0	0	0	0	0	0	0	0	0	0	0	0	0	0	0	0	0	0	0	0.3995014	0	0	0	0	0	0	0	0	0	0	0	0	0	0	0	0	0	0
TTGCATGCTGATCACG-1_1	0	0	0	0	0	0	0	0	0	0	0.5402713	0.2843189	0	0	0	0	0	0	0	0	0	0	0	0	0	0	0	0	0	0	0	0	0	0	0	0	0	0	0	0	0	0	0	0	0	0	0	0	0.1754098
TTGCCCTGATCACGGG-1_1	0	0	0.2466856	0	0	0	0	0	0	0	0	0	0	0	0	0	0	0	0	0	0	0	0	0	0	0	0	0	0	0	0	0	0	0	0	0.7533144	0	0	0	0	0	0	0	0	0	0	0	0	0
TTGCGGCATCAGAAAG-1_1	0	0	0.08190955	0	0	0	0.1799785	0	0	0	0	0	0	0	0	0	0	0	0	0	0	0	0	0	0.35333495	0	0	0	0	0	0.384777	0	0	0	0	0	0	0	0	0	0	0	0	0	0	0	0	0	0
TTGCGTCGGCCAACCG-1_1	0	0	0	0	0	0	0	0	0.3105775	0	0	0.2946228	0	0	0	0	0	0	0	0	0	0	0	0	0	0	0	0	0	0	0.3947997	0	0	0	0	0	0	0	0	0	0	0	0	0	0	0	0	0	0
TTGCTCCCATACCGGA-1_1	0	0	0.1584454	0	0	0	0	0	0	0	0	0	0.1709915	0	0	0	0	0	0	0	0	0	0	0	0	0	0	0	0	0	0	0	0	0	0	0.670563	0	0	0	0	0	0	0	0	0	0	0	0	0
TTGCTGATCATGTTCG-1_1	0	0	0	0	0	0	0	0.6236763	0	0	0	0	0	0	0	0	0	0	0.3763237	0	0	0	0	0	0	0	0	0	0	0	0	0	0	0	0	0	0	0	0	0	0	0	0	0	0	0	0	0	0
TTGGACATGTGGCTTA-1_1	0	0	0.1879666	0	0	0	0	0	0	0	0	0	0.3362443	0	0	0	0	0	0	0	0	0	0	0	0	0	0	0	0	0	0	0	0	0	0	0.475789	0	0	0	0	0	0	0	0	0	0	0	0	0
TTGGATATCGTCTACG-1_1	0	0	0.05408816	0	0	0	0.16978247	0	0	0	0	0	0	0	0	0	0	0.11422603	0	0	0	0	0	0	0	0	0	0	0	0	0.66190334	0	0	0	0	0	0	0	0	0	0	0	0	0	0	0	0	0	0
TTGGGACACTGCCCGC-1_1	0	0	0.1614762	0	0	0	0.1411656	0	0	0	0	0	0	0	0	0	0	0	0	0	0	0	0	0	0.5980642	0	0	0	0	0	0	0	0	0	0	0	0	0	0	0	0	0	0	0	0	0	0	0	0.099294
TTGGGCGGCGGTTGCC-1_1	0	0	0.06225456	0	0	0	0.176991	0	0	0.76075444	0	0	0	0	0	0	0	0	0	0	0	0	0	0	0	0	0	0	0	0	0	0	0	0	0	0	0	0	0	0	0	0	0	0	0	0	0	0	0
TTGGTCACACTCGTAA-1_1	0	0	0.07590464	0	0	0	0.11348342	0	0.15113211	0	0	0	0	0	0	0	0	0	0	0	0	0	0	0	0	0	0	0	0	0	0.65947983	0	0	0	0	0	0	0	0	0	0	0	0	0	0	0	0	0	0
TTGTAAGGACCTAAGT-1_1	0	0	0.1759421	0	0	0.8240579	0	0	0	0	0	0	0	0	0	0	0	0	0	0	0	0	0	0	0	0	0	0	0	0	0	0	0	0	0	0	0	0	0	0	0	0	0	0	0	0	0	0	0
TTGTAAGGCCAGTTGG-1_1	0	0	0.136123	0	0	0	0.1937507	0	0	0.5074297	0	0	0	0	0	0	0	0	0	0.1626967	0	0	0	0	0	0	0	0	0	0	0	0	0	0	0	0	0	0	0	0	0	0	0	0	0	0	0	0	0
TTGTAATCCGTACTCG-1_1	0	0	0	0	0	0	0	0	0	0	0	0	0	0	0	0	0	0	0	0	0	0	0	0	0	0	0	0	0	0	0	1	0	0	0	0	0	0	0	0	0	0	0	0	0	0	0	0	0
TTGTCGTTCAGTTACC-1_1	0	0	0.06695037	0	0	0	0.19313782	0	0	0.40550132	0	0	0	0	0	0	0	0	0	0.33441049	0	0	0	0	0	0	0	0	0	0	0	0	0	0	0	0	0	0	0	0	0	0	0	0	0	0	0	0	0
TTGTGCAGCCACGTCA-1_1	0	0	0	0	0	0	0.127448	0	0	0	0	0.2853549	0	0	0	0	0	0	0	0	0	0	0	0	0.4404089	0	0	0	0	0	0	0	0	0	0	0.1467881	0	0	0	0	0	0	0	0	0	0	0	0	0
TTGTGGCCCTGACAGT-1_1	0	0	0.2530949	0	0	0	0.1932323	0	0	0.3353382	0	0	0	0	0	0	0	0	0	0.2183347	0	0	0	0	0	0	0	0	0	0	0	0	0	0	0	0	0	0	0	0	0	0	0	0	0	0	0	0	0
TTGTTCAGTGTGCTAC-1_1	0	0	0.08421571	0	0	0	0.22567912	0	0	0.69010517	0	0	0	0	0	0	0	0	0	0	0	0	0	0	0	0	0	0	0	0	0	0	0	0	0	0	0	0	0	0	0	0	0	0	0	0	0	0	0
TTGTTGTGTGTCAAGA-1_1	0	0	0.06765962	0	0	0	0.21671083	0	0	0.71562954	0	0	0	0	0	0	0	0	0	0	0	0	0	0	0	0	0	0	0	0	0	0	0	0	0	0	0	0	0	0	0	0	0	0	0	0	0	0	0
AAACCGGGTAGGTACC-1_2	0	0	0.2209998	0	0	0	0	0	0	0.2586304	0.5203697	0	0	0	0	0	0	0	0	0	0	0	0	0	0	0	0	0	0	0	0	0	0	0	0	0	0	0	0	0	0	0	0	0	0	0	0	0	0
AAACCGTTCGTCCAGG-1_2	0	0	0.23543818	0	0	0	0	0	0	0	0.09967286	0	0	0	0	0	0	0	0	0	0	0	0	0	0	0	0	0	0	0	0.35112124	0	0	0	0	0	0	0	0	0	0	0	0	0.31376772	0	0	0	0	0
AAACCTCATGAAGTTG-1_2	0	0	0	0	0	0	0	0	0	0.2210293	0	0.3187427	0	0	0	0	0	0	0	0	0	0	0	0	0	0	0	0	0	0	0	0	0	0	0.460228	0	0	0	0	0	0	0	0	0	0	0	0	0	0
AAACGAAGAACATACC-1_2	0	0	0.2254869	0	0	0	0	0	0	0.3493946	0	0	0.1253647	0	0	0	0	0	0	0	0	0	0	0	0	0	0	0	0	0	0	0	0	0	0	0.2997538	0	0	0	0	0	0	0	0	0	0	0	0	0
AAACGAGACGGTTGAT-1_2	0	0	0.229715	0	0	0	0	0	0	0.5612635	0.2090215	0	0	0	0	0	0	0	0	0	0	0	0	0	0	0	0	0	0	0	0	0	0	0	0	0	0	0	0	0	0	0	0	0	0	0	0	0	0
AAACTTGCAAACGTAT-1_2	0	0	0	0	0	0.4704119	0	0	0	0.2581842	0	0.2714039	0	0	0	0	0	0	0	0	0	0	0	0	0	0	0	0	0	0	0	0	0	0	0	0	0	0	0	0	0	0	0	0	0	0	0	0	0
AAAGACCCAAGTCGCG-1_2	0	0	0	0	0	0	0	0	0	1	0	0	0	0	0	0	0	0	0	0	0	0	0	0	0	0	0	0	0	0	0	0	0	0	0	0	0	0	0	0	0	0	0	0	0	0	0	0	0
AAAGGCTACGGACCAT-1_2	0	0	0.08820895	0	0	0	0	0	0	0	0	0	0	0	0	0	0	0	0	0	0	0	0	0	0	0	0	0	0	0	0.54980393	0	0	0	0	0	0	0	0	0	0	0	0	0	0	0.36198712	0	0	0
AAAGGGATGTAGCAAG-1_2	0	0	0	0	0	0	0.09537094	0	0	0	0	0	0	0	0	0	0	0	0	0	0	0	0	0	0.90462906	0	0	0	0	0	0	0	0	0	0	0	0	0	0	0	0	0	0	0	0	0	0	0	0
AAAGGGCAGCTTGAAT-1_2	0	0	0.2128735	0	0	0	0	0	0	0.2506262	0.174364	0	0	0	0	0	0	0	0	0.3621364	0	0	0	0	0	0	0	0	0	0	0	0	0	0	0	0	0	0	0	0	0	0	0	0	0	0	0	0	0
AAAGTAGCATTGCTCA-1_2	0	0	0	0	0	0.6172447	0	0	0	0	0	0.2473915	0	0	0	0	0	0	0	0	0	0	0	0	0	0	0	0	0	0	0	0	0	0	0	0	0	0	0	0	0	0	0	0.1353638	0	0	0	0	0
AAAGTCACTGATGTAA-1_2	0	0	0	0	0	0	0	0	0	1	0	0	0	0	0	0	0	0	0	0	0	0	0	0	0	0	0	0	0	0	0	0	0	0	0	0	0	0	0	0	0	0	0	0	0	0	0	0	0
AAAGTGTGATTTATCT-1_2	0	0	0	0	0	0	0	0	0	0.1946348	0	0.1957167	0	0	0	0	0	0	0	0	0	0	0	0	0	0	0	0	0	0	0	0	0	0	0.5017778	0	0	0	0	0	0	0	0	0	0	0	0	0	0.1078707
AAAGTTGACTCCCGTA-1_2	0	0	0.1937038	0	0	0.8062962	0	0	0	0	0	0	0	0	0	0	0	0	0	0	0	0	0	0	0	0	0	0	0	0	0	0	0	0	0	0	0	0	0	0	0	0	0	0	0	0	0	0	0
AAATAACCATACGGGA-1_2	0	0	0.1576348	0	0	0	0	0	0	0.2632871	0	0	0	0	0	0	0	0	0	0.5790781	0	0	0	0	0	0	0	0	0	0	0	0	0	0	0	0	0	0	0	0	0	0	0	0	0	0	0	0	0
AAATAGGGTGCTATTG-1_2	0	0	0.2980122	0	0	0	0	0	0	0	0.3418205	0	0	0	0	0	0	0	0	0	0	0	0	0	0	0	0	0	0	0	0	0	0	0	0	0	0	0	0	0	0	0	0.2139131	0	0	0	0	0	0.1462542
AAATCGTGTACCACAA-1_2	0	0	0	0	0	0	0	0	0	0	0	0	0	0	0	0	0	0.2781831	0	0	0	0	0	0	0	0	0	0	0	0	0.358667	0	0	0	0	0	0	0	0.2478159	0	0	0	0	0	0	0	0	0	0.115334
AAATGGCCCGTGCCCT-1_2	0	0	0	0	0	0	0	0	0	0	0	0	0.2964766	0	0	0	0	0	0	0	0	0	0	0	0	0	0	0	0	0	0	0	0	0	0.7035234	0	0	0	0	0	0	0	0	0	0	0	0	0	0
AAATGGTCAATGTGCC-1_2	0	0	0	0	0	0	0	0	0	0	0	0	0	0	0	0	0	1	0	0	0	0	0	0	0	0	0	0	0	0	0	0	0	0	0	0	0	0	0	0	0	0	0	0	0	0	0	0	0
AAATTAACGGGTAGCT-1_2	0	0	0	0	0	0	0	0	0	1	0	0	0	0	0	0	0	0	0	0	0	0	0	0	0	0	0	0	0	0	0	0	0	0	0	0	0	0	0	0	0	0	0	0	0	0	0	0	0
AAATTACACGACTCTG-1_2	0	0	0.05610262	0	0	0	0	0	0	0.43042871	0	0	0	0	0	0	0	0	0	0.35015778	0	0	0	0	0	0	0	0	0	0	0.16331089	0	0	0	0	0	0	0	0	0	0	0	0	0	0	0	0	0	0
AAATTACCTATCGATG-1_2	0	0	0.1452948	0	0	0	0	0	0	0.1650706	0	0	0	0	0	0	0	0	0	0.6896346	0	0	0	0	0	0	0	0	0	0	0	0	0	0	0	0	0	0	0	0	0	0	0	0	0	0	0	0	0
AAATTGATAGTCCTTT-1_2	0	0	0	0.2316899	0	0.4645028	0	0	0	0.1654477	0	0.1383596	0	0	0	0	0	0	0	0	0	0	0	0	0	0	0	0	0	0	0	0	0	0	0	0	0	0	0	0	0	0	0	0	0	0	0	0	0
AACAACTGGTAGTTGC-1_2	0	0	0	0	0	0	0	0	0	1	0	0	0	0	0	0	0	0	0	0	0	0	0	0	0	0	0	0	0	0	0	0	0	0	0	0	0	0	0	0	0	0	0	0	0	0	0	0	0
AACAATACATTGTCGA-1_2	0	0	0	0	0	0.7675321	0	0	0	0	0	0.2324679	0	0	0	0	0	0	0	0	0	0	0	0	0	0	0	0	0	0	0	0	0	0	0	0	0	0	0	0	0	0	0	0	0	0	0	0	0
AACAATTACTCTACGC-1_2	0	0	0	0	0	0	0	0	0	0.29898482	0.37222419	0.24643314	0	0	0	0	0	0	0	0	0	0	0	0	0	0	0	0	0	0	0	0	0	0	0	0	0	0	0	0	0	0	0	0	0	0	0	0	0.08235785
AACACACGCTCGCCGC-1_2	0	0	0.2095209	0	0	0.7904791	0	0	0	0	0	0	0	0	0	0	0	0	0	0	0	0	0	0	0	0	0	0	0	0	0	0	0	0	0	0	0	0	0	0	0	0	0	0	0	0	0	0	0
AACACGACTGTACTGA-1_2	0	0	0.08494616	0	0	0	0	0	0	0.78571968	0	0	0	0	0	0	0	0	0	0.12933416	0	0	0	0	0	0	0	0	0	0	0	0	0	0	0	0	0	0	0	0	0	0	0	0	0	0	0	0	0
AACACGAGACGCGGCC-1_2	0	0	0	0	0	0	0	0	0	0	0	0	0	0	0	0	0	0	0	0	0	0	0	0	0	0	0	0	0	0	0	0	0	0	0	1	0	0	0	0	0	0	0	0	0	0	0	0	0
AACAGCTGTGTGGCAA-1_2	0	0	0	0	0	0.652677	0	0	0	0	0	0.207869	0	0	0	0	0	0	0	0	0	0	0	0	0	0	0	0	0	0	0	0	0	0	0	0	0	0	0	0	0	0	0	0	0	0	0	0	0.139454
AACAGGAAATCGAATA-1_2	0	0	0.09527746	0	0	0	0	0	0	0.74673035	0	0	0	0	0	0	0	0	0	0	0	0	0	0	0	0	0	0	0	0	0.15799218	0	0	0	0	0	0	0	0	0	0	0	0	0	0	0	0	0	0
AACAGGATGGGCCGCG-1_2	0	0	0.1483847	0	0	0	0	0	0	0	0	0	0	0	0	0	0	0	0	0.8516153	0	0	0	0	0	0	0	0	0	0	0	0	0	0	0	0	0	0	0	0	0	0	0	0	0	0	0	0	0
AACATATCAACTGGTG-1_2	0	0	0	0	0	0	0	0	0	0.1791264	0	0.2722973	0	0	0	0	0	0	0	0	0	0	0	0	0	0	0	0	0	0	0	0	0	0	0	0.2942952	0	0	0	0.2542811	0	0	0	0	0	0	0	0	0
AACATTGTGACTCGAG-1_2	0	0	0.2665531	0	0	0	0	0	0	0	0.213477	0	0	0	0	0	0	0	0	0	0	0	0	0	0	0	0	0	0	0	0	0	0	0	0	0	0	0	0	0	0	0	0	0.3301085	0	0	0.1898613	0	0
AACCAAGACTTCTCTG-1_2	0	0	0.1347417	0	0	0	0	0	0	0	0.2679101	0	0	0	0	0	0	0	0	0	0	0	0	0	0	0	0	0	0	0	0	0	0	0	0	0.4493795	0	0	0	0	0	0	0	0	0	0	0	0	0.1479688
AACCCAGAGACGGAGA-1_2	0	0	0.072426	0	0	0	0	0	0	0.7724551	0	0	0	0	0	0	0	0	0	0	0	0	0	0	0	0	0	0	0	0	0.1551189	0	0	0	0	0	0	0	0	0	0	0	0	0	0	0	0	0	0
AACCCTACTGTCAATA-1_2	0	0	0.168777	0	0	0.525116	0	0	0	0.306107	0	0	0	0	0	0	0	0	0	0	0	0	0	0	0	0	0	0	0	0	0	0	0	0	0	0	0	0	0	0	0	0	0	0	0	0	0	0	0
AACCCTGGTGGAACCA-1_2	0	0	0.0921377	0	0	0	0	0	0	0.81723106	0	0	0	0	0	0	0	0	0	0.09063124	0	0	0	0	0	0	0	0	0	0	0	0	0	0	0	0	0	0	0	0	0	0	0	0	0	0	0	0	0
AACCGAGCTTGGTCAT-1_2	0	0	0.2122795	0	0	0	0	0.1405286	0	0	0	0	0	0	0	0	0	0	0	0	0	0	0	0	0.5346112	0	0	0	0	0	0	0	0	0	0	0	0	0	0	0	0	0	0	0	0	0	0	0	0.1125807
AACCGCTAAGGGATGC-1_2	0	0	0.2288756	0	0	0	0	0	0	0.2397896	0	0	0	0	0	0	0	0	0	0	0	0	0	0	0	0	0	0	0	0	0	0	0	0	0.5313348	0	0	0	0	0	0	0	0	0	0	0	0	0	0
AACCGTTGTGTTTGCT-1_2	0	0	0.1521674	0	0	0	0	0	0	0.6417977	0	0	0	0	0	0	0	0	0	0.2060349	0	0	0	0	0	0	0	0	0	0	0	0	0	0	0	0	0	0	0	0	0	0	0	0	0	0	0	0	0
AACCTCGCTTTAGCCC-1_2	0	0	0	0	0	0.2758297	0	0	0	0	0	0.3200712	0	0	0	0	0	0	0	0	0	0	0	0	0	0	0	0	0	0	0	0	0	0	0	0	0	0	0	0.4040991	0	0	0	0	0	0	0	0	0
AACCTTTAAATACGGT-1_2	0	0	0.06663087	0	0	0	0	0	0	0	0	0	0	0	0	0	0	0	0	0	0	0	0	0	0	0	0	0	0	0	0.30003412	0	0	0	0	0	0	0	0	0	0	0	0	0.51676782	0	0	0.11656719	0	0
AACCTTTACGACGTCT-1_2	0	0	0.3165095	0	0	0.1442736	0	0	0	0.1943212	0	0	0	0	0	0	0	0	0	0.3448957	0	0	0	0	0	0	0	0	0	0	0	0	0	0	0	0	0	0	0	0	0	0	0	0	0	0	0	0	0
AACGATAATGCCGTAG-1_2	0	0	0.09477641	0	0	0	0	0	0	0	0	0	0	0	0	0	0	0	0	0	0	0	0	0	0	0	0	0	0	0	0.39718598	0	0	0	0	0	0	0	0	0	0	0	0	0.30882396	0	0	0.19921365	0	0
AACGATATGTCAACTG-1_2	0	0	0.09520321	0	0	0	0	0	0	0.52460687	0	0	0	0	0	0	0	0	0	0	0	0	0	0	0.08632799	0	0	0	0	0	0.29386193	0	0	0	0	0	0	0	0	0	0	0	0	0	0	0	0	0	0
AACGCGGTCTCCAGCC-1_2	0	0	0	0	0	0	0.07297907	0.1396945	0	0	0	0	0	0	0	0	0	0	0	0	0	0	0	0	0.78732643	0	0	0	0	0	0	0	0	0	0	0	0	0	0	0	0	0	0	0	0	0	0	0	0
AACGGACGTACGTATA-1_2	0	0	0.1044684	0	0	0.6993235	0	0	0	0	0	0	0	0	0	0	0	0	0	0	0	0	0	0	0	0	0	0	0	0	0	0	0.1962081	0	0	0	0	0	0	0	0	0	0	0	0	0	0	0	0
AACGTCAGACTAGTGG-1_2	0	0	0.1740572	0	0	0	0	0	0	0.270563	0	0	0	0	0	0	0	0.3362608	0	0	0	0	0	0	0	0	0	0	0	0	0.2191189	0	0	0	0	0	0	0	0	0	0	0	0	0	0	0	0	0	0
AACGTGCGAAAGTCTC-1_2	0	0	0	0	0	0	0	0	0	0	0	0.3132949	0	0	0	0	0	0	0	0	0	0	0	0	0	0	0	0	0	0	0.3321729	0	0	0	0	0	0	0	0	0	0	0	0	0	0	0.3545322	0	0	0
AACTCAAGTTAATTGC-1_2	0	0	0.1907759	0	0	0	0	0	0	0	0.6047824	0	0	0	0	0	0	0	0	0	0	0	0	0	0	0	0	0	0	0	0	0	0	0	0	0	0	0	0	0	0	0	0	0	0	0	0	0	0.2044417
AACTCTCAATAGAGCG-1_2	0	0	0.18819399	0	0	0	0	0	0	0.36908609	0	0	0	0	0	0	0	0	0	0	0	0	0	0	0	0	0	0	0	0	0	0	0	0	0.36117014	0	0	0	0	0	0	0	0	0	0	0	0	0	0.08154978
AACTCTCAGTGTGCTC-1_2	0	0	0.21337806	0	0	0	0	0	0	0	0	0	0	0	0	0	0	0	0	0	0	0	0	0	0	0	0	0	0	0	0.2767676	0	0	0	0	0	0	0	0	0	0	0	0.07514492	0.43470942	0	0	0	0	0
AACTGATATTAGGCCT-1_2	0	0	0.1737969	0	0	0	0	0	0	0.4935088	0	0	0	0	0	0	0	0	0	0.1469127	0	0	0	0	0	0	0	0	0	0	0.1857816	0	0	0	0	0	0	0	0	0	0	0	0	0	0	0	0	0	0
AACTGGGTCCCGACGT-1_2	0	0	0.12478728	0	0	0	0.07916465	0	0	0	0	0	0	0	0	0	0	0	0	0	0	0	0	0	0.79604807	0	0	0	0	0	0	0	0	0	0	0	0	0	0	0	0	0	0	0	0	0	0	0	0
AACTGGTGTGGGCCTT-1_2	0	0	0	0	0	0	0	0	0	1	0	0	0	0	0	0	0	0	0	0	0	0	0	0	0	0	0	0	0	0	0	0	0	0	0	0	0	0	0	0	0	0	0	0	0	0	0	0	0
AACTTGCCCGTATGCA-1_2	0	0	0	0	0	0	0	0	0	0	0	0.1437996	0	0	0	0	0	0	0	0.8562004	0	0	0	0	0	0	0	0	0	0	0	0	0	0	0	0	0	0	0	0	0	0	0	0	0	0	0	0	0
AACTTTAGCTGCTGAG-1_2	0	0	0	0	0	0	0	0	0	1	0	0	0	0	0	0	0	0	0	0	0	0	0	0	0	0	0	0	0	0	0	0	0	0	0	0	0	0	0	0	0	0	0	0	0	0	0	0	0
AAGACCCAACTGAACA-1_2	0	0	0.09998096	0	0	0	0	0	0	0	0	0	0	0	0	0	0	0	0	0	0	0	0	0	0	0	0	0	0	0	0.39690449	0	0	0	0	0	0	0	0	0	0	0	0	0.33344064	0	0.16967391	0	0	0
AAGACTGCAAGCTACT-1_2	0	0	0.07514217	0	0	0	0	0	0	0	0	0	0	0	0	0	0	0	0	0	0	0	0	0	0	0	0	0	0	0	0.36619401	0	0	0	0	0	0	0	0	0	0	0	0	0	0	0.55866382	0	0	0
AAGAGATGAATCGGTA-1_2	0	0	0.10111296	0	0	0	0.07253039	0	0	0	0	0	0	0	0	0	0	0	0	0.82635665	0	0	0	0	0	0	0	0	0	0	0	0	0	0	0	0	0	0	0	0	0	0	0	0	0	0	0	0	0
AAGAGCTCTTTATCGG-1_2	0	0	0.4449403	0	0	0	0	0	0	0.5550597	0	0	0	0	0	0	0	0	0	0	0	0	0	0	0	0	0	0	0	0	0	0	0	0	0	0	0	0	0	0	0	0	0	0	0	0	0	0	0
AAGAGGATGTACGCGA-1_2	0	0	0	0	0	0	0	0	0	0	0.6381895	0.2343723	0	0	0	0	0	0	0	0	0	0	0	0	0	0	0	0	0	0	0	0	0	0	0	0	0	0	0	0	0	0	0	0	0	0	0	0	0.1274382
AAGAGGCATGGATCGC-1_2	0	0	0	0	0	0	0	0	0	0.2953396	0.3105015	0.3941588	0	0	0	0	0	0	0	0	0	0	0	0	0	0	0	0	0	0	0	0	0	0	0	0	0	0	0	0	0	0	0	0	0	0	0	0	0
AAGATGGCACCGGACC-1_2	0	0	0.1424873	0	0	0.4048804	0	0	0	0.1343188	0.3183136	0	0	0	0	0	0	0	0	0	0	0	0	0	0	0	0	0	0	0	0	0	0	0	0	0	0	0	0	0	0	0	0	0	0	0	0	0	0
AAGATTGGCGGAACGT-1_2	0	0	0.0759764	0	0	0	0	0	0	0.2155061	0	0	0	0	0	0	0	0.5011032	0	0.2074143	0	0	0	0	0	0	0	0	0	0	0	0	0	0	0	0	0	0	0	0	0	0	0	0	0	0	0	0	0
AAGCACCCTGCGTATC-1_2	0	0	0.1785066	0	0	0	0	0	0	0	0	0	0	0	0	0	0	0	0	0	0	0	0	0	0	0	0	0	0	0	0.4242693	0	0	0	0	0	0	0	0	0	0	0	0	0	0	0	0.3972241	0	0
AAGCATACTCTCCTGA-1_2	0	0	0	0	0	0	0	0	0	0	0	0	0	0	0	0	0.5030854	0	0	0	0	0	0	0	0	0	0	0	0	0	0	0	0	0	0	0	0	0	0	0	0	0	0	0.4969146	0	0	0	0	0
AAGCGTCCCTCATCGA-1_2	0	0	0.0911021	0.1873434	0	0.5816325	0	0	0	0.139922	0	0	0	0	0	0	0	0	0	0	0	0	0	0	0	0	0	0	0	0	0	0	0	0	0	0	0	0	0	0	0	0	0	0	0	0	0	0	0
AAGCTCGTGCCAAGTC-1_2	0	0	0	0	0	0	0	0	0	0	0	0	0	0	0	0	0	1	0	0	0	0	0	0	0	0	0	0	0	0	0	0	0	0	0	0	0	0	0	0	0	0	0	0	0	0	0	0	0
AAGCTCTTTCATGGTG-1_2	0	0	0.1345582	0	0	0.6360959	0	0	0	0.2293459	0	0	0	0	0	0	0	0	0	0	0	0	0	0	0	0	0	0	0	0	0	0	0	0	0	0	0	0	0	0	0	0	0	0	0	0	0	0	0
AAGGAGCGGTTGGTGC-1_2	0	0	0	0	0	0	0	0	0	0	0	0	0	0	0	0	0	1	0	0	0	0	0	0	0	0	0	0	0	0	0	0	0	0	0	0	0	0	0	0	0	0	0	0	0	0	0	0	0
AAGGATGAGGGACCTC-1_2	0	0	0.07962399	0	0	0	0	0	0	0.26730394	0	0	0	0	0	0	0	0.65307208	0	0	0	0	0	0	0	0	0	0	0	0	0	0	0	0	0	0	0	0	0	0	0	0	0	0	0	0	0	0	0
AAGGCGCGTAAAGCTT-1_2	0	0	0.08753966	0	0	0	0	0	0	0.37341054	0	0	0	0	0	0	0	0.5390498	0	0	0	0	0	0	0	0	0	0	0	0	0	0	0	0	0	0	0	0	0	0	0	0	0	0	0	0	0	0	0
AAGGCTGTGCTCATCG-1_2	0	0	0	0	0	0	0	0	0	0	0	0	0	0	0	0	0	1	0	0	0	0	0	0	0	0	0	0	0	0	0	0	0	0	0	0	0	0	0	0	0	0	0	0	0	0	0	0	0
AAGGGACAGATTCTGT-1_2	0	0	0.1249151	0	0	0	0	0	0	0	0	0	0	0	0	0	0	0.373847	0	0.5012378	0	0	0	0	0	0	0	0	0	0	0	0	0	0	0	0	0	0	0	0	0	0	0	0	0	0	0	0	0
AAGGTATCCTAATATA-1_2	0	0	0.08001258	0	0	0	0	0	0	0.29857572	0	0	0	0	0	0	0	0.3559125	0	0	0	0	0	0	0	0	0	0	0	0	0.2654992	0	0	0	0	0	0	0	0	0	0	0	0	0	0	0	0	0	0
AAGGTGATAAACCAGC-1_2	0	0	0.142905	0	0	0	0	0	0	0	0	0	0	0	0	0	0	0	0	0	0	0	0	0	0	0	0	0	0	0	0.1848736	0	0	0	0.5266747	0	0	0	0	0	0	0	0	0	0	0	0	0	0.1455467
AAGTAGAAGACCGGGT-1_2	0	0	0.07780865	0	0	0	0.09322504	0	0	0.82896631	0	0	0	0	0	0	0	0	0	0	0	0	0	0	0	0	0	0	0	0	0	0	0	0	0	0	0	0	0	0	0	0	0	0	0	0	0	0	0
AAGTAGTGACGCGAGG-1_2	0	0	0	0	0	0	0	0	0	1	0	0	0	0	0	0	0	0	0	0	0	0	0	0	0	0	0	0	0	0	0	0	0	0	0	0	0	0	0	0	0	0	0	0	0	0	0	0	0
AAGTGACGACCGAATT-1_2	0	0	0	0	0	0	0	0	0	0	0.5560451	0.4439549	0	0	0	0	0	0	0	0	0	0	0	0	0	0	0	0	0	0	0	0	0	0	0	0	0	0	0	0	0	0	0	0	0	0	0	0	0
AAGTGAGTCGGGTTTA-1_2	0	0	0.08704237	0	0	0	0	0	0	0	0	0	0	0	0	0	0	0	0	0	0	0	0	0	0	0	0	0	0	0	0.37780705	0	0	0	0	0	0	0	0	0	0	0	0	0	0	0	0.53515058	0	0
AAGTGCGTTAGAATCT-1_2	0	0	0	0	0	0	0	0	0	0	0.4308497	0.3416838	0	0	0	0	0	0	0	0	0	0	0	0	0	0	0	0	0	0	0	0	0	0	0	0	0	0	0	0	0	0	0.2274665	0	0	0	0	0	0
AAGTGTTTGGAGACGG-1_2	0	0	0.2349169	0	0	0	0	0	0	0	0.372187	0	0	0	0	0	0	0	0	0	0	0	0	0	0	0	0	0	0	0	0	0	0	0	0	0	0	0	0	0	0	0	0.3928961	0	0	0	0	0	0
AAGTTCACTCCAAGCT-1_2	0	0	0.155984	0	0	0.6858502	0	0	0	0	0	0	0	0	0	0	0	0	0	0	0	0	0	0	0	0	0	0	0	0	0	0	0	0	0	0	0	0	0	0	0	0	0	0	0	0	0	0	0.1581658
AATAACAACGCTCGGC-1_2	0	0	0	0	0	0	0	0	0	0.1571708	0.5586817	0.2841474	0	0	0	0	0	0	0	0	0	0	0	0	0	0	0	0	0	0	0	0	0	0	0	0	0	0	0	0	0	0	0	0	0	0	0	0	0
AATAGAACAGAGTGGC-1_2	0	0	0	0	0	0	0	0	0	0	0	0	0	0	0	0	0	0	0	0	0	0	0	0	0	0	0	0	0	0	0	0	0	0	0	0	0	0	0	0	0	0	0	1	0	0	0	0	0
AATAGAATCTGTTTCA-1_2	0	0	0.1602847	0	0	0	0	0	0	0	0	0	0	0	0	0	0	0	0	0	0	0	0	0	0.3932761	0	0	0	0	0	0	0	0	0	0.4464393	0	0	0	0	0	0	0	0	0	0	0	0	0	0
AATATCAAGGTCGGAT-1_2	0	0	0.1389914	0	0	0	0	0	0	0.4313957	0	0	0	0	0	0	0	0	0	0.4296129	0	0	0	0	0	0	0	0	0	0	0	0	0	0	0	0	0	0	0	0	0	0	0	0	0	0	0	0	0
AATATTGGAGTATTGA-1_2	0	0	0	0	0	0	0	0	0	0	0	0.2037151	0	0	0	0	0	0	0	0	0	0	0	0	0	0	0	0	0	0	0	0	0	0	0	0.6881489	0	0	0	0	0	0	0	0	0	0	0	0	0.108136
AATCGCCTCAGCGCCA-1_2	0	0	0.1605656	0	0	0	0	0	0	0.22125291	0.55398251	0	0	0	0	0	0	0	0	0	0	0	0	0	0	0	0	0	0	0	0	0	0	0	0	0	0	0	0	0	0	0	0	0	0	0	0	0	0.06419897
AATCGGGACACTACGA-1_2	0	0	0.06779312	0	0	0	0	0	0	0.93220688	0	0	0	0	0	0	0	0	0	0	0	0	0	0	0	0	0	0	0	0	0	0	0	0	0	0	0	0	0	0	0	0	0	0	0	0	0	0	0
AATCTGCGTTGGGACG-1_2	0	0	0	0	0	0	0	0	0	0.1895992	0	0.1185402	0	0	0	0	0	0	0	0.6918606	0	0	0	0	0	0	0	0	0	0	0	0	0	0	0	0	0	0	0	0	0	0	0	0	0	0	0	0	0
AATGACGTAGGATGTC-1_2	0	0	0	0	0	0	0	0	0	0	0	0	0	0	0	0	0.4218602	0	0	0	0	0	0	0	0	0	0	0	0	0	0.3633296	0	0	0	0	0	0	0	0	0	0	0	0	0	0	0.2148103	0	0	0
AATGACTGTCAGCCGG-1_2	0	0	0.0622949	0	0	0	0	0	0	0.5550794	0	0	0	0	0	0	0	0.1087638	0	0	0	0	0	0	0	0	0	0	0	0	0.2738619	0	0	0	0	0	0	0	0	0	0	0	0	0	0	0	0	0	0
AATGATGATACGCTAT-1_2	0	0	0.1097082	0	0	0	0	0	0	0	0	0	0	0	0	0	0	0	0	0.8902918	0	0	0	0	0	0	0	0	0	0	0	0	0	0	0	0	0	0	0	0	0	0	0	0	0	0	0	0	0
AATGCAACCGGGTACC-1_2	0	0	0.0423537	0	0	0	0.09522556	0	0	0	0	0	0	0	0	0	0	0	0	0	0	0	0	0	0.86242073	0	0	0	0	0	0	0	0	0	0	0	0	0	0	0	0	0	0	0	0	0	0	0	0
AATGGTTCTCACAAGC-1_2	0	0	0	0	0	0	0.084077	0	0	0	0	0	0	0	0	0	0	0	0	0.5460302	0	0	0	0	0	0	0	0	0	0	0.3698928	0	0	0	0	0	0	0	0	0	0	0	0	0	0	0	0	0	0
AATGTGCCCGAGGTGT-1_2	0	0	0	0	0	0.7964287	0	0	0	0	0	0.2035713	0	0	0	0	0	0	0	0	0	0	0	0	0	0	0	0	0	0	0	0	0	0	0	0	0	0	0	0	0	0	0	0	0	0	0	0	0
AATTAAAGGTCGGCGT-1_2	0	0	0.1939827	0	0	0	0	0	0.8060173	0	0	0	0	0	0	0	0	0	0	0	0	0	0	0	0	0	0	0	0	0	0	0	0	0	0	0	0	0	0	0	0	0	0	0	0	0	0	0	0
AATTAACGGATTTCCA-1_2	0	0	0.0921039	0	0	0	0	0	0	0	0	0	0	0	0	0	0	0	0	0	0	0	0	0	0	0	0	0	0	0	0.3750617	0	0	0	0	0	0	0	0	0	0	0	0	0.3522289	0	0.1806055	0	0	0
AATTCATAAGGGATCT-1_2	0	0	0.1122898	0	0	0	0	0	0	0	0	0	0	0	0	0	0	0	0	0.6455024	0	0	0	0	0	0	0	0	0	0	0.2422078	0	0	0	0	0	0	0	0	0	0	0	0	0	0	0	0	0	0
AATTCCAAGCATGTAC-1_2	0	0	0.1516531	0	0	0.6848194	0	0	0	0	0	0	0	0	0	0	0	0	0	0	0	0	0	0	0	0	0	0	0	0	0.1635275	0	0	0	0	0	0	0	0	0	0	0	0	0	0	0	0	0	0
AATTGAACGCTCTGGT-1_2	0	0	0.1481522	0	0	0	0	0	0	0	0	0	0	0	0	0	0	0	0	0	0	0	0	0	0	0	0	0	0	0	0.2167041	0	0	0	0	0	0	0	0	0	0	0	0.2747611	0.3603826	0	0	0	0	0
AATTTGGTTCCAAAGA-1_2	0	0	0.08543924	0	0	0	0	0	0	0.91456076	0	0	0	0	0	0	0	0	0	0	0	0	0	0	0	0	0	0	0	0	0	0	0	0	0	0	0	0	0	0	0	0	0	0	0	0	0	0	0
ACAAATCGCACCGAAT-1_2	0	0	0	0	0	0	0	0	0	0	0	0	0	0	0	0	0	0	0	0	0	0	0	0	0	0	0	0	0	0	0	0	0	0	0.4316123	0	0	0	0	0	0	0	0.5683877	0	0	0	0	0	0
ACAAATGGTAGTGTTT-1_2	0	0	0.1183832	0	0	0	0	0	0	0.2903782	0	0	0	0	0	0	0	0	0	0	0	0	0	0	0	0	0	0	0	0	0.3342913	0	0	0	0	0	0	0	0	0	0	0	0	0	0	0	0.2569472	0	0
ACAACAGCATGAGCTA-1_2	0	0	0.1524776	0	0	0	0	0	0	0	0	0	0	0	0	0	0	0.8475224	0	0	0	0	0	0	0	0	0	0	0	0	0	0	0	0	0	0	0	0	0	0	0	0	0	0	0	0	0	0	0
ACAACGGTCCCTGCGA-1_2	0	0	0.1205457	0	0	0	0	0	0	0	0	0	0	0	0	0	0	0	0	0.704029	0	0	0	0	0	0	0	0	0	0	0.1754253	0	0	0	0	0	0	0	0	0	0	0	0	0	0	0	0	0	0
ACAAGCAGTGCCTAGC-1_2	0	0	0	0	0	0	0	0	0	0	0.2490377	0.3108669	0	0	0	0	0	0	0	0.2886549	0	0	0	0	0	0	0	0	0	0	0	0	0	0	0	0	0	0	0	0	0	0	0	0	0	0	0	0	0.1514405
ACAAGGAAATCCGCCC-1_2	0	0	0	0	0	0	0	0	0	0	0	0.3339099	0	0	0	0	0	0	0	0	0	0	0	0	0	0	0	0	0	0	0	0	0	0	0	0	0	0	0	0	0	0	0.2582163	0.4078738	0	0	0	0	0
ACAAGGACAAGAGGTT-1_2	0	0	0	0	0	0	0	0	0	0	0	0	0	0	0	0	0	0	0	0.4964908	0	0	0	0	0.5035092	0	0	0	0	0	0	0	0	0	0	0	0	0	0	0	0	0	0	0	0	0	0	0	0
ACAAGGGCAGGCTCTG-1_2	0	0	0	0	0	0	0	0	0	0	0	0.07595454	0	0	0	0	0.17751662	0	0	0	0	0	0	0	0	0	0	0	0	0	0.40723329	0	0	0	0	0	0	0	0	0	0	0	0	0	0	0.33929555	0	0	0
ACAATAGTCGTACGTT-1_2	0	0	0.1709244	0	0	0.7213226	0	0	0	0	0	0	0	0	0	0	0	0	0	0	0	0	0	0	0	0	0	0	0	0	0	0	0	0	0	0	0	0	0	0	0	0	0	0	0	0	0	0	0.107753
ACAATCCATTTAAACC-1_2	0	0	0	0	0	0	0	0	0	0	0.5279595	0.3401931	0	0	0	0	0	0	0	0	0	0	0	0	0	0	0	0	0	0	0	0	0	0	0	0	0	0	0	0	0	0	0	0	0	0	0	0	0.1318473
ACAATGAATACGGAGA-1_2	0	0	0	0	0	0.8237388	0	0	0	0	0	0.1762612	0	0	0	0	0	0	0	0	0	0	0	0	0	0	0	0	0	0	0	0	0	0	0	0	0	0	0	0	0	0	0	0	0	0	0	0	0
ACAATTTGAGCAGTGG-1_2	0	0	0.08858553	0	0	0	0	0	0	0	0	0	0	0	0	0	0	0.56959617	0	0	0	0	0	0	0	0	0	0	0	0	0.3418183	0	0	0	0	0	0	0	0	0	0	0	0	0	0	0	0	0	0
ACACAAAGACGGGTGG-1_2	0	0	0.1412359	0	0	0	0	0.350929	0	0	0	0	0	0	0	0	0	0	0	0	0	0	0	0	0.5078352	0	0	0	0	0	0	0	0	0	0	0	0	0	0	0	0	0	0	0	0	0	0	0	0
ACACACCAGGACCAGT-1_2	0	0	0	0	0	0	0	0	0	0.3702214	0	0.2029966	0	0	0	0	0	0	0	0	0	0	0	0	0	0	0	0	0	0	0	0	0	0	0.426782	0	0	0	0	0	0	0	0	0	0	0	0	0	0
ACACACTTTCTACACG-1_2	0	0	0.14552041	0	0	0	0	0	0	0.56570518	0	0	0	0	0	0	0	0	0	0.24540908	0	0	0	0	0	0	0	0	0	0	0	0	0	0	0	0	0	0	0	0	0	0	0	0	0	0	0	0	0.04336533
ACACCCAGCATGCAGC-1_2	0	0	0.1411695	0	0	0	0.1339515	0	0	0	0	0	0	0	0	0	0	0	0	0	0	0	0	0	0.7248791	0	0	0	0	0	0	0	0	0	0	0	0	0	0	0	0	0	0	0	0	0	0	0	0
ACACCCGAGAAATCCG-1_2	0	0	0.08463403	0	0	0	0	0	0	0.4048015	0	0	0	0	0	0	0	0.28269869	0	0	0	0	0	0	0	0	0	0	0	0	0.22786578	0	0	0	0	0	0	0	0	0	0	0	0	0	0	0	0	0	0
ACACCTTAAGTAGGGC-1_2	0	0	0	0	0	0	0	0	0	0.5535232	0	0	0	0	0	0	0	0.4464768	0	0	0	0	0	0	0	0	0	0	0	0	0	0	0	0	0	0	0	0	0	0	0	0	0	0	0	0	0	0	0
ACACGAGACTCCTTCT-1_2	0	0	0.1339755	0	0	0	0	0	0	0	0	0	0	0	0	0	0	0.8660245	0	0	0	0	0	0	0	0	0	0	0	0	0	0	0	0	0	0	0	0	0	0	0	0	0	0	0	0	0	0	0
ACACGGCACTATGCAT-1_2	0	0	0.14149244	0	0	0	0	0	0	0.56119886	0.22545699	0	0	0	0	0	0	0	0	0	0	0	0	0	0	0	0	0	0	0	0	0	0	0	0	0	0	0	0	0	0	0	0	0	0	0	0	0	0.07185171
ACACGGGAACTTAGGG-1_2	0	0	0.1439216	0	0	0	0	0	0	0	0	0	0	0	0	0	0	0.5610877	0	0	0	0	0	0	0.2949907	0	0	0	0	0	0	0	0	0	0	0	0	0	0	0	0	0	0	0	0	0	0	0	0
ACACTGATCAAGGTGT-1_2	0	0	0	0	0	0	0	0	0	0	0	0	0	0	0	0	0	0	0	0	0	0	0	0	0	0	0	0	0	0	0	0	0	0	0	0	0	0	0	0	0	0	0	1	0	0	0	0	0
ACAGAACTGAGAACAA-1_2	0	0	0.1100958	0	0	0.7219685	0	0	0	0.1679357	0	0	0	0	0	0	0	0	0	0	0	0	0	0	0	0	0	0	0	0	0	0	0	0	0	0	0	0	0	0	0	0	0	0	0	0	0	0	0
ACAGATTAGGTTAGTG-1_2	0	0	0.09319642	0	0	0	0	0	0	0.76431404	0	0	0	0	0	0	0	0	0	0	0	0	0	0	0	0	0	0	0	0	0.14248954	0	0	0	0	0	0	0	0	0	0	0	0	0	0	0	0	0	0
ACAGCGCACCCGCAGC-1_2	0	0	0.08936452	0	0	0	0.0751721	0	0	0.65126733	0	0	0	0	0	0	0	0	0	0.18419605	0	0	0	0	0	0	0	0	0	0	0	0	0	0	0	0	0	0	0	0	0	0	0	0	0	0	0	0	0
ACAGGCTTGCCCGACT-1_2	0	0	0.1362592	0	0	0	0	0	0	0.1498678	0	0	0	0	0	0	0	0	0	0	0	0	0	0	0	0	0	0	0	0	0	0	0	0	0	0.7138729	0	0	0	0	0	0	0	0	0	0	0	0	0
ACATAATAAGGCGGTG-1_2	0	0	0.08410116	0	0	0	0.1162652	0	0	0	0	0	0	0	0	0	0	0	0	0	0	0	0	0	0.79963363	0	0	0	0	0	0	0	0	0	0	0	0	0	0	0	0	0	0	0	0	0	0	0	0
ACATCGATCGTTTACC-1_2	0	0	0	0	0	0	0	0	0	0.4666481	0	0	0	0	0	0	0	0	0	0	0	0	0	0	0	0	0	0	0	0	0.5333519	0	0	0	0	0	0	0	0	0	0	0	0	0	0	0	0	0	0
ACATCGGTCAGCCGCG-1_2	0	0	0.2820329	0	0	0	0	0	0	0	0.1816533	0	0	0	0	0	0	0	0	0	0	0	0	0	0.5363137	0	0	0	0	0	0	0	0	0	0	0	0	0	0	0	0	0	0	0	0	0	0	0	0
ACATCGTATGCAATGG-1_2	0	0	0.1237338	0	0	0	0	0	0	0.3047968	0	0	0	0	0	0	0	0	0	0	0	0	0	0	0	0	0	0	0	0	0.3037712	0	0	0	0	0	0	0	0	0	0	0	0.2676982	0	0	0	0	0	0
ACATCGTTAACCTAGT-1_2	0	0	0.05084271	0	0	0	0	0	0	0.94915729	0	0	0	0	0	0	0	0	0	0	0	0	0	0	0	0	0	0	0	0	0	0	0	0	0	0	0	0	0	0	0	0	0	0	0	0	0	0	0
ACCAACGCTTATTTAT-1_2	0	0	0	0	0	0	0	0	0	0	0	0	0	0	0	0	0.5852386	0	0	0	0	0	0	0	0	0	0	0	0	0	0	0	0	0	0	0	0	0	0	0	0	0	0	0.4147614	0	0	0	0	0
ACCAAGAACGCGTGTC-1_2	0	0	0.06929046	0	0	0	0.08323535	0	0	0.84747419	0	0	0	0	0	0	0	0	0	0	0	0	0	0	0	0	0	0	0	0	0	0	0	0	0	0	0	0	0	0	0	0	0	0	0	0	0	0	0
ACCAATATGCAAGTTA-1_2	0	0	0.2534181	0	0	0	0	0	0	0.2837409	0.3513493	0	0	0	0	0	0	0	0	0	0	0	0	0	0	0	0	0	0	0	0	0	0	0	0	0	0	0	0	0	0	0	0	0	0	0	0	0	0.1114917
ACCACAAGTTTCTATC-1_2	0	0	0	0	0	0	0	0	0	1	0	0	0	0	0	0	0	0	0	0	0	0	0	0	0	0	0	0	0	0	0	0	0	0	0	0	0	0	0	0	0	0	0	0	0	0	0	0	0
ACCAGTGCGGGAGACG-1_2	0	0	0.1321661	0	0	0.8678339	0	0	0	0	0	0	0	0	0	0	0	0	0	0	0	0	0	0	0	0	0	0	0	0	0	0	0	0	0	0	0	0	0	0	0	0	0	0	0	0	0	0	0
ACCATATCCGCAATAA-1_2	0	0	0	0	0	0	0	0	0	0.481268	0	0	0	0	0	0	0	0	0	0	0	0	0	0	0	0	0	0	0	0	0.518732	0	0	0	0	0	0	0	0	0	0	0	0	0	0	0	0	0	0
ACCATCGTATATGGTA-1_2	0	0	0	0	0	0	0	0	0	0	0	0	0	0	0	0	0.2685836	0.3730725	0	0	0	0	0	0	0	0	0	0	0	0	0.3583438	0	0	0	0	0	0	0	0	0	0	0	0	0	0	0	0	0	0
ACCCAACGCCCGTGGC-1_2	0	0	0.0759505	0	0	0	0	0	0	0	0	0	0	0	0	0	0	0.3824309	0	0.3193906	0	0	0	0	0	0	0	0	0	0	0.2222281	0	0	0	0	0	0	0	0	0	0	0	0	0	0	0	0	0	0
ACCCACCTACATGCTC-1_2	0	0	0.1613071	0	0	0	0	0	0	0.2293625	0	0	0	0	0	0	0	0	0	0	0	0	0	0	0	0	0	0	0	0	0	0	0	0	0	0.6093304	0	0	0	0	0	0	0	0	0	0	0	0	0
ACCCGAGCGAAATTAC-1_2	0	0	0.392929	0	0	0.607071	0	0	0	0	0	0	0	0	0	0	0	0	0	0	0	0	0	0	0	0	0	0	0	0	0	0	0	0	0	0	0	0	0	0	0	0	0	0	0	0	0	0	0
ACCCGGAAACTCCCAG-1_2	0	0	0.06691039	0	0	0	0	0	0	0	0	0	0	0	0	0	0.37863182	0	0	0	0	0	0	0	0	0	0	0	0	0	0.16500036	0	0	0	0	0	0	0	0	0	0	0	0	0.38945744	0	0	0	0	0
ACCCGGATGACGCATC-1_2	0	0	0	0	0	0	0	0	0	0.2615843	0	0	0	0	0	0	0	0	0	0	0	0	0	0	0	0	0	0	0	0	0	0	0	0	0	0.5481162	0	0	0	0	0	0	0	0	0	0	0	0	0.1902995
ACCCGGTTACACTTCC-1_2	0	0	0.1241487	0	0	0	0	0	0	0	0	0	0	0	0	0	0.4608148	0	0	0	0	0	0	0	0	0	0	0	0	0	0.4150364	0	0	0	0	0	0	0	0	0	0	0	0	0	0	0	0	0	0
ACCCTATGCCATATCG-1_2	0	0	0.2942778	0	0	0	0	0	0	0	0.2835191	0	0	0	0	0	0	0	0	0	0	0	0	0	0	0	0	0	0	0	0.2852945	0	0	0	0	0	0	0	0	0	0	0	0	0	0	0	0	0	0.1369086
ACCCTCCCTTGCTATT-1_2	0	0	0.1302692	0	0	0	0	0	0	0.2764921	0	0	0	0	0	0	0	0	0	0	0	0	0	0	0	0	0	0	0	0	0	0	0	0	0.3015124	0	0	0	0	0	0	0	0.2917263	0	0	0	0	0	0
ACCCTTCATCTGCGAA-1_2	0	0	0.08320523	0	0	0	0	0	0	0.83356305	0	0	0	0	0	0	0	0	0	0.08323172	0	0	0	0	0	0	0	0	0	0	0	0	0	0	0	0	0	0	0	0	0	0	0	0	0	0	0	0	0
ACCGAAAGGGCCCTGC-1_2	0	0	0	0	0	0	0	0	0	1	0	0	0	0	0	0	0	0	0	0	0	0	0	0	0	0	0	0	0	0	0	0	0	0	0	0	0	0	0	0	0	0	0	0	0	0	0	0	0
ACCGACACATCTCCCA-1_2	0	0	0.1005555	0	0	0	0	0	0	0	0	0	0	0	0	0	0	0	0	0	0	0	0	0	0	0	0	0	0	0	0.4212071	0	0	0	0	0	0	0	0	0	0	0	0	0	0	0.4782374	0	0	0
ACCGACTGAGTCCCAC-1_2	0	0	0.08135595	0	0	0	0	0	0	0	0	0	0	0	0	0	0	0.43626378	0	0	0	0	0	0	0	0	0	0	0	0	0.48238027	0	0	0	0	0	0	0	0	0	0	0	0	0	0	0	0	0	0
ACCGATGGTAGCATCG-1_2	0	0	0	0	0	0	0	0	0	0.4813874	0.3228521	0.1957605	0	0	0	0	0	0	0	0	0	0	0	0	0	0	0	0	0	0	0	0	0	0	0	0	0	0	0	0	0	0	0	0	0	0	0	0	0
ACCGGGCCTTTGTTGA-1_2	0	0	0.1571374	0	0	0	0	0	0	0	0	0	0	0	0	0	0	0	0	0	0	0	0	0	0	0	0	0	0	0	0	0	0	0	0	0.3715298	0	0	0	0.295663	0	0	0	0.1756698	0	0	0	0	0
ACCGTGACCACGTGGG-1_2	0	0	0.2076422	0	0	0.7923578	0	0	0	0	0	0	0	0	0	0	0	0	0	0	0	0	0	0	0	0	0	0	0	0	0	0	0	0	0	0	0	0	0	0	0	0	0	0	0	0	0	0	0
ACCTAAGTACCTTTCA-1_2	0	0	0.1523221	0	0	0	0	0	0	0.2215145	0	0	0	0	0	0	0	0	0	0	0	0	0	0	0	0	0	0	0	0	0	0	0	0	0.3350824	0	0	0	0	0	0	0	0.291081	0	0	0	0	0	0
ACCTAATCGACTTCCT-1_2	0	0	0.1374053	0	0	0	0	0	0	0.5140105	0	0	0	0	0	0	0	0	0	0.3485842	0	0	0	0	0	0	0	0	0	0	0	0	0	0	0	0	0	0	0	0	0	0	0	0	0	0	0	0	0
ACCTGCGTGTCATGTT-1_2	0	0	0.2624229	0	0	0.7375771	0	0	0	0	0	0	0	0	0	0	0	0	0	0	0	0	0	0	0	0	0	0	0	0	0	0	0	0	0	0	0	0	0	0	0	0	0	0	0	0	0	0	0
ACGAAATGGGCGGCAC-1_2	0	0	0	0	0	0	0	0	0	0.2884572	0.3910894	0.3204535	0	0	0	0	0	0	0	0	0	0	0	0	0	0	0	0	0	0	0	0	0	0	0	0	0	0	0	0	0	0	0	0	0	0	0	0	0
ACGACTGGTCATACTC-1_2	0	0	0.2007931	0	0	0.5665009	0	0	0	0.2327059	0	0	0	0	0	0	0	0	0	0	0	0	0	0	0	0	0	0	0	0	0	0	0	0	0	0	0	0	0	0	0	0	0	0	0	0	0	0	0
ACGAGATATTTGCTTA-1_2	0	0	0.172297	0	0	0	0	0	0	0.3646735	0	0	0	0	0	0	0	0	0	0.1458054	0	0	0	0	0	0	0	0	0	0	0	0	0	0	0	0.3172241	0	0	0	0	0	0	0	0	0	0	0	0	0
ACGAGGATACCACTCT-1_2	0	0	0	0	0	0	0	0	0	0	0	0	0	0	0	0	0	0	0	0	0	0	0	0	0	0	0	0	0	0	0	0	0	0	0	0.5362513	0	0	0	0.4637487	0	0	0	0	0	0	0	0	0
ACGATACATAGAACTA-1_2	0	0	0.06608026	0	0	0	0	0	0	0.32629819	0	0	0	0	0	0	0	0.33484548	0	0	0	0	0	0	0	0	0	0	0	0	0.27277607	0	0	0	0	0	0	0	0	0	0	0	0	0	0	0	0	0	0
ACGATCATACATAGAG-1_2	0	0	0	0	0	0	0.09573305	0	0	0	0	0	0	0	0	0	0	0	0	0	0	0	0	0	0.90426695	0	0	0	0	0	0	0	0	0	0	0	0	0	0	0	0	0	0	0	0	0	0	0	0
ACGATCATCTTGTAAA-1_2	0	0	0	0	0	0	0	0	0	0.3902545	0	0	0	0	0	0	0	0	0	0	0	0	0	0	0	0	0	0	0	0	0	0	0	0	0	0.2899262	0	0	0	0.3198194	0	0	0	0	0	0	0	0	0
ACGATGCATATGTTAT-1_2	0	0	0.2673857	0	0	0	0	0	0	0.3530752	0.2506053	0	0	0	0	0	0	0	0	0	0	0	0	0	0	0	0	0	0	0	0	0	0	0	0	0	0	0	0	0	0	0	0	0	0	0	0	0	0.1289338
ACGATGGATCCGATGC-1_2	0	0	0.05814338	0	0	0	0.08708383	0	0	0.85477278	0	0	0	0	0	0	0	0	0	0	0	0	0	0	0	0	0	0	0	0	0	0	0	0	0	0	0	0	0	0	0	0	0	0	0	0	0	0	0
ACGCAAACTAATAGAT-1_2	0	0	0.2611214	0	0	0	0	0	0	0	0.2257119	0	0	0	0	0	0	0	0	0	0	0	0	0	0	0	0	0	0	0	0.3477094	0	0	0	0	0	0	0	0	0	0	0	0	0	0	0	0.1654573	0	0
ACGCCGCTAGACGACC-1_2	0	0	0	0	0	0	0	0	0	0.3239987	0	0	0	0	0	0	0	0	0	0	0	0	0	0	0	0	0	0	0	0	0.4754135	0	0	0	0	0	0	0	0	0	0	0	0	0	0	0.2005878	0	0	0
ACGCGCTACACAGGGT-1_2	0	0	0.2223741	0	0	0	0	0	0	0	0.3251318	0	0	0	0	0	0	0	0	0	0	0	0	0	0	0	0	0	0	0	0.1911153	0	0	0	0	0	0	0	0	0	0	0	0	0	0	0	0	0	0.2613788
ACGCGGGCCAAGGACA-1_2	0	0	0	0	0	0	0	0	0	1	0	0	0	0	0	0	0	0	0	0	0	0	0	0	0	0	0	0	0	0	0	0	0	0	0	0	0	0	0	0	0	0	0	0	0	0	0	0	0
ACGCTAGTGATACACT-1_2	0	0	0.2185142	0	0	0	0	0	0	0	0.2210524	0	0	0	0	0	0	0	0	0.145958	0	0	0	0	0	0	0	0	0	0	0	0	0	0	0	0	0	0	0	0.4144755	0	0	0	0	0	0	0	0	0
ACGGACTCTCAAAGCG-1_2	0	0	0	0	0	0	0	0	0	0	0.507894	0.2455537	0	0	0	0	0	0	0	0	0	0	0	0	0	0	0	0	0	0	0.1535916	0	0	0	0	0	0	0	0	0	0	0	0	0	0	0	0	0	0.0929607
ACGGATGGTGCGGATA-1_2	0	0	0.1811415	0	0	0	0.1066838	0	0	0.1728835	0.5392912	0	0	0	0	0	0	0	0	0	0	0	0	0	0	0	0	0	0	0	0	0	0	0	0	0	0	0	0	0	0	0	0	0	0	0	0	0	0
ACGGGAGTGTCGGCCC-1_2	0	0	0.199673	0	0	0	0	0	0	0	0	0	0	0	0	0	0	0	0	0	0	0	0	0	0	0	0	0	0	0	0	0	0	0	0.800327	0	0	0	0	0	0	0	0	0	0	0	0	0	0
ACGTACAGATTTCTCT-1_2	0	0	0.07032755	0	0	0	0	0	0	0.92967245	0	0	0	0	0	0	0	0	0	0	0	0	0	0	0	0	0	0	0	0	0	0	0	0	0	0	0	0	0	0	0	0	0	0	0	0	0	0	0
ACGTAGATTGCTGATG-1_2	0	0	0.1788215	0	0	0	0	0	0	0	0	0	0	0	0	0	0	0	0	0	0	0	0	0	0	0	0	0	0	0	0.8211785	0	0	0	0	0	0	0	0	0	0	0	0	0	0	0	0	0	0
ACGTATTACTCCGATC-1_2	0	0	0.2219212	0	0	0	0	0	0	0.3269854	0	0	0	0	0	0	0	0	0	0	0	0	0	0	0	0	0	0	0	0	0	0	0	0	0	0.4510934	0	0	0	0	0	0	0	0	0	0	0	0	0
ACGTGCGCCTCGTGCA-1_2	0	0	0.221858	0	0	0	0	0	0	0	0.1869883	0	0	0	0	0	0	0	0	0	0	0	0	0	0.4599552	0	0	0	0	0	0	0	0	0	0	0	0	0	0	0	0	0	0.1311986	0	0	0	0	0	0
ACGTTAATGTCGAAGA-1_2	0	0	0	0	0	0	0	0	0	0	0	0	0	0	0	0	0	0.6017415	0	0	0	0	0	0	0	0	0	0	0	0	0.3982585	0	0	0	0	0	0	0	0	0	0	0	0	0	0	0	0	0	0
ACGTTAGATTTGCCCG-1_2	0	0	0.3074261	0	0	0	0	0	0	0	0.6925739	0	0	0	0	0	0	0	0	0	0	0	0	0	0	0	0	0	0	0	0	0	0	0	0	0	0	0	0	0	0	0	0	0	0	0	0	0	0
ACGTTCCGCGCTCCGT-1_2	0	0	0	0	0	0	0	0	0	1	0	0	0	0	0	0	0	0	0	0	0	0	0	0	0	0	0	0	0	0	0	0	0	0	0	0	0	0	0	0	0	0	0	0	0	0	0	0	0
ACGTTCGTTCAGGAAA-1_2	0	0	0.12905321	0	0	0	0	0	0	0	0.08864117	0	0	0	0	0	0	0	0	0	0	0	0	0	0	0	0	0	0	0	0.39958613	0	0	0	0	0	0	0	0	0	0	0	0	0	0	0	0.38271949	0	0
ACGTTTAGTTGTGATC-1_2	0	0	0.06470791	0	0	0	0	0	0	0.93529209	0	0	0	0	0	0	0	0	0	0	0	0	0	0	0	0	0	0	0	0	0	0	0	0	0	0	0	0	0	0	0	0	0	0	0	0	0	0	0
ACTACCAGCTCTCTGG-1_2	0	0	0.1001477	0	0	0	0	0	0	0.4167269	0	0	0	0	0	0	0	0.4831254	0	0	0	0	0	0	0	0	0	0	0	0	0	0	0	0	0	0	0	0	0	0	0	0	0	0	0	0	0	0	0
ACTATTTCCGGGCCCA-1_2	0	0	0.2296692	0	0	0	0	0	0	0	0.4264168	0	0	0	0	0	0	0	0	0	0	0	0	0	0	0	0	0	0	0	0.2118909	0	0	0	0	0	0	0	0	0	0	0	0	0	0	0	0	0	0.1320232
ACTCAAGTGCAAGGCT-1_2	0	0	0	0	0	0.3511853	0	0	0	0	0	0.3651796	0	0	0	0	0	0	0	0	0	0	0	0	0	0	0	0	0	0	0	0	0	0	0	0	0	0	0	0.2836351	0	0	0	0	0	0	0	0	0
ACTCAATAAAGGCACG-1_2	0	0	0.08842145	0	0	0	0	0.25982493	0	0	0	0	0	0	0	0	0	0.23423786	0	0	0	0	0	0	0.41751576	0	0	0	0	0	0	0	0	0	0	0	0	0	0	0	0	0	0	0	0	0	0	0	0
ACTCAGACCTGCTTCT-1_2	0	0	0.1009541	0	0	0	0	0	0	0.7006295	0	0	0	0	0	0	0	0	0	0.1984164	0	0	0	0	0	0	0	0	0	0	0	0	0	0	0	0	0	0	0	0	0	0	0	0	0	0	0	0	0
ACTCCCATTCCTAAAG-1_2	0	0	0	0	0	0	0	0	0	0	0	0	0	0	0	0	0	0	0	0	0	0	0	0	0.4206589	0	0	0	0	0	0	0	0	0	0	0.399387	0	0	0	0	0	0	0	0	0	0	0	0	0.1799541
ACTCCCTAATGCTAAA-1_2	0	0	0.08276929	0	0	0	0	0	0	0	0	0	0	0	0	0	0	0	0	0	0	0	0	0	0	0	0	0	0	0	0.47867247	0	0	0	0	0	0	0	0	0	0	0	0	0	0	0.18362457	0.25493367	0	0
ACTCGTAACCCGTCCT-1_2	0	0	0.1519854	0	0	0.5883654	0	0	0	0.2596492	0	0	0	0	0	0	0	0	0	0	0	0	0	0	0	0	0	0	0	0	0	0	0	0	0	0	0	0	0	0	0	0	0	0	0	0	0	0	0
ACTCGTCAGTAATCCC-1_2	0	0	0.2561249	0	0	0	0	0	0	0.4376948	0.3061802	0	0	0	0	0	0	0	0	0	0	0	0	0	0	0	0	0	0	0	0	0	0	0	0	0	0	0	0	0	0	0	0	0	0	0	0	0	0
ACTCTCTGACTTAGGT-1_2	0	0	0.09854358	0	0	0	0	0	0	0	0	0	0	0	0	0	0	0	0	0	0	0	0	0	0	0	0	0	0	0	0	0	0	0	0	0	0	0	0	0	0	0	0	0.43452216	0	0.46693426	0	0	0
ACTCTTGTATAGTAAC-1_2	0	0	0.103694	0	0	0	0	0	0	0	0	0	0	0	0	0	0	0.6381957	0	0	0	0	0	0	0	0	0	0	0	0	0.2581102	0	0	0	0	0	0	0	0	0	0	0	0	0	0	0	0	0	0
ACTGAATGGCGAAAGT-1_2	0	0	0.1571491	0	0	0	0	0	0	0	0	0	0	0	0	0	0	0	0	0	0	0	0	0	0	0	0	0	0	0	0	0	0	0	0	0	0	0	0	0	0	0	0.6504974	0.1923535	0	0	0	0	0
ACTGCCGTCGTAACTC-1_2	0	0	0.05753453	0	0	0	0	0	0	0.94246547	0	0	0	0	0	0	0	0	0	0	0	0	0	0	0	0	0	0	0	0	0	0	0	0	0	0	0	0	0	0	0	0	0	0	0	0	0	0	0
ACTGTACGATACACAT-1_2	0	0	0.18838634	0	0	0	0	0	0	0	0	0	0	0	0	0	0	0	0	0	0	0	0	0	0.76131938	0	0	0	0	0	0	0	0	0	0	0	0	0	0	0	0	0	0	0	0	0	0	0	0.05029428
ACTGTAGCACTTTGGA-1_2	0	0	0	0	0	0	0	0	0	0	0	0	0	0	0	0	0	0.4860402	0	0	0	0	0	0	0	0	0	0	0	0	0.5139598	0	0	0	0	0	0	0	0	0	0	0	0	0	0	0	0	0	0
ACTGTCCAGGATTATA-1_2	0	0	0.1670799	0	0	0	0	0	0	0	0	0	0	0	0	0	0	0	0	0	0	0	0	0	0	0	0	0	0	0	0.8329201	0	0	0	0	0	0	0	0	0	0	0	0	0	0	0	0	0	0
ACTGTCTTCTTTAGAA-1_2	0	0	0	0	0	0	0	0	0	0.5944097	0	0	0	0	0	0	0.4055903	0	0	0	0	0	0	0	0	0	0	0	0	0	0	0	0	0	0	0	0	0	0	0	0	0	0	0	0	0	0	0	0
ACTTACGCATCCACGC-1_2	0	0	0	0	0	0	0.08925193	0	0	0.1408664	0.42540424	0.34447743	0	0	0	0	0	0	0	0	0	0	0	0	0	0	0	0	0	0	0	0	0	0	0	0	0	0	0	0	0	0	0	0	0	0	0	0	0
ACTTATACTTACCCGG-1_2	0	0	0	0	0	0	0	0	0	0.41388127	0.24194669	0.25013713	0	0	0	0	0	0	0	0.09403491	0	0	0	0	0	0	0	0	0	0	0	0	0	0	0	0	0	0	0	0	0	0	0	0	0	0	0	0	0
ACTTATTAGGATCGGT-1_2	0	0	0	0	0	0	0	0	0	0	0.1726236	0.4647821	0	0	0	0	0	0	0	0	0	0	0	0	0	0	0	0	0	0	0.3625943	0	0	0	0	0	0	0	0	0	0	0	0	0	0	0	0	0	0
ACTTATTTATGTGCCA-1_2	0	0	0	0	0	0	0	0	0	0	0	0.21031469	0	0	0	0	0	0	0	0	0	0	0	0	0	0	0	0	0	0	0.16354316	0	0	0	0.54087431	0	0	0	0	0	0	0	0	0	0	0	0	0	0.08526785
ACTTCAGGCTGATCCC-1_2	0	0	0.1627381	0	0	0	0	0	0	0.2890358	0	0	0	0	0	0	0	0	0	0	0	0	0	0	0	0	0	0	0	0	0	0	0	0	0.2494645	0	0	0	0	0	0	0	0.2987616	0	0	0	0	0	0
ACTTCCATGCGGGACA-1_2	0	0	0	0	0	0.4365399	0	0	0	0	0	0.2485518	0	0	0	0	0	0	0	0	0	0	0	0	0	0	0	0	0	0	0	0	0	0	0	0	0	0	0	0.3149083	0	0	0	0	0	0	0	0	0
ACTTCGCCATACGCAC-1_2	0	0	0.12872213	0	0	0	0	0	0	0.27302109	0	0	0	0	0	0	0	0	0	0	0	0	0	0	0.55873681	0	0	0	0	0	0	0	0	0	0	0	0	0	0	0	0	0	0	0	0	0	0	0	0.03951997
ACTTGACTCCCTCTTT-1_2	0	0	0	0	0	0	0	0	0	0	0	0	0	0	0	0	0.3478671	0	0	0	0	0	0	0	0	0	0	0	0	0	0.4368899	0	0	0	0	0	0	0	0	0	0	0	0	0	0	0	0.2152431	0	0
ACTTGGGACCCGGTGG-1_2	0	0	0	0	0	0	0	0	0	0	0	0	0	0	0	0	0	1	0	0	0	0	0	0	0	0	0	0	0	0	0	0	0	0	0	0	0	0	0	0	0	0	0	0	0	0	0	0	0
ACTTTCCTATAGCTTC-1_2	0	0	0	0	0	0	0	0	0	0	0	0	0	0	0	0	0	0	0	0	0	0	0	0	1	0	0	0	0	0	0	0	0	0	0	0	0	0	0	0	0	0	0	0	0	0	0	0	0
AGAACGTGGTACATTC-1_2	0	0	0.19557223	0	0	0	0	0	0	0	0	0	0	0	0	0	0	0.2083087	0	0	0	0	0	0	0.5280937	0	0	0	0	0	0	0	0	0	0	0	0	0	0	0	0	0	0	0	0	0	0	0	0.06802537
AGAAGGTTGCCGAATT-1_2	0	0	0	0	0	0	0	0	0	0	0	0	0	0	0	0	0.4180216	0	0	0	0	0	0	0	0	0	0	0	0	0	0.261004	0	0	0	0	0	0	0	0	0	0	0	0	0	0	0.3209744	0	0	0
AGAAGTGATTCGTGAT-1_2	0	0	0	0	0	0	0	0	0	0	0.4696869	0.2621405	0	0	0	0	0	0	0	0	0	0	0	0.0350711	0	0	0	0	0	0	0	0	0	0	0	0	0	0	0	0	0	0	0.2331015	0	0	0	0	0	0
AGAATTATGGATTCGA-1_2	0	0	0	0	0	0	0	0	0	0.1676401	0	0.1321193	0	0	0	0	0	0	0	0	0	0	0	0	0	0	0	0	0	0	0	0	0	0	0	0.5403881	0	0	0	0	0	0	0	0	0	0	0	0	0.1598525
AGACATAGATCCTTCC-1_2	0	0	0	0	0	0	0	0	0	1	0	0	0	0	0	0	0	0	0	0	0	0	0	0	0	0	0	0	0	0	0	0	0	0	0	0	0	0	0	0	0	0	0	0	0	0	0	0	0
AGACCATGGGATACAA-1_2	0	0	0.10932598	0	0	0	0	0	0	0	0.04593727	0	0	0	0	0	0	0	0	0.84473675	0	0	0	0	0	0	0	0	0	0	0	0	0	0	0	0	0	0	0	0	0	0	0	0	0	0	0	0	0
AGACCCGCCCTCCTCG-1_2	0	0	0.1461751	0	0	0	0	0	0	0	0	0	0	0	0	0	0	0	0	0	0	0	0	0	0.8538249	0	0	0	0	0	0	0	0	0	0	0	0	0	0	0	0	0	0	0	0	0	0	0	0
AGACGACGATGCCGCT-1_2	0	0	0	0	0	0	0	0	0	0	0.6041034	0.220035	0	0	0	0	0	0	0	0	0	0	0	0	0	0	0	0	0	0	0	0	0	0	0	0	0	0	0	0	0	0	0.1758616	0	0	0	0	0	0
AGACTAGCCTTCCAGA-1_2	0	0	0.328008	0	0	0	0	0	0	0.671992	0	0	0	0	0	0	0	0	0	0	0	0	0	0	0	0	0	0	0	0	0	0	0	0	0	0	0	0	0	0	0	0	0	0	0	0	0	0	0
AGACTGTTACCGGGTC-1_2	0	0	0.1722616	0	0	0	0	0	0	0	0.4234604	0	0	0	0	0	0	0	0	0	0	0	0	0	0	0	0	0	0	0	0.2726706	0	0	0	0	0	0	0	0	0	0	0	0	0	0	0	0	0	0.1316074
AGAGAACCGTCTAGGA-1_2	0	0	0.08642261	0	0	0	0	0	0	0.23914027	0	0	0	0	0	0	0	0.67443712	0	0	0	0	0	0	0	0	0	0	0	0	0	0	0	0	0	0	0	0	0	0	0	0	0	0	0	0	0	0	0
AGAGAAGGAGTACAAT-1_2	0	0	0.1480884	0	0	0.8519116	0	0	0	0	0	0	0	0	0	0	0	0	0	0	0	0	0	0	0	0	0	0	0	0	0	0	0	0	0	0	0	0	0	0	0	0	0	0	0	0	0	0	0
AGAGATCTCTAAAGCG-1_2	0	0	0	0	0	0	0	0	0	0	0	0.3876208	0	0	0	0	0	0	0	0	0	0	0	0	0	0	0	0	0	0	0	0	0	0	0	0.6123792	0	0	0	0	0	0	0	0	0	0	0	0	0
AGAGCGGGCTAATCAT-1_2	0	0	0	0	0	0	0.1190144	0	0	0	0.1422191	0.3185132	0	0	0	0	0	0	0	0	0	0	0	0	0.4202532	0	0	0	0	0	0	0	0	0	0	0	0	0	0	0	0	0	0	0	0	0	0	0	0
AGAGCGTACAAGCTCG-1_2	0	0	0.1115418	0	0	0	0	0	0	0	0	0	0	0	0	0	0	0	0	0.8884582	0	0	0	0	0	0	0	0	0	0	0	0	0	0	0	0	0	0	0	0	0	0	0	0	0	0	0	0	0
AGATAACTTCAGGGCC-1_2	0	0	0	0	0	0	0	0	0	0	0	0	0	0	0	0	0	1	0	0	0	0	0	0	0	0	0	0	0	0	0	0	0	0	0	0	0	0	0	0	0	0	0	0	0	0	0	0	0
AGATACCGGTGTTCAC-1_2	0	0	0.294159	0	0	0	0	0	0	0	0.2082722	0.3608224	0	0	0	0	0	0	0	0	0	0	0	0	0	0	0	0	0	0	0	0	0	0	0	0	0	0	0	0	0	0	0	0	0	0	0	0	0.1367464
AGATACGACTTCATAT-1_2	0	0	0.09497353	0	0	0	0	0	0	0.21885183	0	0	0	0	0	0	0	0	0	0.68617465	0	0	0	0	0	0	0	0	0	0	0	0	0	0	0	0	0	0	0	0	0	0	0	0	0	0	0	0	0
AGATACTCAAGATCGA-1_2	0	0	0.1653236	0	0	0	0	0	0	0.3424836	0	0	0	0	0	0	0	0	0	0	0	0	0	0	0	0	0	0	0	0	0	0	0	0	0	0	0	0	0	0	0	0	0.4090256	0	0	0	0	0	0.0831672
AGATATAATACGACTA-1_2	0	0	0.1517255	0	0	0.4124401	0	0	0	0	0.2879287	0	0	0	0	0	0	0	0	0	0	0	0	0	0	0	0	0	0	0	0.1479057	0	0	0	0	0	0	0	0	0	0	0	0	0	0	0	0	0	0
AGATCGTGCATAAGAT-1_2	0	0	0.2244985	0	0	0.4334501	0	0	0	0	0	0	0	0	0	0	0	0	0	0.105274	0	0	0	0	0	0	0	0	0	0	0	0	0	0	0	0	0	0	0	0.2367773	0	0	0	0	0	0	0	0	0
AGATCTCAGGTGTGAT-1_2	0	0	0.2094397	0	0	0	0	0	0	0	0	0	0	0	0	0	0	0	0	0	0	0	0	0	0.7905603	0	0	0	0	0	0	0	0	0	0	0	0	0	0	0	0	0	0	0	0	0	0	0	0
AGATGACTCGCCCACG-1_2	0	0	0.26367056	0	0	0	0	0.09738743	0	0	0	0	0	0	0	0	0	0	0	0	0	0	0	0	0.58407711	0	0	0	0	0	0	0	0	0	0	0	0	0	0	0	0	0	0.05486489	0	0	0	0	0	0
AGATTATAGGACGTTT-1_2	0	0	0	0	0	0	0	0	0	0	0	0	0	0	0	0	0	0	0	0	0	0	0	0	0	0	0	0	0	0	1	0	0	0	0	0	0	0	0	0	0	0	0	0	0	0	0	0	0
AGCAAAGGCCGCTAGT-1_2	0	0	0.1362862	0	0	0	0	0	0	0	0	0	0	0	0	0	0	0	0	0	0	0	0	0	0	0	0	0	0	0	0.381417	0	0	0	0	0	0	0	0	0	0	0	0	0	0	0	0.4822968	0	0
AGCAACATATCTTATT-1_2	0	0	0	0	0	0	0	0	0	0	0.62405303	0.29369095	0	0	0	0	0	0	0	0	0	0	0	0	0	0	0	0	0	0	0	0	0	0	0	0	0	0	0	0	0	0	0	0	0	0	0	0	0.08225602
AGCACCAGTACTCACG-1_2	0	0	0.09239351	0	0	0	0	0	0	0	0	0	0	0	0	0	0	0.14921512	0	0	0	0	0	0	0.38187263	0	0	0	0	0	0.37651874	0	0	0	0	0	0	0	0	0	0	0	0	0	0	0	0	0	0
AGCACTACCGGCCTGT-1_2	0	0	0.2012576	0	0	0	0	0	0	0.3769974	0	0	0	0	0	0	0	0	0	0	0	0	0	0	0	0	0	0	0	0	0	0	0	0	0.421745	0	0	0	0	0	0	0	0	0	0	0	0	0	0
AGCACTACCTCACCAG-1_2	0	0	0.1966152	0	0	0	0	0	0	0.19966117	0	0	0	0	0	0	0	0	0	0	0	0	0	0	0	0	0	0	0	0	0	0	0	0	0.53402708	0	0	0	0	0	0	0	0.06969655	0	0	0	0	0	0
AGCACTTAAGGACGCC-1_2	0	0	0	0	0	0	0	0	0	0.5108175	0	0	0	0	0	0	0	0	0	0	0	0	0	0	0	0	0	0	0	0	0.4891825	0	0	0	0	0	0	0	0	0	0	0	0	0	0	0	0	0	0
AGCAGAAGGAGAAAGA-1_2	0	0	0.3174693	0	0	0	0	0	0	0	0.2170224	0.0984372	0	0	0	0	0	0	0	0	0	0	0	0	0	0	0	0	0	0	0.3670711	0	0	0	0	0	0	0	0	0	0	0	0	0	0	0	0	0	0
AGCATATCAATATGCT-1_2	0	0	0	0	0	0.4092665	0	0	0	0	0	0.247641	0	0	0	0	0	0	0	0	0	0	0	0	0	0	0	0	0	0	0	0	0	0	0	0	0	0	0	0.3430926	0	0	0	0	0	0	0	0	0
AGCATCGTCGATAATT-1_2	0	0	0.12536987	0	0	0	0	0	0	0.73450233	0	0	0	0	0	0	0	0	0	0	0	0	0	0	0	0	0	0	0	0	0	0	0	0	0	0	0	0	0	0	0	0	0.06222073	0	0	0	0	0	0.07790707
AGCCAAGCTTTGTGTC-1_2	0	0	0.2161528	0	0	0	0	0	0	0	0	0	0	0	0	0	0	0	0	0	0	0	0	0	0	0	0	0	0	0	0.2208567	0	0	0	0	0	0	0	0	0	0	0	0	0.5629906	0	0	0	0	0
AGCCACTCCCGTGCTT-1_2	0	0	0.1023101	0	0	0	0	0	0	0.2793241	0	0	0	0	0	0	0	0.3596587	0	0	0	0	0	0	0	0	0	0	0	0	0.2587071	0	0	0	0	0	0	0	0	0	0	0	0	0	0	0	0	0	0
AGCCCATACATGTAAG-1_2	0	0	0	0	0	0	0	0	0	0.2236253	0.6614482	0	0	0	0	0	0	0	0	0	0	0	0	0	0	0	0	0	0	0	0	0	0	0	0	0	0	0	0	0	0	0	0	0	0	0	0	0	0.1149265
AGCCCGGTAGCCTGTA-1_2	0	0	0.1431529	0	0	0	0	0	0	0	0	0	0	0	0	0	0	0	0	0	0	0	0	0	0	0	0	0	0	0	0.3416318	0	0	0	0	0	0	0	0	0	0	0	0	0	0	0.5152152	0	0	0
AGCCCTAAGCGAAGTT-1_2	0	0	0.1224007	0	0	0	0	0	0	0.4872969	0	0	0	0	0	0	0	0	0	0.2074826	0	0	0	0	0	0	0	0	0	0	0.1828198	0	0	0	0	0	0	0	0	0	0	0	0	0	0	0	0	0	0
AGCCGTGGCTAAATGT-1_2	0	0	0.1520002	0	0	0.7565689	0	0	0	0	0	0	0	0	0	0	0	0	0	0	0	0	0	0	0	0	0	0	0	0	0	0	0	0	0	0	0	0	0	0	0	0	0	0	0	0	0	0	0.0914309
AGCGACATCCCATTCA-1_2	0	0	0.22090707	0	0	0	0	0	0	0.52678806	0.19112796	0	0	0	0	0	0	0	0	0	0	0	0	0.06117691	0	0	0	0	0	0	0	0	0	0	0	0	0	0	0	0	0	0	0	0	0	0	0	0	0
AGCGACCAACGATATT-1_2	0	0	0	0	0	0	0	0.340686	0	0	0	0	0	0	0	0	0	0	0	0	0	0	0	0	0.659314	0	0	0	0	0	0	0	0	0	0	0	0	0	0	0	0	0	0	0	0	0	0	0	0
AGCGCGGGTGCCAATG-1_2	0	0	0.1337654	0	0	0	0	0	0	0	0	0	0	0	0	0	0	0	0	0.8662346	0	0	0	0	0	0	0	0	0	0	0	0	0	0	0	0	0	0	0	0	0	0	0	0	0	0	0	0	0
AGCGGACACTTCGTAG-1_2	0	0	0.08488999	0	0	0	0	0	0	0	0	0	0	0	0	0	0	0	0	0	0	0	0	0	0	0	0	0	0	0	0.34572611	0	0	0	0	0	0	0	0	0	0	0	0	0.56938391	0	0	0	0	0
AGCGGGAAGGGTCCAT-1_2	0	0	0.2214369	0	0	0	0	0	0	0.2810362	0	0	0	0	0	0	0	0	0	0.4975269	0	0	0	0	0	0	0	0	0	0	0	0	0	0	0	0	0	0	0	0	0	0	0	0	0	0	0	0	0
AGCTAACAAGCAATGT-1_2	0	0	0.1716217	0	0	0.4646234	0	0	0	0	0	0	0	0	0	0	0	0	0	0	0	0	0	0	0	0	0	0	0	0	0	0	0	0	0	0	0	0	0	0.3637548	0	0	0	0	0	0	0	0	0
AGCTCCTTCGCACATC-1_2	0	0	0	0	0	0	0	0	0	0.1792638	0	0.2340581	0	0	0	0	0	0	0	0	0	0	0	0	0	0	0	0	0	0	0	0	0	0	0.5866781	0	0	0	0	0	0	0	0	0	0	0	0	0	0
AGCTCTAGACGTTCCA-1_2	0	0	0.1832662	0	0	0	0	0	0	0.3338293	0.4829045	0	0	0	0	0	0	0	0	0	0	0	0	0	0	0	0	0	0	0	0	0	0	0	0	0	0	0	0	0	0	0	0	0	0	0	0	0	0
AGCTCTTCCCAGTGCA-1_2	0	0	0.08720058	0	0	0	0	0	0	0.53342848	0	0	0	0	0	0	0	0	0	0.37937095	0	0	0	0	0	0	0	0	0	0	0	0	0	0	0	0	0	0	0	0	0	0	0	0	0	0	0	0	0
AGCTCTTTACTCAGTT-1_2	0	0	0	0	0	0	0	0	0	0.4123932	0	0	0	0	0	0	0	0	0	0	0	0	0	0	0	0	0	0	0	0	0	0	0	0	0	0	0	0	0	0	0	0	0	0	0	0.5876068	0	0	0
AGCTGAAGTAAACCAA-1_2	0	0	0.09577886	0	0	0	0	0	0	0.37383274	0	0	0	0	0	0	0	0.3500978	0	0	0	0	0	0	0	0	0	0	0	0	0.18029059	0	0	0	0	0	0	0	0	0	0	0	0	0	0	0	0	0	0
AGCTGTAACCTCAATC-1_2	0	0	0.1082729	0	0	0.7142755	0	0	0	0.1774517	0	0	0	0	0	0	0	0	0	0	0	0	0	0	0	0	0	0	0	0	0	0	0	0	0	0	0	0	0	0	0	0	0	0	0	0	0	0	0
AGCTTATAGAGACCTG-1_2	0	0	0.1697797	0	0	0	0	0	0	0.8302203	0	0	0	0	0	0	0	0	0	0	0	0	0	0	0	0	0	0	0	0	0	0	0	0	0	0	0	0	0	0	0	0	0	0	0	0	0	0	0
AGCTTGATCTTAACTT-1_2	0	0	0	0	0	0	0	0	0	0	0	0.3021488	0	0	0	0	0	0	0	0	0	0	0	0	0	0	0	0	0	0	0	0	0	0	0.6978512	0	0	0	0	0	0	0	0	0	0	0	0	0	0
AGGAAGCTGTCCGCCG-1_2	0	0	0.1183236	0	0	0	0	0	0	0	0	0	0	0	0	0	0	0	0	0	0	0	0	0	0	0	0	0	0	0	0.5226054	0	0	0	0	0	0	0	0	0	0	0	0	0	0	0.359071	0	0	0
AGGACAGTCGAATCCC-1_2	0	0	0.276686	0	0	0	0	0	0	0	0	0	0	0	0	0	0	0	0	0	0	0	0	0	0	0	0	0	0	0	0.3347921	0.1885465	0	0	0	0	0	0	0	0	0	0	0	0.1999754	0	0	0	0	0
AGGACATCGCACGTCG-1_2	0	0	0.05523325	0	0	0	0	0	0	0.72417295	0	0	0	0	0	0	0	0	0	0	0	0	0	0	0	0	0	0	0	0	0.2205938	0	0	0	0	0	0	0	0	0	0	0	0	0	0	0	0	0	0
AGGACGACCCATTAGA-1_2	0	0	0	0	0	0	0	0	0	0	0	0	0	0	0	0	0.493891	0	0	0	0	0	0	0	0	0	0	0	0	0	0.506109	0	0	0	0	0	0	0	0	0	0	0	0	0	0	0	0	0	0
AGGATATAGGGATTTA-1_2	0	0	0	0	0	0	0	0	0	0.3207102	0	0.2054089	0	0	0	0	0	0	0	0	0	0	0	0	0	0	0	0	0	0	0	0	0	0	0	0.4738809	0	0	0	0	0	0	0	0	0	0	0	0	0
AGGCAGATGCGTAAAC-1_2	0	0	0.05590118	0	0	0	0	0	0	0.23062479	0	0	0	0	0	0	0	0.50856437	0	0	0	0	0	0	0	0	0	0	0	0	0.20490965	0	0	0	0	0	0	0	0	0	0	0	0	0	0	0	0	0	0
AGGCAGGGAGCGTACT-1_2	0	0	0.05019364	0	0	0	0	0	0	0	0	0	0	0	0	0	0	0	0	0	0	0	0	0	0	0	0	0	0	0	0.32091485	0	0	0	0	0	0	0	0	0	0	0	0	0	0	0.55979927	0	0	0.06909224
AGGCCACCCGTTATGA-1_2	0	0	0.1257256	0	0	0	0	0	0	0	0	0	0	0	0	0	0	0.4542627	0	0	0	0	0	0	0.4200117	0	0	0	0	0	0	0	0	0	0	0	0	0	0	0	0	0	0	0	0	0	0	0	0
AGGCCCTAGAACGCCA-1_2	0	0	0	0	0	0	0	0	0	0	0	0.3214443	0	0	0	0	0	0	0	0	0	0	0	0	0.1865195	0	0	0	0	0	0	0	0	0	0.4920362	0	0	0	0	0	0	0	0	0	0	0	0	0	0
AGGCTATGGTTAGCTT-1_2	0	0	0.09803412	0	0	0	0	0	0	0.2179107	0	0	0	0	0	0	0	0.37237289	0	0.31168229	0	0	0	0	0	0	0	0	0	0	0	0	0	0	0	0	0	0	0	0	0	0	0	0	0	0	0	0	0
AGGCTTCCCGAAGAAG-1_2	0	0	0	0	0	0	0	0	0	0	0	0.2693156	0	0	0	0	0	0	0	0	0	0	0	0	0	0	0	0	0	0	0	0	0	0	0	0	0	0	0	0	0	0	0.1260357	0.6046487	0	0	0	0	0
AGGGAAACGAGGTACT-1_2	0	0	0.2142936	0	0	0	0	0	0	0	0	0	0.1437504	0	0	0	0	0	0	0.1866567	0	0	0	0	0	0	0	0	0	0	0	0	0	0	0	0.4552994	0	0	0	0	0	0	0	0	0	0	0	0	0
AGGGCAGCGGCGTGGT-1_2	0	0	0.1232011	0	0	0	0	0	0	0.6917171	0	0	0	0	0	0	0	0	0	0.1850817	0	0	0	0	0	0	0	0	0	0	0	0	0	0	0	0	0	0	0	0	0	0	0	0	0	0	0	0	0
AGGGCGAGCAGCTGAT-1_2	0	0	0.1819321	0	0	0.8180679	0	0	0	0	0	0	0	0	0	0	0	0	0	0	0	0	0	0	0	0	0	0	0	0	0	0	0	0	0	0	0	0	0	0	0	0	0	0	0	0	0	0	0
AGGGCGTGATCGGCTA-1_2	0	0	0.06145705	0	0	0	0.09941448	0	0	0.83912847	0	0	0	0	0	0	0	0	0	0	0	0	0	0	0	0	0	0	0	0	0	0	0	0	0	0	0	0	0	0	0	0	0	0	0	0	0	0	0
AGGGCTGCAGTTACAG-1_2	0	0	0.2129685	0	0	0	0	0	0	0	0	0	0	0	0	0	0	0	0	0	0	0	0	0	0	0	0	0	0	0	0.4394194	0	0	0	0	0	0	0	0	0	0	0	0	0	0	0.3476121	0	0	0
AGGGTCGATGCGAACT-1_2	0	0	0	0	0	0.56783648	0	0	0	0.15917195	0	0.19628742	0	0	0	0	0	0	0	0	0	0	0	0	0	0	0	0	0	0	0	0	0	0	0	0	0	0	0	0	0	0	0	0	0	0	0	0	0.07670415
AGGGTGCTCTCGAGGG-1_2	0	0	0.09278318	0	0	0	0	0	0	0.3218207	0	0	0	0	0	0	0	0	0	0.58539612	0	0	0	0	0	0	0	0	0	0	0	0	0	0	0	0	0	0	0	0	0	0	0	0	0	0	0	0	0
AGGGTTCCCTTTGGTT-1_2	0	0	0.08511541	0	0	0	0	0	0	0.1701943	0	0	0	0	0	0	0	0.29138796	0	0.45330233	0	0	0	0	0	0	0	0	0	0	0	0	0	0	0	0	0	0	0	0	0	0	0	0	0	0	0	0	0
AGGGTTTAGTTCGGGA-1_2	0	0	0	0	0	0	0	0	0	1	0	0	0	0	0	0	0	0	0	0	0	0	0	0	0	0	0	0	0	0	0	0	0	0	0	0	0	0	0	0	0	0	0	0	0	0	0	0	0
AGGTAACCTCCTATTC-1_2	0	0	0.06500463	0	0	0	0	0	0	0.84621599	0	0	0	0	0	0	0	0	0	0.08877938	0	0	0	0	0	0	0	0	0	0	0	0	0	0	0	0	0	0	0	0	0	0	0	0	0	0	0	0	0
AGGTAGATCGAGATAT-1_2	0	0	0	0.4086085	0	0.5913915	0	0	0	0	0	0	0	0	0	0	0	0	0	0	0	0	0	0	0	0	0	0	0	0	0	0	0	0	0	0	0	0	0	0	0	0	0	0	0	0	0	0	0
AGGTAGGTACAAAGCT-1_2	0	0	0	0	0	0	0	0	0	0.2112181	0.5957891	0.1929928	0	0	0	0	0	0	0	0	0	0	0	0	0	0	0	0	0	0	0	0	0	0	0	0	0	0	0	0	0	0	0	0	0	0	0	0	0
AGGTCAGGTGAGAGTG-1_2	0.7858126	0	0.2141874	0	0	0	0	0	0	0	0	0	0	0	0	0	0	0	0	0	0	0	0	0	0	0	0	0	0	0	0	0	0	0	0	0	0	0	0	0	0	0	0	0	0	0	0	0	0
AGGTGGTGACCTTCGC-1_2	0	0	0	0	0	0	0	0.2240172	0	0	0.1269477	0.1990565	0	0	0	0	0	0	0	0	0	0	0	0	0	0	0	0	0	0	0.4499786	0	0	0	0	0	0	0	0	0	0	0	0	0	0	0	0	0	0
AGGTGTATCGCCATGA-1_2	0	0	0	0	0	0.4671831	0	0	0	0	0	0.244145	0	0	0	0	0	0	0	0	0	0	0	0	0.288672	0	0	0	0	0	0	0	0	0	0	0	0	0	0	0	0	0	0	0	0	0	0	0	0
AGGTTGAGGCACGCTT-1_2	0	0	0.09937277	0	0	0	0.08623933	0	0	0.53181388	0	0	0	0	0	0	0	0	0	0	0	0	0	0	0	0	0	0	0	0	0.28257402	0	0	0	0	0	0	0	0	0	0	0	0	0	0	0	0	0	0
AGGTTTCACACACCTT-1_2	0	0	0	0	0	0	0	0	0.4391041	0.5608959	0	0	0	0	0	0	0	0	0	0	0	0	0	0	0	0	0	0	0	0	0	0	0	0	0	0	0	0	0	0	0	0	0	0	0	0	0	0	0
AGTAATGTCTTGCCGC-1_2	0	0	0.2205711	0	0	0	0	0	0	0.6394057	0	0	0	0	0	0	0	0	0	0.1400232	0	0	0	0	0	0	0	0	0	0	0	0	0	0	0	0	0	0	0	0	0	0	0	0	0	0	0	0	0
AGTACGGGCACCTGGC-1_2	0	0	0.08806152	0	0	0	0	0	0	0.31562901	0	0	0	0	0	0	0	0.30014507	0	0	0	0	0	0	0	0	0	0	0	0	0.2961644	0	0	0	0	0	0	0	0	0	0	0	0	0	0	0	0	0	0
AGTACTCTTATGCCCA-1_2	0	0	0.2285083	0	0	0.5140526	0	0	0	0	0	0	0	0	0	0	0	0	0	0	0	0	0	0	0.2574391	0	0	0	0	0	0	0	0	0	0	0	0	0	0	0	0	0	0	0	0	0	0	0	0
AGTATAATACTAGGCA-1_2	0	0	0.1035401	0	0	0	0	0	0	0	0	0	0	0	0	0	0	0.6709693	0	0	0	0	0	0	0	0	0	0	0	0	0.2254905	0	0	0	0	0	0	0	0	0	0	0	0	0	0	0	0	0	0
AGTATACACAGCGACA-1_2	0	0	0.29385653	0	0	0	0	0	0	0.21844826	0.39679506	0	0	0	0	0	0	0	0	0	0	0	0	0	0	0	0	0	0	0	0	0	0	0	0	0	0	0	0	0	0	0	0	0	0	0	0	0	0.09090015
AGTATGCTGGAGACCA-1_2	0	0	0	0	0	0.6060278	0	0	0	0	0	0	0	0	0	0	0	0	0	0	0	0	0	0	0	0	0	0	0	0	0	0	0	0	0	0	0	0	0	0.194041	0	0	0	0	0	0	0	0	0.1999311
AGTATTTGGCACGACC-1_2	0	0	0.08217937	0	0	0	0	0	0	0	0	0	0	0	0	0	0	0	0	0	0	0	0	0	0	0	0	0	0	0	0.27588188	0	0	0	0	0	0	0	0	0	0	0	0	0.49377007	0	0.14816868	0	0	0
AGTCAACACCACCATC-1_2	0	0	0	0	0	0	0	0	0	0	0	0	0	0	0	0	0.2525223	0	0	0	0	0	0	0	0	0	0	0	0	0	0	0.3695975	0	0	0	0	0	0	0	0	0	0	0	0	0	0.3778801	0	0	0
AGTCAAGATGACACTT-1_2	0	0	0.190449	0	0	0	0	0	0	0.1763222	0	0	0	0	0	0	0	0	0	0	0	0	0	0	0	0	0	0	0	0	0	0	0	0	0.6332288	0	0	0	0	0	0	0	0	0	0	0	0	0	0
AGTCCCGCCTTTAATT-1_2	0	0	0.3272007	0	0	0	0	0	0	0.1430501	0	0	0	0	0	0	0	0	0	0.3530293	0	0	0	0	0	0	0	0	0	0	0	0	0	0	0	0.17672	0	0	0	0	0	0	0	0	0	0	0	0	0
AGTCGACGGTCTCAAG-1_2	0	0	0.1484363	0	0	0	0	0	0	0.2308382	0.6207255	0	0	0	0	0	0	0	0	0	0	0	0	0	0	0	0	0	0	0	0	0	0	0	0	0	0	0	0	0	0	0	0	0	0	0	0	0	0
AGTCGGCCCAAACGAC-1_2	0	0	0.1614054	0	0	0	0	0	0	0.3492615	0	0	0	0	0	0	0	0.4893331	0	0	0	0	0	0	0	0	0	0	0	0	0	0	0	0	0	0	0	0	0	0	0	0	0	0	0	0	0	0	0
AGTCGGCTCAACTTTA-1_2	0	0	0.146849	0	0	0.5311258	0	0	0	0.3220252	0	0	0	0	0	0	0	0	0	0	0	0	0	0	0	0	0	0	0	0	0	0	0	0	0	0	0	0	0	0	0	0	0	0	0	0	0	0	0
AGTCGTCGACCACCAA-1_2	0	0	0	0	0	0	0	0	0	0	0.1643654	0.2523867	0	0	0	0	0	0	0	0	0	0	0	0	0	0	0	0	0	0	0	0	0	0	0	0	0	0	0	0.4538302	0	0	0	0	0	0	0	0	0.1294178
AGTCGTGGGCATTACG-1_2	0	0	0.16103521	0	0	0	0	0	0	0	0	0	0	0	0	0	0	0	0	0	0	0	0	0	0	0	0	0	0	0	0	0	0	0	0.76220173	0	0	0	0	0	0	0	0.07676307	0	0	0	0	0	0
AGTCTCACAAGACTAC-1_2	0	0	0.1451525	0	0	0.6337023	0	0	0	0	0	0	0	0	0	0	0	0	0	0	0	0	0	0	0.2211452	0	0	0	0	0	0	0	0	0	0	0	0	0	0	0	0	0	0	0	0	0	0	0	0
AGTCTTCTCCTCAAAT-1_2	0	0	0.05283581	0	0	0	0	0.27606033	0	0	0	0	0	0	0	0	0	0	0	0	0	0	0	0	0.41546395	0	0	0	0	0	0.2556399	0	0	0	0	0	0	0	0	0	0	0	0	0	0	0	0	0	0
AGTGACCTACTTTACG-1_2	0	0	0	0	0	0	0	0	0	0	0	0	0	0	0	0	0	0	0	0	0	0	0	0	0	0	0	0	0	0	0.5985545	0.4014455	0	0	0	0	0	0	0	0	0	0	0	0	0	0	0	0	0
AGTGAGACTTCCAGTA-1_2	0	0	0.08223076	0	0	0	0	0	0	0.91776924	0	0	0	0	0	0	0	0	0	0	0	0	0	0	0	0	0	0	0	0	0	0	0	0	0	0	0	0	0	0	0	0	0	0	0	0	0	0	0
AGTGATTCAAGCAGGA-1_2	0	0	0.06244172	0	0	0	0	0	0	0.57796175	0	0	0	0	0	0	0	0	0	0.11486001	0	0	0	0	0	0	0	0	0	0	0.24473652	0	0	0	0	0	0	0	0	0	0	0	0	0	0	0	0	0	0
AGTGCTTGCACGAATA-1_2	0	0	0	0	0	0	0	0	0	0	0.4366914	0	0	0	0	0	0	0	0	0	0	0	0	0	0	0	0	0	0	0	0.3776161	0	0	0	0	0	0	0	0	0	0	0	0	0	0	0	0	0	0.1856925
AGTGGCGGCAATTTGA-1_2	0	0	0.1170747	0	0	0	0	0	0	0	0	0	0	0	0	0	0	0	0	0.8829253	0	0	0	0	0	0	0	0	0	0	0	0	0	0	0	0	0	0	0	0	0	0	0	0	0	0	0	0	0
AGTGTATTGCGCATTG-1_2	0	0	0	0	0	0	0	0	0	0	0	0.2328527	0	0	0	0	0	0	0	0	0	0	0	0	0	0	0	0	0	0	0.2630166	0	0	0	0	0.2810057	0	0	0	0.223125	0	0	0	0	0	0	0	0	0
AGTTAAACACTTGCGA-1_2	0	0	0	0	0	0	0	0	0	0.3817438	0	0	0	0	0	0	0	0	0	0	0	0	0	0	0	0	0	0	0	0	0	0	0	0	0	0	0	0	0	0	0	0	0	0	0	0.6182562	0	0	0
AGTTAAGCGGTCCCGG-1_2	0	0	0.06214172	0	0	0	0.07482544	0	0	0.86303284	0	0	0	0	0	0	0	0	0	0	0	0	0	0	0	0	0	0	0	0	0	0	0	0	0	0	0	0	0	0	0	0	0	0	0	0	0	0	0
AGTTAAGTCAACCGCT-1_2	0	0	0	0	0	0.8138798	0	0	0	0	0	0.1861202	0	0	0	0	0	0	0	0	0	0	0	0	0	0	0	0	0	0	0	0	0	0	0	0	0	0	0	0	0	0	0	0	0	0	0	0	0
AGTTACTCTATCGTGG-1_2	0	0	0.1106389	0	0	0	0	0	0	0.2218684	0	0	0	0	0	0	0	0	0	0.6674928	0	0	0	0	0	0	0	0	0	0	0	0	0	0	0	0	0	0	0	0	0	0	0	0	0	0	0	0	0
AGTTCCTACAGAATTA-1_2	0	0	0	0	0	0	0	0	0	0	0	0	0	0	0	0	0	1	0	0	0	0	0	0	0	0	0	0	0	0	0	0	0	0	0	0	0	0	0	0	0	0	0	0	0	0	0	0	0
AGTTCCTATTTATGTT-1_2	0	0	0	0	0	0	0	0	0	0	0	0	0	0	0	0	0	0.6090253	0	0	0	0	0	0	0	0	0	0	0	0	0	0	0	0	0	0	0	0	0	0	0	0	0	0.3909747	0	0	0	0	0
AGTTGACGGTCCTTGC-1_2	0	0	0.1318479	0	0	0	0	0	0	0	0.3450903	0	0	0	0	0	0	0	0	0	0	0	0	0	0	0	0	0	0	0	0.2817932	0	0	0	0	0	0	0	0	0	0	0	0	0	0	0	0	0	0.2412685
AGTTTCGCAGGTCGGA-1_2	0	0	0.08358152	0	0	0	0.06184424	0	0	0.67595366	0	0	0	0	0	0	0	0	0	0.17862058	0	0	0	0	0	0	0	0	0	0	0	0	0	0	0	0	0	0	0	0	0	0	0	0	0	0	0	0	0
AGTTTGCACCTGCCTC-1_2	0	0	0.21788674	0	0	0	0	0	0	0	0.09501196	0	0	0	0	0	0	0	0	0	0	0	0	0	0	0	0	0	0	0	0.3910362	0	0	0	0	0	0	0	0	0	0	0	0	0	0	0	0.29606511	0	0
ATAAAGGCTCGGTCGT-1_2	0	0	0.162272	0	0	0	0	0	0	0	0	0	0	0	0	0	0	0.837728	0	0	0	0	0	0	0	0	0	0	0	0	0	0	0	0	0	0	0	0	0	0	0	0	0	0	0	0	0	0	0
ATAAATATTAGCAGCT-1_2	0	0	0	0	0	0	0	0	0	0	0.6040969	0.3959031	0	0	0	0	0	0	0	0	0	0	0	0	0	0	0	0	0	0	0	0	0	0	0	0	0	0	0	0	0	0	0	0	0	0	0	0	0
ATAACGCCGGAGGGTC-1_2	0	0	0.17308833	0	0	0	0	0	0	0.56506165	0.08887075	0	0	0	0	0	0	0	0	0	0	0	0	0	0	0	0	0	0	0	0.17297927	0	0	0	0	0	0	0	0	0	0	0	0	0	0	0	0	0	0
ATAACGGAGTCCAACG-1_2	0	0	0.08130705	0	0	0	0	0	0	0.54529712	0	0	0	0	0	0	0	0	0	0	0	0	0	0	0.37339583	0	0	0	0	0	0	0	0	0	0	0	0	0	0	0	0	0	0	0	0	0	0	0	0
ATAAGGTGGAGAACAT-1_2	0	0	0.1360736	0	0	0	0	0	0	0.4746308	0	0	0	0	0	0	0	0	0	0	0	0	0	0	0	0	0	0	0	0	0	0	0	0	0	0	0	0	0	0	0	0	0	0.3892956	0	0	0	0	0
ATAATAGTGTAGGGAC-1_2	0	0	0.2029087	0	0	0	0	0	0	0	0	0	0	0	0	0	0	0	0	0.6404644	0	0	0	0	0	0	0	0	0	0	0	0	0	0	0	0.1566269	0	0	0	0	0	0	0	0	0	0	0	0	0
ATAATCTTGGAGAACC-1_2	0	0	0.1588925	0	0	0.7059683	0	0	0	0.1351392	0	0	0	0	0	0	0	0	0	0	0	0	0	0	0	0	0	0	0	0	0	0	0	0	0	0	0	0	0	0	0	0	0	0	0	0	0	0	0
ATAATTAGCTAAGTAG-1_2	0	0	0.1737774	0	0	0	0	0	0	0	0	0	0	0	0	0	0	0	0	0	0	0	0	0	0	0	0	0	0	0	0.4193795	0.165713	0	0	0	0	0	0	0	0	0	0	0	0	0	0.2411301	0	0	0
ATACAGGCCCTCCAAT-1_2	0	0	0.09471011	0	0	0	0	0	0	0	0	0	0	0	0	0	0	0	0	0	0	0	0	0	0	0	0	0	0	0	0.43558783	0	0	0	0	0	0	0	0	0	0	0	0	0	0	0.13588966	0.33381239	0	0
ATACCACGGGCAACTT-1_2	0	0	0	0	0	0	0	0	0	0.2531231	0.5304252	0.2164517	0	0	0	0	0	0	0	0	0	0	0	0	0	0	0	0	0	0	0	0	0	0	0	0	0	0	0	0	0	0	0	0	0	0	0	0	0
ATACCTAACCAAGAAA-1_2	0	0	0.0636251	0	0	0	0	0	0	0	0	0	0	0	0	0	0	0	0	0	0	0	0	0	0	0	0	0	0	0	0.2743784	0	0	0	0	0	0	0	0	0	0	0	0	0.6619965	0	0	0	0	0
ATACGCCGGCGAAACC-1_2	0	0	0.1822858	0	0	0	0	0	0	0	0	0	0	0	0	0	0	0.5227094	0	0	0	0	0	0	0	0	0	0	0	0	0.2950049	0	0	0	0	0	0	0	0	0	0	0	0	0	0	0	0	0	0
ATACGGAACGTCGTTT-1_2	0	0	0	0	0	0.7499768	0	0	0	0	0	0.2500232	0	0	0	0	0	0	0	0	0	0	0	0	0	0	0	0	0	0	0	0	0	0	0	0	0	0	0	0	0	0	0	0	0	0	0	0	0
ATACGGGTTTCGATTG-1_2	0	0	0.11150161	0	0	0	0	0	0	0.34562392	0	0	0	0	0	0	0	0.48175139	0	0	0	0	0	0	0	0	0	0	0	0	0	0	0	0	0	0	0	0	0	0	0	0	0	0	0	0	0	0	0.06112308
ATACGTACTTAGCCAC-1_2	0	0	0.204169	0	0	0	0	0	0	0	0.1213122	0	0	0	0	0	0	0	0	0	0	0	0	0	0	0	0	0	0	0	0.4009059	0	0	0	0	0	0	0	0	0	0	0	0	0	0	0.2736129	0	0	0
ATACGTCCACTCCTGT-1_2	0	0	0.1659668	0	0	0	0	0	0	0.2603571	0	0	0	0	0	0	0	0	0	0	0	0	0	0	0	0	0	0	0	0	0	0	0	0	0	0.5736761	0	0	0	0	0	0	0	0	0	0	0	0	0
ATACGTTATGCACGGA-1_2	0	0	0.1094761	0	0	0	0	0	0	0	0	0	0	0	0	0	0	0	0	0	0	0	0	0	0	0	0	0	0	0	0.4326858	0	0	0	0	0	0	0	0	0	0	0	0	0.3378079	0	0.1200303	0	0	0
ATACTAGCATGACCCT-1_2	0	0	0.1009612	0	0	0	0.1057764	0	0	0	0	0	0	0	0	0	0	0	0	0	0	0	0	0	0.7932624	0	0	0	0	0	0	0	0	0	0	0	0	0	0	0	0	0	0	0	0	0	0	0	0
ATACTGCCTTACACCG-1_2	0	0	0	0	0	0.7306708	0	0	0	0	0	0.2693292	0	0	0	0	0	0	0	0	0	0	0	0	0	0	0	0	0	0	0	0	0	0	0	0	0	0	0	0	0	0	0	0	0	0	0	0	0
ATAGACAACGGGACCT-1_2	0	0	0.08465357	0	0	0	0	0	0	0	0	0	0	0	0	0	0	0	0	0.70384954	0	0	0	0	0	0	0	0	0	0	0.21149689	0	0	0	0	0	0	0	0	0	0	0	0	0	0	0	0	0	0
ATAGACGAAGAGAAAG-1_2	0	0	0.2874066	0	0	0	0	0	0	0	0	0	0	0	0	0	0	0.7125934	0	0	0	0	0	0	0	0	0	0	0	0	0	0	0	0	0	0	0	0	0	0	0	0	0	0	0	0	0	0	0
ATAGAGTACTGGGACA-1_2	0	0	0.2132633	0	0	0	0	0	0	0	0	0	0	0	0	0	0	0	0	0	0	0	0	0	0.7867367	0	0	0	0	0	0	0	0	0	0	0	0	0	0	0	0	0	0	0	0	0	0	0	0
ATAGAGTTATCAACTT-1_2	0	0	0.1207499	0	0	0	0	0	0	0.1775962	0	0	0	0	0	0	0	0	0	0.7016539	0	0	0	0	0	0	0	0	0	0	0	0	0	0	0	0	0	0	0	0	0	0	0	0	0	0	0	0	0
ATAGGCGGCTATAGAA-1_2	0	0	0.3662932	0	0	0	0	0	0	0	0.2420646	0.1067693	0	0	0	0	0	0	0	0	0	0	0	0	0	0	0	0	0	0	0	0	0	0	0	0	0	0	0	0	0	0	0	0.2848729	0	0	0	0	0
ATAGGCTAGCTTCGCA-1_2	0	0	0.2256742	0	0	0	0	0	0	0	0.177363	0	0	0	0	0	0	0	0	0.3300945	0	0	0	0	0	0	0	0	0	0	0	0	0	0	0	0.2668682	0	0	0	0	0	0	0	0	0	0	0	0	0
ATAGGGATATCCTTGA-1_2	0	0	0.08225179	0	0	0	0.08842007	0	0	0.67802039	0	0	0	0	0	0	0	0	0	0	0	0	0	0	0	0	0	0	0	0	0.15130775	0	0	0	0	0	0	0	0	0	0	0	0	0	0	0	0	0	0
ATAGGTTGGGCAGATG-1_2	0	0	0	0	0	0	0	0	0	0	0	0	0	0	0	0	0	0	0	0	0	0	0	0	1	0	0	0	0	0	0	0	0	0	0	0	0	0	0	0	0	0	0	0	0	0	0	0	0
ATAGTCTTTGACGTGC-1_2	0	0	0	0	0	0	0	0	0	0.4729776	0.2332073	0.2938151	0	0	0	0	0	0	0	0	0	0	0	0	0	0	0	0	0	0	0	0	0	0	0	0	0	0	0	0	0	0	0	0	0	0	0	0	0
ATAGTGAAGCGTTCTC-1_2	0	0	0	0	0	0	0	0	0	0.4657715	0	0	0	0	0	0	0	0.5342285	0	0	0	0	0	0	0	0	0	0	0	0	0	0	0	0	0	0	0	0	0	0	0	0	0	0	0	0	0	0	0
ATATAAAGCGCTCGTG-1_2	0	0	0.1062913	0	0	0	0	0	0	0	0	0	0	0	0	0	0	0	0	0	0	0	0	0	0	0	0	0	0	0	0.4055676	0	0	0	0	0	0	0	0	0	0	0	0	0	0	0.488141	0	0	0
ATATAAATGTAGCTGC-1_2	0	0	0.0970561	0	0	0	0	0	0	0	0	0	0	0	0	0	0	0	0	0	0	0	0	0	0	0	0	0	0	0	0.5073515	0	0	0	0	0	0	0	0	0	0	0	0	0	0	0	0.3955924	0	0
ATATCTCCCTCGTTAA-1_2	0	0	0.07973293	0	0	0	0	0	0	0.45586547	0	0	0	0	0	0	0	0	0	0.21694213	0	0	0	0	0	0	0	0	0	0	0.24745947	0	0	0	0	0	0	0	0	0	0	0	0	0	0	0	0	0	0
ATATCTTAGGGCCTTC-1_2	0	0	0	0	0	0	0	0	0	1	0	0	0	0	0	0	0	0	0	0	0	0	0	0	0	0	0	0	0	0	0	0	0	0	0	0	0	0	0	0	0	0	0	0	0	0	0	0	0
ATATGTCTCCCTAGCC-1_2	0	0	0.11547155	0	0	0	0	0	0	0	0	0	0	0	0	0	0	0	0	0	0	0	0	0	0	0	0	0	0	0	0	0	0	0	0	0.79318947	0	0	0	0	0	0	0	0	0	0	0	0	0.09133898
ATATTCAGTTAAACCT-1_2	0	0	0.07981745	0	0	0	0	0	0	0	0	0	0	0	0	0	0.2530679	0	0	0	0	0	0	0	0	0	0	0	0	0	0.47257783	0	0	0	0	0	0	0	0	0	0	0	0	0	0	0	0.19453682	0	0
ATATTCCACATAGTGA-1_2	0	0	0.2260205	0	0	0	0	0	0	0	0	0	0	0	0	0	0	0	0	0	0	0	0	0	0	0	0	0	0	0	0	0	0	0	0	0	0	0	0	0	0	0	0.3225699	0.3240086	0	0	0	0	0.1274009
ATATTCCCACAGGTCA-1_2	0	0	0.0441809	0	0	0	0	0	0	0.9558191	0	0	0	0	0	0	0	0	0	0	0	0	0	0	0	0	0	0	0	0	0	0	0	0	0	0	0	0	0	0	0	0	0	0	0	0	0	0	0
ATATTGCTGTCAAAGT-1_2	0	0	0.110707	0	0	0	0	0	0	0	0	0	0	0	0	0	0	0	0	0.889293	0	0	0	0	0	0	0	0	0	0	0	0	0	0	0	0	0	0	0	0	0	0	0	0	0	0	0	0	0
ATATTTAACCCTCAAG-1_2	0	0	0	0	0	0	0	0	0	1	0	0	0	0	0	0	0	0	0	0	0	0	0	0	0	0	0	0	0	0	0	0	0	0	0	0	0	0	0	0	0	0	0	0	0	0	0	0	0
ATCAATCTGGGCTGCA-1_2	0	0	0	0	0	0	0	0	0	0	0	0	0	0	0	0	1	0	0	0	0	0	0	0	0	0	0	0	0	0	0	0	0	0	0	0	0	0	0	0	0	0	0	0	0	0	0	0	0
ATCACATTAGAATATC-1_2	0	0	0.07681001	0	0	0	0.06461007	0	0	0.45996164	0	0	0	0	0	0	0	0.39861829	0	0	0	0	0	0	0	0	0	0	0	0	0	0	0	0	0	0	0	0	0	0	0	0	0	0	0	0	0	0	0
ATCACTTCATCCTCGC-1_2	0	0	0.1175712	0	0	0	0	0.1209161	0	0	0	0	0	0	0	0	0	0	0	0	0	0	0	0	0.7615127	0	0	0	0	0	0	0	0	0	0	0	0	0	0	0	0	0	0	0	0	0	0	0	0
ATCAGACGGCACGCCG-1_2	0	0	0	0	0	0	0	0	0	0	0	0	0	0	0	0	0.389965	0	0	0	0	0	0	0	0	0	0	0	0	0	0.3678005	0.2422345	0	0	0	0	0	0	0	0	0	0	0	0	0	0	0	0	0
ATCAGCCTCATGCTGC-1_2	0	0	0.1632408	0	0	0.7025786	0	0	0	0	0	0	0	0	0	0	0	0	0	0	0	0	0	0	0	0	0	0	0	0	0	0	0	0	0	0	0	0	0	0	0	0	0	0	0	0	0	0	0.1341805
ATCAGTAGGCAGGGAT-1_2	0	0	0.1478124	0	0	0	0.08170431	0	0	0.22054802	0	0	0	0	0	0	0	0.54993527	0	0	0	0	0	0	0	0	0	0	0	0	0	0	0	0	0	0	0	0	0	0	0	0	0	0	0	0	0	0	0
ATCATCCAATATTTGT-1_2	0	0	0.2166095	0	0	0	0	0	0	0	0.2950265	0	0	0	0	0	0	0	0	0	0	0	0	0	0.488364	0	0	0	0	0	0	0	0	0	0	0	0	0	0	0	0	0	0	0	0	0	0	0	0
ATCCAACGCAGTCATA-1_2	0	0	0.1056672	0	0	0	0	0	0	0.32644	0	0	0	0	0	0	0	0.5678927	0	0	0	0	0	0	0	0	0	0	0	0	0	0	0	0	0	0	0	0	0	0	0	0	0	0	0	0	0	0	0
ATCCAATGGAGGGTCC-1_2	0	0	0.256381	0	0	0	0	0	0	0	0	0	0	0	0	0	0	0	0	0	0	0	0	0	0.2224401	0	0	0	0	0	0	0	0	0	0.5211789	0	0	0	0	0	0	0	0	0	0	0	0	0	0
ATCCACATCGACAGAA-1_2	0	0	0.2983576	0	0	0	0	0	0	0.2213366	0.2868964	0	0	0	0	0	0	0	0	0	0	0	0	0	0	0	0	0	0	0	0.1934094	0	0	0	0	0	0	0	0	0	0	0	0	0	0	0	0	0	0
ATCCAGGATTCGTGAA-1_2	0	0	0	0	0	0	0	0	0	0	0	0	0	0	0	0	0	0.7358359	0	0	0	0	0	0	0	0	0	0	0	0	0	0	0	0	0	0	0	0	0	0.2641641	0	0	0	0	0	0	0	0	0
ATCCTACCTAAGCTCT-1_2	0	0	0	0	0	0	0	0	0	0.4392305	0	0	0	0	0	0	0	0	0	0	0	0	0	0	0	0	0	0	0	0	0.351911	0	0	0	0	0	0	0	0	0	0	0	0	0	0	0.2088585	0	0	0
ATCCTGAATCGCTGCG-1_2	0	0	0	0	0	0	0	0	0	0	0.5511168	0.4488832	0	0	0	0	0	0	0	0	0	0	0	0	0	0	0	0	0	0	0	0	0	0	0	0	0	0	0	0	0	0	0	0	0	0	0	0	0
ATCCTGCTGCAGATAG-1_2	0	0	0.1754911	0	0	0	0	0	0	0.8245089	0	0	0	0	0	0	0	0	0	0	0	0	0	0	0	0	0	0	0	0	0	0	0	0	0	0	0	0	0	0	0	0	0	0	0	0	0	0	0
ATCGACCCAATACAGA-1_2	0	0	0.1071464	0	0	0	0	0	0	0	0	0	0	0	0	0	0	0.4403083	0	0	0	0	0	0	0	0	0	0	0	0	0.4525453	0	0	0	0	0	0	0	0	0	0	0	0	0	0	0	0	0	0
ATCGACTCTTTCCGTT-1_2	0	0	0.05704922	0	0	0	0.09405078	0	0	0	0	0	0	0	0	0	0	0	0	0	0	0	0	0	0.8489	0	0	0	0	0	0	0	0	0	0	0	0	0	0	0	0	0	0	0	0	0	0	0	0
ATCGCACGCCGGGAGA-1_2	0	0	0.08160109	0	0	0	0	0.17685155	0	0	0	0	0	0	0	0	0	0	0	0	0	0	0	0	0.74154736	0	0	0	0	0	0	0	0	0	0	0	0	0	0	0	0	0	0	0	0	0	0	0	0
ATCGGAGACAGACGGC-1_2	0	0	0.2459655	0	0	0	0	0	0	0	0.1435723	0	0	0	0	0	0	0	0	0	0	0	0	0	0.6104621	0	0	0	0	0	0	0	0	0	0	0	0	0	0	0	0	0	0	0	0	0	0	0	0
ATCGGCAAGCAGTCCA-1_2	0	0	0.2239111	0	0	0.4374825	0	0	0	0	0	0	0	0	0	0	0	0	0	0.1159292	0	0	0	0	0	0	0	0	0	0	0	0	0	0	0	0	0	0	0	0.2226772	0	0	0	0	0	0	0	0	0
ATCTAATATCCTACGG-1_2	0	0	0.06665355	0	0	0	0	0	0	0	0	0	0	0	0	0	0	0	0	0	0	0	0	0	0	0	0	0	0	0	0.25361894	0	0	0	0	0	0	0	0	0	0	0	0	0.5628545	0	0.11687301	0	0	0
ATCTGACATGGAAGGA-1_2	0	0	0.1654803	0	0	0.6583208	0	0	0	0.1761989	0	0	0	0	0	0	0	0	0	0	0	0	0	0	0	0	0	0	0	0	0	0	0	0	0	0	0	0	0	0	0	0	0	0	0	0	0	0	0
ATCTGGGCTGTTCTTG-1_2	0	0	0.1836741	0	0	0	0	0	0	0	0	0	0	0	0	0	0	0	0	0	0	0	0	0	0	0	0	0	0	0	0.303599	0	0	0	0	0	0	0	0	0	0	0	0	0	0	0.2008127	0.3119142	0	0
ATCTGGTTAAGACTGT-1_2	0	0	0.06406687	0	0	0	0	0	0	0.63256316	0	0	0	0	0	0	0	0	0	0	0	0	0	0	0.30336997	0	0	0	0	0	0	0	0	0	0	0	0	0	0	0	0	0	0	0	0	0	0	0	0
ATCTGTAATTGTACCC-1_2	0	0	0.08550289	0	0	0	0	0	0	0.91449711	0	0	0	0	0	0	0	0	0	0	0	0	0	0	0	0	0	0	0	0	0	0	0	0	0	0	0	0	0	0	0	0	0	0	0	0	0	0	0
ATCTTGACCTGCAACG-1_2	0	0	0	0	0	0	0	0	0	1	0	0	0	0	0	0	0	0	0	0	0	0	0	0	0	0	0	0	0	0	0	0	0	0	0	0	0	0	0	0	0	0	0	0	0	0	0	0	0
ATGAAGCCAAGGAGCC-1_2	0	0	0.1067326	0	0	0	0	0	0	0.4714946	0	0	0	0	0	0	0	0.1595479	0	0	0	0	0	0	0	0	0	0	0	0	0.2622249	0	0	0	0	0	0	0	0	0	0	0	0	0	0	0	0	0	0
ATGACGCCGGCTCTAA-1_2	0	0	0.08206513	0	0	0	0	0	0	0.73156338	0	0	0	0	0	0	0	0	0	0	0	0	0	0	0	0	0	0	0	0	0.18637149	0	0	0	0	0	0	0	0	0	0	0	0	0	0	0	0	0	0
ATGACGCGTTCTATCC-1_2	0	0	0.1302385	0	0	0	0	0	0	0.173876	0.3031862	0	0	0	0	0	0	0	0	0	0	0	0	0	0	0	0	0	0	0	0	0	0	0	0.3926993	0	0	0	0	0	0	0	0	0	0	0	0	0	0
ATGACTATCAGCTGTG-1_2	0	0	0	0	0	0	0	0	0	0.1588445	0.3977156	0.2900776	0	0	0	0	0	0	0	0	0	0	0	0	0	0	0	0	0	0	0	0	0	0	0	0	0	0	0	0	0	0	0	0	0	0	0	0	0.1533623
ATGACTATGCGACATT-1_2	0	0	0.1913527	0	0	0	0	0	0	0.214755	0	0	0	0	0	0	0	0	0	0	0	0	0	0	0	0	0	0	0	0	0	0	0	0	0.5938923	0	0	0	0	0	0	0	0	0	0	0	0	0	0
ATGAGGAGTGTTAATC-1_2	0	0	0.1010917	0	0	0	0	0	0	0	0	0	0	0	0	0	0	0.6751132	0	0	0	0	0	0	0	0	0	0	0	0	0.2237951	0	0	0	0	0	0	0	0	0	0	0	0	0	0	0	0	0	0
ATGATGCAATGGTACA-1_2	0	0	0	0	0	0	0	0	0	0	0	0	0	0	0	0	0	0	0	0	0	0	0	0	0	0	0	0	0	0	0.5063688	0.2866297	0	0	0	0	0	0	0.2070015	0	0	0	0	0	0	0	0	0	0
ATGCACTACCGCATTG-1_2	0	0	0	0	0	0	0	0	0	0	0	0	0	0	0	0	0	0	0	0	0	0	0	0	1	0	0	0	0	0	0	0	0	0	0	0	0	0	0	0	0	0	0	0	0	0	0	0	0
ATGCATGATCCAGGAT-1_2	0	0	0.07529862	0	0	0	0	0.11236996	0	0	0	0	0	0	0	0	0	0	0	0	0	0	0	0	0.47293045	0	0	0	0	0	0.33940097	0	0	0	0	0	0	0	0	0	0	0	0	0	0	0	0	0	0
ATGCCATTTGCGACCA-1_2	0	0	0.1274874	0	0	0	0	0	0	0.1658078	0.5781147	0	0	0	0	0	0	0	0	0	0	0	0	0	0	0	0	0	0	0	0	0	0	0	0	0	0	0	0	0	0	0	0	0	0	0	0	0	0.12859
ATGCCGGTCTTGCATA-1_2	0	0	0.06610664	0	0	0	0	0	0	0.22430036	0	0	0	0	0	0	0	0.70959299	0	0	0	0	0	0	0	0	0	0	0	0	0	0	0	0	0	0	0	0	0	0	0	0	0	0	0	0	0	0	0
ATGCCGGTTGATGGGA-1_2	0	0	0.09314038	0	0	0	0	0	0	0.57896966	0	0	0	0	0	0	0	0.14970735	0	0	0	0	0	0	0	0	0	0	0	0	0.17818261	0	0	0	0	0	0	0	0	0	0	0	0	0	0	0	0	0	0
ATGCGACAGTCCCATT-1_2	0	0	0.146275	0	0	0	0	0	0	0	0	0	0	0	0	0	0	0.853725	0	0	0	0	0	0	0	0	0	0	0	0	0	0	0	0	0	0	0	0	0	0	0	0	0	0	0	0	0	0	0
ATGCTCAGTGTTGCAT-1_2	0	0	0.1523262	0	0	0	0	0	0	0	0	0	0	0	0	0	0	0	0	0.8476738	0	0	0	0	0	0	0	0	0	0	0	0	0	0	0	0	0	0	0	0	0	0	0	0	0	0	0	0	0
ATGCTCTGGCGCGGTA-1_2	0	0	0	0	0	0	0	0	0	0.1783441	0.6141572	0.2074988	0	0	0	0	0	0	0	0	0	0	0	0	0	0	0	0	0	0	0	0	0	0	0	0	0	0	0	0	0	0	0	0	0	0	0	0	0
ATGGAGCAGGCCGTGA-1_2	0	0	0	0	0	0	0	0.3188561	0	0	0	0.1391387	0	0	0	0	0	0	0	0	0	0	0	0	0	0	0	0	0	0	0.3653412	0.1766639	0	0	0	0	0	0	0	0	0	0	0	0	0	0	0	0	0
ATGGATCCGGCGTCCG-1_2	0	0	0.10378508	0	0	0	0.09658891	0	0	0.60467639	0	0	0	0	0	0	0	0.19494961	0	0	0	0	0	0	0	0	0	0	0	0	0	0	0	0	0	0	0	0	0	0	0	0	0	0	0	0	0	0	0
ATGGATTGACCAAACG-1_2	0	0	0	0	0	0	0	0	0	0	0	0	0	0	0	0	0	0	0	0	0	0	0	0	1	0	0	0	0	0	0	0	0	0	0	0	0	0	0	0	0	0	0	0	0	0	0	0	0
ATGGGACCTGCTGAAC-1_2	0	0	0	0	0	0.4498052	0	0	0	0.2274593	0	0.3227355	0	0	0	0	0	0	0	0	0	0	0	0	0	0	0	0	0	0	0	0	0	0	0	0	0	0	0	0	0	0	0	0	0	0	0	0	0
ATGGGCCTCGGCCTCT-1_2	0	0	0.1667176	0	0	0	0	0	0	0.324567	0	0	0	0	0	0	0	0	0	0	0	0	0	0	0	0	0	0	0	0	0	0	0	0	0.5087154	0	0	0	0	0	0	0	0	0	0	0	0	0	0
ATGGTCGCGTGGTTTC-1_2	0	0	0.1983258	0	0	0	0	0	0	0	0	0	0	0	0	0	0	0	0	0	0	0	0	0	0	0	0	0	0	0	0.2492308	0	0	0	0	0	0	0	0	0	0	0	0.2196874	0.3327561	0	0	0	0	0
ATGTACGATGACGTCG-1_2	0	0	0.1206916	0	0	0.4374006	0	0	0	0	0	0	0	0	0	0	0	0	0	0	0	0	0	0	0	0	0	0	0	0	0.1715095	0	0	0	0	0	0	0	0	0.2703982	0	0	0	0	0	0	0	0	0
ATGTGAAAGCCTAATG-1_2	0	0	0.1886267	0	0	0	0	0	0	0.2986766	0	0	0	0	0	0	0	0	0	0	0	0	0	0	0	0	0	0	0	0	0	0	0	0	0.5126967	0	0	0	0	0	0	0	0	0	0	0	0	0	0
ATGTGCATCCGACGCA-1_2	0	0	0.06401621	0	0	0	0	0.21407818	0	0	0	0	0	0	0	0	0	0	0	0	0	0	0	0	0.40128485	0	0	0	0	0	0.32062076	0	0	0	0	0	0	0	0	0	0	0	0	0	0	0	0	0	0
ATGTGTAGTTTAGTCA-1_2	0	0	0.2135523	0	0	0	0	0	0	0.2796946	0	0	0.1290452	0	0	0	0	0	0	0	0	0	0	0	0	0	0	0	0	0	0	0	0	0	0	0.3777079	0	0	0	0	0	0	0	0	0	0	0	0	0
ATGTTGTAGTCTGTTT-1_2	0	0	0.1643713	0	0	0.6788775	0	0	0	0	0	0	0	0	0	0	0	0	0	0	0	0	0	0	0	0	0	0	0	0	0.1567512	0	0	0	0	0	0	0	0	0	0	0	0	0	0	0	0	0	0
ATTAAACATGCGGACC-1_2	0	0	0	0	0	0	0	0	0	0	0	0	0	0	0	0	0	0	0	0	0	0	0	0	0	0	0	0	0	0	0	0	0	0	0	0	0	0	1	0	0	0	0	0	0	0	0	0	0
ATTAATACTACGCGGG-1_2	0	0	0.0891061	0	0	0	0	0.2248573	0	0	0	0	0	0	0	0	0	0	0	0	0	0	0	0	0.6860366	0	0	0	0	0	0	0	0	0	0	0	0	0	0	0	0	0	0	0	0	0	0	0	0
ATTAATGAACCAGTCG-1_2	0	0	0.0960431	0	0	0	0	0	0	0.2956373	0	0	0	0	0	0	0	0.3378993	0	0	0	0	0	0	0	0	0	0	0	0	0.2704203	0	0	0	0	0	0	0	0	0	0	0	0	0	0	0	0	0	0
ATTAATTCGGTCACTC-1_2	0	0	0.08923612	0	0	0	0	0	0	0.91076388	0	0	0	0	0	0	0	0	0	0	0	0	0	0	0	0	0	0	0	0	0	0	0	0	0	0	0	0	0	0	0	0	0	0	0	0	0	0	0
ATTACGCGCTGGCAGG-1_2	0	0	0	0	0	0	0	0	0	0.2280136	0.5501446	0.2218419	0	0	0	0	0	0	0	0	0	0	0	0	0	0	0	0	0	0	0	0	0	0	0	0	0	0	0	0	0	0	0	0	0	0	0	0	0
ATTACTAGCCTCTTGC-1_2	0	0	0	0	0	0	0.09150345	0	0	0.61526282	0	0	0	0	0	0	0	0	0	0	0	0	0	0	0	0	0	0	0	0	0.23750357	0	0	0	0	0	0	0	0	0	0	0	0	0	0	0	0	0	0.05573015
ATTAGATTGATAGCGG-1_2	0	0	0.0917209	0	0	0	0.06961616	0	0	0.83866294	0	0	0	0	0	0	0	0	0	0	0	0	0	0	0	0	0	0	0	0	0	0	0	0	0	0	0	0	0	0	0	0	0	0	0	0	0	0	0
ATTAGGCGATGCTTTC-1_2	0	0	0.1193617	0	0	0	0	0.5845894	0	0.2960489	0	0	0	0	0	0	0	0	0	0	0	0	0	0	0	0	0	0	0	0	0	0	0	0	0	0	0	0	0	0	0	0	0	0	0	0	0	0	0
ATTATACTTTGCTCGT-1_2	0	0	0.05906418	0	0	0	0.11374995	0	0	0.63314771	0	0	0	0	0	0	0	0	0	0	0	0	0	0	0	0	0	0	0	0	0.19403816	0	0	0	0	0	0	0	0	0	0	0	0	0	0	0	0	0	0
ATTATCTCGACAGATC-1_2	0	0	0.1852853	0	0	0	0	0	0	0.6473534	0.1673613	0	0	0	0	0	0	0	0	0	0	0	0	0	0	0	0	0	0	0	0	0	0	0	0	0	0	0	0	0	0	0	0	0	0	0	0	0	0
ATTATGCCATAGGGAG-1_2	0	0	0.10775104	0	0	0	0	0	0	0.76340748	0	0	0	0	0	0	0	0	0	0	0	0	0	0	0	0	0	0	0	0	0	0	0	0	0	0	0	0	0	0	0	0	0.08112172	0	0	0	0	0	0.04771976
ATTATTATGTCCGTCA-1_2	0	0	0	0	0	0.6701476	0	0	0	0.1606043	0	0.1179519	0	0	0	0	0	0	0	0	0	0	0	0	0	0	0	0	0	0	0	0	0	0	0	0	0	0	0	0	0	0	0	0	0	0	0	0	0.0512962
ATTCACTGATGTTGGA-1_2	0	0	0.08553179	0	0	0	0	0	0	0.1694975	0	0	0	0	0	0	0	0	0	0	0	0	0	0	0	0	0	0	0	0	0.44564847	0	0	0	0	0	0	0	0	0	0	0	0	0	0	0	0.29932223	0	0
ATTCAGTAGCAGGGTC-1_2	0	0	0	0	0	0	0	0	0	0	0.49158137	0.28588648	0	0	0	0	0	0	0	0	0	0	0	0	0	0	0	0	0	0	0.17209071	0	0	0	0	0	0	0	0	0	0	0	0	0	0	0	0	0	0.05044143
ATTCCCACATAAACAA-1_2	0	0	0	0	0	0	0	0	0	0.1484882	0	0.1637859	0	0	0	0	0	0	0	0	0	0	0	0	0	0	0	0	0	0	0	0	0	0	0	0.6877258	0	0	0	0	0	0	0	0	0	0	0	0	0
ATTCCTCCGCCAGTGC-1_2	0	0	0.07516203	0	0	0	0	0	0	0.32731475	0	0	0	0	0	0	0	0.36197576	0	0	0	0	0	0	0	0	0	0	0	0	0.23554747	0	0	0	0	0	0	0	0	0	0	0	0	0	0	0	0	0	0
ATTCGACGCCGGGCCT-1_2	0	0	0	0	0	0	0	0	0	0	0.573803	0.3144504	0	0	0	0	0	0	0	0	0	0	0	0	0	0	0	0	0	0	0	0	0	0	0	0	0	0	0	0	0	0	0	0	0	0	0	0	0.1117466
ATTCTCGTCTCTTTAG-1_2	0	0	0	0	0	0	0	0	0	1	0	0	0	0	0	0	0	0	0	0	0	0	0	0	0	0	0	0	0	0	0	0	0	0	0	0	0	0	0	0	0	0	0	0	0	0	0	0	0
ATTGAAGATCTTAGTG-1_2	0	0	0	0	0	0	0	0	0	0	0	0	0	0	0	0	0	1	0	0	0	0	0	0	0	0	0	0	0	0	0	0	0	0	0	0	0	0	0	0	0	0	0	0	0	0	0	0	0
ATTGACGTAACTCGGT-1_2	0	0	0.08855912	0	0	0	0	0	0	0.76895246	0	0	0	0	0	0	0	0	0	0.14248842	0	0	0	0	0	0	0	0	0	0	0	0	0	0	0	0	0	0	0	0	0	0	0	0	0	0	0	0	0
ATTGATGAGTCCTAAC-1_2	0	0	0.1988544	0	0	0.3307855	0	0	0	0.1648511	0	0	0	0	0	0	0	0	0	0	0	0	0	0	0	0	0	0	0	0	0	0	0	0	0	0.305509	0	0	0	0	0	0	0	0	0	0	0	0	0
ATTGCTGCTCCTCCAT-1_2	0	0	0	0	0	0	0	0	0	0.4040022	0	0.2963283	0	0	0	0	0	0	0	0	0	0	0	0	0	0	0	0	0	0	0	0	0	0	0	0	0	0	0	0	0	0	0	0	0	0	0	0	0.2996694
ATTGTCGCAATACCTT-1_2	0	0	0.06031388	0	0	0	0	0	0	0.93968612	0	0	0	0	0	0	0	0	0	0	0	0	0	0	0	0	0	0	0	0	0	0	0	0	0	0	0	0	0	0	0	0	0	0	0	0	0	0	0
ATTTACAGTTTACTGG-1_2	0	0	0	0	0	0	0	0	0	0	0	0	0	0	0	0	0	0	0	0	0	0	0	0	1	0	0	0	0	0	0	0	0	0	0	0	0	0	0	0	0	0	0	0	0	0	0	0	0
ATTTCCGGGTTCTGCG-1_2	0	0	0.15432957	0	0	0	0	0	0	0	0	0	0	0	0	0	0	0	0	0	0	0	0	0	0	0	0	0	0	0	0	0	0	0	0.78445594	0	0	0	0	0	0	0	0.06121449	0	0	0	0	0	0
ATTTGCGCGAGTAGCT-1_2	0	0	0	0	0	0	0	0	0	0	0	0.1964176	0	0	0	0	0	0	0	0	0	0	0	0	0	0	0	0	0	0	0	0	0	0	0.8035824	0	0	0	0	0	0	0	0	0	0	0	0	0	0
ATTTGTCTTGGGAGCT-1_2	0	0	0.1884995	0	0	0	0	0	0	0.2412389	0.5702616	0	0	0	0	0	0	0	0	0	0	0	0	0	0	0	0	0	0	0	0	0	0	0	0	0	0	0	0	0	0	0	0	0	0	0	0	0	0
ATTTGTTCCAGGGCTC-1_2	0	0	0.13456523	0	0	0	0	0	0	0.4974769	0	0	0	0	0	0	0	0	0	0	0	0	0	0.04130515	0	0	0	0	0	0	0	0	0	0	0	0	0	0	0	0	0	0	0.32665273	0	0	0	0	0	0
CAAACGGTCGCACTTT-1_2	0	0	0	0	0	0	0	0	0	1	0	0	0	0	0	0	0	0	0	0	0	0	0	0	0	0	0	0	0	0	0	0	0	0	0	0	0	0	0	0	0	0	0	0	0	0	0	0	0
CAAACTACGATAGAGA-1_2	0	0	0.07185557	0	0	0	0	0	0	0.4444678	0	0	0	0	0	0	0	0	0	0.48367662	0	0	0	0	0	0	0	0	0	0	0	0	0	0	0	0	0	0	0	0	0	0	0	0	0	0	0	0	0
CAAACTATTGAGCTTC-1_2	0	0	0.06114043	0	0	0	0	0	0	0.93885957	0	0	0	0	0	0	0	0	0	0	0	0	0	0	0	0	0	0	0	0	0	0	0	0	0	0	0	0	0	0	0	0	0	0	0	0	0	0	0
CAAAGATTATTGGGCC-1_2	0	0	0.1665528	0	0	0.8334472	0	0	0	0	0	0	0	0	0	0	0	0	0	0	0	0	0	0	0	0	0	0	0	0	0	0	0	0	0	0	0	0	0	0	0	0	0	0	0	0	0	0	0
CAAATCTCTCACAAGG-1_2	0	0	0	0	0	0	0	0	0	0	0	0.260962	0	0	0	0	0	0	0	0	0	0	0	0	0	0	0	0	0	0	0	0	0	0	0.5735802	0	0	0	0	0	0	0	0	0	0	0	0	0	0.1654578
CAAATTGTCAGCAAGC-1_2	0	0	0.07830962	0	0	0	0	0	0	0.92169038	0	0	0	0	0	0	0	0	0	0	0	0	0	0	0	0	0	0	0	0	0	0	0	0	0	0	0	0	0	0	0	0	0	0	0	0	0	0	0
CAACGACCCGTTTACA-1_2	0	0	0.06936475	0	0	0	0.0957015	0	0	0.83493375	0	0	0	0	0	0	0	0	0	0	0	0	0	0	0	0	0	0	0	0	0	0	0	0	0	0	0	0	0	0	0	0	0	0	0	0	0	0	0
CAACGGTTCTTGATAC-1_2	0	0	0.08517449	0	0	0	0	0	0	0.55325299	0	0	0	0	0	0	0	0.10047248	0	0	0	0	0	0	0	0	0	0	0	0	0.26110004	0	0	0	0	0	0	0	0	0	0	0	0	0	0	0	0	0	0
CAACTCCTTGATCCCG-1_2	0	0	0.05620193	0	0	0	0.13216314	0	0	0.68445131	0	0	0	0	0	0	0	0	0	0	0	0	0	0	0	0	0	0	0	0	0.12718362	0	0	0	0	0	0	0	0	0	0	0	0	0	0	0	0	0	0
CAACTTGTAGTGGGCA-1_2	0	0	0.1572065	0	0	0	0	0	0	0.3043241	0	0	0	0	0	0	0	0	0	0.3960652	0	0	0	0	0	0	0	0	0	0	0	0	0	0	0	0.1424042	0	0	0	0	0	0	0	0	0	0	0	0	0
CAAGATATTATAACGT-1_2	0	0	0.1349008	0	0	0	0	0	0	0.3771637	0.3394276	0	0	0	0	0	0	0	0	0	0	0	0	0	0	0	0	0	0	0	0	0	0	0	0	0	0	0	0	0	0	0	0	0	0	0	0	0	0.1485078
CAAGCAACGTCGGAGT-1_2	0	0	0	0	0	0	0	0	0	1	0	0	0	0	0	0	0	0	0	0	0	0	0	0	0	0	0	0	0	0	0	0	0	0	0	0	0	0	0	0	0	0	0	0	0	0	0	0	0
CAAGCACCAAATGCCT-1_2	0	0	0.20327622	0	0	0	0	0	0	0	0	0	0	0	0	0	0	0	0	0	0	0	0	0.07005456	0.59750787	0	0	0	0	0	0	0	0	0	0	0	0	0	0	0	0	0	0.12916135	0	0	0	0	0	0
CAAGCGGCACATAATT-1_2	0	0	0.0966978	0	0	0	0	0	0	0	0	0	0	0	0	0	0	0	0	0	0	0	0	0	0	0	0	0	0	0	0.4551024	0	0	0	0	0	0	0	0	0	0	0	0	0.1996709	0	0	0.248529	0	0
CAAGGATCGCATGTTC-1_2	0	0	0.1113981	0	0	0	0	0	0	0.3061526	0	0	0	0	0	0	0	0	0	0	0	0	0	0	0	0	0	0	0	0	0	0.1371142	0	0	0	0	0	0	0	0	0	0	0	0	0	0.4453351	0	0	0
CAAGTGAACTTTGGTT-1_2	0	0	0.08956487	0	0	0	0	0	0	0.56401294	0	0	0	0	0	0	0	0	0	0.34642219	0	0	0	0	0	0	0	0	0	0	0	0	0	0	0	0	0	0	0	0	0	0	0	0	0	0	0	0	0
CAAGTGTGGTTGCAAA-1_2	0	0	0	0	0	0	0	0	0	0	0	0.2766297	0	0	0	0	0	0	0	0	0	0	0	0	0.1679475	0	0	0	0	0	0	0	0	0	0	0.5554229	0	0	0	0	0	0	0	0	0	0	0	0	0
CAATAAACCTTGGCCC-1_2	0	0	0.14166872	0	0	0	0	0	0	0.30754246	0	0	0	0	0	0	0	0	0	0	0	0	0	0	0.51264967	0	0	0	0	0	0	0	0	0	0	0	0	0	0	0	0	0	0	0	0	0	0	0	0.03813915
CAATATTCTTGACCTA-1_2	0	0	0	0	0	0	0	0	0	0	0	0.19335272	0	0	0	0	0	0	0	0	0	0	0	0	0	0	0	0	0	0	0	0	0	0	0	0	0	0	0	0	0	0	0.46802198	0.25190134	0	0	0	0	0.08672395
CAATCCCTATACCAGC-1_2	0	0	0.1524647	0	0	0	0	0	0	0.3359466	0	0	0.1777973	0	0	0	0	0	0	0	0	0	0	0	0	0	0	0	0	0	0	0	0	0	0	0.3337914	0	0	0	0	0	0	0	0	0	0	0	0	0
CAATGCGAGAAGTATC-1_2	0.4311172	0	0	0	0	0	0	0	0	0	0.4538976	0	0	0	0	0	0	0	0	0	0	0	0	0	0	0	0	0	0	0	0	0	0	0	0	0	0	0	0	0	0	0	0	0	0	0	0	0	0.1149852
CAATGGATCTCTACCA-1_2	0	0	0.1000951	0	0	0	0	0	0	0	0	0	0	0	0	0	0	0.5922586	0	0	0	0	0	0	0	0	0	0	0	0	0.3076463	0	0	0	0	0	0	0	0	0	0	0	0	0	0	0	0	0	0
CAATGGTCGGCCTGGG-1_2	0	0	0.2061335	0	0	0	0	0	0	0.4525016	0	0	0	0	0	0	0	0	0	0.3413648	0	0	0	0	0	0	0	0	0	0	0	0	0	0	0	0	0	0	0	0	0	0	0	0	0	0	0	0	0
CAATTAAGGGTGATGA-1_2	0	0	0	0	0	0	0	0	0	0	0	0	0	0	0	0	0	0	0	0	0	0	0	0	1	0	0	0	0	0	0	0	0	0	0	0	0	0	0	0	0	0	0	0	0	0	0	0	0
CAATTTCGTATAAGGG-1_2	0	0	0	0	0	0	0	0	0	0	0	0	0	0	0	0	0	0	0	0	0	0	0	0	1	0	0	0	0	0	0	0	0	0	0	0	0	0	0	0	0	0	0	0	0	0	0	0	0
CACAATGAGCTGCTAT-1_2	0	0	0	0	0	0	0	0	0	0	0	0	0	0	0	0	0	0.3002335	0	0	0	0	0	0	0	0	0	0	0	0	0.6997665	0	0	0	0	0	0	0	0	0	0	0	0	0	0	0	0	0	0
CACACAGGGATAGATT-1_2	0	0	0.178481	0	0	0	0	0	0	0	0	0	0	0	0	0	0	0	0	0.821519	0	0	0	0	0	0	0	0	0	0	0	0	0	0	0	0	0	0	0	0	0	0	0	0	0	0	0	0	0
CACACGCGCTGTCTTA-1_2	0	0	0.09236086	0	0	0	0	0	0	0.34239579	0	0	0	0	0	0	0	0	0	0.33049776	0	0	0	0	0	0	0	0	0	0	0.23474559	0	0	0	0	0	0	0	0	0	0	0	0	0	0	0	0	0	0
CACAGCTAGGGAGTGA-1_2	0	0	0.09259186	0	0	0	0.08080255	0	0	0	0	0	0	0	0	0	0	0	0	0	0	0	0	0	0.82660559	0	0	0	0	0	0	0	0	0	0	0	0	0	0	0	0	0	0	0	0	0	0	0	0
CACATCGTGCACGCGC-1_2	0	0	0.1411346	0	0	0.8588654	0	0	0	0	0	0	0	0	0	0	0	0	0	0	0	0	0	0	0	0	0	0	0	0	0	0	0	0	0	0	0	0	0	0	0	0	0	0	0	0	0	0	0
CACATCTCACCGACGA-1_2	0	0	0.1911323	0	0	0	0	0	0	0	0.1317242	0	0	0	0	0	0	0	0	0	0	0	0	0	0	0	0	0	0	0	0.4528621	0	0	0	0	0	0	0	0	0	0	0	0	0	0	0	0.2242814	0	0
CACATGATTCAGCAAC-1_2	0	0	0.09311068	0	0	0	0	0	0	0	0	0	0	0	0	0	0	0	0	0	0	0	0	0	0.90688932	0	0	0	0	0	0	0	0	0	0	0	0	0	0	0	0	0	0	0	0	0	0	0	0
CACATTCTTTCGATGG-1_2	0	0	0.1076564	0	0	0	0	0	0	0.228979	0	0	0	0	0	0	0	0	0	0.6633646	0	0	0	0	0	0	0	0	0	0	0	0	0	0	0	0	0	0	0	0	0	0	0	0	0	0	0	0	0
CACCATCGGAGGAGAC-1_2	0	0	0.05812829	0	0	0	0	0	0	0.94187171	0	0	0	0	0	0	0	0	0	0	0	0	0	0	0	0	0	0	0	0	0	0	0	0	0	0	0	0	0	0	0	0	0	0	0	0	0	0	0
CACCCACACGTCACCC-1_2	0	0	0.04601973	0	0	0	0.08564978	0	0	0.70727491	0	0	0	0	0	0	0	0	0	0	0	0	0	0	0	0	0	0	0	0	0.16105558	0	0	0	0	0	0	0	0	0	0	0	0	0	0	0	0	0	0
CACCCACGAGGCAATT-1_2	0	0	0.1254805	0	0	0	0	0	0	0.3261547	0	0	0	0	0	0	0	0.331277	0	0	0	0	0	0	0	0	0	0	0	0	0.2170878	0	0	0	0	0	0	0	0	0	0	0	0	0	0	0	0	0	0
CACCCTAACAAGATCT-1_2	0	0	0	0	0	0	0	0	0	0.2154998	0.5360287	0.2484715	0	0	0	0	0	0	0	0	0	0	0	0	0	0	0	0	0	0	0	0	0	0	0	0	0	0	0	0	0	0	0	0	0	0	0	0	0
CACCCTTTCCTCGCTC-1_2	0	0	0	0	0	0	0	0	0	0.1535697	0	0.3166855	0	0	0	0	0	0	0	0	0	0	0	0	0	0	0	0	0	0	0	0	0	0	0	0.2942311	0	0	0	0.2355138	0	0	0	0	0	0	0	0	0
CACCGATACACCGAGC-1_2	0	0	0.1826636	0	0	0	0	0	0	0.2920676	0	0	0	0	0	0	0	0	0	0.1319947	0	0	0	0	0	0	0	0	0	0	0	0	0	0	0	0.3932741	0	0	0	0	0	0	0	0	0	0	0	0	0
CACCGCCAGAAGGTTT-1_2	0	0	0	0	0	0	0	0	0	1	0	0	0	0	0	0	0	0	0	0	0	0	0	0	0	0	0	0	0	0	0	0	0	0	0	0	0	0	0	0	0	0	0	0	0	0	0	0	0
CACCGCCGACCAGCGA-1_2	0	0	0.06967793	0	0	0	0	0	0	0.93032207	0	0	0	0	0	0	0	0	0	0	0	0	0	0	0	0	0	0	0	0	0	0	0	0	0	0	0	0	0	0	0	0	0	0	0	0	0	0	0
CACCTAATCAGTTTAC-1_2	0	0	0.07942229	0	0	0	0.07355509	0	0	0.84702262	0	0	0	0	0	0	0	0	0	0	0	0	0	0	0	0	0	0	0	0	0	0	0	0	0	0	0	0	0	0	0	0	0	0	0	0	0	0	0
CACCTCGATGGTGGAC-1_2	0	0	0.1054758	0	0	0	0	0	0	0.6801097	0	0	0	0	0	0	0	0	0	0	0	0	0	0	0	0	0	0	0	0	0	0	0	0	0	0	0	0	0	0	0	0	0.2144145	0	0	0	0	0	0
CACCTTGCGAAACTCG-1_2	0	0	0.07674926	0	0	0	0	0	0	0.29501608	0	0	0	0	0	0	0	0.58340895	0	0	0	0	0	0	0	0	0	0	0	0	0	0	0	0	0	0	0	0	0	0	0	0	0	0	0	0	0	0	0.04482571
CACGAAAGTTAGTCCC-1_2	0	0	0	0	0	0	0	0	0	0.5509595	0	0.2016655	0	0	0	0	0	0	0	0.2473751	0	0	0	0	0	0	0	0	0	0	0	0	0	0	0	0	0	0	0	0	0	0	0	0	0	0	0	0	0
CACGCACAGCGCAGCT-1_2	0	0	0.2158191	0	0	0	0	0	0	0.321651	0	0	0	0	0	0	0	0	0	0	0	0	0	0	0.4625299	0	0	0	0	0	0	0	0	0	0	0	0	0	0	0	0	0	0	0	0	0	0	0	0
CACGCAGCGAGGCTTT-1_2	0	0	0	0	0	0	0	0	0	0	0	0	0	0	0	0	0	1	0	0	0	0	0	0	0	0	0	0	0	0	0	0	0	0	0	0	0	0	0	0	0	0	0	0	0	0	0	0	0
CACGCGGAACTGTTGC-1_2	0	0	0	0	0	0.5090855	0	0	0	0	0	0.4909145	0	0	0	0	0	0	0	0	0	0	0	0	0	0	0	0	0	0	0	0	0	0	0	0	0	0	0	0	0	0	0	0	0	0	0	0	0
CACGTTTCGTACACAC-1_2	0	0	0.1829029	0	0	0.5153931	0	0	0	0	0	0	0	0	0	0	0	0	0	0	0	0	0	0	0	0	0	0	0	0	0	0	0	0	0	0	0	0	0	0.301704	0	0	0	0	0	0	0	0	0
CACTAAAGTTGCCTAT-1_2	0	0	0.2430122	0	0	0	0	0	0	0	0	0	0	0	0	0	0	0.7569878	0	0	0	0	0	0	0	0	0	0	0	0	0	0	0	0	0	0	0	0	0	0	0	0	0	0	0	0	0	0	0
CACTCAAGAGCTATGG-1_2	0	0	0.4143384	0	0	0	0	0	0	0.5856616	0	0	0	0	0	0	0	0	0	0	0	0	0	0	0	0	0	0	0	0	0	0	0	0	0	0	0	0	0	0	0	0	0	0	0	0	0	0	0
CACTCCTATGTAAGAT-1_2	0	0	0	0	0	0.34353274	0	0	0	0.19955366	0.36964199	0	0	0	0	0	0	0	0	0	0	0	0	0	0	0	0	0	0	0	0	0	0	0	0	0	0	0	0	0	0	0	0	0	0	0	0	0	0.08727161
CACTCCTCTCGGTCGG-1_2	0	0	0.05178025	0	0	0	0	0	0	0.40360859	0	0	0	0	0	0	0	0	0	0.36288202	0	0	0	0	0	0	0	0	0	0	0.18172914	0	0	0	0	0	0	0	0	0	0	0	0	0	0	0	0	0	0
CACTCGAGCTGAACAA-1_2	0	0	0	0	0	0	0	0	0	0.6152859	0	0.1947209	0	0	0	0	0	0	0	0	0	0	0	0	0	0	0	0	0	0	0	0	0	0	0	0	0	0	0	0	0	0	0.1899932	0	0	0	0	0	0
CACTGACGATTGTGGA-1_2	0	0	0.1140371	0	0	0.421492	0	0	0	0.1746119	0.289859	0	0	0	0	0	0	0	0	0	0	0	0	0	0	0	0	0	0	0	0	0	0	0	0	0	0	0	0	0	0	0	0	0	0	0	0	0	0
CACTGTCCAAGTGAGA-1_2	0	0	0.1259762	0	0	0	0	0	0	0.5337578	0	0	0	0	0	0	0	0.1448874	0	0	0	0	0	0	0	0	0	0	0	0	0.1953786	0	0	0	0	0	0	0	0	0	0	0	0	0	0	0	0	0	0
CACTTAATCAGACGGA-1_2	0	0	0	0	0	0	0	0	0	0	0	0	0	0	0	0	0	1	0	0	0	0	0	0	0	0	0	0	0	0	0	0	0	0	0	0	0	0	0	0	0	0	0	0	0	0	0	0	0
CACTTCGCCACAGGCT-1_2	0	0	0.1177087	0	0	0	0	0	0	0	0	0	0	0	0	0	0	0	0	0.8822913	0	0	0	0	0	0	0	0	0	0	0	0	0	0	0	0	0	0	0	0	0	0	0	0	0	0	0	0	0
CAGAACTTAGCCCTCT-1_2	0	0	0	0	0	0.6154157	0	0	0	0.1875657	0	0.1970186	0	0	0	0	0	0	0	0	0	0	0	0	0	0	0	0	0	0	0	0	0	0	0	0	0	0	0	0	0	0	0	0	0	0	0	0	0
CAGACCTGTAAGTGTT-1_2	0	0	0	0	0	0	0	0	0	0.2566032	0	0.2938541	0	0	0	0	0	0	0	0	0	0	0	0	0	0	0	0	0	0	0	0	0	0	0	0.4495427	0	0	0	0	0	0	0	0	0	0	0	0	0
CAGAGCATGAGCTTGC-1_2	0	0	0.08937936	0	0	0	0	0	0	0	0	0	0	0	0	0	0	0.63984085	0	0	0	0	0	0	0.27077978	0	0	0	0	0	0	0	0	0	0	0	0	0	0	0	0	0	0	0	0	0	0	0	0
CAGAGGCGATGCATGA-1_2	0	0	0.1254038	0	0	0	0	0	0	0	0	0	0	0	0	0	0	0	0	0	0	0	0	0	0	0	0	0	0	0	0.4845103	0	0	0	0	0	0	0	0	0	0	0	0	0.222897	0	0	0.1671889	0	0
CAGAGTGATTTAACGT-1_2	0	0	0.09521388	0	0	0	0	0	0	0.90478612	0	0	0	0	0	0	0	0	0	0	0	0	0	0	0	0	0	0	0	0	0	0	0	0	0	0	0	0	0	0	0	0	0	0	0	0	0	0	0
CAGATACTAACATAGT-1_2	0	0	0	0	0	0	0	0	0	0	0	0	0	0	0	0	0	0	0	0	0	0	0	0	1	0	0	0	0	0	0	0	0	0	0	0	0	0	0	0	0	0	0	0	0	0	0	0	0
CAGCAGCCCGTTCCTT-1_2	0	0	0.08669145	0	0	0	0	0	0	0	0	0	0	0	0	0	0.22376659	0	0	0	0	0	0	0	0.45105734	0	0	0	0	0	0.23848462	0	0	0	0	0	0	0	0	0	0	0	0	0	0	0	0	0	0
CAGCAGTCTGTGCTGC-1_2	0	0	0.14665491	0	0	0	0	0	0	0.30461316	0.45800377	0	0	0	0	0	0	0	0	0	0	0	0	0	0	0	0	0	0	0	0	0	0	0	0	0	0	0	0	0	0	0	0	0	0	0	0	0	0.09072816
CAGCCGGGCCCTCTAT-1_2	0	0	0.2532948	0	0	0	0	0	0	0.2957619	0.2143231	0	0	0	0	0	0	0	0	0.2366202	0	0	0	0	0	0	0	0	0	0	0	0	0	0	0	0	0	0	0	0	0	0	0	0	0	0	0	0	0
CAGCCTCCTGCAGAGG-1_2	0	0	0.1082235	0	0	0	0	0	0	0.3993536	0	0	0	0	0	0	0	0.2496381	0	0	0	0	0	0	0	0	0	0	0	0	0.2427847	0	0	0	0	0	0	0	0	0	0	0	0	0	0	0	0	0	0
CAGCGATTCCCTTCAA-1_2	0	0	0.1366266	0	0	0	0	0	0	0	0	0	0	0	0	0	0	0	0	0	0	0	0	0	0	0	0	0	0	0	0.3795114	0	0	0	0	0	0	0	0	0	0	0	0	0.483862	0	0	0	0	0
CAGCTCGACAAGTTAA-1_2	0	0	0.1559474	0	0	0	0	0	0	0	0	0	0	0	0	0	0	0.5592772	0	0	0	0	0	0	0	0	0	0	0	0	0.2847753	0	0	0	0	0	0	0	0	0	0	0	0	0	0	0	0	0	0
CAGCTCGTGCTTGTGT-1_2	0	0	0.06370816	0	0	0	0	0	0	0.93629184	0	0	0	0	0	0	0	0	0	0	0	0	0	0	0	0	0	0	0	0	0	0	0	0	0	0	0	0	0	0	0	0	0	0	0	0	0	0	0
CAGCTGGCGTAACCGT-1_2	0	0	0	0	0	0.815112	0	0	0	0.184888	0	0	0	0	0	0	0	0	0	0	0	0	0	0	0	0	0	0	0	0	0	0	0	0	0	0	0	0	0	0	0	0	0	0	0	0	0	0	0
CAGCTTAGTAGGTAGC-1_2	0	0	0	0	0	0	0	0	0	0.3408463	0	0.1739629	0	0	0	0	0	0	0	0.4851908	0	0	0	0	0	0	0	0	0	0	0	0	0	0	0	0	0	0	0	0	0	0	0	0	0	0	0	0	0
CAGGAAGACTTTATAT-1_2	0	0	0.06622332	0	0	0	0	0	0	0.3817846	0	0	0	0	0	0	0	0	0	0.38428862	0	0	0	0	0	0	0	0	0	0	0.16770346	0	0	0	0	0	0	0	0	0	0	0	0	0	0	0	0	0	0
CAGGATATATCGTTGT-1_2	0	0	0	0	0	0	0	0	0	0.2751673	0	0	0	0	0	0	0	0	0	0	0	0	0	0	0	0	0	0	0	0	0	0	0	0	0	0	0	0	0.7248327	0	0	0	0	0	0	0	0	0	0
CAGGCCGTTTGGGTGT-1_2	0	0	0.2647563	0	0	0	0	0	0	0	0	0	0	0	0	0	0	0	0	0	0	0	0	0	0	0	0	0	0	0	0	0	0	0	0	0	0	0	0	0	0	0	0	0	0	0.7352437	0	0	0
CAGGCGCACGGTGGTC-1_2	0	0	0.1437835	0	0	0.8562165	0	0	0	0	0	0	0	0	0	0	0	0	0	0	0	0	0	0	0	0	0	0	0	0	0	0	0	0	0	0	0	0	0	0	0	0	0	0	0	0	0	0	0
CAGGCGCCATGCTAGG-1_2	0	0	0.307349	0	0	0	0	0	0	0	0	0	0	0	0	0	0	0	0	0	0	0	0	0	0.692651	0	0	0	0	0	0	0	0	0	0	0	0	0	0	0	0	0	0	0	0	0	0	0	0
CAGTAATCCCTCCCAG-1_2	0	0	0.1859837	0	0	0	0	0	0	0	0	0	0	0	0	0	0	0	0	0	0	0	0	0	0	0	0	0	0	0	0	0	0	0	0	0.3163859	0	0	0	0.3833958	0	0	0	0	0	0	0	0	0.1142345
CAGTACCAGTTTACGT-1_2	0	0	0	0	0	0.7854719	0	0	0	0	0	0.2145281	0	0	0	0	0	0	0	0	0	0	0	0	0	0	0	0	0	0	0	0	0	0	0	0	0	0	0	0	0	0	0	0	0	0	0	0	0
CAGTAGCCCACGCGGT-1_2	0	0	0.1203754	0	0	0	0	0	0	0.1776193	0	0	0	0	0	0	0	0.3262294	0	0.3757759	0	0	0	0	0	0	0	0	0	0	0	0	0	0	0	0	0	0	0	0	0	0	0	0	0	0	0	0	0
CAGTCGAGGATGCAAT-1_2	0	0	0.1703078	0	0	0	0	0	0	0.1902787	0	0	0	0	0	0	0	0	0	0	0	0	0	0	0	0	0	0	0	0	0	0	0	0	0	0.336469	0	0	0	0.3029445	0	0	0	0	0	0	0	0	0
CAGTCTGTATACTGGG-1_2	0	0	0	0	0	0	0	0	0	0	0	0	0	0	0	0	0	0.5920279	0	0	0	0	0	0	0	0	0	0	0	0	0.4079721	0	0	0	0	0	0	0	0	0	0	0	0	0	0	0	0	0	0
CAGTGAATAAATGACT-1_2	0	0	0.08363636	0	0	0	0	0	0	0.32318111	0	0	0	0	0	0	0	0.55144977	0	0	0	0	0	0	0	0	0	0	0	0	0	0	0	0	0	0	0	0	0	0	0	0	0	0	0	0	0	0	0.04173275
CAGTGTCCGCAGAATG-1_2	0	0	0.06430687	0	0	0	0	0	0	0.35669238	0	0	0	0	0	0	0	0	0	0.37343799	0	0	0	0	0	0	0	0	0	0	0.20556276	0	0	0	0	0	0	0	0	0	0	0	0	0	0	0	0	0	0
CAGTGTCGGCTGGCCC-1_2	0	0	0.1563962	0	0	0.8436038	0	0	0	0	0	0	0	0	0	0	0	0	0	0	0	0	0	0	0	0	0	0	0	0	0	0	0	0	0	0	0	0	0	0	0	0	0	0	0	0	0	0	0
CAGTTCAAATTGACAC-1_2	0	0	0	0	0	0	0	0	0	0	0	0	0	0	0	0	0	1	0	0	0	0	0	0	0	0	0	0	0	0	0	0	0	0	0	0	0	0	0	0	0	0	0	0	0	0	0	0	0
CAGTTCCGCGGGTCGA-1_2	0	0	0.2030141	0	0	0	0	0	0	0	0.1199803	0	0	0	0	0	0	0.3218746	0	0.3551309	0	0	0	0	0	0	0	0	0	0	0	0	0	0	0	0	0	0	0	0	0	0	0	0	0	0	0	0	0
CATAACGGACAGTCGT-1_2	0	0	0	0	0	0	0	0	0	0.2461008	0.543993	0.2099062	0	0	0	0	0	0	0	0	0	0	0	0	0	0	0	0	0	0	0	0	0	0	0	0	0	0	0	0	0	0	0	0	0	0	0	0	0
CATAAGAAGCTTGGCT-1_2	0	0	0.11920083	0	0	0	0	0	0	0	0	0	0	0	0	0	0	0	0	0	0	0	0	0	0	0	0	0	0	0	0.27532963	0	0	0	0	0	0	0	0	0	0	0	0	0	0	0.56215448	0	0	0.04331507
CATAATGAGCGGGCGA-1_2	0	0	0.3298028	0	0	0	0	0	0	0.5038534	0	0	0	0	0	0	0	0	0	0.1663438	0	0	0	0	0	0	0	0	0	0	0	0	0	0	0	0	0	0	0	0	0	0	0	0	0	0	0	0	0
CATACAAAGCCGAACC-1_2	0.3538478	0	0.2530671	0	0	0	0	0	0	0.2413367	0	0	0	0	0	0	0	0	0	0.1517485	0	0	0	0	0	0	0	0	0	0	0	0	0	0	0	0	0	0	0	0	0	0	0	0	0	0	0	0	0
CATACACGGTTCCCAC-1_2	0	0	0.1078015	0	0	0	0	0	0	0	0	0	0	0	0	0	0	0	0	0	0	0	0	0	0	0	0	0	0	0	0.431916	0	0	0	0	0	0	0	0	0	0	0	0	0.2825115	0	0.177771	0	0	0
CATACCCGTACCCAGT-1_2	0	0	0	0	0	0	0	0	0	0	0.7351596	0.2648404	0	0	0	0	0	0	0	0	0	0	0	0	0	0	0	0	0	0	0	0	0	0	0	0	0	0	0	0	0	0	0	0	0	0	0	0	0
CATACGGCGTCTGGGC-1_2	0	0	0.2170279	0	0	0	0	0	0	0	0.2398654	0	0	0	0	0	0	0	0	0	0	0	0	0	0.5431067	0	0	0	0	0	0	0	0	0	0	0	0	0	0	0	0	0	0	0	0	0	0	0	0
CATACTATGTAATTGT-1_2	0	0	0	0	0	0	0	0.4266841	0	0	0	0	0	0	0	0	0	0	0	0	0	0	0	0	0	0	0	0	0	0	0	0.5733159	0	0	0	0	0	0	0	0	0	0	0	0	0	0	0	0	0
CATAGCCGCCCGGGAT-1_2	0	0	0	0	0	0	0	0	0	0	0	0.3671466	0	0	0	0	0	0	0	0	0	0	0	0	0	0	0	0	0	0	0	0	0	0	0	0.4256173	0	0	0	0.2072361	0	0	0	0	0	0	0	0	0
CATAGCGTTGCCCACC-1_2	0	0	0.1376636	0	0	0	0	0	0	0.2114773	0	0	0	0	0	0	0	0	0	0	0	0	0	0	0	0	0	0	0	0	0.3336306	0	0	0	0	0	0	0	0	0	0	0	0	0	0	0	0.3172285	0	0
CATAGTAGCATAGTAG-1_2	0	0	0.07369289	0	0	0	0.11362364	0	0	0.57543917	0	0	0	0	0	0	0	0	0	0	0	0	0	0	0	0	0	0	0	0	0.23724431	0	0	0	0	0	0	0	0	0	0	0	0	0	0	0	0	0	0
CATATAGGTACAGTCA-1_2	0	0	0	0	0	0	0	0	0	0.3922003	0	0	0	0	0	0	0	0.6077997	0	0	0	0	0	0	0	0	0	0	0	0	0	0	0	0	0	0	0	0	0	0	0	0	0	0	0	0	0	0	0
CATATGTCAGGCTACG-1_2	0	0	0	0	0	0.5764313	0	0	0	0.2731986	0	0.1503701	0	0	0	0	0	0	0	0	0	0	0	0	0	0	0	0	0	0	0	0	0	0	0	0	0	0	0	0	0	0	0	0	0	0	0	0	0
CATATTATTTGCCCTA-1_2	0	0	0.21380122	0	0	0	0	0	0	0.53572939	0	0	0	0	0	0	0	0	0	0.20424135	0	0	0	0	0	0	0	0	0	0	0	0	0	0	0	0	0	0	0	0	0	0	0	0	0	0	0	0	0.04622804
CATCATTACCCTGAGG-1_2	0	0	0.1866923	0	0	0.460628	0	0	0	0	0	0	0	0	0	0	0	0	0	0	0	0	0	0	0	0	0	0	0	0	0	0	0	0	0	0	0	0	0	0.3526797	0	0	0	0	0	0	0	0	0
CATCCTCTCAAAGATC-1_2	0	0	0	0	0	0.6334591	0	0	0	0	0	0.2573697	0	0	0	0	0	0	0	0	0	0	0	0	0	0	0	0	0	0	0	0	0	0	0	0	0	0	0	0	0	0	0	0	0	0	0	0	0.1091711
CATCGCCCGCGGCCAA-1_2	0	0	0.08763282	0	0	0	0	0	0	0.91236718	0	0	0	0	0	0	0	0	0	0	0	0	0	0	0	0	0	0	0	0	0	0	0	0	0	0	0	0	0	0	0	0	0	0	0	0	0	0	0
CATCGGACGGGTTAAT-1_2	0	0	0.2092283	0	0	0	0	0	0	0	0	0	0	0	0	0	0.7907717	0	0	0	0	0	0	0	0	0	0	0	0	0	0	0	0	0	0	0	0	0	0	0	0	0	0	0	0	0	0	0	0
CATCTTACACCACCTC-1_2	0	0	0	0	0	0	0.1358012	0	0	0.2155169	0	0.2207553	0	0	0	0	0	0	0	0	0	0	0	0	0	0	0	0	0	0	0	0	0	0	0	0.4279266	0	0	0	0	0	0	0	0	0	0	0	0	0
CATGAACCGACATTTG-1_2	0	0	0.07945248	0	0	0	0	0	0	0.92054752	0	0	0	0	0	0	0	0	0	0	0	0	0	0	0	0	0	0	0	0	0	0	0	0	0	0	0	0	0	0	0	0	0	0	0	0	0	0	0
CATGAGATGCACTCTC-1_2	0	0	0	0	0	0.6823392	0	0	0	0.1613115	0	0.1563493	0	0	0	0	0	0	0	0	0	0	0	0	0	0	0	0	0	0	0	0	0	0	0	0	0	0	0	0	0	0	0	0	0	0	0	0	0
CATGATGCACAATTCT-1_2	0	0	0.1919086	0	0	0	0	0	0	0.3719875	0	0	0	0	0	0	0	0	0	0	0	0	0	0	0.2627831	0	0	0	0	0	0	0	0	0	0	0	0	0	0	0	0	0	0.1733209	0	0	0	0	0	0
CATGCATGGAGACCCT-1_2	0	0	0.1730351	0	0	0	0	0	0	0.2578174	0	0	0	0	0	0	0	0	0	0	0	0	0	0	0	0	0	0	0	0	0	0	0	0	0	0.3026622	0	0	0	0.2664853	0	0	0	0	0	0	0	0	0
CATGCCAACTCGCAAA-1_2	0	0	0.1398811	0	0	0.8601189	0	0	0	0	0	0	0	0	0	0	0	0	0	0	0	0	0	0	0	0	0	0	0	0	0	0	0	0	0	0	0	0	0	0	0	0	0	0	0	0	0	0	0
CATGCGACCAGTTTAA-1_2	0	0	0.15414172	0	0	0	0	0	0	0.19234886	0	0	0.09580404	0	0	0	0	0	0	0	0	0	0	0	0	0	0	0	0	0	0	0	0	0	0	0.55770538	0	0	0	0	0	0	0	0	0	0	0	0	0
CATGCGTTAGACAGAA-1_2	0	0	0.20637205	0	0	0	0	0	0	0.66285018	0	0	0	0	0	0	0	0	0	0	0	0	0	0.07457978	0	0	0	0	0	0	0	0	0	0	0	0	0	0	0	0	0	0	0.05619799	0	0	0	0	0	0
CATGCTGGCTCCAATT-1_2	0	0	0.04553728	0	0	0	0.06971278	0	0	0.88474994	0	0	0	0	0	0	0	0	0	0	0	0	0	0	0	0	0	0	0	0	0	0	0	0	0	0	0	0	0	0	0	0	0	0	0	0	0	0	0
CATGGCAGGAAGATCG-1_2	0	0	0.08539756	0	0	0	0	0	0	0.49961794	0	0	0	0	0	0	0	0	0	0	0	0	0	0	0.3621652	0	0	0	0	0	0	0	0	0	0	0	0	0	0	0	0	0	0	0	0	0	0	0	0.0528193
CATGGGTATGCCTTAT-1_2	0	0	0	0.2860885	0	0.5783101	0	0	0	0	0	0.1356015	0	0	0	0	0	0	0	0	0	0	0	0	0	0	0	0	0	0	0	0	0	0	0	0	0	0	0	0	0	0	0	0	0	0	0	0	0
CATGGGTCGGGTGTGG-1_2	0	0	0.1287533	0	0	0	0	0	0	0.3954827	0	0	0	0	0	0	0	0.475764	0	0	0	0	0	0	0	0	0	0	0	0	0	0	0	0	0	0	0	0	0	0	0	0	0	0	0	0	0	0	0
CATGGTCTAGATACCG-1_2	0	0	0.07556001	0	0	0	0	0	0	0	0	0	0	0	0	0	0	0.32404241	0	0	0	0	0	0	0.28793984	0	0	0	0	0	0.31245774	0	0	0	0	0	0	0	0	0	0	0	0	0	0	0	0	0	0
CATGTAAGAGACATTT-1_2	0	0	0.2197693	0	0	0.7802307	0	0	0	0	0	0	0	0	0	0	0	0	0	0	0	0	0	0	0	0	0	0	0	0	0	0	0	0	0	0	0	0	0	0	0	0	0	0	0	0	0	0	0
CATGTCTCATTTATGG-1_2	0	0	0	0	0	0	0	0	0	0	0	0	0	0	0	0	0	0	0	0	0	0	0	0	0	0	0	0	0.3244153	0	0	0	0	0	0.5419165	0	0	0	0	0	0	0	0.1336681	0	0	0	0	0	0
CATTACGTCGGCCCGT-1_2	0	0	0.13956193	0	0	0	0.09245258	0	0	0	0	0	0	0	0	0	0	0	0	0	0	0	0	0	0.76798548	0	0	0	0	0	0	0	0	0	0	0	0	0	0	0	0	0	0	0	0	0	0	0	0
CATTATGCTTGTTGTG-1_2	0	0	0	0	0	0	0	0	0	0	0	0	0	0	0	0	0	1	0	0	0	0	0	0	0	0	0	0	0	0	0	0	0	0	0	0	0	0	0	0	0	0	0	0	0	0	0	0	0
CATTTAGCGGACCATG-1_2	0	0	0.1327645	0	0	0	0	0	0	0.2560557	0	0	0	0	0	0	0	0.6111797	0	0	0	0	0	0	0	0	0	0	0	0	0	0	0	0	0	0	0	0	0	0	0	0	0	0	0	0	0	0	0
CCAAACAGAACCCTCG-1_2	0	0	0.10291519	0	0	0	0.08856744	0	0	0.50564255	0	0	0	0	0	0	0	0	0	0	0	0	0	0	0	0	0	0	0	0	0.30287483	0	0	0	0	0	0	0	0	0	0	0	0	0	0	0	0	0	0
CCAACGATGCACTGAT-1_2	0	0	0	0	0	0	0	0	0	0.6548801	0	0	0	0	0	0	0	0	0	0	0	0	0	0	0	0	0	0	0	0	0.3451199	0	0	0	0	0	0	0	0	0	0	0	0	0	0	0	0	0	0
CCAAGACTTCTGCGAA-1_2	0	0	0.0821178	0	0	0	0.08898994	0	0	0	0	0	0	0	0	0	0	0	0	0	0	0	0	0	0.82889227	0	0	0	0	0	0	0	0	0	0	0	0	0	0	0	0	0	0	0	0	0	0	0	0
CCAAGCGTAACTCGTA-1_2	0	0	0	0	0	0	0	0	0	0.506135	0	0	0	0	0	0	0	0	0	0	0	0	0	0	0	0	0	0	0	0	0	0.493865	0	0	0	0	0	0	0	0	0	0	0	0	0	0	0	0	0
CCAATAGTGCCGTCGA-1_2	0	0	0	0	0	0	0	0	0	0.49444	0.1991139	0.3064461	0	0	0	0	0	0	0	0	0	0	0	0	0	0	0	0	0	0	0	0	0	0	0	0	0	0	0	0	0	0	0	0	0	0	0	0	0
CCAATCGGTAGATCGA-1_2	0	0	0.09877756	0	0	0	0	0	0	0.759881	0	0	0	0	0	0	0	0	0	0	0	0	0	0	0	0	0	0	0	0	0.14134144	0	0	0	0	0	0	0	0	0	0	0	0	0	0	0	0	0	0
CCAATGTCACAGCAAG-1_2	0	0	0.27909	0	0	0	0	0	0.4800152	0	0	0	0	0	0	0	0	0	0	0	0	0	0	0	0	0	0	0	0	0	0	0.2408948	0	0	0	0	0	0	0	0	0	0	0	0	0	0	0	0	0
CCAATTACGGGTCGAG-1_2	0	0	0.1154452	0	0	0	0	0	0	0	0	0	0	0	0	0	0	0	0	0.8845548	0	0	0	0	0	0	0	0	0	0	0	0	0	0	0	0	0	0	0	0	0	0	0	0	0	0	0	0	0
CCAATTGAATGTTAAT-1_2	0	0	0.05225209	0	0	0	0.09390408	0	0	0.6472286	0	0	0	0	0	0	0	0	0	0	0	0	0	0	0	0	0	0	0	0	0.20661523	0	0	0	0	0	0	0	0	0	0	0	0	0	0	0	0	0	0
CCACAATGTACGTCTT-1_2	0	0	0.07338591	0	0	0	0	0	0	0.19973625	0	0	0	0	0	0	0	0.54063276	0	0	0	0	0	0	0	0	0	0	0	0	0.18624507	0	0	0	0	0	0	0	0	0	0	0	0	0	0	0	0	0	0
CCACACTGAGATATTA-1_2	0	0	0.2127372	0	0	0	0	0	0	0	0	0	0	0	0	0	0	0	0	0	0	0	0	0	0	0	0	0	0	0	0	0	0	0	0	0	0	0	0	0	0	0	0	0	0	0.7872628	0	0	0
CCACAGTACCCATCCT-1_2	0	0	0	0	0	0	0	0	0	0.2929392	0	0.1701115	0	0	0	0	0	0	0	0	0	0	0	0	0	0	0	0	0	0	0	0	0	0	0	0.5369493	0	0	0	0	0	0	0	0	0	0	0	0	0
CCACCAACTTTACTGT-1_2	0	0	0	0	0	0	0	0	0	0	0	0.3205014	0	0	0	0	0	0	0	0	0	0	0	0	0	0	0	0	0	0	0	0	0	0	0	0	0	0	0	0	0	0	0.1148663	0.5646322	0	0	0	0	0
CCACCCAAGGAAAGTG-1_2	0	0	0.2628522	0	0	0	0	0.2046705	0	0	0.4120461	0	0	0	0	0	0	0	0	0	0	0	0	0	0	0	0	0	0	0	0	0	0	0	0	0	0	0	0	0	0	0	0	0	0	0	0	0	0.1204312
CCACGAGAAGAGAATC-1_2	0	0	0.04757447	0	0	0	0.09345263	0	0	0.8589729	0	0	0	0	0	0	0	0	0	0	0	0	0	0	0	0	0	0	0	0	0	0	0	0	0	0	0	0	0	0	0	0	0	0	0	0	0	0	0
CCACGGAGCCATAAGA-1_2	0	0	0.18182534	0	0	0	0	0	0	0	0	0	0	0	0	0	0	0	0	0	0	0	0	0	0	0	0	0	0	0	0	0	0	0	0.4578445	0	0	0	0	0	0	0	0.07864904	0.28168112	0	0	0	0	0
CCACTGGTGGCTGGTT-1_2	0.7858472	0	0.2141528	0	0	0	0	0	0	0	0	0	0	0	0	0	0	0	0	0	0	0	0	0	0	0	0	0	0	0	0	0	0	0	0	0	0	0	0	0	0	0	0	0	0	0	0	0	0
CCAGATAGTTGAGTGA-1_2	0	0	0.08266336	0	0	0	0	0	0	0.23629261	0	0	0	0	0	0	0	0.68104404	0	0	0	0	0	0	0	0	0	0	0	0	0	0	0	0	0	0	0	0	0	0	0	0	0	0	0	0	0	0	0
CCAGCCTGGACCAATA-1_2	0	0	0.07382527	0	0	0	0	0	0	0.21435015	0	0	0	0	0	0	0	0	0	0	0	0	0	0	0	0	0	0	0	0	0.45979841	0.25202617	0	0	0	0	0	0	0	0	0	0	0	0	0	0	0	0	0
CCAGCTCGAACGCATT-1_2	0	0	0.1054025	0	0	0	0	0	0	0	0	0	0	0	0	0	0	0	0	0	0	0	0	0	0	0	0	0	0	0	0.4657577	0	0	0	0	0	0	0	0	0	0	0	0	0	0	0.4288399	0	0	0
CCAGCTGATGGTACTT-1_2	0	0	0	0	0	0.5715128	0	0	0	0	0	0.4284872	0	0	0	0	0	0	0	0	0	0	0	0	0	0	0	0	0	0	0	0	0	0	0	0	0	0	0	0	0	0	0	0	0	0	0	0	0
CCAGGGACGTGGCCTC-1_2	0	0	0	0	0	0	0	0	0	0	0	0	0	0	0	0	0	0.4110741	0	0	0	0	0	0	0.5889259	0	0	0	0	0	0	0	0	0	0	0	0	0	0	0	0	0	0	0	0	0	0	0	0
CCAGTAGTCTGATCCA-1_2	0	0	0.152814	0	0	0	0	0	0	0	0	0	0	0	0	0	0	0.5527228	0	0	0	0	0	0	0	0	0	0	0	0	0.2944632	0	0	0	0	0	0	0	0	0	0	0	0	0	0	0	0	0	0
CCAGTCTAGACGGCGC-1_2	0	0	0.1351587	0	0	0	0	0	0	0.3038625	0	0	0	0	0	0	0	0.5609788	0	0	0	0	0	0	0	0	0	0	0	0	0	0	0	0	0	0	0	0	0	0	0	0	0	0	0	0	0	0	0
CCATAGGTTGGCGTGG-1_2	0	0	0.1347909	0	0	0	0	0	0	0	0	0	0	0	0	0	0	0	0	0	0	0	0	0	0.3128501	0	0	0	0	0	0	0	0	0	0	0	0	0	0	0	0	0	0.552359	0	0	0	0	0	0
CCATCCATACCAAGTC-1_2	0	0	0.07034724	0	0	0	0	0	0	0.47634433	0	0	0	0	0	0	0	0	0	0.45330843	0	0	0	0	0	0	0	0	0	0	0	0	0	0	0	0	0	0	0	0	0	0	0	0	0	0	0	0	0
CCATCTCACCAGTGAA-1_2	0	0	0	0	0	0	0	0	0	0	0	0.2430705	0	0	0	0	0	0	0	0	0	0	0	0	0	0	0	0	0	0	0	0	0	0	0	0.6448164	0	0	0	0	0	0	0	0	0	0	0	0	0.1121132
CCATCTTGTTCACAAT-1_2	0	0	0	0	0	0	0	0	0	0	0	0.2779068	0.2121575	0	0	0	0	0	0	0	0	0	0	0	0	0	0	0	0	0	0.1499617	0	0	0	0	0.3599741	0	0	0	0	0	0	0	0	0	0	0	0	0
CCATGCCTGTTTAGTA-1_2	0	0	0	0	0	0	0	0	0	0	0	0	0	0	0	0	0	1	0	0	0	0	0	0	0	0	0	0	0	0	0	0	0	0	0	0	0	0	0	0	0	0	0	0	0	0	0	0	0
CCATGCTCTGCAGGAA-1_2	0	0	0.08527767	0	0	0	0	0	0	0.41044058	0	0	0	0	0	0	0	0.25538527	0	0	0	0	0	0	0	0	0	0	0	0	0.24889648	0	0	0	0	0	0	0	0	0	0	0	0	0	0	0	0	0	0
CCATGGCCCTTGTACC-1_2	0	0	0	0	0	0	0	0	0	0.4053629	0	0.292091	0	0	0	0	0	0	0	0	0	0	0	0	0	0	0	0	0	0	0	0	0	0	0.3025462	0	0	0	0	0	0	0	0	0	0	0	0	0	0
CCATTAGCGATAATCC-1_2	0	0	0.2233104	0	0	0	0	0	0	0.4468901	0	0	0	0	0	0	0	0.3297995	0	0	0	0	0	0	0	0	0	0	0	0	0	0	0	0	0	0	0	0	0	0	0	0	0	0	0	0	0	0	0
CCATTCCCTGCCCACA-1_2	0	0	0	0	0	0	0	0	0	0.7006553	0	0.2993447	0	0	0	0	0	0	0	0	0	0	0	0	0	0	0	0	0	0	0	0	0	0	0	0	0	0	0	0	0	0	0	0	0	0	0	0	0
CCATTTCTACCTATTA-1_2	0	0	0.1103516	0	0	0	0	0	0	0	0	0	0	0	0	0	0	0	0	0	0	0	0	0	0	0	0	0	0	0	0.5514465	0	0	0	0	0	0	0	0	0	0	0	0	0	0	0	0.338202	0	0
CCCAAACATGCTGCTC-1_2	0	0	0.05258602	0	0	0	0	0	0	0.78581166	0	0	0	0	0	0	0	0	0	0	0	0	0	0	0	0	0	0	0	0	0.16160232	0	0	0	0	0	0	0	0	0	0	0	0	0	0	0	0	0	0
CCCAACATACGTCGCG-1_2	0	0	0	0	0	0	0	0	0	0.3409841	0	0	0	0	0	0	0	0	0	0	0	0	0	0	0	0	0	0	0	0	0.3080097	0.3510062	0	0	0	0	0	0	0	0	0	0	0	0	0	0	0	0	0
CCCAACCACACTAACA-1_2	0	0	0.14296641	0	0	0	0	0	0	0.68112752	0	0	0	0	0	0	0	0	0	0.12848501	0	0	0	0	0	0	0	0	0	0	0	0	0	0	0	0	0	0	0	0	0	0	0	0	0	0	0	0	0.04742106
CCCAATGAGATTTGCA-1_2	0	0	0	0	0	0	0	0	0	0	0.54058224	0.19030551	0	0	0	0	0	0	0	0	0	0	0	0	0	0	0	0	0	0	0	0	0	0	0	0	0	0	0	0	0	0	0	0.17647828	0	0	0	0	0.09263397
CCCAATTTCACAACTT-1_2	0	0	0	0	0	0	0	0	0	0	0.63211	0.204346	0	0	0	0	0	0	0	0	0	0	0	0	0	0	0	0	0	0	0	0	0	0	0	0	0	0	0	0	0	0	0	0	0	0	0	0	0.163544
CCCAGTTAAGGCGCCG-1_2	0	0	0.24379923	0	0	0	0	0	0	0	0	0	0	0	0	0	0	0	0	0	0	0	0	0	0	0	0	0	0	0	0.35670948	0	0	0	0	0	0	0	0	0	0	0	0	0	0	0	0.32148401	0	0.07800728
CCCGACCATAGTCCGC-1_2	0	0	0.03862713	0	0	0	0.08760541	0	0	0.75894601	0	0	0	0	0	0	0	0	0	0	0	0	0	0	0	0	0	0	0	0	0.11482145	0	0	0	0	0	0	0	0	0	0	0	0	0	0	0	0	0	0
CCCGCAGGGCCCAAAG-1_2	0	0	0.04850646	0	0	0	0	0	0	0.95149354	0	0	0	0	0	0	0	0	0	0	0	0	0	0	0	0	0	0	0	0	0	0	0	0	0	0	0	0	0	0	0	0	0	0	0	0	0	0	0
CCCGCCATGCTCCCGT-1_2	0	0	0.08901685	0	0	0	0	0	0	0.53557415	0	0	0	0	0	0	0	0.32119268	0	0	0	0	0	0	0	0	0	0	0	0	0	0	0	0	0	0	0	0	0	0	0	0	0	0	0	0	0	0	0.05421633
CCCGGGTCGTTCAGGG-1_2	0	0	0.1542721	0	0	0	0	0	0	0	0.4432888	0	0	0	0	0	0	0	0	0	0	0	0	0	0	0	0	0	0	0	0.1726228	0	0	0	0	0	0	0	0	0	0	0	0	0	0	0	0	0	0.2298162
CCCGTAAGTCTAGGCC-1_2	0	0	0	0	0	0	0	0	0	0	0.8305893	0	0	0	0	0	0	0	0	0	0	0	0	0	0	0	0	0	0	0	0	0	0	0	0	0	0	0	0	0	0	0	0	0	0	0	0	0	0.1694107
CCCGTAGCTGGGAAGA-1_2	0	0	0.1641604	0	0	0	0	0	0	0.213892	0.4923198	0	0	0	0	0	0	0	0	0	0	0	0	0	0	0	0	0	0	0	0	0	0	0	0	0	0	0	0	0	0	0	0	0	0	0	0	0	0.1296278
CCCGTCAGCGTCTGAC-1_2	0	0	0.14808861	0	0	0	0	0	0	0.79147902	0	0	0	0	0	0	0	0	0	0	0	0	0	0	0	0	0	0	0	0	0	0	0	0	0	0	0	0	0	0	0	0	0.06043237	0	0	0	0	0	0
CCCTCATTCTGGAATT-1_2	0	0	0.0623815	0	0	0	0.08373527	0	0	0.85388323	0	0	0	0	0	0	0	0	0	0	0	0	0	0	0	0	0	0	0	0	0	0	0	0	0	0	0	0	0	0	0	0	0	0	0	0	0	0	0
CCCTGAAATGAGTTGA-1_2	0	0	0	0	0	0	0	0	0	1	0	0	0	0	0	0	0	0	0	0	0	0	0	0	0	0	0	0	0	0	0	0	0	0	0	0	0	0	0	0	0	0	0	0	0	0	0	0	0
CCCTGCCCAATCCGCT-1_2	0	0	0	0	0	0	0	0	0	0	0	0.3073175	0	0	0	0	0	0	0	0	0	0	0	0	0	0	0	0	0	0	0	0	0	0	0.6926825	0	0	0	0	0	0	0	0	0	0	0	0	0	0
CCCTGCGCTACGCATA-1_2	0	0	0.1850666	0	0	0	0	0	0	0	0	0	0	0	0	0	0	0	0	0	0	0	0	0	0	0	0	0	0	0	0	0	0	0	0.8149334	0	0	0	0	0	0	0	0	0	0	0	0	0	0
CCGAACACTGGGCCTC-1_2	0	0	0	0	0	0	0	0	0	0	0	0.4037841	0	0	0	0	0	0	0	0	0	0	0	0	0	0	0	0	0	0	0	0	0	0	0	0.5962159	0	0	0	0	0	0	0	0	0	0	0	0	0
CCGAACCTTCCCGGCC-1_2	0	0	0.1124464	0	0	0	0	0	0	0.5144411	0	0	0	0	0	0	0	0	0	0	0	0	0	0	0	0	0	0	0	0	0	0	0	0	0	0	0	0	0	0	0	0	0	0.3731125	0	0	0	0	0
CCGACAAAGGGAGTGC-1_2	0.4490301	0	0.222284	0	0	0	0	0	0	0.3286859	0	0	0	0	0	0	0	0	0	0	0	0	0	0	0	0	0	0	0	0	0	0	0	0	0	0	0	0	0	0	0	0	0	0	0	0	0	0	0
CCGACGGGCATGAGGT-1_2	0	0	0.1719953	0	0	0.8280047	0	0	0	0	0	0	0	0	0	0	0	0	0	0	0	0	0	0	0	0	0	0	0	0	0	0	0	0	0	0	0	0	0	0	0	0	0	0	0	0	0	0	0
CCGAGGGATGTTAGGC-1_2	0	0	0.15793493	0	0	0	0	0	0	0.4007058	0	0	0.09006279	0	0	0	0	0	0	0	0	0	0	0	0	0	0	0	0	0	0	0	0	0	0	0.35129648	0	0	0	0	0	0	0	0	0	0	0	0	0
CCGATCTCAACCTTAT-1_2	0	0	0	0	0	0	0	0	0	0.5585995	0	0	0	0	0	0	0	0	0	0	0	0	0	0	0	0	0	0	0	0	0	0	0	0	0	0.4414005	0	0	0	0	0	0	0	0	0	0	0	0	0
CCGATTCGAGGGACCC-1_2	0	0	0	0	0	0	0	0	0	0.2464	0	0.3271077	0	0	0	0	0	0	0	0	0	0	0	0	0	0	0	0	0	0	0	0	0	0	0.4264923	0	0	0	0	0	0	0	0	0	0	0	0	0	0
CCGCACAAAGACCAAC-1_2	0	0	0.3069524	0	0	0	0	0	0	0	0.3116441	0	0	0	0	0	0	0	0	0	0	0	0	0	0	0	0	0	0	0	0.2215336	0	0	0	0	0	0	0	0	0	0	0	0	0	0	0	0	0	0.1598699
CCGCACGTGACCTCGG-1_2	0	0	0.1771435	0	0	0	0	0	0	0	0	0	0	0	0	0	0	0	0	0.6950868	0	0	0	0	0	0	0	0	0	0	0	0	0	0	0	0.1277697	0	0	0	0	0	0	0	0	0	0	0	0	0
CCGCATGTGGTACGAT-1_2	0	0	0	0	0	0	0	0	0	0	0	0	0	0	0	0	0	0	0	0	0	0	0	0	0	0	0	0	0	0	0.3367918	0	0	0	0	0	0	0	0	0	0	0	0	0.6632082	0	0	0	0	0
CCGCGGAATGCGTCAC-1_2	0	0	0.1940248	0	0	0	0	0	0	0	0	0	0	0	0	0	0	0	0	0	0	0	0	0	0	0	0	0	0	0	0	0	0	0	0	0	0	0	0	0	0	0	0	0.8059752	0	0	0	0	0
CCGCGGGTACGAAGAA-1_2	0	0	0	0	0	0	0	0	0	0	0.2694889	0.3880118	0	0	0	0	0	0	0	0.2176644	0	0	0	0	0	0	0	0	0	0	0	0	0	0	0.1248349	0	0	0	0	0	0	0	0	0	0	0	0	0	0
CCGCGTAGGTAAGGGC-1_2	0	0	0	0	0	0	0	0	0	0	0	0	0	0	0	0	0	0	0	0	0	0	0	0	0	0	0	0	0	0	0	0	0	0	0	1	0	0	0	0	0	0	0	0	0	0	0	0	0
CCGGAATGGTTTCAGT-1_2	0	0	0.07451996	0	0	0	0	0	0	0	0	0	0	0	0	0	0	0.59004915	0	0	0	0	0	0	0	0	0	0	0	0	0.33543089	0	0	0	0	0	0	0	0	0	0	0	0	0	0	0	0	0	0
CCGGGCGGTCTCGTCA-1_2	0	0	0.07787002	0	0	0	0	0	0	0.25273463	0	0	0	0	0	0	0	0.66939535	0	0	0	0	0	0	0	0	0	0	0	0	0	0	0	0	0	0	0	0	0	0	0	0	0	0	0	0	0	0	0
CCGGGCTGCTCCATAC-1_2	0	0	0.13687686	0	0	0	0	0	0	0.77977535	0	0	0	0	0	0	0	0	0	0.08334778	0	0	0	0	0	0	0	0	0	0	0	0	0	0	0	0	0	0	0	0	0	0	0	0	0	0	0	0	0
CCGGGTTCGAGGTTAC-1_2	0	0	0	0	0	0	0	0	0	0	0.5601879	0.4398121	0	0	0	0	0	0	0	0	0	0	0	0	0	0	0	0	0	0	0	0	0	0	0	0	0	0	0	0	0	0	0	0	0	0	0	0	0
CCGGTTTGTAATTGTG-1_2	0	0	0.1473489	0	0	0	0	0	0	0.2013946	0	0	0	0	0	0	0	0	0	0	0	0	0	0	0	0	0	0	0	0	0.2887816	0	0	0	0	0	0	0	0	0	0	0	0	0	0	0.3624749	0	0	0
CCGTAAGTTGGTCCCA-1_2	0	0	0.1170168	0	0	0	0	0	0	0.4315532	0	0	0	0	0	0	0	0.45143	0	0	0	0	0	0	0	0	0	0	0	0	0	0	0	0	0	0	0	0	0	0	0	0	0	0	0	0	0	0	0
CCGTATCTCGTCGTAG-1_2	0	0	0	0	0	0.6390737	0	0	0	0.2038098	0	0.1571166	0	0	0	0	0	0	0	0	0	0	0	0	0	0	0	0	0	0	0	0	0	0	0	0	0	0	0	0	0	0	0	0	0	0	0	0	0
CCGTTACGTTAGAACA-1_2	0	0	0.1053381	0	0	0	0	0	0	0.2428055	0	0	0	0	0	0	0	0	0	0.4075505	0	0	0	0	0	0	0	0	0	0	0.2443059	0	0	0	0	0	0	0	0	0	0	0	0	0	0	0	0	0	0
CCGTTCCGAATCTCGG-1_2	0	0	0.2508813	0	0	0	0	0	0	0	0	0	0	0	0	0	0	0	0	0	0	0	0	0	0	0	0	0	0	0	0	0	0	0	0.7491187	0	0	0	0	0	0	0	0	0	0	0	0	0	0
CCTAAAGGCTGACGCT-1_2	0	0	0.08104879	0	0	0	0	0	0	0.91895121	0	0	0	0	0	0	0	0	0	0	0	0	0	0	0	0	0	0	0	0	0	0	0	0	0	0	0	0	0	0	0	0	0	0	0	0	0	0	0
CCTAAATTAACGGTTC-1_2	0	0	0.09281897	0	0	0	0	0	0.45286996	0	0	0	0	0	0	0	0	0	0	0	0	0	0	0	0	0	0	0	0	0	0.45431107	0	0	0	0	0	0	0	0	0	0	0	0	0	0	0	0	0	0
CCTAACCCAAACAAGT-1_2	0	0	0	0	0	0	0.1236466	0	0	0	0	0.2248149	0	0	0	0	0	0	0	0	0	0	0	0	0	0	0	0	0	0	0	0	0	0	0.6515386	0	0	0	0	0	0	0	0	0	0	0	0	0	0
CCTAACTAAGGCTCTA-1_2	0	0	0.1436498	0	0	0	0	0	0	0	0	0	0	0	0	0	0	0	0	0.8563502	0	0	0	0	0	0	0	0	0	0	0	0	0	0	0	0	0	0	0	0	0	0	0	0	0	0	0	0	0
CCTACATTCACAGACG-1_2	0	0	0	0	0	0	0	0	0	0	0	0.3092725	0	0	0	0	0	0	0	0	0	0	0	0	0	0	0	0	0	0	0	0	0	0	0.3807093	0	0	0	0	0	0	0	0.3100182	0	0	0	0	0	0
CCTACGGCTCAGTCGA-1_2	0	0	0.2736853	0	0	0	0	0	0	0.2011701	0.111671	0	0	0	0	0	0	0	0	0.4134736	0	0	0	0	0	0	0	0	0	0	0	0	0	0	0	0	0	0	0	0	0	0	0	0	0	0	0	0	0
CCTACTGCTTACACTT-1_2	0	0	0	0	0	0	0	0	0	0	0	0	0	0	0	0	0	1	0	0	0	0	0	0	0	0	0	0	0	0	0	0	0	0	0	0	0	0	0	0	0	0	0	0	0	0	0	0	0
CCTAGGCGTAGCGATC-1_2	0	0	0	0	0	0	0	0	0	0.6696195	0	0.1645054	0	0	0	0	0	0	0	0.1658751	0	0	0	0	0	0	0	0	0	0	0	0	0	0	0	0	0	0	0	0	0	0	0	0	0	0	0	0	0
CCTATAATGAGTGCCC-1_2	0	0	0	0	0	0	0	0	0	0.1617084	0.5367569	0.3015348	0	0	0	0	0	0	0	0	0	0	0	0	0	0	0	0	0	0	0	0	0	0	0	0	0	0	0	0	0	0	0	0	0	0	0	0	0
CCTATACCGTCCTGTC-1_2	0	0	0.08093824	0	0	0	0	0	0	0	0	0	0	0	0	0	0	0	0	0	0	0	0	0	0	0	0	0	0	0	0.47955808	0	0	0	0	0	0	0	0	0	0	0	0	0	0	0.09423944	0.34526425	0	0
CCTATATTTGTCCTGG-1_2	0	0	0.07120276	0	0	0	0	0	0	0	0	0	0	0	0	0	0	0	0	0	0	0	0	0	0	0	0	0	0	0	0.36761012	0	0	0	0	0	0	0	0	0	0	0	0	0	0	0.56118711	0	0	0
CCTATCTATATCGGAA-1_2	0	0	0.05632911	0	0	0	0.10567258	0	0	0.67738855	0	0	0	0	0	0	0	0	0	0	0	0	0	0	0	0	0	0	0	0	0.16060976	0	0	0	0	0	0	0	0	0	0	0	0	0	0	0	0	0	0
CCTATGGGTTACCGTC-1_2	0	0	0	0	0	0	0	0	0	0	0	0	0	0	0	0	0	0.6282061	0	0	0	0	0	0	0	0	0	0	0	0	0.3717939	0	0	0	0	0	0	0	0	0	0	0	0	0	0	0	0	0	0
CCTCACCAATCTTGAC-1_2	0	0	0.09246893	0	0	0	0	0	0	0.26693783	0	0	0	0	0	0	0	0	0	0.64059324	0	0	0	0	0	0	0	0	0	0	0	0	0	0	0	0	0	0	0	0	0	0	0	0	0	0	0	0	0
CCTCACCTTAGCATCG-1_2	0	0	0.2342379	0	0	0	0	0	0	0.2778371	0.232504	0	0	0	0	0	0	0	0	0	0	0	0	0	0	0	0	0	0	0	0	0	0	0	0	0.255421	0	0	0	0	0	0	0	0	0	0	0	0	0
CCTCCCGACAATCCCT-1_2	0	0	0.1032234	0	0	0	0	0	0	0.6900402	0	0	0	0	0	0	0	0	0	0.1592589	0	0	0	0	0	0	0	0	0	0	0	0	0	0	0	0	0	0	0	0	0	0	0	0	0	0	0	0	0.0474775
CCTCCGACAATTCAAG-1_2	0	0	0.08855273	0	0	0	0	0	0	0.91144727	0	0	0	0	0	0	0	0	0	0	0	0	0	0	0	0	0	0	0	0	0	0	0	0	0	0	0	0	0	0	0	0	0	0	0	0	0	0	0
CCTCGCCAGCAAATTA-1_2	0	0	0.05533671	0	0	0	0.07742289	0	0	0.82540993	0	0	0	0	0	0	0	0	0	0	0	0	0	0	0	0	0	0	0	0	0	0	0	0	0	0	0	0	0	0	0	0	0.04183047	0	0	0	0	0	0
CCTCGCGCGATATAGG-1_2	0	0	0.1393407	0	0	0	0	0	0	0	0	0	0	0	0	0	0	0	0	0.76588743	0	0	0	0	0	0	0	0	0	0	0	0	0	0	0	0	0	0	0	0.09477187	0	0	0	0	0	0	0	0	0
CCTCGGACCGGGATAG-1_2	0	0	0	0	0	0	0	0	0	0.2206938	0.6296029	0	0	0	0	0	0	0	0	0	0	0	0	0	0	0	0	0	0	0	0	0	0	0	0	0	0	0	0	0	0	0	0	0	0	0	0	0	0.1497033
CCTCTAATCTGCCAAG-1_2	0	0	0.11807939	0	0	0	0.08055125	0	0	0.62813318	0	0	0	0	0	0	0	0	0	0	0	0	0	0	0	0	0	0	0	0	0.17323619	0	0	0	0	0	0	0	0	0	0	0	0	0	0	0	0	0	0
CCTCTATCGATTAGCA-1_2	0	0	0.1182289	0	0	0.6230752	0	0	0	0	0	0	0	0	0	0	0	0	0	0	0	0	0	0	0	0	0	0	0	0	0	0	0	0	0	0	0.2586959	0	0	0	0	0	0	0	0	0	0	0	0
CCTCTCTCCCATCTAG-1_2	0	0	0	0	0	0	0	0	0	0.4528095	0.1884176	0.3587729	0	0	0	0	0	0	0	0	0	0	0	0	0	0	0	0	0	0	0	0	0	0	0	0	0	0	0	0	0	0	0	0	0	0	0	0	0
CCTGAACGATATATTC-1_2	0	0	0.1919965	0	0	0	0	0	0	0.470594	0.3374095	0	0	0	0	0	0	0	0	0	0	0	0	0	0	0	0	0	0	0	0	0	0	0	0	0	0	0	0	0	0	0	0	0	0	0	0	0	0
CCTGAATATTTACATA-1_2	0	0	0.20521598	0	0	0	0	0	0	0.38106355	0	0	0	0	0	0	0	0	0	0	0	0	0	0	0.33269551	0	0	0	0	0	0	0	0	0	0	0	0	0	0	0	0	0	0	0	0	0	0	0	0.08102496
CCTGCTATTTGAGAAG-1_2	0	0	0	0	0	0	0	0	0	0	0	0	0	0	0	0	0	0.3578739	0	0	0	0	0	0	0.6421261	0	0	0	0	0	0	0	0	0	0	0	0	0	0	0	0	0	0	0	0	0	0	0	0
CCTGGCTAGACCCGCC-1_2	0	0	0.2350718	0	0	0	0	0	0	0	0	0	0	0	0	0	0	0	0	0	0	0	0	0	0.7649282	0	0	0	0	0	0	0	0	0	0	0	0	0	0	0	0	0	0	0	0	0	0	0	0
CCTGGTCGAATGTGGG-1_2	0	0	0.08731299	0	0	0	0	0	0	0	0	0	0	0	0	0	0	0	0	0	0	0	0	0	0	0	0	0	0	0	0.39994015	0	0	0	0	0	0	0	0	0	0	0	0	0	0	0.51274686	0	0	0
CCTGTACTCACGCCCA-1_2	0	0	0	0	0	0	0	0	0	0	0	0.3707618	0	0	0	0	0	0	0	0	0	0	0	0	0	0	0	0	0	0	0	0	0	0	0	0.6292382	0	0	0	0	0	0	0	0	0	0	0	0	0
CCTGTCACCCGGGCTC-1_2	0	0	0	0	0	0	0	0	0	0	0	0	0	0	0	0	0	0.5008575	0	0	0	0	0	0	0	0	0	0	0	0	0.4991425	0	0	0	0	0	0	0	0	0	0	0	0	0	0	0	0	0	0
CCTGTCGCCCGTAAAT-1_2	0	0	0	0	0	0	0	0	0	0	0	0	0	0	0	0	0	0	0	0	0	0	0	0	1	0	0	0	0	0	0	0	0	0	0	0	0	0	0	0	0	0	0	0	0	0	0	0	0
CCTTCAGTTAAAGTGA-1_2	0	0	0.04600652	0	0	0	0	0	0	0	0	0	0	0	0	0	0	0	0	0	0	0	0	0	0	0	0	0	0	0	0.32538076	0	0	0	0	0	0	0	0	0	0	0	0	0	0	0.58648321	0	0	0.04212951
CCTTCTTGATCCAGTG-1_2	0	0	0.05474444	0	0	0	0.06343479	0	0	0.78074529	0	0	0	0	0	0	0	0	0	0	0	0	0	0	0	0	0	0	0	0	0	0	0	0	0	0	0	0	0	0	0	0	0.10107548	0	0	0	0	0	0
CCTTTAAGGGAGCACT-1_2	0	0	0.09449003	0	0	0	0	0	0	0.14521293	0	0	0	0	0	0	0	0	0	0	0	0	0	0	0	0	0	0	0	0	0.33686288	0	0	0	0	0	0	0	0	0	0	0	0	0	0	0.42343415	0	0	0
CCTTTCAATGAAGAAA-1_2	0	0	0.148851	0	0	0	0	0	0	0	0	0	0	0	0	0	0	0	0	0.851149	0	0	0	0	0	0	0	0	0	0	0	0	0	0	0	0	0	0	0	0	0	0	0	0	0	0	0	0	0
CGAAACATAGATGGCA-1_2	0	0	0.05364328	0	0	0	0	0	0	0.94635672	0	0	0	0	0	0	0	0	0	0	0	0	0	0	0	0	0	0	0	0	0	0	0	0	0	0	0	0	0	0	0	0	0	0	0	0	0	0	0
CGAAACGCAATTCATG-1_2	0	0	0.2511229	0	0	0	0	0	0	0	0.2637624	0	0	0	0	0	0	0	0	0	0	0	0	0	0.4851147	0	0	0	0	0	0	0	0	0	0	0	0	0	0	0	0	0	0	0	0	0	0	0	0
CGAACAGTATGGGCGT-1_2	0	0	0.1475099	0	0	0.3570234	0	0	0	0	0	0	0	0	0	0	0	0	0	0	0	0	0	0	0	0	0	0	0	0	0	0	0	0	0	0	0	0	0	0.4954667	0	0	0	0	0	0	0	0	0
CGAAGTTGCTCTGTGT-1_2	0	0	0	0	0	0	0	0	0	1	0	0	0	0	0	0	0	0	0	0	0	0	0	0	0	0	0	0	0	0	0	0	0	0	0	0	0	0	0	0	0	0	0	0	0	0	0	0	0
CGAATGACGCATAATG-1_2	0	0	0.1252163	0	0	0	0	0	0	0	0	0	0	0	0	0	0	0	0	0	0	0	0	0	0	0	0	0	0	0	0.3383698	0	0	0	0	0	0	0	0	0	0	0	0	0.5364138	0	0	0	0	0
CGACAATTTGATCTAA-1_2	0	0	0	0	0	0	0	0	0	0.2489753	0	0.2007266	0	0	0	0	0	0	0	0	0	0	0	0	0	0	0	0	0	0	0	0	0	0	0.5502981	0	0	0	0	0	0	0	0	0	0	0	0	0	0
CGACACGCTCCGACAG-1_2	0	0	0	0	0	0	0	0	0	0.24548492	0	0.18931739	0	0	0	0	0	0	0	0	0	0	0	0	0	0	0	0	0	0	0	0	0	0	0	0.50325285	0	0	0	0	0	0	0	0	0	0	0	0	0.06194485
CGACAGTTCGCGTTAT-1_2	0	0	0.2378563	0	0	0	0	0	0	0.251734	0.5104098	0	0	0	0	0	0	0	0	0	0	0	0	0	0	0	0	0	0	0	0	0	0	0	0	0	0	0	0	0	0	0	0	0	0	0	0	0	0
CGACATGCGATCTTCT-1_2	0	0	0.1941493	0	0	0	0	0	0	0.7028888	0	0	0	0	0	0	0	0	0	0	0	0	0	0	0	0	0	0	0	0	0	0	0	0	0	0	0	0	0	0	0	0	0	0	0	0	0	0	0.1029619
CGACTCAGGATGTTAT-1_2	0	0	0.08445873	0	0	0	0	0	0	0	0	0	0	0	0	0	0	0.63901783	0	0	0	0	0	0	0	0	0	0	0	0	0.27652344	0	0	0	0	0	0	0	0	0	0	0	0	0	0	0	0	0	0
CGAGACCCTAGAGTGT-1_2	0	0	0	0	0	0	0	0	0	0	0	0	0	0	0	0	0	0	0	0	0	0	0	0	0	0	0	0	0	0	0.4605235	0	0	0	0	0	0	0	0.3151552	0	0	0	0	0	0.2243214	0	0	0	0
CGAGAGATGTGAACCT-1_2	0	0	0.1803485	0	0	0	0	0	0	0	0	0	0	0	0	0	0	0.3536323	0	0	0	0	0	0	0.4660192	0	0	0	0	0	0	0	0	0	0	0	0	0	0	0	0	0	0	0	0	0	0	0	0
CGAGCACTTCAAGTTT-1_2	0	0	0.2507387	0	0	0	0	0	0	0.1579219	0	0	0	0	0	0	0	0	0	0	0	0	0	0	0	0	0	0	0	0	0	0	0	0	0	0.5913394	0	0	0	0	0	0	0	0	0	0	0	0	0
CGAGCTGGGCTTTAGG-1_2	0	0	0.17089505	0	0	0	0	0	0	0	0	0	0	0	0	0	0	0	0	0.11230573	0	0	0	0	0.651598	0	0	0	0	0	0	0	0	0	0	0	0	0	0	0	0	0	0	0	0	0	0	0	0.06520121
CGAGGCTAAATATGGC-1_2	0	0	0.1395438	0	0	0	0	0	0	0	0	0	0	0	0	0	0	0.8604562	0	0	0	0	0	0	0	0	0	0	0	0	0	0	0	0	0	0	0	0	0	0	0	0	0	0	0	0	0	0	0
CGAGGGACTGCGGTCG-1_2	0	0	0	0	0	0	0	0	0	0.2974918	0.5522539	0	0	0	0	0	0	0	0	0	0	0	0	0	0	0	0	0	0	0	0	0	0	0	0	0	0	0	0	0	0	0	0	0	0	0	0	0	0.1502544
CGAGGGTATCCAGGTG-1_2	0	0	0.16731585	0	0	0	0	0	0	0	0	0	0	0	0	0	0	0	0	0	0	0	0	0	0	0	0	0	0	0	0	0	0	0	0	0	0	0	0	0	0	0	0	0.74033568	0	0	0	0	0.09234848
CGAGTACTAAAGAGGA-1_2	0	0	0	0	0	0	0	0	0	0	0	0	0	0	0	0	0	0	0	0	0	0	0	0	0	0	0	0	0	0	0.3502383	0	0	0	0	0	0	0	0	0	0	0	0	0.6497617	0	0	0	0	0
CGAGTGAAGGTACCAG-1_2	0	0	0.1069138	0	0	0.7521898	0	0	0	0.1408965	0	0	0	0	0	0	0	0	0	0	0	0	0	0	0	0	0	0	0	0	0	0	0	0	0	0	0	0	0	0	0	0	0	0	0	0	0	0	0
CGAGTGCTATAGTTCG-1_2	0	0	0	0	0	0.3368264	0	0	0	0	0	0.3362611	0	0	0	0	0	0	0	0	0	0	0	0	0	0	0	0	0	0	0.1334182	0	0	0	0	0	0	0	0	0.1934943	0	0	0	0	0	0	0	0	0
CGAGTTCTGTCCCACC-1_2	0	0	0.1096165	0	0	0	0	0	0	0	0	0	0	0	0	0	0	0.6302372	0	0	0	0	0	0	0	0	0	0	0	0	0.2601463	0	0	0	0	0	0	0	0	0	0	0	0	0	0	0	0	0	0
CGAGTTTATCGGACTG-1_2	0	0	0.1592096	0	0	0	0	0	0	0	0	0	0	0	0	0	0	0	0	0	0	0	0	0	0	0	0	0	0	0	0.1709743	0	0	0	0.5230405	0	0	0	0	0	0	0	0	0	0	0	0	0	0.1467756
CGATACCTCGCGGACA-1_2	0	0	0	0	0	0	0	0	0	0.3969419	0	0	0	0	0	0	0	0	0	0	0	0	0	0	0	0	0	0	0	0	0	0.6030581	0	0	0	0	0	0	0	0	0	0	0	0	0	0	0	0	0
CGATCCGACCCAGTGC-1_2	0	0	0.2318069	0	0	0	0	0	0	0.4093666	0.3588264	0	0	0	0	0	0	0	0	0	0	0	0	0	0	0	0	0	0	0	0	0	0	0	0	0	0	0	0	0	0	0	0	0	0	0	0	0	0
CGATCTGTTGGAGGAC-1_2	0	0	0	0	0	0	0	0	0	0	0	0.39764	0	0	0	0	0	0	0	0	0	0	0	0	0	0	0	0	0	0	0	0	0	0	0.60236	0	0	0	0	0	0	0	0	0	0	0	0	0	0
CGATGGACCCTACGCC-1_2	0	0	0.2772118	0	0	0	0	0	0	0.164146	0	0	0	0	0	0	0	0	0	0.2985571	0	0	0	0	0	0	0	0	0	0	0	0	0	0	0	0.260085	0	0	0	0	0	0	0	0	0	0	0	0	0
CGATTCGCCTGGCTGC-1_2	0	0	0.08201905	0	0	0	0	0	0	0	0	0	0	0	0	0	0	0	0	0	0	0	0	0	0	0	0	0	0	0	0.30677583	0	0	0	0	0	0	0	0	0	0	0	0	0	0	0.57949259	0	0	0.03171253
CGCAAACACGAGTTAC-1_2	0	0	0.1110191	0	0	0	0	0	0	0.2539254	0	0	0	0	0	0	0	0.6350555	0	0	0	0	0	0	0	0	0	0	0	0	0	0	0	0	0	0	0	0	0	0	0	0	0	0	0	0	0	0	0
CGCAATTACTTTCGGT-1_2	0	0	0.1079819	0	0	0	0	0	0	0.2594479	0	0	0	0	0	0	0	0.6325701	0	0	0	0	0	0	0	0	0	0	0	0	0	0	0	0	0	0	0	0	0	0	0	0	0	0	0	0	0	0	0
CGCAATTAGGGTAATA-1_2	0	0	0	0	0	0	0	0	0	0	0	0	0	0	0	0	0	0	0	0	0	0	0	0	1	0	0	0	0	0	0	0	0	0	0	0	0	0	0	0	0	0	0	0	0	0	0	0	0
CGCAATTCTACAATAA-1_2	0	0	0.1673292	0	0	0	0	0	0	0	0	0	0	0	0	0	0	0	0	0.8326708	0	0	0	0	0	0	0	0	0	0	0	0	0	0	0	0	0	0	0	0	0	0	0	0	0	0	0	0	0
CGCACATGTCCACTAC-1_2	0	0	0	0	0	0	0	0	0	0	0.6737774	0.2114582	0	0	0	0	0	0	0	0	0	0	0	0	0	0	0	0	0	0	0	0	0	0	0	0	0	0	0	0	0	0	0	0	0	0	0	0	0.1147644
CGCACGTGCGCTATCA-1_2	0	0	0.1900033	0	0	0.6947396	0	0	0	0	0	0	0	0	0	0	0	0	0	0	0	0	0	0	0	0	0	0	0	0	0	0	0	0	0	0	0	0	0	0	0	0	0	0	0	0	0	0	0.1152571
CGCAGAAACATTTGCG-1_2	0	0	0.05600773	0	0	0	0	0	0	0.94399227	0	0	0	0	0	0	0	0	0	0	0	0	0	0	0	0	0	0	0	0	0	0	0	0	0	0	0	0	0	0	0	0	0	0	0	0	0	0	0
CGCATGGTGCGATGCT-1_2	0	0	0.1136956	0	0	0	0	0	0	0	0	0	0	0	0	0	0	0.4541558	0	0	0	0	0	0	0	0	0	0	0	0	0.4321486	0	0	0	0	0	0	0	0	0	0	0	0	0	0	0	0	0	0
CGCATTAGCTAATAGG-1_2	0	0	0	0	0	0	0	0	0	0	0	0	0	0	0	0	0	0	0	0	0	0	0	0	1	0	0	0	0	0	0	0	0	0	0	0	0	0	0	0	0	0	0	0	0	0	0	0	0
CGCCAAGAAGCCGAGT-1_2	0	0	0	0	0	0	0	0	0	0	0	0.4370886	0	0	0	0	0	0	0	0	0	0	0	0	0	0	0	0	0	0	0	0	0	0	0	0.5629114	0	0	0	0	0	0	0	0	0	0	0	0	0
CGCCATCCGATTATGA-1_2	0	0	0.09887356	0	0	0	0	0	0	0.29306607	0	0	0	0	0	0	0	0.36704352	0	0	0	0	0	0	0	0	0	0	0	0	0.24101684	0	0	0	0	0	0	0	0	0	0	0	0	0	0	0	0	0	0
CGCCCAGCACGCCTAG-1_2	0	0	0.07384537	0	0	0	0	0	0	0	0	0	0	0	0	0	0	0	0	0	0	0	0	0	0	0	0	0	0	0	0.4925309	0	0	0	0	0	0	0	0	0	0	0	0	0	0	0.38223984	0	0	0.05138388
CGCCCGCTTCCGTACA-1_2	0	0	0.05702881	0	0	0	0.10871426	0	0	0.56993091	0	0	0	0	0	0	0	0	0	0	0	0	0	0	0	0	0	0	0	0	0.26432602	0	0	0	0	0	0	0	0	0	0	0	0	0	0	0	0	0	0
CGCCGCCCATGCCTGT-1_2	0	0	0.1858688	0	0	0	0	0	0	0	0.6055016	0	0	0	0	0	0	0	0	0	0	0	0	0	0	0	0	0	0	0	0	0	0	0	0	0	0	0	0	0	0	0	0	0	0	0	0	0	0.2086296
CGCCTCCCTCCTCTAT-1_2	0	0	0.1135945	0	0	0	0	0	0	0	0	0	0	0	0	0	0.214003	0	0	0	0	0	0	0	0	0	0	0	0	0	0.4626222	0	0	0	0	0	0	0	0	0	0	0	0	0	0	0	0.2097803	0	0
CGCCTGGCCTACGTAA-1_2	0	0	0	0	0	0	0	0	0	0	0.6727567	0.1811656	0	0	0	0	0	0	0	0	0	0	0	0	0	0	0	0	0	0	0	0	0	0	0	0	0	0	0	0	0	0	0	0	0	0	0	0	0.1460777
CGCGACCGCGACAGAT-1_2	0	0	0	0	0	0.7701606	0	0	0	0	0	0.2298394	0	0	0	0	0	0	0	0	0	0	0	0	0	0	0	0	0	0	0	0	0	0	0	0	0	0	0	0	0	0	0	0	0	0	0	0	0
CGCGAGTCTGCCGGGT-1_2	0	0	0.1912481	0	0	0	0	0	0	0	0	0	0	0	0	0	0	0	0	0	0	0	0	0	0	0	0	0	0	0	0	0	0	0	0	0.398033	0	0	0	0.4107189	0	0	0	0	0	0	0	0	0
CGCGCAAATGTCCAGA-1_2	0	0	0.1685405	0	0	0	0	0	0	0	0	0	0	0	0	0	0	0	0	0	0	0	0	0	0.3367646	0	0	0	0	0	0	0	0	0	0	0.4946948	0	0	0	0	0	0	0	0	0	0	0	0	0
CGCGCCCGACTTAATA-1_2	0	0	0.05627185	0	0	0	0	0	0	0.66004608	0	0	0	0	0	0	0	0	0	0	0	0	0	0	0	0	0	0	0	0	0.18833379	0	0	0	0	0	0	0	0	0	0	0	0	0	0	0	0	0	0.09534827
CGCGGCTCAACTTGAA-1_2	0	0	0.1888309	0	0	0.8111691	0	0	0	0	0	0	0	0	0	0	0	0	0	0	0	0	0	0	0	0	0	0	0	0	0	0	0	0	0	0	0	0	0	0	0	0	0	0	0	0	0	0	0
CGCGGGAATTAGGCAG-1_2	0	0	0.0834209	0	0	0	0	0	0	0.2508272	0	0	0	0	0	0	0	0.3502635	0	0	0	0	0	0	0	0	0	0	0	0	0.3154884	0	0	0	0	0	0	0	0	0	0	0	0	0	0	0	0	0	0
CGCGTTCATGAAATAC-1_2	0	0	0	0	0	0	0	0	0	0	0	0	0	0	0	0	0	1	0	0	0	0	0	0	0	0	0	0	0	0	0	0	0	0	0	0	0	0	0	0	0	0	0	0	0	0	0	0	0
CGCTACGGGACATTTA-1_2	0	0	0.3491548	0	0	0	0	0	0	0.3649242	0.285921	0	0	0	0	0	0	0	0	0	0	0	0	0	0	0	0	0	0	0	0	0	0	0	0	0	0	0	0	0	0	0	0	0	0	0	0	0	0
CGCTAGAGACCGCTGC-1_2	0	0	0.2280689	0	0	0	0	0	0	0	0	0	0	0	0	0	0	0	0	0	0	0	0	0	0	0	0	0	0	0	0.3111625	0	0	0	0	0.4607686	0	0	0	0	0	0	0	0	0	0	0	0	0
CGCTATACCGCCCACT-1_2	0	0	0.1167936	0	0	0	0	0	0	0.3159019	0	0	0	0	0	0	0	0	0	0.5673044	0	0	0	0	0	0	0	0	0	0	0	0	0	0	0	0	0	0	0	0	0	0	0	0	0	0	0	0	0
CGCTATTCAATGTATG-1_2	0	0	0.1190286	0	0	0	0	0	0	0	0	0	0	0	0	0	0	0	0	0.8809714	0	0	0	0	0	0	0	0	0	0	0	0	0	0	0	0	0	0	0	0	0	0	0	0	0	0	0	0	0
CGCTATTCTTAGGCTC-1_2	0	0	0	0	0	0	0	0	0	0	0	0	0	0	0	0	0	0	0	0	0	0	0	0	1	0	0	0	0	0	0	0	0	0	0	0	0	0	0	0	0	0	0	0	0	0	0	0	0
CGCTCGACATAATGAT-1_2	0	0	0.1449861	0	0	0	0	0	0	0.5016499	0	0	0	0	0	0	0	0.1456336	0	0	0	0	0	0	0	0	0	0	0	0	0.2077305	0	0	0	0	0	0	0	0	0	0	0	0	0	0	0	0	0	0
CGCTCTCCGTAGATTA-1_2	0	0	0	0	0	0	0	0	0	1	0	0	0	0	0	0	0	0	0	0	0	0	0	0	0	0	0	0	0	0	0	0	0	0	0	0	0	0	0	0	0	0	0	0	0	0	0	0	0
CGCTGTGACGCCGCAC-1_2	0	0	0	0	0	0	0	0	0	0	0	0	0	0	0	0	0	0	0	0	0	0	0	0	1	0	0	0	0	0	0	0	0	0	0	0	0	0	0	0	0	0	0	0	0	0	0	0	0
CGCTGTGTGGATGTTG-1_2	0	0	0.1767458	0	0	0	0	0	0	0	0	0	0	0	0	0	0	0	0	0	0	0	0	0	0	0	0	0	0	0	0.3746162	0	0	0	0	0	0	0	0	0	0	0	0	0	0	0.448638	0	0	0
CGCTTAGTATTGATAC-1_2	0	0	0.1377521	0	0	0.3693863	0	0	0	0	0	0	0	0	0	0	0	0	0	0	0	0	0	0	0	0	0	0	0	0	0.1772393	0	0	0	0	0	0	0	0	0.3156224	0	0	0	0	0	0	0	0	0
CGCTTATTCCCGGTCG-1_2	0	0	0.1876654	0	0	0	0	0	0	0.2247725	0.4089326	0	0	0	0	0	0	0	0	0	0	0	0	0	0	0	0	0	0	0	0	0	0	0	0	0	0	0	0	0	0	0	0	0	0	0	0	0	0.1786294
CGCTTCCACTGAAATC-1_2	0	0	0.07446433	0	0	0	0.10403547	0	0	0.62382652	0	0	0	0	0	0	0	0.19767368	0	0	0	0	0	0	0	0	0	0	0	0	0	0	0	0	0	0	0	0	0	0	0	0	0	0	0	0	0	0	0
CGCTTTCTTGCATTCG-1_2	0	0	0.1056128	0	0	0	0	0	0	0	0	0	0	0	0	0	0	0	0	0.5245521	0	0	0	0	0	0	0	0	0	0	0.3698351	0	0	0	0	0	0	0	0	0	0	0	0	0	0	0	0	0	0
CGGAAAGAATCAAACG-1_2	0	0	0.11633787	0	0	0	0	0	0	0	0	0	0	0	0	0	0	0	0	0	0	0	0	0	0	0	0	0	0	0	0.30613263	0	0	0	0	0	0	0	0	0	0	0	0	0	0	0.54695038	0	0	0.03057912
CGGAGCATGGCGATCC-1_2	0	0	0.2429042	0	0	0	0	0.2516169	0	0.3200149	0.185464	0	0	0	0	0	0	0	0	0	0	0	0	0	0	0	0	0	0	0	0	0	0	0	0	0	0	0	0	0	0	0	0	0	0	0	0	0	0
CGGAGTTTGAGAGACA-1_2	0	0	0.1582183	0	0	0	0	0	0	0	0	0	0	0	0	0	0	0	0	0.8417817	0	0	0	0	0	0	0	0	0	0	0	0	0	0	0	0	0	0	0	0	0	0	0	0	0	0	0	0	0
CGGATCCTCAAGGACT-1_2	0	0	0.1810559	0	0	0.5611526	0	0	0	0.2577915	0	0	0	0	0	0	0	0	0	0	0	0	0	0	0	0	0	0	0	0	0	0	0	0	0	0	0	0	0	0	0	0	0	0	0	0	0	0	0
CGGCAGGGTCGGGTTG-1_2	0	0	0.1132231	0	0	0	0	0	0	0.2014666	0	0	0	0	0	0	0	0	0	0.6853103	0	0	0	0	0	0	0	0	0	0	0	0	0	0	0	0	0	0	0	0	0	0	0	0	0	0	0	0	0
CGGCCACGCACAAAGT-1_2	0	0	0	0	0	0	0	0	0	0	0	0	0	0	0	0	0	0	0	0	0	0	0	0	1	0	0	0	0	0	0	0	0	0	0	0	0	0	0	0	0	0	0	0	0	0	0	0	0
CGGCTTTGTATGATAA-1_2	0	0	0.06152141	0	0	0	0	0	0	0.93847859	0	0	0	0	0	0	0	0	0	0	0	0	0	0	0	0	0	0	0	0	0	0	0	0	0	0	0	0	0	0	0	0	0	0	0	0	0	0	0
CGGGAGCTTCAGTGTA-1_2	0	0	0.155108	0	0	0	0	0	0	0.2478832	0	0	0	0	0	0	0	0	0	0	0	0	0	0	0	0	0	0	0	0	0	0	0	0	0	0.5970088	0	0	0	0	0	0	0	0	0	0	0	0	0
CGGGATCAATGTAAGA-1_2	0	0	0.05030405	0	0	0	0.08568933	0	0	0	0	0	0	0	0	0	0	0	0	0	0	0	0	0	0.86400662	0	0	0	0	0	0	0	0	0	0	0	0	0	0	0	0	0	0	0	0	0	0	0	0
CGGGCAGCTAAACCGC-1_2	0	0	0	0	0	0	0	0	0	1	0	0	0	0	0	0	0	0	0	0	0	0	0	0	0	0	0	0	0	0	0	0	0	0	0	0	0	0	0	0	0	0	0	0	0	0	0	0	0
CGGGCCTTCTTTGTAA-1_2	0	0	0	0	0	0	0	0	0.6384518	0.3615482	0	0	0	0	0	0	0	0	0	0	0	0	0	0	0	0	0	0	0	0	0	0	0	0	0	0	0	0	0	0	0	0	0	0	0	0	0	0	0
CGGGTGTACCCATTTA-1_2	0	0	0.08892964	0	0	0	0	0	0	0.26704553	0	0	0	0	0	0	0	0	0	0.29876908	0	0	0	0	0	0	0	0	0	0	0.34525575	0	0	0	0	0	0	0	0	0	0	0	0	0	0	0	0	0	0
CGGTACTAGAATCAAA-1_2	0	0	0.11273129	0	0	0	0	0	0.50742073	0.31401881	0	0	0	0	0	0	0	0	0	0	0	0	0	0	0	0	0	0	0	0	0	0	0	0	0	0	0	0	0	0	0	0	0	0	0	0	0	0	0.06582916
CGGTAGAGGTGCAGGT-1_2	0	0	0.1395376	0	0	0	0	0	0	0	0	0	0	0	0	0	0	0	0	0.8604624	0	0	0	0	0	0	0	0	0	0	0	0	0	0	0	0	0	0	0	0	0	0	0	0	0	0	0	0	0
CGGTCAAGTGGGAACC-1_2	0	0	0.159131	0	0	0	0	0	0	0.2835298	0	0	0	0	0	0	0	0.2937867	0	0	0	0	0	0	0	0	0	0	0	0	0.2635525	0	0	0	0	0	0	0	0	0	0	0	0	0	0	0	0	0	0
CGGTCCGTCGCAAGCC-1_2	0	0	0.1800342	0	0	0	0	0	0	0	0	0	0	0	0	0	0	0	0	0	0	0	0	0	0	0	0	0	0	0	0.3884674	0	0	0	0	0	0	0	0	0	0	0	0	0	0	0.4314984	0	0	0
CGGTCTATCAACCCGT-1_2	0	0	0.07675439	0	0	0	0.08576135	0	0	0.65692273	0	0	0	0	0	0	0	0	0	0	0	0	0	0	0	0	0	0	0	0	0.18056154	0	0	0	0	0	0	0	0	0	0	0	0	0	0	0	0	0	0
CGGTGAAGACTAAAGT-1_2	0	0	0.1324241	0	0	0	0	0	0	0	0	0	0	0	0	0	0	0	0	0	0	0	0	0	0	0	0	0	0	0	0	0	0	0	0	0.7310152	0	0	0	0	0	0	0	0	0	0	0	0	0.1365606
CGGTGCAGATAGAACG-1_2	0	0	0.1313328	0	0	0	0	0	0	0.2954279	0	0	0	0	0	0	0	0	0	0	0	0	0	0	0	0	0	0	0	0	0	0	0	0	0	0	0	0	0	0	0	0	0	0	0	0.5732393	0	0	0
CGGTGTACTTGATCCC-1_2	0	0	0.2588233	0	0	0	0	0	0	0.1771512	0.1270901	0	0	0	0	0	0	0	0	0.4369354	0	0	0	0	0	0	0	0	0	0	0	0	0	0	0	0	0	0	0	0	0	0	0	0	0	0	0	0	0
CGGTTATCCAACAGTG-1_2	0	0	0.1472939	0	0	0	0	0	0	0.2524772	0	0	0	0	0	0	0	0	0	0	0	0	0	0	0	0	0	0	0	0	0	0	0	0	0	0.6002289	0	0	0	0	0	0	0	0	0	0	0	0	0
CGGTTCAAGTAGGTGT-1_2	0	0	0.15487602	0	0	0	0	0	0	0.15922538	0	0	0	0	0	0	0	0	0	0	0	0	0	0	0	0	0	0	0	0	0	0	0	0	0	0.61034634	0	0	0	0	0	0	0	0	0	0	0	0	0.07555226
CGGTTGACCTGGCATA-1_2	0	0	0	0	0	0	0	0	0	0	0	0.5748286	0	0	0	0	0	0	0	0	0	0	0	0	0	0	0	0	0	0	0	0	0	0	0.4251714	0	0	0	0	0	0	0	0	0	0	0	0	0	0
CGTACCTGATAGGCCT-1_2	0	0	0.1469998	0	0	0	0	0.2498662	0	0	0	0	0	0	0	0	0	0	0	0	0	0	0	0	0.603134	0	0	0	0	0	0	0	0	0	0	0	0	0	0	0	0	0	0	0	0	0	0	0	0
CGTAGCGCCGACGTTG-1_2	0	0	0	0	0	0	0	0	0	1	0	0	0	0	0	0	0	0	0	0	0	0	0	0	0	0	0	0	0	0	0	0	0	0	0	0	0	0	0	0	0	0	0	0	0	0	0	0	0
CGTATTAAGAGATCTA-1_2	0	0	0	0	0	0	0	0	0	0	0	0	0	0	0	0	1	0	0	0	0	0	0	0	0	0	0	0	0	0	0	0	0	0	0	0	0	0	0	0	0	0	0	0	0	0	0	0	0
CGTCAGTGCGCACAAG-1_2	0	0	0	0	0	0	0	0	0	0.93681926	0	0	0	0	0	0	0	0	0	0	0	0	0	0	0	0	0	0	0	0	0	0	0	0	0	0	0	0	0	0	0	0	0.06318074	0	0	0	0	0	0
CGTCGGATAGTGTTGA-1_2	0	0	0	0	0	0	0	0	0	0.1738432	0	0.2841874	0	0	0	0	0	0	0	0	0	0	0	0	0	0	0	0	0	0	0	0	0	0	0	0.5419694	0	0	0	0	0	0	0	0	0	0	0	0	0
CGTCGGGTCTAAGCGC-1_2	0	0	0	0	0	0	0	0	0	0	0	0	0.2582823	0	0	0	0	0	0	0	0	0	0	0	0	0	0	0	0	0	0	0	0	0	0	0.7417177	0	0	0	0	0	0	0	0	0	0	0	0	0
CGTCGTCCTTCGCGAA-1_2	0	0	0.1642235	0	0	0	0	0	0	0	0	0	0	0	0	0	0	0	0	0	0	0	0	0	0	0	0	0	0	0	0.5151133	0	0	0	0	0	0	0	0	0	0	0	0	0	0	0	0.3206631	0	0
CGTCTGGAAGGGCCCG-1_2	0	0	0.203462	0	0	0	0	0	0	0.6553071	0.1412309	0	0	0	0	0	0	0	0	0	0	0	0	0	0	0	0	0	0	0	0	0	0	0	0	0	0	0	0	0	0	0	0	0	0	0	0	0	0
CGTGAAGTTAATTCAC-1_2	0	0	0	0	0	0	0	0	0	0	0	0	0	0	0	0	0	1	0	0	0	0	0	0	0	0	0	0	0	0	0	0	0	0	0	0	0	0	0	0	0	0	0	0	0	0	0	0	0
CGTGACATTGGGTCGT-1_2	0	0	0.05911935	0	0	0	0	0	0	0.94088065	0	0	0	0	0	0	0	0	0	0	0	0	0	0	0	0	0	0	0	0	0	0	0	0	0	0	0	0	0	0	0	0	0	0	0	0	0	0	0
CGTGACCAGTCCTCTG-1_2	0	0	0.1811516	0	0	0	0	0	0	0	0	0	0	0	0	0	0	0	0	0	0	0	0	0	0	0	0	0	0	0	0.5987751	0	0	0	0	0	0	0	0	0	0	0	0	0	0	0	0.2200732	0	0
CGTGCAGACTGGGACA-1_2	0	0	0	0	0	0	0	0	0	0	0	0	0	0	0	0	0	1	0	0	0	0	0	0	0	0	0	0	0	0	0	0	0	0	0	0	0	0	0	0	0	0	0	0	0	0	0	0	0
CGTGCATTGTCGACGC-1_2	0	0	0.2062947	0	0	0	0	0	0	0	0.7937053	0	0	0	0	0	0	0	0	0	0	0	0	0	0	0	0	0	0	0	0	0	0	0	0	0	0	0	0	0	0	0	0	0	0	0	0	0	0
CGTGCCCTCCCGAAGA-1_2	0	0	0	0	0	0	0	0	0	0	0	0	0	0	0	0	0.8079919	0	0	0	0	0	0	0	0	0	0	0	0	0	0	0	0	0	0	0	0	0	0	0	0	0	0	0	0	0.1920081	0	0	0
CGTGTCCCATTCGCGA-1_2	0	0	0	0	0	0	0	0	0	0	0	0	0	0	0	0	0	0.4872482	0	0	0	0	0	0	0	0	0	0	0	0	0.5127518	0	0	0	0	0	0	0	0	0	0	0	0	0	0	0	0	0	0
CGTGTCTCGTTACGAC-1_2	0	0	0.196123	0	0	0.697932	0	0	0	0	0	0	0	0	0	0	0	0	0	0	0	0	0	0	0	0	0	0	0	0	0	0	0	0	0	0	0	0	0	0	0	0	0	0	0	0	0	0	0.105945
CGTTAATGTCCCGACG-1_2	0	0	0	0	0	0	0	0	0	0	0	0.27102708	0	0	0	0	0	0	0	0	0	0	0	0	0	0	0	0	0	0	0	0	0	0	0	0.34891067	0	0	0	0.30292293	0	0	0	0	0	0	0	0	0.07713933
CGTTAGCTCACAACTG-1_2	0	0	0.2306636	0	0	0	0	0	0	0	0	0	0	0	0	0	0	0	0	0.2312774	0	0	0	0	0	0	0	0	0	0	0	0	0	0	0	0.4243793	0	0	0	0	0	0	0	0	0	0	0	0	0.1136797
CGTTCAGACCCGCGAA-1_2	0	0	0.22516123	0	0	0	0	0	0	0	0.28588674	0	0	0	0	0	0	0	0	0	0	0	0	0	0	0	0	0	0	0	0	0	0	0	0	0	0	0	0	0	0	0	0	0.39582447	0	0	0	0	0.09312756
CGTTCATGGTGCGCGT-1_2	0	0	0	0	0	0.5427581	0	0	0	0.239071	0	0.218171	0	0	0	0	0	0	0	0	0	0	0	0	0	0	0	0	0	0	0	0	0	0	0	0	0	0	0	0	0	0	0	0	0	0	0	0	0
CGTTGAATACCGCGCT-1_2	0	0	0.3069771	0	0	0	0	0	0	0	0.4533077	0	0	0	0	0	0	0	0	0	0	0	0	0	0	0	0	0	0	0	0.2397152	0	0	0	0	0	0	0	0	0	0	0	0	0	0	0	0	0	0
CGTTGAGCGACCGTCG-1_2	0	0	0.08779079	0	0	0	0	0	0	0	0	0	0	0	0	0	0	0	0	0	0	0	0	0	0	0	0	0	0	0	0.42130347	0	0	0	0	0	0	0	0	0	0	0	0	0	0	0.49090573	0	0	0
CGTTGCCCGCGTGGGA-1_2	0	0	0.1686073	0	0	0	0	0	0	0	0	0	0	0	0	0	0	0	0	0	0	0	0	0	0	0	0	0	0	0	0.222074	0	0	0	0.6093187	0	0	0	0	0	0	0	0	0	0	0	0	0	0
CGTTGTCGGCAATTGA-1_2	0	0	0.22672309	0	0	0	0	0	0	0	0	0	0	0	0	0	0	0	0	0	0	0	0	0	0	0	0	0	0	0	0.50505207	0	0	0	0	0	0	0	0	0	0	0	0	0	0	0.18008964	0	0	0.08813521
CGTTGTTTCAATTCCC-1_2	0	0	0.2172429	0	0	0	0	0	0	0.3799558	0.2591769	0	0	0	0	0	0	0	0	0	0	0	0	0	0	0	0	0	0	0	0	0	0	0	0	0	0	0	0	0	0	0	0	0	0	0	0	0	0.1436244
CGTTTAAGCGGAGCAC-1_2	0	0	0.04597725	0	0	0	0	0	0	0.95402275	0	0	0	0	0	0	0	0	0	0	0	0	0	0	0	0	0	0	0	0	0	0	0	0	0	0	0	0	0	0	0	0	0	0	0	0	0	0	0
CGTTTCACTTCGGGCG-1_2	0	0	0.112911	0	0	0	0	0	0	0.1507586	0	0	0	0	0	0	0	0	0	0.7363304	0	0	0	0	0	0	0	0	0	0	0	0	0	0	0	0	0	0	0	0	0	0	0	0	0	0	0	0	0
CGTTTCGCTCATTACA-1_2	0	0	0.2553269	0	0	0	0	0	0	0	0	0	0	0	0	0	0	0.7446731	0	0	0	0	0	0	0	0	0	0	0	0	0	0	0	0	0	0	0	0	0	0	0	0	0	0	0	0	0	0	0
CGTTTGTGTAGAGGGT-1_2	0	0	0.2329131	0	0	0	0	0	0	0	0.1121613	0	0	0	0	0	0	0	0	0	0	0	0	0	0	0	0	0	0	0	0.4063756	0	0	0	0	0	0	0	0	0	0	0	0	0	0	0	0.24855	0	0
CTAAAGAATGCCTACT-1_2	0	0	0	0	0	0	0	0	0	0.3803154	0.6196846	0	0	0	0	0	0	0	0	0	0	0	0	0	0	0	0	0	0	0	0	0	0	0	0	0	0	0	0	0	0	0	0	0	0	0	0	0	0
CTAAAGGGAAATAGGA-1_2	0	0	0	0	0	0	0	0	0.5947056	0.4052944	0	0	0	0	0	0	0	0	0	0	0	0	0	0	0	0	0	0	0	0	0	0	0	0	0	0	0	0	0	0	0	0	0	0	0	0	0	0	0
CTAAATCCGGTGTACA-1_2	0	0	0.19894736	0	0	0.71498908	0	0	0	0	0	0	0	0	0	0	0	0	0	0	0	0	0	0	0	0	0	0	0	0	0	0	0	0	0	0	0	0	0	0	0	0	0	0	0	0	0	0	0.08606356
CTAAATCCTATTCCGG-1_2	0	0	0.06760262	0	0	0	0	0	0	0.26192669	0	0	0	0	0	0	0	0.45426298	0	0	0	0	0	0	0	0	0	0	0	0	0.21620771	0	0	0	0	0	0	0	0	0	0	0	0	0	0	0	0	0	0
CTAACCGCGCGCCCGT-1_2	0	0	0	0	0	0	0	0	0	0	0.5693447	0.3089435	0	0	0	0	0	0	0	0	0	0	0	0	0	0	0	0	0	0	0	0	0	0	0	0	0	0	0	0	0	0	0	0	0	0	0	0	0.1217118
CTAACGAAACTTGCTG-1_2	0	0	0.11187571	0	0	0	0	0	0	0	0	0	0	0	0	0	0	0	0	0.64598554	0	0	0	0	0	0	0	0	0	0	0.18662745	0	0	0	0	0	0	0	0	0	0	0	0	0	0	0	0	0	0.05551129
CTAAGGGAATGATTGG-1_2	0	0	0.1041651	0	0	0	0	0	0.3372482	0	0	0	0	0	0	0	0	0	0	0	0	0	0	0	0	0	0.1830601	0	0	0	0.3755266	0	0	0	0	0	0	0	0	0	0	0	0	0	0	0	0	0	0
CTAATTCGCACGCGCT-1_2	0	0	0.1189254	0	0	0	0	0	0	0	0	0	0	0	0	0	0	0.6464217	0	0	0	0	0	0	0	0	0	0	0	0	0.2346528	0	0	0	0	0	0	0	0	0	0	0	0	0	0	0	0	0	0
CTAATTTCAACAACAC-1_2	0	0	0.2762848	0.1698899	0	0.3450827	0	0	0	0	0	0	0	0	0	0	0	0	0	0.2087426	0	0	0	0	0	0	0	0	0	0	0	0	0	0	0	0	0	0	0	0	0	0	0	0	0	0	0	0	0
CTACAAGAAATAACCC-1_2	0	0	0.20580273	0	0	0	0	0	0	0.34923259	0.36714612	0	0	0	0	0	0	0	0	0	0	0	0	0	0	0	0	0	0	0	0	0	0	0	0	0	0	0	0	0	0	0	0	0	0	0	0	0	0.07781855
CTACCCTAAGGTCATA-1_2	0	0	0.08296517	0	0	0	0.0544388	0	0	0	0	0	0	0	0	0	0	0	0	0.86259603	0	0	0	0	0	0	0	0	0	0	0	0	0	0	0	0	0	0	0	0	0	0	0	0	0	0	0	0	0
CTACGACTAGCTATAA-1_2	0	0	0	0	0	0	0	0	0	0.21592089	0	0.24115572	0	0	0	0	0	0	0	0	0	0	0	0	0	0	0	0	0	0	0	0	0	0	0	0.44490816	0	0	0	0	0	0	0	0	0	0	0	0	0.09801522
CTACGCACGGAGTACC-1_2	0	0	0	0	0	0	0	0	0	0.5857401	0	0	0	0	0	0	0	0.4142599	0	0	0	0	0	0	0	0	0	0	0	0	0	0	0	0	0	0	0	0	0	0	0	0	0	0	0	0	0	0	0
CTACGCCATTTCCGAT-1_2	0	0	0	0	0	0	0	0	0	1	0	0	0	0	0	0	0	0	0	0	0	0	0	0	0	0	0	0	0	0	0	0	0	0	0	0	0	0	0	0	0	0	0	0	0	0	0	0	0
CTACTATCATAGGTTT-1_2	0	0	0.1820692	0	0	0.8179308	0	0	0	0	0	0	0	0	0	0	0	0	0	0	0	0	0	0	0	0	0	0	0	0	0	0	0	0	0	0	0	0	0	0	0	0	0	0	0	0	0	0	0
CTACTATCTTTCAGAG-1_2	0	0	0.1123538	0	0	0	0	0	0	0	0	0	0	0	0	0	0	0	0	0.6884905	0	0	0	0	0	0	0	0	0	0	0.1991557	0	0	0	0	0	0	0	0	0	0	0	0	0	0	0	0	0	0
CTACTCAAGGTATAGT-1_2	0	0	0	0	0	0	0	0	0	0	0.2456212	0.2986423	0	0	0	0	0	0	0	0	0	0	0	0	0	0	0	0	0	0	0.2733368	0	0	0	0	0	0	0	0	0	0	0	0	0	0	0	0	0	0.1823997
CTACTCTAGGCCCGGC-1_2	0	0	0	0	0	0	0	0	0	0.3313956	0.4076978	0.2609067	0	0	0	0	0	0	0	0	0	0	0	0	0	0	0	0	0	0	0	0	0	0	0	0	0	0	0	0	0	0	0	0	0	0	0	0	0
CTACTGCCACCTGACC-1_2	0	0	0	0	0	0	0	0	0	0	0	0	0	0	0	0	0	0	0	0	0	0	0	0	1	0	0	0	0	0	0	0	0	0	0	0	0	0	0	0	0	0	0	0	0	0	0	0	0
CTAGATTTACGACGGC-1_2	0	0	0.08731491	0	0	0	0	0	0	0	0	0	0	0	0	0	0.65540035	0	0	0	0	0	0	0	0	0	0	0	0	0	0	0	0	0	0	0	0	0	0	0	0	0	0	0	0	0.25728475	0	0	0
CTAGCATAGTATAATG-1_2	0	0	0	0	0	0	0	0	0	0	0	0	0	0	0	0	0	0.393876	0	0	0	0	0	0	0	0	0	0	0	0	0.606124	0	0	0	0	0	0	0	0	0	0	0	0	0	0	0	0	0	0
CTAGGCGCCCTATCAG-1_2	0	0	0	0	0	1	0	0	0	0	0	0	0	0	0	0	0	0	0	0	0	0	0	0	0	0	0	0	0	0	0	0	0	0	0	0	0	0	0	0	0	0	0	0	0	0	0	0	0
CTAGGTTCGGACGTGA-1_2	0	0	0.08119342	0	0	0	0	0	0	0	0	0	0	0	0	0	0	0	0	0	0	0	0	0	0	0	0	0	0	0	0.37558016	0	0	0	0	0	0	0	0	0	0	0	0	0	0	0.54322643	0	0	0
CTAGTATTCGGAATTA-1_2	0	0	0.04990431	0	0	0	0	0	0	0.95009569	0	0	0	0	0	0	0	0	0	0	0	0	0	0	0	0	0	0	0	0	0	0	0	0	0	0	0	0	0	0	0	0	0	0	0	0	0	0	0
CTAGTCACGTCTTAAG-1_2	0	0	0.06682525	0	0	0	0	0	0.49740744	0	0	0	0	0	0	0	0	0	0	0	0	0	0	0	0	0	0	0	0	0	0.22966365	0.20610367	0	0	0	0	0	0	0	0	0	0	0	0	0	0	0	0	0
CTAGTGAAGGACAGGA-1_2	0	0	0	0	0	0	0	0	0	0.6120673	0	0.3879327	0	0	0	0	0	0	0	0	0	0	0	0	0	0	0	0	0	0	0	0	0	0	0	0	0	0	0	0	0	0	0	0	0	0	0	0	0
CTAGTTACAACCCGGT-1_2	0	0	0	0	0	0	0	0	0	0	0	0	0	0	0	0	0	0	0	0	0	0	0	0	0	0	0	0	0	0	0	0	0	0	0	0	0	0	0	0	0	0	0	1	0	0	0	0	0
CTAGTTGGGCCCGGTA-1_2	0	0	0.0604991	0	0	0	0	0	0	0	0	0	0	0	0	0	0	0.6129077	0	0	0	0	0	0	0.3265932	0	0	0	0	0	0	0	0	0	0	0	0	0	0	0	0	0	0	0	0	0	0	0	0
CTATAGGCGTTGATGT-1_2	0	0	0.15928563	0	0	0.75535274	0	0	0	0	0	0	0	0	0	0	0	0	0	0	0	0	0	0	0	0	0	0	0	0	0	0	0	0	0	0	0	0	0	0	0	0	0	0	0	0	0	0	0.08536163
CTATCGACGAAATACA-1_2	0	0	0	0	0	0.4586639	0	0	0	0	0	0.2782869	0.2630493	0	0	0	0	0	0	0	0	0	0	0	0	0	0	0	0	0	0	0	0	0	0	0	0	0	0	0	0	0	0	0	0	0	0	0	0
CTATCGGGTCTCAACA-1_2	0	0	0	0	0	0	0	0	0	0	0	0.1831794	0	0	0	0	0	0.8168206	0	0	0	0	0	0	0	0	0	0	0	0	0	0	0	0	0	0	0	0	0	0	0	0	0	0	0	0	0	0	0
CTATGCCCGAATGCAA-1_2	0	0	0.09545958	0	0	0	0	0	0	0	0	0	0	0	0	0	0	0	0	0	0	0	0	0	0	0	0	0	0	0	0	0	0	0	0	0	0	0	0	0	0	0	0	0.90454042	0	0	0	0	0
CTATGTCACTAGCCCA-1_2	0	0	0	0	0	0	0	0	0	0	0	0	0	0	0	0	0	0	0	0	0	0	0	0	1	0	0	0	0	0	0	0	0	0	0	0	0	0	0	0	0	0	0	0	0	0	0	0	0
CTATGTGAGTCACGGC-1_2	0	0	0.1814458	0	0	0	0	0	0	0	0	0	0	0	0	0	0	0	0	0	0	0	0	0	0	0	0	0	0	0	0	0	0	0	0	0.6927894	0	0	0	0	0	0	0	0	0	0	0	0	0.1257648
CTATTTGGTTACGGAT-1_2	0	0	0.2039218	0	0	0	0	0	0	0.5057151	0.2903631	0	0	0	0	0	0	0	0	0	0	0	0	0	0	0	0	0	0	0	0	0	0	0	0	0	0	0	0	0	0	0	0	0	0	0	0	0	0
CTCAAACCACTGCCCG-1_2	0	0	0	0	0	0.7090897	0	0	0	0	0	0.1799215	0	0	0	0	0	0	0	0	0	0	0	0	0	0	0	0	0	0	0	0	0	0	0	0	0	0	0	0	0	0	0	0	0	0	0	0	0.1109888
CTCACATTTACTAAAT-1_2	0	0	0.1307337	0	0	0	0	0	0	0	0	0	0	0	0	0	0	0	0	0	0	0	0	0	0	0	0	0	0	0	0.3603759	0	0	0	0	0	0	0	0	0	0	0	0	0	0	0.5088903	0	0	0
CTCACTGTGATACTTA-1_2	0	0	0.1561253	0	0	0.6091554	0	0	0	0.2347192	0	0	0	0	0	0	0	0	0	0	0	0	0	0	0	0	0	0	0	0	0	0	0	0	0	0	0	0	0	0	0	0	0	0	0	0	0	0	0
CTCACTTGGCTGGTAA-1_2	0	0	0	0	0	0	0	0	0	0	0.6404644	0.3595356	0	0	0	0	0	0	0	0	0	0	0	0	0	0	0	0	0	0	0	0	0	0	0	0	0	0	0	0	0	0	0	0	0	0	0	0	0
CTCAGTCACGACAAAT-1_2	0	0	0	0	0	0	0	0	0	0	0.1214537	0.2028341	0	0	0	0	0	0	0	0.6757122	0	0	0	0	0	0	0	0	0	0	0	0	0	0	0	0	0	0	0	0	0	0	0	0	0	0	0	0	0
CTCATGGCTCACAATC-1_2	0	0	0.2584672	0	0	0	0	0	0	0.4957551	0	0	0	0	0	0	0	0	0	0.1065253	0	0	0	0	0	0	0	0	0	0	0.1392524	0	0	0	0	0	0	0	0	0	0	0	0	0	0	0	0	0	0
CTCATGGTAATTTGCG-1_2	0	0	0	0	0	0	0	0	0	0	0	0.2257378	0	0	0	0	0	0	0	0	0	0	0	0	0.2242366	0	0	0	0	0	0	0	0	0	0	0.5500256	0	0	0	0	0	0	0	0	0	0	0	0	0
CTCATTGCTCTAACAA-1_2	0	0	0.1162612	0	0	0.755138	0	0	0	0.1286008	0	0	0	0	0	0	0	0	0	0	0	0	0	0	0	0	0	0	0	0	0	0	0	0	0	0	0	0	0	0	0	0	0	0	0	0	0	0	0
CTCATTTGATGGGCGG-1_2	0	0	0.08358163	0	0	0	0.10058094	0	0	0	0	0	0	0	0	0	0	0	0	0	0	0	0	0	0.81583742	0	0	0	0	0	0	0	0	0	0	0	0	0	0	0	0	0	0	0	0	0	0	0	0
CTCCCTCCTTTCGATC-1_2	0	0	0	0	0	0.8647632	0	0	0	0	0	0	0	0	0	0	0	0	0	0	0	0	0	0	0	0	0	0	0	0	0	0	0	0	0	0	0	0	0	0	0	0	0	0	0	0	0	0	0.1352368
CTCCGCCCACATGAGG-1_2	0	0	0	0	0	0	0	0	0	0	0	0	0	0	0	0	0	0	0	0	0	0	0	0	0	0	0	0	0	0	0	0	0	0	0	0	0	0	0	0	0	0	0	0.8054626	0	0.1945374	0	0	0
CTCCGGCCTAATATGC-1_2	0	0	0.08430696	0	0	0	0.07453694	0	0	0	0	0	0	0	0	0	0	0	0	0	0	0	0	0	0.79690543	0	0	0	0	0	0	0	0	0	0	0	0	0	0	0	0	0	0.04425067	0	0	0	0	0	0
CTCCTCCAGCTCACAC-1_2	0	0	0.1065475	0	0	0	0	0	0	0	0	0	0	0	0	0	0	0	0	0	0	0	0	0	0	0	0	0	0	0	0.3275584	0	0	0	0	0	0	0	0	0	0	0	0	0	0	0.5658941	0	0	0
CTCGATATTTGCGAGC-1_2	0	0	0.141591	0	0	0	0	0	0	0.2819615	0	0	0	0	0	0	0	0	0	0	0	0	0	0	0	0	0	0	0	0	0	0	0	0	0	0.2251053	0	0	0	0.3513422	0	0	0	0	0	0	0	0	0
CTCGCACCTATATAGT-1_2	0	0	0.1038467	0	0	0	0	0.4340796	0	0	0	0	0	0	0	0	0	0	0	0	0	0	0	0	0.4620737	0	0	0	0	0	0	0	0	0	0	0	0	0	0	0	0	0	0	0	0	0	0	0	0
CTCGCCGAATGTAGGG-1_2	0	0	0.1026883	0	0	0	0	0	0	0	0	0	0	0	0	0	0	0	0	0	0	0	0	0	0	0	0	0	0	0	0.4026273	0	0	0	0	0	0	0	0	0	0	0	0	0.328238	0	0	0.1664465	0	0
CTCGGTACCACTGCTC-1_2	0	0	0.2199181	0	0	0	0	0	0	0	0.1556619	0	0	0	0	0	0	0	0	0	0	0	0	0	0.340947	0	0	0	0	0	0	0	0	0	0	0	0	0	0	0	0	0	0	0	0	0.2834729	0	0	0
CTCGGTTGTCGGCCCT-1_2	0	0	0	0	0	0.6330489	0	0	0	0	0	0	0	0	0	0	0	0	0	0	0	0	0	0	0	0	0	0.3669511	0	0	0	0	0	0	0	0	0	0	0	0	0	0	0	0	0	0	0	0	0
CTCTACACTGGCGATT-1_2	0	0	0	0	0	0.6053104	0	0	0	0	0	0.3946896	0	0	0	0	0	0	0	0	0	0	0	0	0	0	0	0	0	0	0	0	0	0	0	0	0	0	0	0	0	0	0	0	0	0	0	0	0
CTCTCACAATCGATGA-1_2	0	0	0	0	0	0	0	0	0	0.4593804	0	0	0	0	0	0	0	0.5406196	0	0	0	0	0	0	0	0	0	0	0	0	0	0	0	0	0	0	0	0	0	0	0	0	0	0	0	0	0	0	0
CTCTTCTGGAAGTTAG-1_2	0	0	0	0	0	0.2757635	0	0	0	0	0	0.2512405	0	0	0	0	0	0	0	0	0	0	0	0	0	0	0	0	0	0	0	0	0	0	0.472996	0	0	0	0	0	0	0	0	0	0	0	0	0	0
CTGAAAGAGATCCGAC-1_2	0	0	0.1070415	0	0	0	0	0	0	0.3384947	0	0	0	0	0	0	0	0	0	0	0	0	0	0	0.267889	0	0	0	0	0	0	0	0	0	0	0	0	0	0	0	0	0	0.2865748	0	0	0	0	0	0
CTGACTGCGCAGCTCG-1_2	0	0	0.2346627	0	0	0	0	0	0	0.2243379	0	0	0	0	0	0	0	0	0	0	0	0	0	0	0	0	0	0	0	0	0	0	0	0	0	0.265766	0	0	0	0.2752333	0	0	0	0	0	0	0	0	0
CTGCACAACTACATAT-1_2	0	0	0	0	0	0	0	0	0	0.2452405	0.1985235	0.3371971	0	0	0	0	0	0	0	0	0	0	0	0	0	0	0	0	0	0	0	0	0	0	0	0	0	0	0	0	0	0	0.2190389	0	0	0	0	0	0
CTGCACTCCAGTACAG-1_2	0	0	0.1194954	0	0	0	0	0	0	0	0	0	0	0	0	0	0	0	0	0	0	0	0	0	0	0	0	0	0	0	0.4383936	0	0	0	0	0	0	0	0	0	0	0	0	0.2609801	0	0	0.1811309	0	0
CTGCCAAGGTTGGAAG-1_2	0	0	0.07743931	0	0	0	0	0	0	0.53249304	0	0	0	0	0	0	0	0.12654173	0	0	0	0	0	0	0	0	0	0	0	0	0.26352592	0	0	0	0	0	0	0	0	0	0	0	0	0	0	0	0	0	0
CTGCCATGCATCACAT-1_2	0	0	0.1763942	0	0	0	0	0	0	0	0	0	0	0	0	0	0	0.8236058	0	0	0	0	0	0	0	0	0	0	0	0	0	0	0	0	0	0	0	0	0	0	0	0	0	0	0	0	0	0	0
CTGCGGGTGAAATGTT-1_2	0	0	0	0	0	0	0	0	0	0.2471629	0	0.3570557	0	0	0	0	0	0	0	0	0	0	0	0	0	0	0	0	0	0	0	0	0	0	0	0.3957814	0	0	0	0	0	0	0	0	0	0	0	0	0
CTGCGTTACGATATAA-1_2	0	0	0.07342414	0	0	0	0	0	0	0.21120671	0	0	0	0	0	0	0	0	0	0.71536916	0	0	0	0	0	0	0	0	0	0	0	0	0	0	0	0	0	0	0	0	0	0	0	0	0	0	0	0	0
CTGCTTGGCGATAGCT-1_2	0	0	0.1180824	0	0	0	0	0	0	0	0	0	0	0	0	0	0	0	0	0	0	0	0	0	0	0	0	0	0	0	0.4589685	0.2018159	0	0	0	0	0	0	0	0	0	0	0	0	0	0	0.2211332	0	0
CTGGAAATGGATGCTT-1_2	0	0	0	0	0	0	0	0	0	0	0	0	0	0	0	0	0	0.4828024	0	0	0	0	0	0	0.5171976	0	0	0	0	0	0	0	0	0	0	0	0	0	0	0	0	0	0	0	0	0	0	0	0
CTGGAAGACACGGTGG-1_2	0	0	0	0	0	0	0	0	0	0	0	0.1652418	0	0	0	0	0	0	0	0	0	0	0	0	0	0	0	0	0	0	0	0	0	0	0.7638723	0	0	0	0	0	0	0	0	0	0	0	0	0	0.0708859
CTGGCATCCGAATGAG-1_2	0	0	0	0	0	0	0	0	0	0	0	0.20519601	0	0	0	0	0	0	0	0	0	0	0	0	0	0	0	0	0	0	0	0	0	0	0.7017758	0	0	0	0	0	0	0	0.09302819	0	0	0	0	0	0
CTGGCGACATAAGTCC-1_2	0	0	0.05093558	0	0	0	0.0723811	0	0	0.87668332	0	0	0	0	0	0	0	0	0	0	0	0	0	0	0	0	0	0	0	0	0	0	0	0	0	0	0	0	0	0	0	0	0	0	0	0	0	0	0
CTGGCGCACAGGTCTG-1_2	0	0	0	0	0	0	0	0	0	0.4247977	0.3249553	0.250247	0	0	0	0	0	0	0	0	0	0	0	0	0	0	0	0	0	0	0	0	0	0	0	0	0	0	0	0	0	0	0	0	0	0	0	0	0
CTGGCTGATTCATCCT-1_2	0	0	0	0	0	0.4861795	0	0	0	0.283638	0	0.2301825	0	0	0	0	0	0	0	0	0	0	0	0	0	0	0	0	0	0	0	0	0	0	0	0	0	0	0	0	0	0	0	0	0	0	0	0	0
CTGGGATAAATAATGG-1_2	0	0	0	0	0	0	0	0	0	0.2782623	0.5810211	0	0	0	0	0	0	0	0	0	0	0	0	0	0	0	0	0	0	0	0	0	0	0	0	0	0	0	0	0	0	0	0	0	0	0	0	0	0.1407166
CTGGGCCTGCTATATC-1_2	0	0	0	0	0	0	0	0	0	0	0.3673448	0	0	0	0	0	0	0	0	0	0	0	0	0	0	0	0	0	0	0	0.3629574	0	0	0	0	0	0	0	0	0	0	0	0	0	0	0	0	0	0.2696978
CTGGGTAGGCAGTTAA-1_2	0	0	0.0833494	0	0	0	0	0	0	0	0	0	0	0	0	0	0	0	0	0	0	0	0	0	0	0	0	0	0	0	0	0	0	0	0	0	0	0	0	0	0	0	0	0.762404	0	0	0.1542466	0	0
CTGGTAACACATAGAA-1_2	0	0	0	0	0	0	0	0	0	0.3441976	0.4646454	0	0	0	0	0	0	0	0	0	0	0	0	0	0	0	0	0	0	0	0	0	0	0	0	0	0	0	0	0	0	0	0	0	0	0	0	0	0.191157
CTGGTAACGAGCTCTT-1_2	0	0	0	0	0	0	0	0	0	0.21444317	0	0.15781428	0	0	0	0	0	0	0	0	0	0	0	0	0	0	0	0	0	0	0	0	0	0	0.56001271	0	0	0	0	0	0	0	0	0	0	0	0	0	0.06772984
CTGGTCCTAACTTGGC-1_2	0	0	0	0	0	0	0	0	0	0.5698706	0.2083979	0.2217315	0	0	0	0	0	0	0	0	0	0	0	0	0	0	0	0	0	0	0	0	0	0	0	0	0	0	0	0	0	0	0	0	0	0	0	0	0
CTGGTTTCGAGCAAGA-1_2	0	0	0.1779269	0	0	0	0	0	0	0	0	0	0	0	0	0	0	0	0	0	0	0	0	0	0	0	0	0	0	0	0	0	0	0	0	0.3785692	0	0	0	0	0	0	0	0.4435039	0	0	0	0	0
CTGTACTTCTTAGCAT-1_2	0	0	0	0	0	0	0	0	0	0	0	0	0	0	0	0	0	1	0	0	0	0	0	0	0	0	0	0	0	0	0	0	0	0	0	0	0	0	0	0	0	0	0	0	0	0	0	0	0
CTGTAGCCATCTCACT-1_2	0	0	0.12300367	0	0	0	0	0	0	0	0	0	0	0	0	0	0	0	0	0	0	0	0	0	0	0	0	0	0	0	0.38693664	0	0	0	0	0	0	0	0	0	0	0	0	0	0	0.43819264	0	0	0.05186705
CTGTATGGTGTAGAAA-1_2	0	0	0.1062493	0	0	0	0	0	0	0	0	0	0	0	0	0	0	0	0	0.8937507	0	0	0	0	0	0	0	0	0	0	0	0	0	0	0	0	0	0	0	0	0	0	0	0	0	0	0	0	0
CTGTCAAATGGCTCGG-1_2	0	0	0.1104939	0	0	0	0	0	0	0.277442	0	0	0	0	0	0	0	0.6120641	0	0	0	0	0	0	0	0	0	0	0	0	0	0	0	0	0	0	0	0	0	0	0	0	0	0	0	0	0	0	0
CTGTGCAGGGTAGGTC-1_2	0	0	0.1081897	0	0	0	0	0	0.3873608	0	0	0	0	0	0	0	0	0	0	0	0	0	0	0	0	0	0	0	0	0	0.5044495	0	0	0	0	0	0	0	0	0	0	0	0	0	0	0	0	0	0
CTGTGGTCGGGAGATA-1_2	0	0	0.2106993	0	0	0.7893007	0	0	0	0	0	0	0	0	0	0	0	0	0	0	0	0	0	0	0	0	0	0	0	0	0	0	0	0	0	0	0	0	0	0	0	0	0	0	0	0	0	0	0
CTGTTCACTGCCTGTG-1_2	0	0	0.07782294	0	0	0	0	0.35775377	0	0	0	0	0	0	0	0	0	0	0	0	0	0	0	0	0.56442329	0	0	0	0	0	0	0	0	0	0	0	0	0	0	0	0	0	0	0	0	0	0	0	0
CTGTTCATCTCACGGG-1_2	0	0	0.06571133	0	0	0	0	0	0	0.28169796	0	0	0	0	0	0	0	0.65259072	0	0	0	0	0	0	0	0	0	0	0	0	0	0	0	0	0	0	0	0	0	0	0	0	0	0	0	0	0	0	0
CTTAACTTCGAAGTAC-1_2	0	0	0.11594263	0	0	0	0.06772512	0	0	0.62532507	0	0	0	0	0	0	0	0	0	0.19100718	0	0	0	0	0	0	0	0	0	0	0	0	0	0	0	0	0	0	0	0	0	0	0	0	0	0	0	0	0
CTTACACGGTATTCCA-1_2	0	0	0	0	0	0	0	0	0	0	0	0	0	0	0	0	0	1	0	0	0	0	0	0	0	0	0	0	0	0	0	0	0	0	0	0	0	0	0	0	0	0	0	0	0	0	0	0	0
CTTACACTGGGAAATA-1_2	0	0	0.06614705	0	0	0	0.0947431	0	0	0.83910986	0	0	0	0	0	0	0	0	0	0	0	0	0	0	0	0	0	0	0	0	0	0	0	0	0	0	0	0	0	0	0	0	0	0	0	0	0	0	0
CTTAGCCTTCCACATG-1_2	0	0	0.07873943	0	0	0	0	0	0	0.41430018	0	0	0	0	0	0	0	0.27257464	0	0	0	0	0	0	0	0	0	0	0	0	0.23438575	0	0	0	0	0	0	0	0	0	0	0	0	0	0	0	0	0	0
CTTAGTGTAGTAGCAT-1_2	0	0	0.2105532	0	0	0.4067926	0	0	0	0	0	0	0	0	0	0	0	0	0	0	0	0	0	0	0	0	0	0	0	0	0.1916473	0	0	0	0	0	0	0	0	0	0	0	0	0	0	0	0	0	0.1910069
CTTCAACTCCACTTGG-1_2	0	0	0	0	0	0	0	0	0	0.1855886	0.349639	0.1762369	0	0	0	0	0	0	0	0	0	0	0	0	0	0	0	0	0	0	0	0	0	0	0	0.2885354	0	0	0	0	0	0	0	0	0	0	0	0	0
CTTCATAGCTCAAGAA-1_2	0	0	0.05739511	0	0	0	0	0	0	0.31607728	0	0	0	0	0	0	0	0.33083453	0	0	0	0	0	0	0	0	0	0	0	0	0.29569307	0	0	0	0	0	0	0	0	0	0	0	0	0	0	0	0	0	0
CTTCCGCTCCGTGAAG-1_2	0	0	0.09669247	0	0	0	0	0	0	0	0	0	0	0	0	0	0	0	0	0	0	0	0	0	0	0	0	0	0	0	0.37857179	0	0	0	0	0	0	0	0	0	0	0	0	0.34463447	0	0.18010128	0	0	0
CTTCGTAGATAGGTGA-1_2	0	0	0.1765324	0	0	0	0	0	0	0	0	0	0	0	0	0	0	0	0	0	0	0	0	0	0	0	0	0	0	0	0.4410568	0.3824108	0	0	0	0	0	0	0	0	0	0	0	0	0	0	0	0	0
CTTCTATTAATGCTAG-1_2	0	0	0.09777936	0	0	0	0	0	0	0	0	0	0	0	0	0	0	0	0	0	0	0	0	0	0	0	0	0	0	0	0	0	0	0	0	0	0	0	0	0	0	0	0	0.90222064	0	0	0	0	0
CTTCTTACGTCGTATA-1_2	0	0	0.06310999	0	0	0	0	0	0	0.93689001	0	0	0	0	0	0	0	0	0	0	0	0	0	0	0	0	0	0	0	0	0	0	0	0	0	0	0	0	0	0	0	0	0	0	0	0	0	0	0
CTTGACCCGAAAGATA-1_2	0	0	0.06299532	0	0	0	0	0	0	0.93700468	0	0	0	0	0	0	0	0	0	0	0	0	0	0	0	0	0	0	0	0	0	0	0	0	0	0	0	0	0	0	0	0	0	0	0	0	0	0	0
CTTGAGTTAGGGTAAT-1_2	0	0	0	0	0	0	0	0	0	0.1904588	0.6150097	0.1945315	0	0	0	0	0	0	0	0	0	0	0	0	0	0	0	0	0	0	0	0	0	0	0	0	0	0	0	0	0	0	0	0	0	0	0	0	0
CTTGCAACCGCCTCCT-1_2	0	0	0	0	0	0	0	0	0	0.2303467	0.5283643	0.241289	0	0	0	0	0	0	0	0	0	0	0	0	0	0	0	0	0	0	0	0	0	0	0	0	0	0	0	0	0	0	0	0	0	0	0	0	0
CTTGTACTTGTTGACT-1_2	0	0	0.06812474	0	0	0	0.10354647	0	0	0.70503921	0	0	0	0	0	0	0	0	0	0	0	0	0	0	0	0	0	0	0	0	0.12328957	0	0	0	0	0	0	0	0	0	0	0	0	0	0	0	0	0	0
CTTGTGCTCACCGATT-1_2	0	0	0.1091713	0	0	0	0	0	0	0	0	0	0	0	0	0	0	0	0	0.8908287	0	0	0	0	0	0	0	0	0	0	0	0	0	0	0	0	0	0	0	0	0	0	0	0	0	0	0	0	0
CTTGTTGCTGAGTCAA-1_2	0	0	0.2049475	0	0	0	0	0	0	0.2248795	0.570173	0	0	0	0	0	0	0	0	0	0	0	0	0	0	0	0	0	0	0	0	0	0	0	0	0	0	0	0	0	0	0	0	0	0	0	0	0	0
CTTGTTTATGTAGCCA-1_2	0	0	0.225492	0	0	0.4677269	0	0	0	0	0	0	0	0	0	0	0	0	0	0	0	0	0	0	0	0	0	0	0	0	0.1372206	0	0	0	0	0	0	0	0	0.1695606	0	0	0	0	0	0	0	0	0
CTTTAACTTTCAAAGG-1_2	0	0	0.08534255	0	0	0	0	0.44419196	0	0	0	0	0	0	0	0	0	0	0	0	0	0	0	0	0.47046549	0	0	0	0	0	0	0	0	0	0	0	0	0	0	0	0	0	0	0	0	0	0	0	0
CTTTAATATTGGTCGA-1_2	0	0	0	0	0	0	0	0	0	0	0	0.1973453	0	0	0	0	0	0	0	0	0	0	0	0	0	0	0	0	0	0	0	0	0	0	0	0	0	0	0	0	0	0	0	0.8026547	0	0	0	0	0
CTTTACCGAATAGTAG-1_2	0	0	0	0	0	0	0	0	0	0	0	0	0	0	0	0	0	0	0	0	0	0	0	0	0	0	0	0	0	0	0	0	0	0	0.6723652	0	0	0	0	0	0	0	0.1941105	0	0	0	0	0	0.1335243
CTTTAGGAACACTGTT-1_2	0	0	0.1598549	0	0	0	0	0	0	0.4588275	0.3813176	0	0	0	0	0	0	0	0	0	0	0	0	0	0	0	0	0	0	0	0	0	0	0	0	0	0	0	0	0	0	0	0	0	0	0	0	0	0
CTTTAGTGCTATTATT-1_2	0	0	0	0	0	0	0	0	0	0.4168867	0	0	0	0	0	0	0	0.5831133	0	0	0	0	0	0	0	0	0	0	0	0	0	0	0	0	0	0	0	0	0	0	0	0	0	0	0	0	0	0	0
CTTTCTGTGCGGGCTT-1_2	0	0	0.07315798	0	0	0	0	0	0	0	0	0	0	0	0	0	0	0	0	0	0	0	0	0	0	0	0	0	0	0	0.21786106	0	0	0	0	0	0	0	0	0	0	0	0	0.70898096	0	0	0	0	0
CTTTGGCTTTAGTAAA-1_2	0	0	0.2713723	0	0	0	0	0	0	0	0.2100521	0	0	0	0	0	0	0	0	0	0	0	0	0	0.5185756	0	0	0	0	0	0	0	0	0	0	0	0	0	0	0	0	0	0	0	0	0	0	0	0
CTTTGGGATTGTTGCA-1_2	0	0	0.34011	0	0	0	0	0	0	0	0.3530469	0	0	0	0	0	0	0	0	0	0	0	0	0	0	0	0	0	0	0	0.3068432	0	0	0	0	0	0	0	0	0	0	0	0	0	0	0	0	0	0
GAAACAGATGACCACC-1_2	0	0	0	0	0	0	0	0	0	0.1836365	0.6629914	0	0	0	0	0	0	0	0	0	0	0	0	0	0	0	0	0	0	0	0	0	0	0	0	0	0	0	0	0	0	0	0	0	0	0	0	0	0.1533721
GAAACAGCCATGCAGT-1_2	0	0	0.04765403	0	0	0	0	0	0	0.83716016	0	0	0	0	0	0	0	0	0	0	0	0	0	0	0	0	0	0	0	0	0.11518581	0	0	0	0	0	0	0	0	0	0	0	0	0	0	0	0	0	0
GAAACCTATACAAATG-1_2	0	0	0.08949807	0	0	0	0	0	0	0	0	0	0	0	0	0	0	0	0	0	0	0	0	0	0	0	0	0	0	0	0.51860225	0	0	0	0	0	0	0	0	0	0	0	0	0	0	0.39189968	0	0	0
GAAACTCGTGCGATGC-1_2	0	0	0	0	0	0	0	0	0	0	0	0.2045486	0	0	0	0	0	0	0	0	0	0	0	0	0	0	0	0	0	0	0	0	0	0	0.7954514	0	0	0	0	0	0	0	0	0	0	0	0	0	0
GAAAGCCCTTTGGACC-1_2	0	0	0.1399786	0	0	0.57693658	0	0	0	0.1878954	0	0	0	0	0	0	0	0	0	0	0	0	0	0	0	0	0	0	0	0	0	0	0	0	0	0	0	0	0	0	0	0	0	0	0	0	0	0	0.09518942
GAAAGTGACTAACTGC-1_2	0	0	0.1224781	0	0	0	0	0	0	0.2535583	0	0	0	0	0	0	0	0.6239637	0	0	0	0	0	0	0	0	0	0	0	0	0	0	0	0	0	0	0	0	0	0	0	0	0	0	0	0	0	0	0
GAAATATCACCATCAG-1_2	0	0	0	0	0	0	0	0	0	0.1713432	0	0.3393825	0	0	0	0	0	0	0	0	0	0	0	0	0	0	0	0	0	0	0	0	0	0	0	0.4892743	0	0	0	0	0	0	0	0	0	0	0	0	0
GAAATCGCGCGCAACT-1_2	0	0	0.11478425	0	0	0	0	0	0	0	0	0	0	0	0	0	0	0	0	0	0	0	0	0	0.70347561	0	0	0	0	0	0	0	0	0	0	0	0	0	0	0	0	0	0.09200415	0	0	0	0	0	0.08973599
GAAATGGCGGTGTTAG-1_2	0	0	0	0	0	0	0	0	0	0	0	0	0	0	0	0	0	1	0	0	0	0	0	0	0	0	0	0	0	0	0	0	0	0	0	0	0	0	0	0	0	0	0	0	0	0	0	0	0
GAAATTGTCTCTATAA-1_2	0	0	0	0	0	0	0	0	0.6260387	0.3739613	0	0	0	0	0	0	0	0	0	0	0	0	0	0	0	0	0	0	0	0	0	0	0	0	0	0	0	0	0	0	0	0	0	0	0	0	0	0	0
GAACACACATCAACCA-1_2	0	0	0.0636549	0	0	0	0.1125521	0	0	0.6904874	0	0	0	0	0	0	0	0	0	0	0	0	0	0	0	0	0	0	0	0	0.1333056	0	0	0	0	0	0	0	0	0	0	0	0	0	0	0	0	0	0
GAACAGATTACTAAAT-1_2	0	0	0.0778738	0	0	0	0	0	0	0	0	0	0	0	0	0	0	0	0	0	0	0	0	0	0	0	0	0	0	0	0.4082235	0	0	0	0	0	0	0	0	0	0	0	0	0	0	0.5139027	0	0	0
GAACCCTCTGTGTTCT-1_2	0	0	0.09687229	0	0	0	0.05799857	0	0	0	0	0	0	0	0	0	0	0	0	0	0	0	0	0	0	0	0	0	0	0	0.43147079	0	0	0	0	0	0	0	0	0	0	0	0	0	0	0.41365835	0	0	0
GAACCTTTAACGATCC-1_2	0	0	0.1591348	0	0	0	0	0	0	0.1797976	0	0	0	0	0	0	0	0	0	0	0	0	0	0	0	0	0	0	0	0	0	0	0	0	0	0.4363013	0	0	0	0.2247663	0	0	0	0	0	0	0	0	0
GAACGACCGAATGATA-1_2	0	0	0.11181647	0	0	0	0.08546349	0	0	0	0	0	0	0	0	0	0	0	0	0	0	0	0	0	0.7550405	0	0	0	0	0	0	0	0	0	0	0	0	0	0	0	0	0	0.04767954	0	0	0	0	0	0
GAACGTCTCATGGTCG-1_2	0	0	0.08038708	0	0	0	0	0	0	0	0	0	0	0	0	0	0	0	0	0.60358436	0	0	0	0	0	0	0	0	0	0	0.31602856	0	0	0	0	0	0	0	0	0	0	0	0	0	0	0	0	0	0
GAAGAAACGATATTGT-1_2	0	0	0.1709945	0	0	0.5072638	0	0	0	0.177325	0	0	0	0	0	0	0	0	0	0	0	0	0	0	0	0	0	0	0	0	0	0	0	0	0	0	0	0	0	0	0	0	0	0	0	0	0	0	0.1444166
GAAGAACGGTGCAGGT-1_2	0	0	0.08005021	0	0	0	0	0	0	0.7498901	0	0	0	0	0	0	0	0	0	0	0	0	0	0	0	0	0	0	0	0	0.17005969	0	0	0	0	0	0	0	0	0	0	0	0	0	0	0	0	0	0
GAAGCCACTGATTATG-1_2	0	0	0.1780517	0	0	0.5557194	0	0	0	0	0	0	0	0	0	0	0	0	0	0	0	0	0	0	0	0	0	0	0	0	0.1120009	0	0	0	0	0	0	0	0	0.154228	0	0	0	0	0	0	0	0	0
GAAGCTCGGACCCGTC-1_2	0	0	0	0	0	0	0	0	0	0	0	0.3936999	0	0	0	0	0	0	0	0	0	0	0	0	0	0	0	0	0	0	0	0	0	0	0	0.6063001	0	0	0	0	0	0	0	0	0	0	0	0	0
GAAGCTTGCTGACCGC-1_2	0	0	0	0	0	0	0	0	0	0	0	0.1964353	0	0	0	0	0	0	0	0.8035647	0	0	0	0	0	0	0	0	0	0	0	0	0	0	0	0	0	0	0	0	0	0	0	0	0	0	0	0	0
GAAGGAGTCGAGTGCG-1_2	0	0	0.1764911	0	0	0.5380637	0	0	0	0.2854452	0	0	0	0	0	0	0	0	0	0	0	0	0	0	0	0	0	0	0	0	0	0	0	0	0	0	0	0	0	0	0	0	0	0	0	0	0	0	0
GAAGTCTCCCTAGCGA-1_2	0	0	0	0	0	0	0	0	0	0.2757813	0.4592104	0.2650084	0	0	0	0	0	0	0	0	0	0	0	0	0	0	0	0	0	0	0	0	0	0	0	0	0	0	0	0	0	0	0	0	0	0	0	0	0
GAAGTGATTTATCGTG-1_2	0	0	0.2232375	0	0	0	0	0	0	0	0	0	0	0	0	0	0	0.7767625	0	0	0	0	0	0	0	0	0	0	0	0	0	0	0	0	0	0	0	0	0	0	0	0	0	0	0	0	0	0	0
GAAGTGCTGGATAGCT-1_2	0	0	0.11279016	0	0	0	0	0	0	0.6482522	0	0	0	0	0	0	0	0	0	0.19265142	0	0	0	0	0	0	0	0	0	0	0	0	0	0	0	0	0	0	0	0	0	0	0	0	0	0	0	0	0.04630622
GAAGTTTCCACTCAAT-1_2	0	0	0.2348599	0	0	0	0	0	0	0	0.2257632	0	0	0	0	0	0	0	0	0	0	0	0	0	0	0	0	0	0	0	0	0.5393769	0	0	0	0	0	0	0	0	0	0	0	0	0	0	0	0	0
GAATAGACGCGACCCA-1_2	0	0	0	0	0	0	0	0	0	0	0	0.2858792	0	0	0	0	0	0	0	0	0	0	0	0	0	0	0	0	0	0	0	0	0	0	0.608228	0	0	0	0	0	0	0	0	0	0	0	0	0	0.1058927
GAATAGTGCTCGATTA-1_2	0	0	0.1490272	0	0	0.8509728	0	0	0	0	0	0	0	0	0	0	0	0	0	0	0	0	0	0	0	0	0	0	0	0	0	0	0	0	0	0	0	0	0	0	0	0	0	0	0	0	0	0	0
GAATATTCGGAGTCCC-1_2	0	0	0.07134488	0	0	0	0	0	0	0.82805182	0	0	0	0	0	0	0	0	0	0.10060329	0	0	0	0	0	0	0	0	0	0	0	0	0	0	0	0	0	0	0	0	0	0	0	0	0	0	0	0	0
GAATCGACATGGTCAC-1_2	0	0	0.09932858	0	0	0	0	0	0	0.42169805	0	0	0	0	0	0	0	0.47897337	0	0	0	0	0	0	0	0	0	0	0	0	0	0	0	0	0	0	0	0	0	0	0	0	0	0	0	0	0	0	0
GAATCGCCGGACACGG-1_2	0	0	0.1360491	0	0	0	0	0	0	0.6729914	0	0	0	0	0	0	0	0	0	0.1909596	0	0	0	0	0	0	0	0	0	0	0	0	0	0	0	0	0	0	0	0	0	0	0	0	0	0	0	0	0
GAATCTGAACATTCTC-1_2	0	0	0.1080183	0	0	0	0	0	0	0	0	0	0	0	0	0	0	0.4278563	0	0	0	0	0	0	0	0	0	0	0	0	0.4641254	0	0	0	0	0	0	0	0	0	0	0	0	0	0	0	0	0	0
GAATGCGAATCGGTTC-1_2	0	0	0.1971657	0	0	0	0	0	0	0	0	0	0	0	0	0	0	0	0	0	0	0	0	0	0	0	0	0	0	0	0.4418165	0	0	0	0	0	0	0	0	0	0	0	0	0	0	0	0.3610178	0	0
GAATGTATGGCAGGTC-1_2	0.2110234	0	0.2801654	0	0	0	0	0	0	0	0.1992527	0	0	0	0	0	0	0	0	0.3095585	0	0	0	0	0	0	0	0	0	0	0	0	0	0	0	0	0	0	0	0	0	0	0	0	0	0	0	0	0
GAATGTGGTCCGGATT-1_2	0	0	0.07910894	0	0	0	0	0	0	0	0	0	0	0	0	0	0	0	0	0	0	0	0	0	0	0	0	0	0	0	0	0	0	0	0	0	0	0	0	0	0	0	0	0.57704327	0	0	0.34384779	0	0
GAATGTTGGGTAATCT-1_2	0	0	0.22406734	0	0	0	0	0.15284276	0	0	0	0	0	0	0	0	0	0	0	0	0	0	0	0	0.56392634	0	0	0	0	0	0	0	0	0	0	0	0	0	0	0	0	0	0	0	0	0	0	0	0.05916357
GAATTATAGTGAAAGG-1_2	0	0	0	0	0	0	0	0	0	0	0	0	0	0	0	0	0	0.5321722	0	0	0	0	0	0	0	0	0	0	0	0	0.4678278	0	0	0	0	0	0	0	0	0	0	0	0	0	0	0	0	0	0
GAATTTCTCGCTGCAG-1_2	0	0	0.104558	0	0	0	0	0	0	0	0	0	0	0	0	0	0	0	0	0.895442	0	0	0	0	0	0	0	0	0	0	0	0	0	0	0	0	0	0	0	0	0	0	0	0	0	0	0	0	0
GACAACGACCATTGAA-1_2	0	0	0.1335611	0	0	0	0	0	0	0.5512459	0	0	0	0	0	0	0	0	0	0	0	0	0	0	0	0	0	0	0	0	0.3151929	0	0	0	0	0	0	0	0	0	0	0	0	0	0	0	0	0	0
GACAACGCAGCTTACG-1_2	0	0	0.163002	0	0	0	0	0	0	0.3754685	0	0	0	0	0	0	0	0	0	0	0	0	0	0	0.1852339	0	0	0	0	0	0	0	0	0	0	0	0	0	0	0	0	0	0.2762955	0	0	0	0	0	0
GACACAAGGGAAGAAA-1_2	0	0	0.07608805	0	0	0	0	0	0	0.25037669	0	0	0	0	0	0	0	0.67353526	0	0	0	0	0	0	0	0	0	0	0	0	0	0	0	0	0	0	0	0	0	0	0	0	0	0	0	0	0	0	0
GACACTGAGTTCAGTG-1_2	0	0	0.1113139	0	0	0	0	0	0	0	0	0	0	0	0	0	0	0	0	0	0	0	0	0	0	0	0	0	0	0	0.5582056	0	0	0	0	0	0	0	0	0	0	0	0	0	0	0.3304805	0	0	0
GACAGCCAGACCTGAC-1_2	0	0	0.1654669	0	0	0	0	0	0	0.401062	0.3036258	0	0	0	0	0	0	0	0	0	0	0	0	0	0	0	0	0	0	0	0	0	0	0	0	0	0	0	0	0	0	0	0	0	0	0	0	0	0.1298452
GACAGGCACACACTAT-1_2	0	0	0	0	0	0	0	0	0	0.2186568	0	0.3196621	0	0	0	0	0	0	0	0	0	0	0	0	0	0	0	0	0	0	0	0	0	0	0	0.4616811	0	0	0	0	0	0	0	0	0	0	0	0	0
GACATCCGTCGAACTG-1_2	0	0	0.1740823	0	0	0.5091107	0	0	0	0	0	0	0.1694549	0	0	0	0	0	0	0	0	0	0	0	0	0	0	0	0	0	0.1473521	0	0	0	0	0	0	0	0	0	0	0	0	0	0	0	0	0	0
GACCAGAGCCCTGTAG-1_2	0	0	0	0	0	0	0	0	0	0	0	0	0	0	0	0	0	1	0	0	0	0	0	0	0	0	0	0	0	0	0	0	0	0	0	0	0	0	0	0	0	0	0	0	0	0	0	0	0
GACCCGTCGCCGGCTA-1_2	0	0	0.07107466	0	0	0	0	0	0	0.92892534	0	0	0	0	0	0	0	0	0	0	0	0	0	0	0	0	0	0	0	0	0	0	0	0	0	0	0	0	0	0	0	0	0	0	0	0	0	0	0
GACCGACTGAAGCGTC-1_2	0	0	0	0	0	0	0	0	0	0	0	0.3278467	0	0	0	0	0	0	0	0	0	0	0	0	0	0	0	0	0	0	0	0	0	0	0.6721533	0	0	0	0	0	0	0	0	0	0	0	0	0	0
GACCGTCAGGTCGTGA-1_2	0	0	0.08237783	0	0	0	0	0	0	0.91762217	0	0	0	0	0	0	0	0	0	0	0	0	0	0	0	0	0	0	0	0	0	0	0	0	0	0	0	0	0	0	0	0	0	0	0	0	0	0	0
GACCGTGCTGACGGTG-1_2	0	0	0	0	0	0	0	0	0	0.343492	0	0	0	0	0	0	0	0	0	0	0	0	0	0	0	0	0	0	0	0	0	0	0	0	0	0	0	0	0	0	0	0	0	0	0	0.656508	0	0	0
GACGACGATCCGCGTT-1_2	0	0	0	0	0	0	0	0	0	0	0	0	0	0	0	0	0	0	0	0	0	0	0	0	0	0	0	0	0	0	0	0	0	0	0	0	0	0	0	0	0	0	0	1	0	0	0	0	0
GACGCTTGCTTCTAAA-1_2	0	0	0.11217746	0	0	0	0	0	0	0	0.79038131	0	0	0	0	0	0	0	0	0	0	0	0	0	0	0	0	0	0	0	0	0	0	0	0	0	0	0	0	0	0	0	0	0	0	0	0	0	0.09744123
GACGGGTTGGCCCGTA-1_2	0	0	0.1068595	0	0	0	0	0	0	0	0	0	0	0	0	0	0	0	0	0	0	0	0	0	0	0	0	0	0	0	0.3907005	0	0	0	0	0	0	0	0	0	0	0	0	0	0	0.50244	0	0	0
GACGGTCAATAGAAGC-1_2	0	0	0	0	0	0	0	0	0	0.2325602	0	0.3802584	0	0	0	0	0	0	0	0	0	0	0	0	0	0	0	0	0	0	0	0	0	0	0	0.3871813	0	0	0	0	0	0	0	0	0	0	0	0	0
GACGTGTAGGGATTAT-1_2	0	0	0	0	0	0	0	0	0	0	0	0	0	0	0	0	0	0	0	1	0	0	0	0	0	0	0	0	0	0	0	0	0	0	0	0	0	0	0	0	0	0	0	0	0	0	0	0	0
GACTAAGATCATGCAC-1_2	0	0	0.2070631	0	0	0	0	0	0	0	0	0	0	0	0	0	0	0	0	0	0	0	0	0	0.6927696	0	0	0	0	0	0	0	0	0	0	0	0	0	0	0	0	0	0	0	0	0	0	0	0.1001673
GACTAAGTAGGCTCAC-1_2	0	0	0	0	0	0	0	0	0	1	0	0	0	0	0	0	0	0	0	0	0	0	0	0	0	0	0	0	0	0	0	0	0	0	0	0	0	0	0	0	0	0	0	0	0	0	0	0	0
GACTACAAAGCGGTGG-1_2	0	0	0.1325884	0	0	0.8674116	0	0	0	0	0	0	0	0	0	0	0	0	0	0	0	0	0	0	0	0	0	0	0	0	0	0	0	0	0	0	0	0	0	0	0	0	0	0	0	0	0	0	0
GACTCGCGGGAATGAC-1_2	0	0	0.1678203	0	0	0	0	0	0	0.1938971	0.1466062	0	0	0	0	0	0	0	0	0.4916764	0	0	0	0	0	0	0	0	0	0	0	0	0	0	0	0	0	0	0	0	0	0	0	0	0	0	0	0	0
GACTGCAAATCGAGCT-1_2	0	0	0.19448167	0	0	0	0	0	0	0	0.37540407	0	0	0	0	0	0	0	0	0	0	0	0	0	0	0	0	0	0	0	0.34404115	0	0	0	0	0	0	0	0	0	0	0	0	0	0	0	0	0	0.08607311
GAGACTGATGGGTAGA-1_2	0	0	0	0	0	0	0	0	0	0	0	0	0	0	0	0	0	0	0	0	0	0	0	0	0	0	0	0	0	0	1	0	0	0	0	0	0	0	0	0	0	0	0	0	0	0	0	0	0
GAGAGGGCGCGAGGTT-1_2	0	0	0	0	0	0	0	0	0	0.201844	0.5590065	0.2391495	0	0	0	0	0	0	0	0	0	0	0	0	0	0	0	0	0	0	0	0	0	0	0	0	0	0	0	0	0	0	0	0	0	0	0	0	0
GAGAGGTGCATTCTGG-1_2	0	0	0	0	0	0	0	0	0	0.2923555	0	0.2358273	0	0	0	0	0	0	0	0	0	0	0	0	0	0	0	0	0	0	0	0	0	0	0.349124	0	0	0	0	0	0	0	0	0	0	0	0	0	0.1226932
GAGATCTGCTTGGCAT-1_2	0	0	0.2298835	0	0	0	0	0	0	0	0	0	0	0	0	0	0	0.7701165	0	0	0	0	0	0	0	0	0	0	0	0	0	0	0	0	0	0	0	0	0	0	0	0	0	0	0	0	0	0	0
GAGATCTGTCACTCCG-1_2	0	0	0.1145815	0	0	0	0	0	0	0.2398057	0	0	0	0	0	0	0	0.6456128	0	0	0	0	0	0	0	0	0	0	0	0	0	0	0	0	0	0	0	0	0	0	0	0	0	0	0	0	0	0	0
GAGATGGGAGTCGACA-1_2	0	0	0	0	0	0	0	0	0	0.4775942	0	0	0	0	0	0	0	0	0	0	0	0	0	0	0	0	0	0	0	0	0	0	0	0	0	0	0	0	0	0	0	0	0	0.5224058	0	0	0	0	0
GAGCACCTGTGTCCAG-1_2	0	0	0	0	0	0.65098001	0.07275325	0	0	0.13797192	0	0.13829482	0	0	0	0	0	0	0	0	0	0	0	0	0	0	0	0	0	0	0	0	0	0	0	0	0	0	0	0	0	0	0	0	0	0	0	0	0
GAGCATCATCCCTGGG-1_2	0	0	0.1219502	0	0	0	0	0	0	0.6024605	0	0	0	0	0	0	0	0	0	0.2755893	0	0	0	0	0	0	0	0	0	0	0	0	0	0	0	0	0	0	0	0	0	0	0	0	0	0	0	0	0
GAGCCACGGTAGTAGG-1_2	0	0	0	0	0	0	0	0	0	1	0	0	0	0	0	0	0	0	0	0	0	0	0	0	0	0	0	0	0	0	0	0	0	0	0	0	0	0	0	0	0	0	0	0	0	0	0	0	0
GAGCCAGCTACCTGTG-1_2	0	0	0.1732199	0	0	0.8267801	0	0	0	0	0	0	0	0	0	0	0	0	0	0	0	0	0	0	0	0	0	0	0	0	0	0	0	0	0	0	0	0	0	0	0	0	0	0	0	0	0	0	0
GAGCGAGGGAGTACCG-1_2	0	0	0.04793737	0	0	0	0	0	0	0.95206263	0	0	0	0	0	0	0	0	0	0	0	0	0	0	0	0	0	0	0	0	0	0	0	0	0	0	0	0	0	0	0	0	0	0	0	0	0	0	0
GAGCGCGCACGAGTAG-1_2	0	0	0.1321992	0	0	0.7289768	0	0	0	0.138824	0	0	0	0	0	0	0	0	0	0	0	0	0	0	0	0	0	0	0	0	0	0	0	0	0	0	0	0	0	0	0	0	0	0	0	0	0	0	0
GAGCTAAGGGCATATC-1_2	0	0	0.09063642	0	0	0	0	0	0	0	0	0	0	0	0	0	0	0.37082693	0	0.20377792	0	0	0	0	0	0	0	0	0	0	0.33475873	0	0	0	0	0	0	0	0	0	0	0	0	0	0	0	0	0	0
GAGCTCTCGGACCTAA-1_2	0	0	0.2602817	0	0	0	0	0	0	0.1949694	0.1447009	0	0	0	0	0	0	0	0	0.400048	0	0	0	0	0	0	0	0	0	0	0	0	0	0	0	0	0	0	0	0	0	0	0	0	0	0	0	0	0
GAGGAATGGAGAGGTT-1_2	0	0	0	0	0	0	0	0	0	0	0	0.08409685	0	0	0	0	0	0.31553353	0	0.38566819	0	0	0	0	0	0	0	0	0	0	0.21470143	0	0	0	0	0	0	0	0	0	0	0	0	0	0	0	0	0	0
GAGGCCCGACTCCGCA-1_2	0	0	0.1753171	0	0	0.5135632	0	0	0	0.3111197	0	0	0	0	0	0	0	0	0	0	0	0	0	0	0	0	0	0	0	0	0	0	0	0	0	0	0	0	0	0	0	0	0	0	0	0	0	0	0
GAGGCTATCAAAGTCG-1_2	0	0	0	0	0	0	0	0	0	0.1483763	0.4819254	0.3696983	0	0	0	0	0	0	0	0	0	0	0	0	0	0	0	0	0	0	0	0	0	0	0	0	0	0	0	0	0	0	0	0	0	0	0	0	0
GAGGGAGTCAGATCGC-1_2	0.7976213	0	0	0	0	0	0	0	0	0	0	0	0	0	0	0	0	0	0	0	0	0	0	0	0	0	0	0	0	0	0.2023787	0	0	0	0	0	0	0	0	0	0	0	0	0	0	0	0	0	0
GAGGGCGCAGCTCTGC-1_2	0	0	0.06596956	0	0	0	0	0	0	0.17320423	0	0	0	0	0	0	0	0.57258912	0	0	0	0	0	0	0	0	0	0	0	0	0.18823709	0	0	0	0	0	0	0	0	0	0	0	0	0	0	0	0	0	0
GAGTACGGGTATACAA-1_2	0	0	0.04958422	0	0	0	0	0	0	0.95041578	0	0	0	0	0	0	0	0	0	0	0	0	0	0	0	0	0	0	0	0	0	0	0	0	0	0	0	0	0	0	0	0	0	0	0	0	0	0	0
GAGTAGATACTAGTTG-1_2	0	0	0.1177311	0	0	0	0	0	0	0	0	0	0	0	0	0	0	0	0	0	0	0	0	0	0	0	0	0	0	0	0.5109964	0	0	0	0	0	0	0	0	0	0	0	0	0.1734674	0	0.1978051	0	0	0
GAGTATGCCCGCCTTG-1_2	0	0	0.2086957	0	0	0	0	0	0	0	0	0	0	0	0	0	0	0	0	0	0	0	0	0	0	0	0	0	0	0	0	0	0	0	0	0	0	0	0	0	0	0	0	0.7913043	0	0	0	0	0
GAGTATGCGCGTGCAT-1_2	0	0	0.3725315	0	0	0	0	0	0	0	0.3665843	0	0	0	0	0	0	0	0	0	0	0	0	0	0	0	0	0	0	0	0.2608842	0	0	0	0	0	0	0	0	0	0	0	0	0	0	0	0	0	0
GAGTCAGACCAGAATC-1_2	0	0	0.08944717	0	0	0	0	0	0	0	0	0	0	0	0	0	0	0	0	0	0	0	0	0	0	0	0	0	0	0	0.46890918	0	0	0	0	0	0	0	0	0	0	0	0	0	0	0.44164365	0	0	0
GAGTGTGCGGTACCCA-1_2	0	0	0	0	0	0	0	0	0	0.2343628	0.3601917	0	0	0	0	0	0	0	0	0	0	0	0	0	0	0	0	0	0	0	0.2308493	0	0	0	0	0	0	0	0	0	0	0	0	0	0	0	0	0	0.1745962
GAGTTGATGGCAATTT-1_2	0	0	0.1792561	0	0	0	0	0	0	0	0	0	0	0	0	0	0	0	0	0	0	0	0	0	0	0	0	0	0	0	0	0	0	0	0	0.4765273	0	0	0	0.3442166	0	0	0	0	0	0	0	0	0
GATAAATCGGTGGATG-1_2	0	0	0.04398832	0	0	0	0	0	0	0.95601168	0	0	0	0	0	0	0	0	0	0	0	0	0	0	0	0	0	0	0	0	0	0	0	0	0	0	0	0	0	0	0	0	0	0	0	0	0	0	0
GATAACTCGCACTGTG-1_2	0	0	0.194208	0	0	0	0	0	0	0.2915617	0.5142304	0	0	0	0	0	0	0	0	0	0	0	0	0	0	0	0	0	0	0	0	0	0	0	0	0	0	0	0	0	0	0	0	0	0	0	0	0	0
GATATCTCATGCAATA-1_2	0	0	0	0	0	0	0	0	0	1	0	0	0	0	0	0	0	0	0	0	0	0	0	0	0	0	0	0	0	0	0	0	0	0	0	0	0	0	0	0	0	0	0	0	0	0	0	0	0
GATATGAGACACTAAC-1_2	0	0	0.2287613	0	0	0	0	0	0	0.213322	0.5579167	0	0	0	0	0	0	0	0	0	0	0	0	0	0	0	0	0	0	0	0	0	0	0	0	0	0	0	0	0	0	0	0	0	0	0	0	0	0
GATATGCGGTAGCCAA-1_2	0	0	0.08595211	0	0	0	0.06660001	0	0	0	0	0	0	0	0	0	0	0	0	0.84744787	0	0	0	0	0	0	0	0	0	0	0	0	0	0	0	0	0	0	0	0	0	0	0	0	0	0	0	0	0
GATATTGAGATTGGCG-1_2	0	0	0.1569866	0	0	0	0	0	0	0	0	0	0	0	0	0	0	0	0	0	0	0	0	0	0.1904368	0	0	0	0	0	0	0	0	0	0	0.2600951	0	0	0	0.3924815	0	0	0	0	0	0	0	0	0
GATATTTCCTACATGG-1_2	0	0	0.08406097	0	0	0	0	0	0	0.33098908	0	0	0	0	0	0	0	0	0	0.58494995	0	0	0	0	0	0	0	0	0	0	0	0	0	0	0	0	0	0	0	0	0	0	0	0	0	0	0	0	0
GATCAACATAAAGGGA-1_2	0	0	0.1741824	0	0	0.674837	0	0	0	0	0	0	0	0	0	0	0	0	0	0	0	0	0	0	0	0	0	0	0	0	0.1509806	0	0	0	0	0	0	0	0	0	0	0	0	0	0	0	0	0	0
GATCATTCCAAACATT-1_2	0	0	0	0	0	0	0	0	0	1	0	0	0	0	0	0	0	0	0	0	0	0	0	0	0	0	0	0	0	0	0	0	0	0	0	0	0	0	0	0	0	0	0	0	0	0	0	0	0
GATCCCTTTATACTGC-1_2	0	0	0	0	0	0	0	0	0	0	0	0	0	0	0	0	0	0	0	0	0	0	0	0	1	0	0	0	0	0	0	0	0	0	0	0	0	0	0	0	0	0	0	0	0	0	0	0	0
GATCCGGGAATTAACA-1_2	0	0	0.2512849	0	0	0	0	0	0	0	0.1538874	0	0	0	0	0	0	0	0	0	0	0	0	0	0	0	0	0	0	0	0.2922483	0	0	0	0	0	0	0	0	0	0	0	0	0	0	0.3025793	0	0	0
GATCCTAAATCGGGAC-1_2	0	0	0.10525199	0	0	0	0	0	0	0	0	0	0	0	0	0	0	0	0	0.83544539	0	0	0	0	0	0	0	0	0	0	0	0	0	0	0	0	0	0	0	0	0	0	0	0	0	0	0	0	0.05930261
GATCCTCGACACTGGC-1_2	0	0	0	0	0	0	0	0	0	0.3198392	0	0.2498325	0	0	0	0	0	0	0	0	0	0	0	0	0	0	0	0	0	0	0	0	0	0	0.2905928	0	0	0	0	0	0	0	0.1397355	0	0	0	0	0	0
GATCGACACTATCTGA-1_2	0	0	0	0	0	0	0	0	0	1	0	0	0	0	0	0	0	0	0	0	0	0	0	0	0	0	0	0	0	0	0	0	0	0	0	0	0	0	0	0	0	0	0	0	0	0	0	0	0
GATCGCGGGCTCTCCA-1_2	0	0	0	0	0	0	0	0	0	0.432497	0	0	0	0	0	0	0	0.567503	0	0	0	0	0	0	0	0	0	0	0	0	0	0	0	0	0	0	0	0	0	0	0	0	0	0	0	0	0	0	0
GATCGGTGGCCATAAC-1_2	0	0	0.07782931	0	0	0	0	0	0	0	0	0	0	0	0	0	0	0.63994489	0	0	0	0	0	0	0	0	0	0	0	0	0.28222579	0	0	0	0	0	0	0	0	0	0	0	0	0	0	0	0	0	0
GATCGTGACTGATATC-1_2	0	0	0.2636668	0	0	0	0	0	0	0.2193058	0.3186816	0	0	0	0	0	0	0	0	0	0	0	0	0	0	0	0	0	0	0	0	0.1983459	0	0	0	0	0	0	0	0	0	0	0	0	0	0	0	0	0
GATCTGCTATCTAAGG-1_2	0	0	0.08531648	0	0	0	0	0	0	0	0	0	0	0	0	0	0	0	0	0	0	0	0	0	0	0	0	0	0	0	0.44659621	0	0	0	0	0	0	0	0	0	0	0	0	0.46808731	0	0	0	0	0
GATCTTGGAGGGCATA-1_2	0	0	0	0	0	0	0	0	0	0	0	0	0	0	0	0	0	0.4699885	0	0	0	0	0	0	0	0	0	0	0	0	0.5300115	0	0	0	0	0	0	0	0	0	0	0	0	0	0	0	0	0	0
GATCTTTGCAGGGTAT-1_2	0	0	0	0	0	0	0	0	0	0	0.4979389	0	0	0	0	0	0	0	0	0	0	0	0	0	0.3553056	0	0	0	0	0	0	0	0	0	0	0	0	0	0	0	0	0	0	0	0	0	0	0	0.1467555
GATGACAAGTAGGGCA-1_2	0	0	0.1835754	0	0	0.8164246	0	0	0	0	0	0	0	0	0	0	0	0	0	0	0	0	0	0	0	0	0	0	0	0	0	0	0	0	0	0	0	0	0	0	0	0	0	0	0	0	0	0	0
GATGCGTCCTGCATTC-1_2	0	0	0	0	0	0	0	0	0	0	0	0	0	0	0	0	0	0	0	0	0	0	0	0	1	0	0	0	0	0	0	0	0	0	0	0	0	0	0	0	0	0	0	0	0	0	0	0	0
GATGCTGTATTTCATC-1_2	0	0	0	0	0	0	0	0	0	0	0	0	0	0	0	0	0.5317063	0	0	0	0	0	0	0	0	0	0	0	0	0	0.4682937	0	0	0	0	0	0	0	0	0	0	0	0	0	0	0	0	0	0
[truncated: 14,419 more rows]
