# Supplementary material for: Three-dimensional molecular architecture of mouse organogenesis
Source: Nat Commun. 2023 Jul 31;14:4599. doi: 10.1038/s41467-023-40155-7 (PMC10390492; doi:10.1038/s41467-023-40155-7)
Supplement: Supplementary file 13 — Supplementary Data 10 [file 41467_2023_40155_MOESM13_ESM.csv]

source	target	ligand	receptor	prob	pval	interaction_name	interaction_name_2	pathway_name	annotation	evidence	LR	reorder_pair	CT.pair.colocated	LR.pair.coexp	CT.LR.pair_colocated	CT.LR.pair_co.ratio	FT.pval	FT.padj
Cardiomyocytes	Endothelium	Wnt5a	Fzd4	0.00478632239675398	0	WNT5A_FZD4	Wnt5a - Fzd4	ncWNT	Secreted Signaling	KEGG: mmu04310	Cardiomyocytes_Endothelium	Cardiomyocytes_Endothelium	185	4749	73	0.394594594594595	0.00190788777930656	0.0131178439456531
Cardiomyocytes	Endothelium	Wnt5a	Mcam	0.00419693502992976	0	WNT5A_MCAM	Wnt5a - Mcam	ncWNT	Secreted Signaling	PMID: 24335906	Cardiomyocytes_Endothelium	Cardiomyocytes_Endothelium	185	5515	108	0.583783783783784	5.48425931029941e-12	1.04403664995928e-10
Cardiomyocytes	Endothelium	Fgf1	Fgfr1	0.00529701319365936	0	FGF1_FGFR1	Fgf1 - Fgfr1	FGF	Secreted Signaling	PMC: 4393358	Cardiomyocytes_Endothelium	Cardiomyocytes_Endothelium	185	590	14	0.0756756756756757	0.00814959286451554	0.0482317973132334
Endothelium	Cardiomyocytes	Igf1	Igf1r	0.0281212038035859	0.01	IGF1_IGF1R	Igf1 - Igf1r	IGF	Secreted Signaling	PMID: 14604834	Endothelium_Cardiomyocytes	Cardiomyocytes_Endothelium	185	9927	137	0.740540540540541	0.000107617767927484	0.000939926167974195
Endothelium	Cardiomyocytes	Igf2	Igf2r	0.0862267851741124	0	IGF2_IGF2R	Igf2 - Igf2r	IGF	Secreted Signaling	PMID: 14604834	Endothelium_Cardiomyocytes	Cardiomyocytes_Endothelium	185	12634	184	0.994594594594595	8.36183545667704e-20	2.54442753734414e-18
Cardiomyocytes	Endothelium	Igf2	Igf2r	0.0518703480061934	0	IGF2_IGF2R	Igf2 - Igf2r	IGF	Secreted Signaling	PMID: 14604834	Cardiomyocytes_Endothelium	Cardiomyocytes_Endothelium	185	12634	184	0.994594594594595	8.36183545667704e-20	2.54442753734414e-18
Cardiomyocytes	Endothelium	Mif	Ackr3	0.000426911789154525	0	MIF_ACKR3	Mif - Ackr3	MIF	Secreted Signaling	PMID: 26175090	Cardiomyocytes_Endothelium	Cardiomyocytes_Endothelium	185	8436	131	0.708108108108108	7.37819578086105e-08	9.63850587950583e-07
Cardiomyocytes	Endothelium	Angpt1	Tek	0.129704736619914	0	ANGPT1_TEK	Angpt1 - Tek	ANGPT	Secreted Signaling	PMID: 20651738	Cardiomyocytes_Endothelium	Cardiomyocytes_Endothelium	185	1995	52	0.281081081081081	4.27551179284331e-09	6.36602446503466e-08
Endothelium	Cardiomyocytes	Edn1	Ednra	0.0125997070174675	0	EDN1_EDNRA	Edn1 - Ednra	EDN	Secreted Signaling	KEGG: mmu04080	Endothelium_Cardiomyocytes	Cardiomyocytes_Endothelium	185	563	17	0.0918918918918919	0.000218552931343314	0.00181342410705121
Cardiomyocytes	Endothelium	Nppa	Npr1	0.0164574317237567	0	NPPA_NPR1	Nppa - Npr1	NPR1	Secreted Signaling	KEGG: mmu04080; PMID:29934640	Cardiomyocytes_Endothelium	Cardiomyocytes_Endothelium	185	367	29	0.156756756756757	1.19013332009057e-16	3.04019838639249e-15
Cardiomyocytes	Endothelium	Nppb	Npr1	0.00451000841410014	0	NPPB_NPR1	Nppb - Npr1	NPR1	Secreted Signaling	KEGG: mmu04080; PMID:29934640	Cardiomyocytes_Endothelium	Cardiomyocytes_Endothelium	185	86	19	0.102702702702703	1.07141793538858e-19	3.23949663710421e-18
Cardiomyocytes	Endothelium	Kitl	Kit	0.00603138266555797	0	KITL_KIT	Kitl - Kit	KIT	Secreted Signaling	KEGG: mmu04080	Cardiomyocytes_Endothelium	Cardiomyocytes_Endothelium	185	2538	14	0.0756756756756757	0.00198832180658557	0.0136210657568585
Cardiomyocytes	Endothelium	Col1a2	ITGA1_ITGB1	0.0544159205155361	0	COL1A2_ITGA1_ITGB1	Col1a2 - (Itga1+Itgb1)	COLLAGEN	ECM-Receptor	KEGG: mmu04512	Cardiomyocytes_Endothelium	Cardiomyocytes_Endothelium	185	4246	80	0.432432432432432	2.78434818041663e-07	3.41341243952516e-06
Cardiomyocytes	Endothelium	Col2a1	ITGA1_ITGB1	0.00840557219744109	0.01	COL2A1_ITGA1_ITGB1	Col2a1 - (Itga1+Itgb1)	COLLAGEN	ECM-Receptor	KEGG: mmu04512	Cardiomyocytes_Endothelium	Cardiomyocytes_Endothelium	185	4065	80	0.432432432432432	3.99985293763252e-08	5.37546725411552e-07
Endothelium	Cardiomyocytes	Col4a1	ITGA1_ITGB1	0.152392198909222	0	COL4A1_ITGA1_ITGB1	Col4a1 - (Itga1+Itgb1)	COLLAGEN	ECM-Receptor	KEGG: mmu04512	Endothelium_Cardiomyocytes	Cardiomyocytes_Endothelium	185	4162	79	0.427027027027027	2.37031737394556e-07	2.93431572015769e-06
Cardiomyocytes	Endothelium	Col4a1	ITGA1_ITGB1	0.0353044545491511	0	COL4A1_ITGA1_ITGB1	Col4a1 - (Itga1+Itgb1)	COLLAGEN	ECM-Receptor	KEGG: mmu04512	Cardiomyocytes_Endothelium	Cardiomyocytes_Endothelium	185	4162	79	0.427027027027027	2.37031737394556e-07	2.93431572015769e-06
Endothelium	Cardiomyocytes	Col4a2	ITGA1_ITGB1	0.115154496125579	0	COL4A2_ITGA1_ITGB1	Col4a2 - (Itga1+Itgb1)	COLLAGEN	ECM-Receptor	KEGG: mmu04512	Endothelium_Cardiomyocytes	Cardiomyocytes_Endothelium	185	4026	76	0.410810810810811	6.84777498591143e-07	8.06706407709368e-06
Cardiomyocytes	Endothelium	Col4a2	ITGA1_ITGB1	0.0350385601065303	0	COL4A2_ITGA1_ITGB1	Col4a2 - (Itga1+Itgb1)	COLLAGEN	ECM-Receptor	KEGG: mmu04512	Cardiomyocytes_Endothelium	Cardiomyocytes_Endothelium	185	4026	76	0.410810810810811	6.84777498591143e-07	8.06706407709368e-06
Endothelium	Cardiomyocytes	Fn1	ITGA5_ITGB1	0.0574838594706869	0	FN1_ITGA5_ITGB1	Fn1 - (Itga5+Itgb1)	FN1	ECM-Receptor	KEGG: mmu04512	Endothelium_Cardiomyocytes	Cardiomyocytes_Endothelium	185	8840	124	0.67027027027027	0.000267911610929698	0.00219348392340923
Cardiomyocytes	Endothelium	Fn1	ITGA5_ITGB1	0.060004713204424	0	FN1_ITGA5_ITGB1	Fn1 - (Itga5+Itgb1)	FN1	ECM-Receptor	KEGG: mmu04512	Cardiomyocytes_Endothelium	Cardiomyocytes_Endothelium	185	8840	124	0.67027027027027	0.000267911610929698	0.00219348392340923
Cardiomyocytes	Endothelium	Lama2	ITGA1_ITGB1	0.127499709524587	0	LAMA2_ITGA1_ITGB1	Lama2 - (Itga1+Itgb1)	LAMININ	ECM-Receptor	KEGG: mmu04512	Cardiomyocytes_Endothelium	Cardiomyocytes_Endothelium	185	1911	38	0.205405405405405	0.000462692716708447	0.00362979877215971
Endothelium	Cardiomyocytes	Lama4	ITGA1_ITGB1	0.135289571808465	0	LAMA4_ITGA1_ITGB1	Lama4 - (Itga1+Itgb1)	LAMININ	ECM-Receptor	KEGG: mmu04512	Endothelium_Cardiomyocytes	Cardiomyocytes_Endothelium	185	3015	61	0.32972972972973	1.98052719856017e-06	2.20680297689622e-05
Cardiomyocytes	Endothelium	Lama4	ITGA1_ITGB1	0.0888388101610229	0	LAMA4_ITGA1_ITGB1	Lama4 - (Itga1+Itgb1)	LAMININ	ECM-Receptor	KEGG: mmu04512	Cardiomyocytes_Endothelium	Cardiomyocytes_Endothelium	185	3015	61	0.32972972972973	1.98052719856017e-06	2.20680297689622e-05
Cardiomyocytes	Endothelium	Lama5	ITGA1_ITGB1	0.00721341186233822	0	LAMA5_ITGA1_ITGB1	Lama5 - (Itga1+Itgb1)	LAMININ	ECM-Receptor	KEGG: mmu04512	Cardiomyocytes_Endothelium	Cardiomyocytes_Endothelium	185	1554	51	0.275675675675676	1.20932333988336e-12	2.4183475644217e-11
Endothelium	Cardiomyocytes	Lamb1	ITGA1_ITGB1	0.0664123581269387	0	LAMB1_ITGA1_ITGB1	Lamb1 - (Itga1+Itgb1)	LAMININ	ECM-Receptor	KEGG: mmu04512	Endothelium_Cardiomyocytes	Cardiomyocytes_Endothelium	185	3868	76	0.410810810810811	1.10994389483846e-07	1.42442799837602e-06
Cardiomyocytes	Endothelium	Lamb1	ITGA1_ITGB1	0.063702459971762	0	LAMB1_ITGA1_ITGB1	Lamb1 - (Itga1+Itgb1)	LAMININ	ECM-Receptor	KEGG: mmu04512	Cardiomyocytes_Endothelium	Cardiomyocytes_Endothelium	185	3868	76	0.410810810810811	1.10994389483846e-07	1.42442799837602e-06
Endothelium	Cardiomyocytes	Lamb2	ITGA1_ITGB1	0.005659325439613	0	LAMB2_ITGA1_ITGB1	Lamb2 - (Itga1+Itgb1)	LAMININ	ECM-Receptor	KEGG: mmu04512	Endothelium_Cardiomyocytes	Cardiomyocytes_Endothelium	185	3060	54	0.291891891891892	0.000415271659853795	0.00328777063250874
Cardiomyocytes	Endothelium	Lamb2	ITGA1_ITGB1	0.00790045894283278	0	LAMB2_ITGA1_ITGB1	Lamb2 - (Itga1+Itgb1)	LAMININ	ECM-Receptor	KEGG: mmu04512	Cardiomyocytes_Endothelium	Cardiomyocytes_Endothelium	185	3060	54	0.291891891891892	0.000415271659853795	0.00328777063250874
Endothelium	Cardiomyocytes	Lamc1	ITGA1_ITGB1	0.0952757883732763	0	LAMC1_ITGA1_ITGB1	Lamc1 - (Itga1+Itgb1)	LAMININ	ECM-Receptor	KEGG: mmu04512	Endothelium_Cardiomyocytes	Cardiomyocytes_Endothelium	185	3626	77	0.416216216216216	2.02824883921519e-09	3.12171937274983e-08
Cardiomyocytes	Endothelium	Lamc1	ITGA1_ITGB1	0.0791140034883369	0	LAMC1_ITGA1_ITGB1	Lamc1 - (Itga1+Itgb1)	LAMININ	ECM-Receptor	KEGG: mmu04512	Cardiomyocytes_Endothelium	Cardiomyocytes_Endothelium	185	3626	77	0.416216216216216	2.02824883921519e-09	3.12171937274983e-08
Cardiomyocytes	Endothelium	Lamc2	ITGA1_ITGB1	0.00700824794951347	0	LAMC2_ITGA1_ITGB1	Lamc2 - (Itga1+Itgb1)	LAMININ	ECM-Receptor	KEGG: mmu04512	Cardiomyocytes_Endothelium	Cardiomyocytes_Endothelium	185	466	12	0.0648648648648649	0.00665333342614403	0.0403105604284808
Cardiomyocytes	Endothelium	Lama5	ITGA3_ITGB1	0.00214665136568144	0	LAMA5_ITGA3_ITGB1	Lama5 - (Itga3+Itgb1)	LAMININ	ECM-Receptor	KEGG: mmu04512	Cardiomyocytes_Endothelium	Cardiomyocytes_Endothelium	185	1208	25	0.135135135135135	0.00273983176681099	0.0181569998644811
Cardiomyocytes	Endothelium	Thbs4	ITGA3_ITGB1	0.00354087191814768	0	THBS4_ITGA3_ITGB1	Thbs4 - (Itga3+Itgb1)	THBS	ECM-Receptor	KEGG: mmu04512	Cardiomyocytes_Endothelium	Cardiomyocytes_Endothelium	185	991	26	0.140540540540541	5.83230981168396e-05	0.000531734605632215
Cardiomyocytes	Endothelium	Lama2	ITGA6_ITGB1	0.168175840217274	0	LAMA2_ITGA6_ITGB1	Lama2 - (Itga6+Itgb1)	LAMININ	ECM-Receptor	KEGG: mmu04512	Cardiomyocytes_Endothelium	Cardiomyocytes_Endothelium	185	3710	70	0.378378378378378	3.18871369574219e-06	3.47589999057241e-05
Endothelium	Cardiomyocytes	Lama4	ITGA6_ITGB1	0.0882070338331622	0	LAMA4_ITGA6_ITGB1	Lama4 - (Itga6+Itgb1)	LAMININ	ECM-Receptor	KEGG: mmu04512	Endothelium_Cardiomyocytes	Cardiomyocytes_Endothelium	185	5879	96	0.518918918918919	9.1879603089219e-06	9.43417057374061e-05
Cardiomyocytes	Endothelium	Lama4	ITGA6_ITGB1	0.118861247292145	0	LAMA4_ITGA6_ITGB1	Lama4 - (Itga6+Itgb1)	LAMININ	ECM-Receptor	KEGG: mmu04512	Cardiomyocytes_Endothelium	Cardiomyocytes_Endothelium	185	5879	96	0.518918918918919	9.1879603089219e-06	9.43417057374061e-05
Cardiomyocytes	Endothelium	Lama5	ITGA6_ITGB1	0.00995243498391021	0	LAMA5_ITGA6_ITGB1	Lama5 - (Itga6+Itgb1)	LAMININ	ECM-Receptor	KEGG: mmu04512	Cardiomyocytes_Endothelium	Cardiomyocytes_Endothelium	185	3042	76	0.410810810810811	1.07627008326017e-12	2.15814573987065e-11
Endothelium	Cardiomyocytes	Lamb1	ITGA6_ITGB1	0.0421320697900613	0	LAMB1_ITGA6_ITGB1	Lamb1 - (Itga6+Itgb1)	LAMININ	ECM-Receptor	KEGG: mmu04512	Endothelium_Cardiomyocytes	Cardiomyocytes_Endothelium	185	7724	138	0.745945945945946	2.8586804986186e-14	6.30970019965367e-13
Cardiomyocytes	Endothelium	Lamb1	ITGA6_ITGB1	0.0860323174868073	0	LAMB1_ITGA6_ITGB1	Lamb1 - (Itga6+Itgb1)	LAMININ	ECM-Receptor	KEGG: mmu04512	Cardiomyocytes_Endothelium	Cardiomyocytes_Endothelium	185	7724	138	0.745945945945946	2.8586804986186e-14	6.30970019965367e-13
Endothelium	Cardiomyocytes	Lamb2	ITGA6_ITGB1	0.00350684956678245	0	LAMB2_ITGA6_ITGB1	Lamb2 - (Itga6+Itgb1)	LAMININ	ECM-Receptor	KEGG: mmu04512	Endothelium_Cardiomyocytes	Cardiomyocytes_Endothelium	185	6117	100	0.540540540540541	3.64460545386868e-06	3.94149747117821e-05
Cardiomyocytes	Endothelium	Lamb2	ITGA6_ITGB1	0.0108974988734082	0	LAMB2_ITGA6_ITGB1	Lamb2 - (Itga6+Itgb1)	LAMININ	ECM-Receptor	KEGG: mmu04512	Cardiomyocytes_Endothelium	Cardiomyocytes_Endothelium	185	6117	100	0.540540540540541	3.64460545386868e-06	3.94149747117821e-05
Endothelium	Cardiomyocytes	Lamc1	ITGA6_ITGB1	0.0611340650688862	0	LAMC1_ITGA6_ITGB1	Lamc1 - (Itga6+Itgb1)	LAMININ	ECM-Receptor	KEGG: mmu04512	Endothelium_Cardiomyocytes	Cardiomyocytes_Endothelium	185	7136	135	0.72972972972973	3.81713461788431e-16	9.46382501858161e-15
Cardiomyocytes	Endothelium	Lamc1	ITGA6_ITGB1	0.106233180060121	0	LAMC1_ITGA6_ITGB1	Lamc1 - (Itga6+Itgb1)	LAMININ	ECM-Receptor	KEGG: mmu04512	Cardiomyocytes_Endothelium	Cardiomyocytes_Endothelium	185	7136	135	0.72972972972973	3.81713461788431e-16	9.46382501858161e-15
Cardiomyocytes	Endothelium	Lama5	ITGA9_ITGB1	0.0082162486320208	0	LAMA5_ITGA9_ITGB1	Lama5 - (Itga9+Itgb1)	LAMININ	ECM-Receptor	KEGG: mmu04512	Cardiomyocytes_Endothelium	Cardiomyocytes_Endothelium	185	2557	50	0.27027027027027	5.79706798184268e-05	0.000528814550518269
Endothelium	Cardiomyocytes	Lamc1	ITGA9_ITGB1	0.0691994594369091	0	LAMC1_ITGA9_ITGB1	Lamc1 - (Itga9+Itgb1)	LAMININ	ECM-Receptor	KEGG: mmu04512	Endothelium_Cardiomyocytes	Cardiomyocytes_Endothelium	185	6004	89	0.481081081081081	0.00123863902921733	0.00888667721290456
Cardiomyocytes	Endothelium	Lamc1	ITGA9_ITGB1	0.0892144833865048	0	LAMC1_ITGA9_ITGB1	Lamc1 - (Itga9+Itgb1)	LAMININ	ECM-Receptor	KEGG: mmu04512	Cardiomyocytes_Endothelium	Cardiomyocytes_Endothelium	185	6004	89	0.481081081081081	0.00123863902921733	0.00888667721290456
Endothelium	Cardiomyocytes	Fn1	Cd44	0.0266513495863929	0	FN1_CD44	Fn1 - Cd44	FN1	ECM-Receptor	KEGG: mmu04512	Endothelium_Cardiomyocytes	Cardiomyocytes_Endothelium	185	6862	98	0.52972972972973	0.00209394645401019	0.0142588706145645
Endothelium	Cardiomyocytes	Col4a1	Cd44	0.0600695985795079	0	COL4A1_CD44	Col4a1 - Cd44	COLLAGEN	ECM-Receptor	KEGG: mmu04512	Endothelium_Cardiomyocytes	Cardiomyocytes_Endothelium	185	6684	98	0.52972972972973	0.000880085552395033	0.00652269062031462
Endothelium	Cardiomyocytes	Col4a2	Cd44	0.044214540170904	0	COL4A2_CD44	Col4a2 - Cd44	COLLAGEN	ECM-Receptor	KEGG: mmu04512	Endothelium_Cardiomyocytes	Cardiomyocytes_Endothelium	185	6342	95	0.513513513513513	0.000452333404053454	0.00355473908609271
Endothelium	Cardiomyocytes	Lama4	Cd44	0.0526841148775366	0	LAMA4_CD44	Lama4 - Cd44	LAMININ	ECM-Receptor	KEGG: mmu04512	Endothelium_Cardiomyocytes	Cardiomyocytes_Endothelium	185	4784	71	0.383783783783784	0.00707683745699745	0.0425747680927334
Cardiomyocytes	Endothelium	Lama4	Cd44	0.0076508776585979	0.02	LAMA4_CD44	Lama4 - Cd44	LAMININ	ECM-Receptor	KEGG: mmu04512	Cardiomyocytes_Endothelium	Cardiomyocytes_Endothelium	185	4784	71	0.383783783783784	0.00707683745699745	0.0425747680927334
Cardiomyocytes	Endothelium	Lama5	Cd44	0.000574215121811335	0	LAMA5_CD44	Lama5 - Cd44	LAMININ	ECM-Receptor	KEGG: mmu04512	Cardiomyocytes_Endothelium	Cardiomyocytes_Endothelium	185	2394	55	0.297297297297297	1.44280211474825e-07	1.82551722969321e-06
Endothelium	Cardiomyocytes	Lamb1	Cd44	0.0246626591564689	0	LAMB1_CD44	Lamb1 - Cd44	LAMININ	ECM-Receptor	KEGG: mmu04512	Endothelium_Cardiomyocytes	Cardiomyocytes_Endothelium	185	6244	94	0.508108108108108	0.000431639858285701	0.00340535543934415
Cardiomyocytes	Endothelium	Lamb1	Cd44	0.00535120182111761	0.04	LAMB1_CD44	Lamb1 - Cd44	LAMININ	ECM-Receptor	KEGG: mmu04512	Cardiomyocytes_Endothelium	Cardiomyocytes_Endothelium	185	6244	94	0.508108108108108	0.000431639858285701	0.00340535543934415
Endothelium	Cardiomyocytes	Lamc1	Cd44	0.0360825661079582	0	LAMC1_CD44	Lamc1 - Cd44	LAMININ	ECM-Receptor	KEGG: mmu04512	Endothelium_Cardiomyocytes	Cardiomyocytes_Endothelium	185	5750	93	0.502702702702703	2.44684990699963e-05	0.000236212316395128
Cardiomyocytes	Endothelium	Lamc1	Cd44	0.00674755422896166	0.01	LAMC1_CD44	Lamc1 - Cd44	LAMININ	ECM-Receptor	KEGG: mmu04512	Cardiomyocytes_Endothelium	Cardiomyocytes_Endothelium	185	5750	93	0.502702702702703	2.44684990699963e-05	0.000236212316395128
Cardiomyocytes	Endothelium	Lamc2	Cd44	0.000557777199614997	0	LAMC2_CD44	Lamc2 - Cd44	LAMININ	ECM-Receptor	KEGG: mmu04512	Cardiomyocytes_Endothelium	Cardiomyocytes_Endothelium	185	736	17	0.0918918918918919	0.00596682391147554	0.0365551044360686
Endothelium	Cardiomyocytes	Lamc1	Sv2a	0.0137096298983427	0	LAMC1_SV2A	Lamc1 - Sv2a	LAMININ	ECM-Receptor	KEGG: mmu04512	Endothelium_Cardiomyocytes	Cardiomyocytes_Endothelium	185	3082	54	0.291891891891892	0.000590057933669886	0.00453653327664609
Cardiomyocytes	Endothelium	Thbs4	Cd36	0.00449939777656566	0	THBS4_CD36	Thbs4 - Cd36	THBS	ECM-Receptor	KEGG: mmu04512	Cardiomyocytes_Endothelium	Cardiomyocytes_Endothelium	185	1863	45	0.243243243243243	5.45966203359324e-07	6.50285320294658e-06
Endothelium	Cardiomyocytes	Hspg2	Dag1	0.108547237253258	0	HSPG2_DAG1	Hspg2 - Dag1	HSPG	ECM-Receptor	KEGG: mmu04512	Endothelium_Cardiomyocytes	Cardiomyocytes_Endothelium	185	9560	132	0.713513513513514	0.000227441826397621	0.00188289109141844
Cardiomyocytes	Endothelium	Hspg2	Dag1	0.0279095535835772	0	HSPG2_DAG1	Hspg2 - Dag1	HSPG	ECM-Receptor	KEGG: mmu04512	Cardiomyocytes_Endothelium	Cardiomyocytes_Endothelium	185	9560	132	0.713513513513514	0.000227441826397621	0.00188289109141844
Endothelium	Cardiomyocytes	Lama4	Dag1	0.140458515878902	0	LAMA4_DAG1	Lama4 - Dag1	LAMININ	ECM-Receptor	KEGG: mmu04512	Endothelium_Cardiomyocytes	Cardiomyocytes_Endothelium	185	8035	110	0.594594594594595	0.00481896919890841	0.030155856016389
Cardiomyocytes	Endothelium	Lama5	Dag1	0.00343452058636168	0	LAMA5_DAG1	Lama5 - Dag1	LAMININ	ECM-Receptor	KEGG: mmu04512	Cardiomyocytes_Endothelium	Cardiomyocytes_Endothelium	185	4013	84	0.454054054054054	4.35885236346623e-10	7.1108396607394e-09
Endothelium	Cardiomyocytes	Lamb1	Dag1	0.069160217518292	0	LAMB1_DAG1	Lamb1 - Dag1	LAMININ	ECM-Receptor	KEGG: mmu04512	Endothelium_Cardiomyocytes	Cardiomyocytes_Endothelium	185	10909	155	0.837837837837838	1.64019363284158e-07	2.06107639439294e-06
Endothelium	Cardiomyocytes	Lamc1	Dag1	0.0990911357027438	0	LAMC1_DAG1	Lamc1 - Dag1	LAMININ	ECM-Receptor	KEGG: mmu04512	Endothelium_Cardiomyocytes	Cardiomyocytes_Endothelium	185	9900	152	0.821621621621622	1.70134973977214e-10	2.87469438789086e-09
Endothelium	Cardiomyocytes	Efna1	Epha4	0.0195736507994533	0	EFNA1_EPHA4	Efna1 - Epha4	EPHA	Cell-Cell Contact	PMID: 15114347	Endothelium_Cardiomyocytes	Cardiomyocytes_Endothelium	185	3645	25	0.135135135135135	0.00324430572868916	0.0211363511816695
Endothelium	Cardiomyocytes	Efna1	Epha5	0.0104518828564766	0	EFNA1_EPHA5	Efna1 - Epha5	EPHA	Cell-Cell Contact	PMID: 15114347	Endothelium_Cardiomyocytes	Cardiomyocytes_Endothelium	185	1274	3	0.0162162162162162	0.000444995000037258	0.00350115275914873
White blood cells	Connective tissue progenitors	Tgfb1	TGFbR1_R2	0.0201905343861125	0	TGFB1_TGFBR1_TGFBR2	Tgfb1 - (Tgfbr1+Tgfbr2)	TGFb	Secreted Signaling	KEGG: mmu04350	White blood cells_Connective tissue progenitors	Connective tissue progenitors_White blood cells	631	1694	88	0.13946117274168	0.00324979186969778	0.0211686813297668
Connective tissue progenitors	White blood cells	Tgfb2	TGFbR1_R2	0.0381168491213147	0	TGFB2_TGFBR1_TGFBR2	Tgfb2 - (Tgfbr1+Tgfbr2)	TGFb	Secreted Signaling	KEGG: mmu04350	Connective tissue progenitors_White blood cells	Connective tissue progenitors_White blood cells	631	6052	361	0.572107765451664	5.22546996434152e-26	2.02627936027344e-24
Connective tissue progenitors	White blood cells	Tgfb3	TGFbR1_R2	0.00247459807145078	0	TGFB3_TGFBR1_TGFBR2	Tgfb3 - (Tgfbr1+Tgfbr2)	TGFb	Secreted Signaling	KEGG: mmu04350	Connective tissue progenitors_White blood cells	Connective tissue progenitors_White blood cells	631	5292	314	0.497622820919176	1.7779645238475e-20	5.57380503113884e-19
Connective tissue progenitors	White blood cells	Tgfb2	ACVR1B_TGFbR2	0.0213850027725606	0	TGFB2_ACVR1B_TGFBR2	Tgfb2 - (Acvr1b+Tgfbr2)	TGFb	Secreted Signaling	PMID: 27449815	Connective tissue progenitors_White blood cells	Connective tissue progenitors_White blood cells	631	2647	128	0.202852614896989	0.00481132472125481	0.0301150115130024
White blood cells	Connective tissue progenitors	Tgfb1	ACVR1_TGFbR	0.0579240209193097	0	TGFB1_ACVR1_TGFBR1	Tgfb1 - (Acvr1+Tgfbr1)	TGFb	Secreted Signaling	PMID: 29376829	White blood cells_Connective tissue progenitors	Connective tissue progenitors_White blood cells	631	1385	76	0.120443740095087	0.00161167071408306	0.0112993043039902
Connective tissue progenitors	White blood cells	Tgfb2	ACVR1_TGFbR	0.0767449301200112	0	TGFB2_ACVR1_TGFBR1	Tgfb2 - (Acvr1+Tgfbr1)	TGFb	Secreted Signaling	PMID: 29376829	Connective tissue progenitors_White blood cells	Connective tissue progenitors_White blood cells	631	4930	287	0.454833597464342	8.89110423031489e-17	2.29004707556852e-15
Connective tissue progenitors	White blood cells	Tgfb3	ACVR1_TGFbR	0.0048437192768575	0	TGFB3_ACVR1_TGFBR1	Tgfb3 - (Acvr1+Tgfbr1)	TGFb	Secreted Signaling	PMID: 29376829	Connective tissue progenitors_White blood cells	Connective tissue progenitors_White blood cells	631	4289	264	0.41838351822504	2.3322680639607e-18	6.60237650459463e-17
Connective tissue progenitors	White blood cells	Bmp4	BMPR1A_BMPR2	0.00667170232716363	0	BMP4_BMPR1A_BMPR2	Bmp4 - (Bmpr1a+Bmpr2)	BMP	Secreted Signaling	KEGG: mmu04350; PMID:26893264	Connective tissue progenitors_White blood cells	Connective tissue progenitors_White blood cells	631	4283	219	0.347068145800317	1.11006037751896e-06	1.27314287312764e-05
Connective tissue progenitors	White blood cells	Bmp5	ACVR1_BMPR2	0.0241331914709898	0	BMP5_ACVR1_BMPR2	Bmp5 - (Acvr1+Bmpr2)	BMP	Secreted Signaling	KEGG: mmu04350; PMID:26893264	Connective tissue progenitors_White blood cells	Connective tissue progenitors_White blood cells	631	2258	122	0.193343898573693	7.37965213827084e-05	0.000661835690936436
Connective tissue progenitors	White blood cells	Bmp6	BMPR1A_ACVR2A	0.00187480770861467	0	BMP6_BMPR1A_ACVR2A	Bmp6 - (Bmpr1a+Acvr2a)	BMP	Secreted Signaling	KEGG: mmu04350; PMID:26893264	Connective tissue progenitors_White blood cells	Connective tissue progenitors_White blood cells	631	1162	28	0.0443740095087163	0.00694002512361839	0.0418544704792292
Connective tissue progenitors	White blood cells	Fgf7	Fgfr1	0.00233147910249959	0	FGF7_FGFR1	Fgf7 - Fgfr1	FGF	Secreted Signaling	PMC: 4393358	Connective tissue progenitors_White blood cells	Connective tissue progenitors_White blood cells	631	2786	264	0.41838351822504	3.17877701112071e-51	2.66601785631856e-49
Connective tissue progenitors	White blood cells	Fgf7	Fgfr2	0.018724817875043	0	FGF7_FGFR2	Fgf7 - Fgfr2	FGF	Secreted Signaling	PMC: 4393358	Connective tissue progenitors_White blood cells	Connective tissue progenitors_White blood cells	631	2010	163	0.258320126782884	1.68373205622031e-21	5.48467915976681e-20
Connective tissue progenitors	White blood cells	Fgf10	Fgfr2	0.0209744977276694	0	FGF10_FGFR2	Fgf10 - Fgfr2	FGF	Secreted Signaling	PMC: 4393358	Connective tissue progenitors_White blood cells	Connective tissue progenitors_White blood cells	631	2135	138	0.218700475435816	3.44596141948764e-10	5.68119862898808e-09
Connective tissue progenitors	White blood cells	Fgf18	Fgfr1	0.000713789904756834	0	FGF18_FGFR1	Fgf18 - Fgfr1	FGF	Secreted Signaling	PMC: 4393358	Connective tissue progenitors_White blood cells	Connective tissue progenitors_White blood cells	631	898	92	0.145800316957211	3.06947602768899e-18	8.62290260037022e-17
Connective tissue progenitors	White blood cells	Fgf18	Fgfr2	0.0057987759620965	0	FGF18_FGFR2	Fgf18 - Fgfr2	FGF	Secreted Signaling	PMC: 4393358	Connective tissue progenitors_White blood cells	Connective tissue progenitors_White blood cells	631	654	56	0.0887480190174326	1.78641504021334e-08	2.4906303845706e-07
White blood cells	Connective tissue progenitors	Pdgfc	Pdgfra	0.00532653183116456	0	PDGFC_PDGFRA	Pdgfc - Pdgfra	PDGF	Secreted Signaling	PMID: 15207812	White blood cells_Connective tissue progenitors	Connective tissue progenitors_White blood cells	631	7163	355	0.562599049128368	1.05452579136085e-10	1.80900509721038e-09
White blood cells	Connective tissue progenitors	Igf1	Igf1r	0.0381285759716905	0	IGF1_IGF1R	Igf1 - Igf1r	IGF	Secreted Signaling	PMID: 14604834	White blood cells_Connective tissue progenitors	Connective tissue progenitors_White blood cells	631	9927	518	0.820919175911252	9.26647586767862e-33	4.59346765114541e-31
Connective tissue progenitors	White blood cells	Igf1	Igf1r	0.0434623744468522	0	IGF1_IGF1R	Igf1 - Igf1r	IGF	Secreted Signaling	PMID: 14604834	Connective tissue progenitors_White blood cells	Connective tissue progenitors_White blood cells	631	9927	518	0.820919175911252	9.26647586767862e-33	4.59346765114541e-31
White blood cells	Connective tissue progenitors	Nampt	ITGA5_ITGB1	0.00570908899188723	0	NAMPT_ITGA5_ITGB1	Nampt - (Itga5+Itgb1)	VISFATIN	Secreted Signaling	PMID: 28490838	White blood cells_Connective tissue progenitors	Connective tissue progenitors_White blood cells	631	5076	241	0.381933438985737	7.50379787672185e-05	0.00067229838024486
Connective tissue progenitors	White blood cells	Mdk	ITGA4_ITGB1	0.0859384426266792	0	MDK_ITGA4_ITGB1	Mdk - (Itga4+Itgb1)	MK	Secreted Signaling	PMID: 28356350	Connective tissue progenitors_White blood cells	Connective tissue progenitors_White blood cells	631	5735	298	0.472266244057052	1.02423490287964e-10	1.7581611867902e-09
Connective tissue progenitors	White blood cells	Mdk	ITGA6_ITGB1	0.0697308912636172	0	MDK_ITGA6_ITGB1	Mdk - (Itga6+Itgb1)	MK	Secreted Signaling	PMID: 28356350	Connective tissue progenitors_White blood cells	Connective tissue progenitors_White blood cells	631	8481	378	0.59904912836767	2.32446734480891e-05	0.000225069682428504
Connective tissue progenitors	White blood cells	Mdk	Lrp1	0.0775988345705481	0	MDK_LRP1	Mdk - Lrp1	MK	Secreted Signaling	PMID: 28356350	Connective tissue progenitors_White blood cells	Connective tissue progenitors_White blood cells	631	14156	605	0.958795562599049	4.01197843787866e-16	9.92255909154144e-15
Connective tissue progenitors	White blood cells	Mdk	Ncl	0.0731453668900912	0	MDK_NCL	Mdk - Ncl	MK	Secreted Signaling	PMID: 28356350	Connective tissue progenitors_White blood cells	Connective tissue progenitors_White blood cells	631	15907	630	0.998415213946117	6.03252561294989e-08	7.95903550598888e-07
Connective tissue progenitors	White blood cells	Ptn	Sdc3	0.0219734670505513	0	PTN_SDC3	Ptn - Sdc3	PTN	Secreted Signaling	PMID: 28356350; PMID: 25620911	Connective tissue progenitors_White blood cells	Connective tissue progenitors_White blood cells	631	12329	539	0.854199683042789	1.34860360891431e-10	2.29594865825904e-09
Connective tissue progenitors	White blood cells	Ptn	Ncl	0.16094719962639	0	PTN_NCL	Ptn - Ncl	PTN	Secreted Signaling	PMID: 28356350; PMID: 25620911	Connective tissue progenitors_White blood cells	Connective tissue progenitors_White blood cells	631	15486	629	0.996830427892235	5.99397741730966e-14	1.29610343458007e-12
Connective tissue progenitors	White blood cells	Postn	ITGAV_ITGB5	0.0788784646998032	0	POSTN_ITGAV_ITGB5	Postn - (Itgav+Itgb5)	PERIOSTIN	Secreted Signaling	PMID: 26721738	Connective tissue progenitors_White blood cells	Connective tissue progenitors_White blood cells	631	7287	393	0.622820919175911	3.59002857438681e-20	1.11123204532609e-18
Connective tissue progenitors	White blood cells	Sema3c	NRP1_NRP2	0.0283343686501014	0	SEMA3C_NRP1_NRP2	Sema3c - (Nrp1+Nrp2)	SEMA3	Secreted Signaling	PMID: 27533782	Connective tissue progenitors_White blood cells	Connective tissue progenitors_White blood cells	631	2361	142	0.225039619651347	2.27036411067116e-08	3.12760160756114e-07
Connective tissue progenitors	White blood cells	Sema3c	Plxnd1	0.0106285626829887	0	SEMA3C_PLXND1	Sema3c - Plxnd1	SEMA3	Secreted Signaling	PMID: 27533782	Connective tissue progenitors_White blood cells	Connective tissue progenitors_White blood cells	631	6250	354	0.561014263074485	9.62263507871872e-21	3.05333613074729e-19
White blood cells	Connective tissue progenitors	Gas6	Axl	0.0350315465230436	0	GAS6_AXL	Gas6 - Axl	GAS	Secreted Signaling	PMID: 27801848	White blood cells_Connective tissue progenitors	Connective tissue progenitors_White blood cells	631	4019	277	0.438985736925515	1.48982742503035e-27	6.14553812825021e-26
White blood cells	Connective tissue progenitors	Gas6	Mertk	0.0294538877346497	0	GAS6_MERTK	Gas6 - Mertk	GAS	Secreted Signaling	PMID: 27801848	White blood cells_Connective tissue progenitors	Connective tissue progenitors_White blood cells	631	717	52	0.0824088748019017	9.90829431030084e-06	0.000101185498924823
White blood cells	Connective tissue progenitors	Grn	Sort1	0.0142778960760659	0	GRN_SORT1	Grn - Sort1	GRN	Secreted Signaling	PMID: 29555433	White blood cells_Connective tissue progenitors	Connective tissue progenitors_White blood cells	631	7880	383	0.606973058637084	8.42149020349619e-11	1.45611095584403e-09
White blood cells	Connective tissue progenitors	Pros1	Axl	0.0182829361236106	0	PROS1_AXL	Pros1 - Axl	PROS	Secreted Signaling	PMID: 29531161	White blood cells_Connective tissue progenitors	Connective tissue progenitors_White blood cells	631	4687	279	0.44215530903328	1.37387187197925e-17	3.72743425669537e-16
Connective tissue progenitors	White blood cells	Pros1	Axl	0.00333626044338898	0	PROS1_AXL	Pros1 - Axl	PROS	Secreted Signaling	PMID: 29531161	Connective tissue progenitors_White blood cells	Connective tissue progenitors_White blood cells	631	4687	279	0.44215530903328	1.37387187197925e-17	3.72743425669537e-16
White blood cells	Connective tissue progenitors	Lgals9	Cd44	0.0138556138297356	0	LGALS9_CD44	Lgals9 - Cd44	GALECTIN	Secreted Signaling	PMID: 25065622	White blood cells_Connective tissue progenitors	Connective tissue progenitors_White blood cells	631	3422	256	0.405705229793978	1.75682696931451e-30	8.08880754379716e-29
Connective tissue progenitors	White blood cells	Fn1	ITGA4_ITGB1	0.142420081558567	0	FN1_ITGA4_ITGB1	Fn1 - (Itga4+Itgb1)	FN1	ECM-Receptor	KEGG: mmu04512	Connective tissue progenitors_White blood cells	Connective tissue progenitors_White blood cells	631	5723	298	0.472266244057052	7.5715604765298e-11	1.31336765614124e-09
Connective tissue progenitors	White blood cells	Fn1	ITGA5_ITGB1	0.0522509666983025	0	FN1_ITGA5_ITGB1	Fn1 - (Itga5+Itgb1)	FN1	ECM-Receptor	KEGG: mmu04512	Connective tissue progenitors_White blood cells	Connective tissue progenitors_White blood cells	631	8840	460	0.729001584786054	1.9335020490443e-23	6.82635985437691e-22
Connective tissue progenitors	White blood cells	Lama4	ITGA6_ITGB1	0.107442643455895	0	LAMA4_ITGA6_ITGB1	Lama4 - (Itga6+Itgb1)	LAMININ	ECM-Receptor	KEGG: mmu04512	Connective tissue progenitors_White blood cells	Connective tissue progenitors_White blood cells	631	5879	305	0.483359746434231	5.53755547071346e-11	9.72228794369563e-10
Connective tissue progenitors	White blood cells	Lamb1	ITGA6_ITGB1	0.0693198155743042	0	LAMB1_ITGA6_ITGB1	Lamb1 - (Itga6+Itgb1)	LAMININ	ECM-Receptor	KEGG: mmu04512	Connective tissue progenitors_White blood cells	Connective tissue progenitors_White blood cells	631	7724	370	0.586370839936609	3.19401420234457e-09	4.82864712527222e-08
Connective tissue progenitors	White blood cells	Lamb2	ITGA6_ITGB1	0.00769585884028836	0	LAMB2_ITGA6_ITGB1	Lamb2 - (Itga6+Itgb1)	LAMININ	ECM-Receptor	KEGG: mmu04512	Connective tissue progenitors_White blood cells	Connective tissue progenitors_White blood cells	631	6117	275	0.43581616481775	0.000903034205123068	0.00667919819634069
Connective tissue progenitors	White blood cells	Lamc1	ITGA6_ITGB1	0.0455387778100854	0	LAMC1_ITGA6_ITGB1	Lamc1 - (Itga6+Itgb1)	LAMININ	ECM-Receptor	KEGG: mmu04512	Connective tissue progenitors_White blood cells	Connective tissue progenitors_White blood cells	631	7136	328	0.519809825673534	1.36030484328831e-05	0.000136249562165337
Connective tissue progenitors	White blood cells	Tnc	ITGA9_ITGB1	0.0540568884992171	0	TNC_ITGA9_ITGB1	Tnc - (Itga9+Itgb1)	TENASCIN	ECM-Receptor	KEGG: mmu04512	Connective tissue progenitors_White blood cells	Connective tissue progenitors_White blood cells	631	5850	290	0.45958795562599	6.54434621387953e-08	8.59782891439974e-07
Connective tissue progenitors	White blood cells	Col1a1	ITGA9_ITGB1	0.117625065871137	0	COL1A1_ITGA9_ITGB1	Col1a1 - (Itga9+Itgb1)	COLLAGEN	ECM-Receptor	KEGG: mmu04512	Connective tissue progenitors_White blood cells	Connective tissue progenitors_White blood cells	631	7013	334	0.52931854199683	1.70801828912082e-07	2.14363984283481e-06
Connective tissue progenitors	White blood cells	Col1a2	ITGA9_ITGB1	0.162899856628833	0	COL1A2_ITGA9_ITGB1	Col1a2 - (Itga9+Itgb1)	COLLAGEN	ECM-Receptor	KEGG: mmu04512	Connective tissue progenitors_White blood cells	Connective tissue progenitors_White blood cells	631	7016	334	0.52931854199683	1.71593174081102e-07	2.15190136876952e-06
Connective tissue progenitors	White blood cells	Col4a1	ITGA9_ITGB1	0.0465854488160629	0	COL4A1_ITGA9_ITGB1	Col4a1 - (Itga9+Itgb1)	COLLAGEN	ECM-Receptor	KEGG: mmu04512	Connective tissue progenitors_White blood cells	Connective tissue progenitors_White blood cells	631	6871	327	0.518225039619651	3.08653516557365e-07	3.76560084708963e-06
Connective tissue progenitors	White blood cells	Col4a2	ITGA9_ITGB1	0.0315263908972049	0	COL4A2_ITGA9_ITGB1	Col4a2 - (Itga9+Itgb1)	COLLAGEN	ECM-Receptor	KEGG: mmu04512	Connective tissue progenitors_White blood cells	Connective tissue progenitors_White blood cells	631	6622	316	0.500792393026941	5.12129288506365e-07	6.12328497127176e-06
Connective tissue progenitors	White blood cells	Col6a1	ITGA9_ITGB1	0.036594583680136	0	COL6A1_ITGA9_ITGB1	Col6a1 - (Itga9+Itgb1)	COLLAGEN	ECM-Receptor	KEGG: mmu04512	Connective tissue progenitors_White blood cells	Connective tissue progenitors_White blood cells	631	6647	334	0.52931854199683	1.54623527513811e-10	2.6208201676083e-09
Connective tissue progenitors	White blood cells	Col6a2	ITGA9_ITGB1	0.0646860130311237	0	COL6A2_ITGA9_ITGB1	Col6a2 - (Itga9+Itgb1)	COLLAGEN	ECM-Receptor	KEGG: mmu04512	Connective tissue progenitors_White blood cells	Connective tissue progenitors_White blood cells	631	6467	333	0.527733755942948	5.35119541903973e-12	1.02014654475209e-10
Connective tissue progenitors	White blood cells	Col6a3	ITGA9_ITGB1	0.0999185066100891	0	COL6A3_ITGA9_ITGB1	Col6a3 - (Itga9+Itgb1)	COLLAGEN	ECM-Receptor	KEGG: mmu04512	Connective tissue progenitors_White blood cells	Connective tissue progenitors_White blood cells	631	6671	330	0.5229793977813	1.7760781298672e-09	2.74982605897669e-08
Connective tissue progenitors	White blood cells	Col6a6	ITGA9_ITGB1	0.0437913800189282	0	COL6A6_ITGA9_ITGB1	Col6a6 - (Itga9+Itgb1)	COLLAGEN	ECM-Receptor	KEGG: mmu04512	Connective tissue progenitors_White blood cells	Connective tissue progenitors_White blood cells	631	1820	167	0.264659270998415	4.95702445858951e-28	2.08954863126674e-26
Connective tissue progenitors	White blood cells	Lama2	ITGA9_ITGB1	0.0885130121525061	0	LAMA2_ITGA9_ITGB1	Lama2 - (Itga9+Itgb1)	LAMININ	ECM-Receptor	KEGG: mmu04512	Connective tissue progenitors_White blood cells	Connective tissue progenitors_White blood cells	631	3256	154	0.24405705229794	0.00430127072993813	0.0272281348665439
Connective tissue progenitors	White blood cells	Lama4	ITGA9_ITGB1	0.118102300249753	0	LAMA4_ITGA9_ITGB1	Lama4 - (Itga9+Itgb1)	LAMININ	ECM-Receptor	KEGG: mmu04512	Connective tissue progenitors_White blood cells	Connective tissue progenitors_White blood cells	631	5077	283	0.448494453248811	7.49603505043314e-14	1.61227569520489e-12
Connective tissue progenitors	White blood cells	Lamb1	ITGA9_ITGB1	0.0765214741319069	0	LAMB1_ITGA9_ITGB1	Lamb1 - (Itga9+Itgb1)	LAMININ	ECM-Receptor	KEGG: mmu04512	Connective tissue progenitors_White blood cells	Connective tissue progenitors_White blood cells	631	6531	327	0.518225039619651	5.33484222599249e-10	8.64719314297299e-09
Connective tissue progenitors	White blood cells	Lamb2	ITGA9_ITGB1	0.00855422855295671	0	LAMB2_ITGA9_ITGB1	Lamb2 - (Itga9+Itgb1)	LAMININ	ECM-Receptor	KEGG: mmu04512	Connective tissue progenitors_White blood cells	Connective tissue progenitors_White blood cells	631	5219	258	0.408874801901743	9.73691396072314e-07	1.12493497245565e-05
White blood cells	Connective tissue progenitors	Lamc1	ITGA9_ITGB1	0.0222676556026947	0	LAMC1_ITGA9_ITGB1	Lamc1 - (Itga9+Itgb1)	LAMININ	ECM-Receptor	KEGG: mmu04512	White blood cells_Connective tissue progenitors	Connective tissue progenitors_White blood cells	631	6004	283	0.448494453248811	1.36937375120605e-05	0.000137106957009299
Connective tissue progenitors	White blood cells	Lamc1	ITGA9_ITGB1	0.050403619905246	0	LAMC1_ITGA9_ITGB1	Lamc1 - (Itga9+Itgb1)	LAMININ	ECM-Receptor	KEGG: mmu04512	Connective tissue progenitors_White blood cells	Connective tissue progenitors_White blood cells	631	6004	283	0.448494453248811	1.36937375120605e-05	0.000137106957009299
Connective tissue progenitors	White blood cells	Fn1	ITGAV_ITGB1	0.103277424457491	0	FN1_ITGAV_ITGB1	Fn1 - (Itgav+Itgb1)	FN1	ECM-Receptor	KEGG: mmu04512	Connective tissue progenitors_White blood cells	Connective tissue progenitors_White blood cells	631	9179	443	0.702060221870048	6.88428187345467e-14	1.48464707780424e-12
Connective tissue progenitors	White blood cells	Fn1	Cd44	0.154598605108145	0	FN1_CD44	Fn1 - Cd44	FN1	ECM-Receptor	KEGG: mmu04512	Connective tissue progenitors_White blood cells	Connective tissue progenitors_White blood cells	631	6862	432	0.684627575277338	4.93515716132852e-43	3.23607020675921e-41
Connective tissue progenitors	White blood cells	Col1a1	Cd44	0.141996484143629	0	COL1A1_CD44	Col1a1 - Cd44	COLLAGEN	ECM-Receptor	KEGG: mmu04512	Connective tissue progenitors_White blood cells	Connective tissue progenitors_White blood cells	631	6891	432	0.684627575277338	1.88539739283883e-42	1.2136495160113e-40
White blood cells	Connective tissue progenitors	Col1a2	Cd44	0.0124061711435634	0	COL1A2_CD44	Col1a2 - Cd44	COLLAGEN	ECM-Receptor	KEGG: mmu04512	White blood cells_Connective tissue progenitors	Connective tissue progenitors_White blood cells	631	6894	432	0.684627575277338	1.9403871032854e-42	1.24805328003679e-40
Connective tissue progenitors	White blood cells	Col1a2	Cd44	0.194583357118702	0	COL1A2_CD44	Col1a2 - Cd44	COLLAGEN	ECM-Receptor	KEGG: mmu04512	Connective tissue progenitors_White blood cells	Connective tissue progenitors_White blood cells	631	6894	432	0.684627575277338	1.9403871032854e-42	1.24805328003679e-40
Connective tissue progenitors	White blood cells	Col4a1	Cd44	0.0571917876450364	0	COL4A1_CD44	Col4a1 - Cd44	COLLAGEN	ECM-Receptor	KEGG: mmu04512	Connective tissue progenitors_White blood cells	Connective tissue progenitors_White blood cells	631	6684	423	0.670364500792393	4.9188940889654e-42	3.11427241263001e-40
Connective tissue progenitors	White blood cells	Col4a2	Cd44	0.0388438459460577	0	COL4A2_CD44	Col4a2 - Cd44	COLLAGEN	ECM-Receptor	KEGG: mmu04512	Connective tissue progenitors_White blood cells	Connective tissue progenitors_White blood cells	631	6342	409	0.648177496038035	9.14137692269596e-42	5.75159785369625e-40
Connective tissue progenitors	White blood cells	Col6a1	Cd44	0.0450336949898927	0	COL6A1_CD44	Col6a1 - Cd44	COLLAGEN	ECM-Receptor	KEGG: mmu04512	Connective tissue progenitors_White blood cells	Connective tissue progenitors_White blood cells	631	6495	431	0.683042789223455	5.15365329563769e-50	4.20033134024503e-48
Connective tissue progenitors	White blood cells	Col6a2	Cd44	0.0790716169373258	0	COL6A2_CD44	Col6a2 - Cd44	COLLAGEN	ECM-Receptor	KEGG: mmu04512	Connective tissue progenitors_White blood cells	Connective tissue progenitors_White blood cells	631	6252	423	0.670364500792393	7.96295124921024e-51	6.62350420266098e-49
Connective tissue progenitors	White blood cells	Col6a3	Cd44	0.121124811193699	0	COL6A3_CD44	Col6a3 - Cd44	COLLAGEN	ECM-Receptor	KEGG: mmu04512	Connective tissue progenitors_White blood cells	Connective tissue progenitors_White blood cells	631	6478	426	0.675118858954041	1.60029696982263e-47	1.19689185948344e-45
Connective tissue progenitors	White blood cells	Col6a6	Cd44	0.0537974743010961	0	COL6A6_CD44	Col6a6 - Cd44	COLLAGEN	ECM-Receptor	KEGG: mmu04512	Connective tissue progenitors_White blood cells	Connective tissue progenitors_White blood cells	631	1765	209	0.33122028526149	3.02538614509965e-54	2.77327063300801e-52
Connective tissue progenitors	White blood cells	Lama2	Cd44	0.107588004645447	0	LAMA2_CD44	Lama2 - Cd44	LAMININ	ECM-Receptor	KEGG: mmu04512	Connective tissue progenitors_White blood cells	Connective tissue progenitors_White blood cells	631	2977	187	0.29635499207607	6.80252540848294e-13	1.38395616325074e-11
Connective tissue progenitors	White blood cells	Lama4	Cd44	0.142556624254244	0	LAMA4_CD44	Lama4 - Cd44	LAMININ	ECM-Receptor	KEGG: mmu04512	Connective tissue progenitors_White blood cells	Connective tissue progenitors_White blood cells	631	4784	351	0.556259904912837	2.03008657791738e-45	1.43222076635794e-43
Connective tissue progenitors	White blood cells	Lamb1	Cd44	0.0932766876205955	0	LAMB1_CD44	Lamb1 - Cd44	LAMININ	ECM-Receptor	KEGG: mmu04512	Connective tissue progenitors_White blood cells	Connective tissue progenitors_White blood cells	631	6244	417	0.660855784469097	1.21642042117524e-47	9.14011069256674e-46
Connective tissue progenitors	White blood cells	Lamb2	Cd44	0.0105980618142829	0	LAMB2_CD44	Lamb2 - Cd44	LAMININ	ECM-Receptor	KEGG: mmu04512	Connective tissue progenitors_White blood cells	Connective tissue progenitors_White blood cells	631	4852	313	0.496038034865293	4.89474938534203e-27	1.97870243902451e-25
White blood cells	Connective tissue progenitors	Lamc1	Cd44	0.0110535771947237	0	LAMC1_CD44	Lamc1 - Cd44	LAMININ	ECM-Receptor	KEGG: mmu04512	White blood cells_Connective tissue progenitors	Connective tissue progenitors_White blood cells	631	5750	370	0.586370839936609	9.5893995176196e-35	5.04754525390329e-33
Connective tissue progenitors	White blood cells	Lamc1	Cd44	0.0618228918567705	0	LAMC1_CD44	Lamc1 - Cd44	LAMININ	ECM-Receptor	KEGG: mmu04512	Connective tissue progenitors_White blood cells	Connective tissue progenitors_White blood cells	631	5750	370	0.586370839936609	9.5893995176196e-35	5.04754525390329e-33
Connective tissue progenitors	White blood cells	Col6a6	Sdc4	0.0053062015881131	0	COL6A6_SDC4	Col6a6 - Sdc4	COLLAGEN	ECM-Receptor	KEGG: mmu04512	Connective tissue progenitors_White blood cells	Connective tissue progenitors_White blood cells	631	1527	132	0.20919175911252	2.11780231872128e-19	6.29732686534078e-18
Connective tissue progenitors	White blood cells	Thbs2	Sdc4	0.00106881175518138	0	THBS2_SDC4	Thbs2 - Sdc4	THBS	ECM-Receptor	KEGG: mmu04512	Connective tissue progenitors_White blood cells	Connective tissue progenitors_White blood cells	631	4738	221	0.350237717908082	0.000649651779272388	0.00494532966332479
Connective tissue progenitors	White blood cells	Thbs4	Sdc4	0.00146102622141893	0	THBS4_SDC4	Thbs4 - Sdc4	THBS	ECM-Receptor	KEGG: mmu04512	Connective tissue progenitors_White blood cells	Connective tissue progenitors_White blood cells	631	2639	171	0.270998415213946	8.42023197225018e-13	1.70449613158845e-11
Connective tissue progenitors	White blood cells	Thbs1	Cd36	0.00430681205600745	0	THBS1_CD36	Thbs1 - Cd36	THBS	ECM-Receptor	KEGG: mmu04512	Connective tissue progenitors_White blood cells	Connective tissue progenitors_White blood cells	631	3386	284	0.450079239302694	5.53583481945676e-45	3.85505809778707e-43
Connective tissue progenitors	White blood cells	Thbs2	Cd36	0.00381575355088635	0	THBS2_CD36	Thbs2 - Cd36	THBS	ECM-Receptor	KEGG: mmu04512	Connective tissue progenitors_White blood cells	Connective tissue progenitors_White blood cells	631	2879	263	0.416798732171157	8.45434120909325e-48	6.4001262804793e-46
Connective tissue progenitors	White blood cells	Thbs3	Cd36	0.0043759891374165	0	THBS3_CD36	Thbs3 - Cd36	THBS	ECM-Receptor	KEGG: mmu04512	Connective tissue progenitors_White blood cells	Connective tissue progenitors_White blood cells	631	2081	187	0.29635499207607	9.25054020170609e-31	4.30078306675065e-29
Connective tissue progenitors	White blood cells	Thbs4	Cd36	0.00521073609269149	0	THBS4_CD36	Thbs4 - Cd36	THBS	ECM-Receptor	KEGG: mmu04512	Connective tissue progenitors_White blood cells	Connective tissue progenitors_White blood cells	631	1863	228	0.361331220285261	8.25980640776951e-63	9.66433209939457e-61
Connective tissue progenitors	White blood cells	Thbs1	Cd47	0.0107735588799906	0	THBS1_CD47	Thbs1 - Cd47	THBS	ECM-Receptor	KEGG: mmu04512	Connective tissue progenitors_White blood cells	Connective tissue progenitors_White blood cells	631	9284	413	0.654516640253566	3.54962402015154e-06	3.84649647539542e-05
Connective tissue progenitors	White blood cells	Thbs2	Cd47	0.00955224185657335	0	THBS2_CD47	Thbs2 - Cd47	THBS	ECM-Receptor	KEGG: mmu04512	Connective tissue progenitors_White blood cells	Connective tissue progenitors_White blood cells	631	7234	394	0.624405705229794	4.2676137376336e-21	1.37028026484383e-19
Connective tissue progenitors	White blood cells	Thbs3	Cd47	0.0109454646213552	0	THBS3_CD47	Thbs3 - Cd47	THBS	ECM-Receptor	KEGG: mmu04512	Connective tissue progenitors_White blood cells	Connective tissue progenitors_White blood cells	631	5957	299	0.473851030110935	6.33948635827309e-09	9.26513868522016e-08
Connective tissue progenitors	White blood cells	Thbs4	Cd47	0.0130169954206657	0	THBS4_CD47	Thbs4 - Cd47	THBS	ECM-Receptor	KEGG: mmu04512	Connective tissue progenitors_White blood cells	Connective tissue progenitors_White blood cells	631	4015	303	0.480190174326466	4.27118482382574e-39	2.50235719569791e-37
Connective tissue progenitors	White blood cells	Hspg2	Dag1	0.0142526800753912	0	HSPG2_DAG1	Hspg2 - Dag1	HSPG	ECM-Receptor	KEGG: mmu04512	Connective tissue progenitors_White blood cells	Connective tissue progenitors_White blood cells	631	9560	473	0.749603803486529	4.16980767575357e-19	1.21619390542813e-17
Connective tissue progenitors	White blood cells	Lama2	Dag1	0.0401930696685388	0	LAMA2_DAG1	Lama2 - Dag1	LAMININ	ECM-Receptor	KEGG: mmu04512	Connective tissue progenitors_White blood cells	Connective tissue progenitors_White blood cells	631	5074	238	0.377179080824089	0.000218651201251676	0.00181405332182638
Connective tissue progenitors	White blood cells	Lama4	Dag1	0.0545968799789573	0	LAMA4_DAG1	Lama4 - Dag1	LAMININ	ECM-Receptor	KEGG: mmu04512	Connective tissue progenitors_White blood cells	Connective tissue progenitors_White blood cells	631	8035	447	0.708399366085578	7.7543704652606e-30	3.48881943303461e-28
Connective tissue progenitors	White blood cells	Lamb1	Dag1	0.034500027389201	0	LAMB1_DAG1	Lamb1 - Dag1	LAMININ	ECM-Receptor	KEGG: mmu04512	Connective tissue progenitors_White blood cells	Connective tissue progenitors_White blood cells	631	10909	548	0.868462757527734	1.45909640929075e-32	7.18440588862104e-31
Connective tissue progenitors	White blood cells	Lamb2	Dag1	0.00370688966146386	0	LAMB2_DAG1	Lamb2 - Dag1	LAMININ	ECM-Receptor	KEGG: mmu04512	Connective tissue progenitors_White blood cells	Connective tissue progenitors_White blood cells	631	8513	405	0.641838351822504	1.96760778535753e-10	3.3107406752582e-09
Connective tissue progenitors	White blood cells	Dlk1	Notch1	0.0470625289292809	0	DLK1_NOTCH1	Dlk1 - Notch1	NOTCH	Cell-Cell Contact	PMID: 22353464	Connective tissue progenitors_White blood cells	Connective tissue progenitors_White blood cells	631	9001	393	0.622820919175911	0.000123208088120677	0.00106801478766557
Connective tissue progenitors	White blood cells	Dlk1	Notch2	0.0809222642859482	0	DLK1_NOTCH2	Dlk1 - Notch2	NOTCH	Cell-Cell Contact	PMID: 22353464	Connective tissue progenitors_White blood cells	Connective tissue progenitors_White blood cells	631	10168	498	0.789223454833597	1.40120975273655e-20	4.41495746331839e-19
Connective tissue progenitors	White blood cells	Jag1	Notch2	0.00628841035877966	0	JAG1_NOTCH2	Jag1 - Notch2	NOTCH	Cell-Cell Contact	PMID: 22353464	Connective tissue progenitors_White blood cells	Connective tissue progenitors_White blood cells	631	4877	221	0.350237717908082	0.00334315366897928	0.0216946764697788
White blood cells	Connective tissue progenitors	ITGA4_ITGB1	Vcam1	0.0159390970349362	0	ITGA4_ITGB1_VCAM1	Itga4 - (Itgb1+Vcam1)	VCAM	Cell-Cell Contact	KEGG: mmu04514	White blood cells_Connective tissue progenitors	Connective tissue progenitors_White blood cells	631	4214	243	0.385103011093502	5.42652773178367e-13	1.11072092940433e-11
White blood cells	Connective tissue progenitors	ITGA9_ITGB1	Vcam1	0.0141628640973879	0	ITGA9_ITGB1_VCAM1	Itga9 - (Itgb1+Vcam1)	VCAM	Cell-Cell Contact	KEGG: mmu04514	White blood cells_Connective tissue progenitors	Connective tissue progenitors_White blood cells	631	5217	268	0.42472266244057	9.69067117087121e-09	1.38818349426814e-07
Connective tissue progenitors	White blood cells	ITGA9_ITGB1	Vcam1	0.0101500641160378	0	ITGA9_ITGB1_VCAM1	Itga9 - (Itgb1+Vcam1)	VCAM	Cell-Cell Contact	KEGG: mmu04514	Connective tissue progenitors_White blood cells	Connective tissue progenitors_White blood cells	631	5217	268	0.42472266244057	9.69067117087121e-09	1.38818349426814e-07
Early chondrocytes	White blood cells	Tgfb2	TGFbR1_R2	0.0339394698933313	0	TGFB2_TGFBR1_TGFBR2	Tgfb2 - (Tgfbr1+Tgfbr2)	TGFb	Secreted Signaling	KEGG: mmu04350	Early chondrocytes_White blood cells	Early chondrocytes_White blood cells	346	6052	86	0.248554913294798	1.97870459697085e-06	2.20538002019704e-05
Early chondrocytes	White blood cells	Tgfb2	ACVR1B_TGFbR2	0.0187539807844127	0	TGFB2_ACVR1B_TGFBR2	Tgfb2 - (Acvr1b+Tgfbr2)	TGFb	Secreted Signaling	PMID: 27449815	Early chondrocytes_White blood cells	Early chondrocytes_White blood cells	346	2647	29	0.0838150289017341	3.09646897015638e-05	0.000294528842631933
Early chondrocytes	White blood cells	Tgfb2	ACVR1_TGFbR	0.053219059324103	0	TGFB2_ACVR1_TGFBR1	Tgfb2 - (Acvr1+Tgfbr1)	TGFb	Secreted Signaling	PMID: 29376829	Early chondrocytes_White blood cells	Early chondrocytes_White blood cells	346	4930	40	0.115606936416185	2.36804529342859e-16	5.93479423353072e-15
Early chondrocytes	White blood cells	Bmp4	BMPR1B_BMPR2	0.00791544755518521	0	BMP4_BMPR1B_BMPR2	Bmp4 - (Bmpr1b+Bmpr2)	BMP	Secreted Signaling	KEGG: mmu04350; PMID:26893264	Early chondrocytes_White blood cells	Early chondrocytes_White blood cells	346	1308	11	0.0317919075144509	0.000389027067194294	0.00309910714185227
Early chondrocytes	White blood cells	Bmp5	ACVR1_ACVR2A	0.0117607454697909	0	BMP5_ACVR1_ACVR2A	Bmp5 - (Acvr1+Acvr2a)	BMP	Secreted Signaling	KEGG: mmu04350; PMID:26893264	Early chondrocytes_White blood cells	Early chondrocytes_White blood cells	346	1477	16	0.046242774566474	0.00304466555197866	0.0199676516772773
Early chondrocytes	White blood cells	Bmp5	ACVR1_BMPR2	0.0345273051125346	0	BMP5_ACVR1_BMPR2	Bmp5 - (Acvr1+Bmpr2)	BMP	Secreted Signaling	KEGG: mmu04350; PMID:26893264	Early chondrocytes_White blood cells	Early chondrocytes_White blood cells	346	2258	19	0.0549132947976879	7.92196299265427e-07	9.267699435047e-06
Early chondrocytes	White blood cells	Bmp5	BMPR1A_ACVR2B	0.013256668018938	0	BMP5_BMPR1A_ACVR2B	Bmp5 - (Bmpr1a+Acvr2b)	BMP	Secreted Signaling	KEGG: mmu04350; PMID:26893264	Early chondrocytes_White blood cells	Early chondrocytes_White blood cells	346	493	1	0.00289017341040462	0.000611837831911743	0.00468749063868705
Early chondrocytes	White blood cells	Bmp5	BMPR1A_BMPR2	0.0426115999872199	0	BMP5_BMPR1A_BMPR2	Bmp5 - (Bmpr1a+Bmpr2)	BMP	Secreted Signaling	KEGG: mmu04350; PMID:26893264	Early chondrocytes_White blood cells	Early chondrocytes_White blood cells	346	3176	45	0.130057803468208	0.00192888179779901	0.0132497955269371
Early chondrocytes	White blood cells	Bmp5	BMPR1B_BMPR2	0.0169087565549934	0	BMP5_BMPR1B_BMPR2	Bmp5 - (Bmpr1b+Bmpr2)	BMP	Secreted Signaling	KEGG: mmu04350; PMID:26893264	Early chondrocytes_White blood cells	Early chondrocytes_White blood cells	346	1015	4	0.0115606936416185	7.11321063064849e-06	7.41494429458394e-05
Early chondrocytes	White blood cells	Bmp6	BMPR1A_ACVR2A	0.0206846262219286	0	BMP6_BMPR1A_ACVR2A	Bmp6 - (Bmpr1a+Acvr2a)	BMP	Secreted Signaling	KEGG: mmu04350; PMID:26893264	Early chondrocytes_White blood cells	Early chondrocytes_White blood cells	346	1162	40	0.115606936416185	0.00200374203247682	0.0137139205388767
Early chondrocytes	White blood cells	Bmp6	BMPR1A_BMPR2	0.0594948412263514	0	BMP6_BMPR1A_BMPR2	Bmp6 - (Bmpr1a+Bmpr2)	BMP	Secreted Signaling	KEGG: mmu04350; PMID:26893264	Early chondrocytes_White blood cells	Early chondrocytes_White blood cells	346	1830	58	0.167630057803468	0.0013589694948156	0.00967529796194445
Early chondrocytes	White blood cells	Bmp7	ACVR1_ACVR2A	0.0120979517665879	0	BMP7_ACVR1_ACVR2A	Bmp7 - (Acvr1+Acvr2a)	BMP	Secreted Signaling	KEGG: mmu04350; PMID:26893264	Early chondrocytes_White blood cells	Early chondrocytes_White blood cells	346	2659	38	0.109826589595376	0.00631833344225861	0.0384869478495147
Early chondrocytes	White blood cells	Bmp7	ACVR1_ACVR2B	0.0109739781328292	0	BMP7_ACVR1_ACVR2B	Bmp7 - (Acvr1+Acvr2b)	BMP	Secreted Signaling	KEGG: mmu04350; PMID:26893264	Early chondrocytes_White blood cells	Early chondrocytes_White blood cells	346	648	4	0.0115606936416185	0.00318474061703835	0.0208019291394046
Early chondrocytes	White blood cells	Bmp7	ACVR1_BMPR2	0.0354895249568608	0	BMP7_ACVR1_BMPR2	Bmp7 - (Acvr1+Bmpr2)	BMP	Secreted Signaling	KEGG: mmu04350; PMID:26893264	Early chondrocytes_White blood cells	Early chondrocytes_White blood cells	346	4004	62	0.179190751445087	0.00432854245442751	0.0273814769924469
Early chondrocytes	White blood cells	Bmp7	BMPR1B_ACVR2A	0.00584227238721907	0	BMP7_BMPR1B_ACVR2A	Bmp7 - (Bmpr1b+Acvr2a)	BMP	Secreted Signaling	KEGG: mmu04350; PMID:26893264	Early chondrocytes_White blood cells	Early chondrocytes_White blood cells	346	1168	9	0.0260115606936416	0.000296881814114562	0.00241307878467501
Early chondrocytes	White blood cells	Bmp7	BMPR1B_BMPR2	0.0173904924012744	0	BMP7_BMPR1B_BMPR2	Bmp7 - (Bmpr1b+Bmpr2)	BMP	Secreted Signaling	KEGG: mmu04350; PMID:26893264	Early chondrocytes_White blood cells	Early chondrocytes_White blood cells	346	1674	17	0.0491329479768786	0.000586089332375292	0.00450902298244765
Early chondrocytes	White blood cells	Csf1	Csf1r	0.0182321598085909	0	CSF1_CSF1R	Csf1 - Csf1r	CSF	Secreted Signaling	KEGG: mmu04060	Early chondrocytes_White blood cells	Early chondrocytes_White blood cells	346	1994	65	0.187861271676301	0.0003193956292832	0.00257844599376403
White blood cells	Early chondrocytes	Nampt	Insr	0.00888365633834008	0	NAMPT_INSR	Nampt - Insr	VISFATIN	Secreted Signaling	PMID: 28490838	White blood cells_Early chondrocytes	Early chondrocytes_White blood cells	346	4627	58	0.167630057803468	6.42233840004837e-07	7.58798859628687e-06
White blood cells	Early chondrocytes	Nampt	ITGA5_ITGB1	0.00515913132509961	0	NAMPT_ITGA5_ITGB1	Nampt - (Itga5+Itgb1)	VISFATIN	Secreted Signaling	PMID: 28490838	White blood cells_Early chondrocytes	Early chondrocytes_White blood cells	346	5076	54	0.15606936416185	6.14758684956021e-11	1.07536217392242e-09
Early chondrocytes	White blood cells	Angptl4	Cdh11	0.000919561290743796	0	ANGPTL4_CDH11	Angptl4 - Cdh11	ANGPTL	Secreted Signaling	PMID: 30049845	Early chondrocytes_White blood cells	Early chondrocytes_White blood cells	346	6513	202	0.583815028901734	1.47358545953928e-12	2.92725760205776e-11
White blood cells	Early chondrocytes	Angpt1	Tek	0.00975773732289541	0	ANGPT1_TEK	Angpt1 - Tek	ANGPT	Secreted Signaling	PMID: 20651738	White blood cells_Early chondrocytes	Early chondrocytes_White blood cells	346	1995	60	0.173410404624277	0.00451580798972296	0.0284458960630387
Early chondrocytes	White blood cells	Mdk	Sdc4	0.00725528347341431	0	MDK_SDC4	Mdk - Sdc4	MK	Secreted Signaling	PMID: 28356350	Early chondrocytes_White blood cells	Early chondrocytes_White blood cells	346	6594	92	0.265895953757225	1.17350108644878e-07	1.50075233849073e-06
Early chondrocytes	White blood cells	Mdk	ITGA4_ITGB1	0.066064925869122	0	MDK_ITGA4_ITGB1	Mdk - (Itga4+Itgb1)	MK	Secreted Signaling	PMID: 28356350	Early chondrocytes_White blood cells	Early chondrocytes_White blood cells	346	5735	60	0.173410404624277	3.46114707675079e-13	7.16420228252179e-12
Early chondrocytes	White blood cells	Mdk	ITGA6_ITGB1	0.0533865107133724	0	MDK_ITGA6_ITGB1	Mdk - (Itga6+Itgb1)	MK	Secreted Signaling	PMID: 28356350	Early chondrocytes_White blood cells	Early chondrocytes_White blood cells	346	8481	130	0.375722543352601	1.14602226673198e-07	1.4676999883618e-06
Early chondrocytes	White blood cells	Ptn	Sdc3	0.0186544136990309	0	PTN_SDC3	Ptn - Sdc3	PTN	Secreted Signaling	PMID: 28356350; PMID: 25620911	Early chondrocytes_White blood cells	Early chondrocytes_White blood cells	346	12329	227	0.65606936416185	7.03880546502359e-05	0.000633374982578918
Early chondrocytes	White blood cells	Ptn	Sdc4	0.0195846267403485	0	PTN_SDC4	Ptn - Sdc4	PTN	Secreted Signaling	PMID: 28356350; PMID: 25620911	Early chondrocytes_White blood cells	Early chondrocytes_White blood cells	346	6498	92	0.265895953757225	3.70367827021735e-07	4.47864774374921e-06
Early chondrocytes	White blood cells	Postn	ITGAV_ITGB5	0.0244183838102622	0	POSTN_ITGAV_ITGB5	Postn - (Itgav+Itgb5)	PERIOSTIN	Secreted Signaling	PMID: 26721738	Early chondrocytes_White blood cells	Early chondrocytes_White blood cells	346	7287	88	0.254335260115607	1.91542573798672e-13	4.02867250042212e-12
Early chondrocytes	White blood cells	Edn3	Ednrb	0.00816432304463232	0	EDN3_EDNRB	Edn3 - Ednrb	EDN	Secreted Signaling	KEGG: mmu04080	Early chondrocytes_White blood cells	Early chondrocytes_White blood cells	346	1702	66	0.190751445086705	1.04316442701839e-06	1.19971328484263e-05
White blood cells	Early chondrocytes	Kitl	Kit	0.00300342966921215	0	KITL_KIT	Kitl - Kit	KIT	Secreted Signaling	KEGG: mmu04080	White blood cells_Early chondrocytes	Early chondrocytes_White blood cells	346	2538	30	0.0867052023121387	0.000215484582836019	0.00178925013066572
Early chondrocytes	White blood cells	Sema3c	Plxnd1	0.0128696771196709	0	SEMA3C_PLXND1	Sema3c - Plxnd1	SEMA3	Secreted Signaling	PMID: 27533782	Early chondrocytes_White blood cells	Early chondrocytes_White blood cells	346	6250	104	0.300578034682081	0.00204296388390641	0.013948119406674
Early chondrocytes	White blood cells	Sema3e	Plxnd1	0.00189266496322774	0	SEMA3E_PLXND1	Sema3e - Plxnd1	SEMA3	Secreted Signaling	PMID: 22325954	Early chondrocytes_White blood cells	Early chondrocytes_White blood cells	346	1464	15	0.0433526011560694	0.00153705997397536	0.0108156047777118
White blood cells	Early chondrocytes	Grn	Sort1	0.00506775927958441	0	GRN_SORT1	Grn - Sort1	GRN	Secreted Signaling	PMID: 29555433	White blood cells_Early chondrocytes	Early chondrocytes_White blood cells	346	7880	116	0.335260115606936	4.43091418601049e-08	5.93173749249556e-07
White blood cells	Early chondrocytes	Pros1	Axl	0.013517821126015	0	PROS1_AXL	Pros1 - Axl	PROS	Secreted Signaling	PMID: 29531161	White blood cells_Early chondrocytes	Early chondrocytes_White blood cells	346	4687	64	0.184971098265896	1.77471401323689e-05	0.000174705500998663
Early chondrocytes	White blood cells	Pros1	Axl	0.00284523529725063	0	PROS1_AXL	Pros1 - Axl	PROS	Secreted Signaling	PMID: 29531161	Early chondrocytes_White blood cells	Early chondrocytes_White blood cells	346	4687	64	0.184971098265896	1.77471401323689e-05	0.000174705500998663
Early chondrocytes	White blood cells	Fn1	ITGA4_ITGB1	0.154031360507054	0	FN1_ITGA4_ITGB1	Fn1 - (Itga4+Itgb1)	FN1	ECM-Receptor	KEGG: mmu04512	Early chondrocytes_White blood cells	Early chondrocytes_White blood cells	346	5723	60	0.173410404624277	3.56023274669947e-13	7.36364332490797e-12
Early chondrocytes	White blood cells	Fn1	ITGA5_ITGB1	0.0569995144626349	0	FN1_ITGA5_ITGB1	Fn1 - (Itga5+Itgb1)	FN1	ECM-Receptor	KEGG: mmu04512	Early chondrocytes_White blood cells	Early chondrocytes_White blood cells	346	8840	129	0.372832369942197	5.22124400983561e-10	8.46645764531104e-09
Early chondrocytes	White blood cells	Lama4	ITGA6_ITGB1	0.113597466811363	0	LAMA4_ITGA6_ITGB1	Lama4 - (Itga6+Itgb1)	LAMININ	ECM-Receptor	KEGG: mmu04512	Early chondrocytes_White blood cells	Early chondrocytes_White blood cells	346	5879	98	0.283236994219653	0.00317479710098643	0.020757103801937
Early chondrocytes	White blood cells	Lamb1	ITGA6_ITGB1	0.0550354378487866	0	LAMB1_ITGA6_ITGB1	Lamb1 - (Itga6+Itgb1)	LAMININ	ECM-Receptor	KEGG: mmu04512	Early chondrocytes_White blood cells	Early chondrocytes_White blood cells	346	7724	111	0.320809248554913	1.22530775577279e-08	1.7386123561641e-07
Early chondrocytes	White blood cells	Lamb2	ITGA6_ITGB1	0.00875215696542282	0	LAMB2_ITGA6_ITGB1	Lamb2 - (Itga6+Itgb1)	LAMININ	ECM-Receptor	KEGG: mmu04512	Early chondrocytes_White blood cells	Early chondrocytes_White blood cells	346	6117	95	0.274566473988439	0.000126169036487789	0.00109099108021794
Early chondrocytes	White blood cells	Lamc1	ITGA6_ITGB1	0.0667372158064297	0	LAMC1_ITGA6_ITGB1	Lamc1 - (Itga6+Itgb1)	LAMININ	ECM-Receptor	KEGG: mmu04512	Early chondrocytes_White blood cells	Early chondrocytes_White blood cells	346	7136	100	0.289017341040462	2.47299844998263e-08	3.38884618103552e-07
Early chondrocytes	White blood cells	Lamc3	ITGA6_ITGB1	0.0106918037789583	0	LAMC3_ITGA6_ITGB1	Lamc3 - (Itga6+Itgb1)	LAMININ	ECM-Receptor	KEGG: mmu04512	Early chondrocytes_White blood cells	Early chondrocytes_White blood cells	346	607	40	0.115606936416185	1.61113158724787e-10	2.72738670077451e-09
Early chondrocytes	White blood cells	Tnc	ITGA9_ITGB1	0.0318329757570158	0	TNC_ITGA9_ITGB1	Tnc - (Itga9+Itgb1)	TENASCIN	ECM-Receptor	KEGG: mmu04512	Early chondrocytes_White blood cells	Early chondrocytes_White blood cells	346	5850	69	0.199421965317919	1.4497052047163e-10	2.46184973327689e-09
Early chondrocytes	White blood cells	Col1a1	ITGA9_ITGB1	0.120827832749985	0	COL1A1_ITGA9_ITGB1	Col1a1 - (Itga9+Itgb1)	COLLAGEN	ECM-Receptor	KEGG: mmu04512	Early chondrocytes_White blood cells	Early chondrocytes_White blood cells	346	7013	106	0.30635838150289	3.5886841693585e-06	3.88621906097823e-05
Early chondrocytes	White blood cells	Col1a2	ITGA9_ITGB1	0.167272024852835	0	COL1A2_ITGA9_ITGB1	Col1a2 - (Itga9+Itgb1)	COLLAGEN	ECM-Receptor	KEGG: mmu04512	Early chondrocytes_White blood cells	Early chondrocytes_White blood cells	346	7016	106	0.30635838150289	3.57825266327855e-06	3.87648034069503e-05
Early chondrocytes	White blood cells	Col2a1	ITGA9_ITGB1	0.0131429952826614	0	COL2A1_ITGA9_ITGB1	Col2a1 - (Itga9+Itgb1)	COLLAGEN	ECM-Receptor	KEGG: mmu04512	Early chondrocytes_White blood cells	Early chondrocytes_White blood cells	346	6758	102	0.294797687861272	7.05373933612636e-06	7.36054240224336e-05
Early chondrocytes	White blood cells	Col4a1	ITGA9_ITGB1	0.10250995213023	0	COL4A1_ITGA9_ITGB1	Col4a1 - (Itga9+Itgb1)	COLLAGEN	ECM-Receptor	KEGG: mmu04512	Early chondrocytes_White blood cells	Early chondrocytes_White blood cells	346	6871	104	0.300578034682081	5.74486540754319e-06	6.06598365155893e-05
Early chondrocytes	White blood cells	Col4a2	ITGA9_ITGB1	0.0747213965305347	0	COL4A2_ITGA9_ITGB1	Col4a2 - (Itga9+Itgb1)	COLLAGEN	ECM-Receptor	KEGG: mmu04512	Early chondrocytes_White blood cells	Early chondrocytes_White blood cells	346	6622	102	0.294797687861272	2.44347958871458e-05	0.000235943299591035
Early chondrocytes	White blood cells	Col6a1	ITGA9_ITGB1	0.0123062684270219	0	COL6A1_ITGA9_ITGB1	Col6a1 - (Itga9+Itgb1)	COLLAGEN	ECM-Receptor	KEGG: mmu04512	Early chondrocytes_White blood cells	Early chondrocytes_White blood cells	346	6647	96	0.277456647398844	7.34826745943458e-07	8.62525296305583e-06
Early chondrocytes	White blood cells	Col6a2	ITGA9_ITGB1	0.033975931920472	0	COL6A2_ITGA9_ITGB1	Col6a2 - (Itga9+Itgb1)	COLLAGEN	ECM-Receptor	KEGG: mmu04512	Early chondrocytes_White blood cells	Early chondrocytes_White blood cells	346	6467	79	0.228323699421965	5.08174769123407e-11	8.9570372974989e-10
Early chondrocytes	White blood cells	Col6a3	ITGA9_ITGB1	0.0598091687938192	0	COL6A3_ITGA9_ITGB1	Col6a3 - (Itga9+Itgb1)	COLLAGEN	ECM-Receptor	KEGG: mmu04512	Early chondrocytes_White blood cells	Early chondrocytes_White blood cells	346	6671	94	0.271676300578035	1.67785825195531e-07	2.10709598742757e-06
Early chondrocytes	White blood cells	Col6a6	ITGA9_ITGB1	0.00725828787627107	0	COL6A6_ITGA9_ITGB1	Col6a6 - (Itga9+Itgb1)	COLLAGEN	ECM-Receptor	KEGG: mmu04512	Early chondrocytes_White blood cells	Early chondrocytes_White blood cells	346	1820	6	0.0173410404624277	2.96165600122692e-11	5.31402325120277e-10
Early chondrocytes	White blood cells	Col9a2	ITGA9_ITGB1	0.00700097457193703	0	COL9A2_ITGA9_ITGB1	Col9a2 - (Itga9+Itgb1)	COLLAGEN	ECM-Receptor	KEGG: mmu04512	Early chondrocytes_White blood cells	Early chondrocytes_White blood cells	346	5392	70	0.202312138728324	2.17565443132847e-07	2.70202243890793e-06
Early chondrocytes	White blood cells	Lama4	ITGA9_ITGB1	0.12478239039588	0	LAMA4_ITGA9_ITGB1	Lama4 - (Itga9+Itgb1)	LAMININ	ECM-Receptor	KEGG: mmu04512	Early chondrocytes_White blood cells	Early chondrocytes_White blood cells	346	5077	82	0.236994219653179	0.00322906710831729	0.0210517997889292
Early chondrocytes	White blood cells	Lamb1	ITGA9_ITGB1	0.0608501157525951	0	LAMB1_ITGA9_ITGB1	Lamb1 - (Itga9+Itgb1)	LAMININ	ECM-Receptor	KEGG: mmu04512	Early chondrocytes_White blood cells	Early chondrocytes_White blood cells	346	6531	97	0.280346820809249	4.84075734183127e-06	5.16462432154999e-05
Early chondrocytes	White blood cells	Lamb2	ITGA9_ITGB1	0.00972718764476656	0	LAMB2_ITGA9_ITGB1	Lamb2 - (Itga9+Itgb1)	LAMININ	ECM-Receptor	KEGG: mmu04512	Early chondrocytes_White blood cells	Early chondrocytes_White blood cells	346	5219	78	0.225433526011561	0.000142858246126958	0.00122456416447885
White blood cells	Early chondrocytes	Lamc1	ITGA9_ITGB1	0.0234776062844265	0	LAMC1_ITGA9_ITGB1	Lamc1 - (Itga9+Itgb1)	LAMININ	ECM-Receptor	KEGG: mmu04512	White blood cells_Early chondrocytes	Early chondrocytes_White blood cells	346	6004	83	0.239884393063584	4.57717095905695e-07	5.49138257960757e-06
Early chondrocytes	White blood cells	Lamc1	ITGA9_ITGB1	0.073691811939946	0	LAMC1_ITGA9_ITGB1	Lamc1 - (Itga9+Itgb1)	LAMININ	ECM-Receptor	KEGG: mmu04512	Early chondrocytes_White blood cells	Early chondrocytes_White blood cells	346	6004	83	0.239884393063584	4.57717095905695e-07	5.49138257960757e-06
Early chondrocytes	White blood cells	Lamc3	ITGA9_ITGB1	0.011880330230274	0	LAMC3_ITGA9_ITGB1	Lamc3 - (Itga9+Itgb1)	LAMININ	ECM-Receptor	KEGG: mmu04512	Early chondrocytes_White blood cells	Early chondrocytes_White blood cells	346	455	32	0.092485549132948	2.56013628599466e-09	3.90984168346559e-08
Early chondrocytes	White blood cells	Fn1	ITGAV_ITGB1	0.112114668429531	0	FN1_ITGAV_ITGB1	Fn1 - (Itgav+Itgb1)	FN1	ECM-Receptor	KEGG: mmu04512	Early chondrocytes_White blood cells	Early chondrocytes_White blood cells	346	9179	142	0.410404624277457	2.60951166785868e-08	3.56624439395494e-07
Early chondrocytes	White blood cells	Vtn	ITGAV_ITGB1	0.00672161011076515	0	VTN_ITGAV_ITGB1	Vtn - (Itgav+Itgb1)	VTN	ECM-Receptor	KEGG: mmu04512	Early chondrocytes_White blood cells	Early chondrocytes_White blood cells	346	3076	114	0.329479768786127	2.0334581499414e-10	3.41869601627703e-09
Early chondrocytes	White blood cells	Vtn	ITGAV_ITGB5	0.0057046575476176	0	VTN_ITGAV_ITGB5	Vtn - (Itgav+Itgb5)	VTN	ECM-Receptor	KEGG: mmu04512	Early chondrocytes_White blood cells	Early chondrocytes_White blood cells	346	2372	79	0.228323699421965	2.60778409068863e-05	0.000250879752180124
Early chondrocytes	White blood cells	Fn1	Cd44	0.167009417967538	0	FN1_CD44	Fn1 - Cd44	FN1	ECM-Receptor	KEGG: mmu04512	Early chondrocytes_White blood cells	Early chondrocytes_White blood cells	346	6862	86	0.248554913294798	3.61334181907874e-11	6.43335578226197e-10
Early chondrocytes	White blood cells	Col1a1	Cd44	0.145753235501785	0	COL1A1_CD44	Col1a1 - Cd44	COLLAGEN	ECM-Receptor	KEGG: mmu04512	Early chondrocytes_White blood cells	Early chondrocytes_White blood cells	346	6891	86	0.248554913294798	2.48657274778618e-11	4.48348364537272e-10
Early chondrocytes	White blood cells	Col1a2	Cd44	0.199603130140082	0	COL1A2_CD44	Col1a2 - Cd44	COLLAGEN	ECM-Receptor	KEGG: mmu04512	Early chondrocytes_White blood cells	Early chondrocytes_White blood cells	346	6894	86	0.248554913294798	2.47910768353347e-11	4.4720182109255e-10
Early chondrocytes	White blood cells	Col2a1	Cd44	0.016265220550627	0	COL2A1_CD44	Col2a1 - Cd44	COLLAGEN	ECM-Receptor	KEGG: mmu04512	Early chondrocytes_White blood cells	Early chondrocytes_White blood cells	346	6557	79	0.228323699421965	1.2108957548273e-11	2.24389002470289e-10
Early chondrocytes	White blood cells	Col4a1	Cd44	0.124190367783951	0	COL4A1_CD44	Col4a1 - Cd44	COLLAGEN	ECM-Receptor	KEGG: mmu04512	Early chondrocytes_White blood cells	Early chondrocytes_White blood cells	346	6684	85	0.245664739884393	2.83052638108449e-10	4.70783908477024e-09
Early chondrocytes	White blood cells	Col4a2	Cd44	0.0911213545353692	0	COL4A2_CD44	Col4a2 - Cd44	COLLAGEN	ECM-Receptor	KEGG: mmu04512	Early chondrocytes_White blood cells	Early chondrocytes_White blood cells	346	6342	81	0.234104046242775	1.723575554291e-09	2.67058420016151e-08
Early chondrocytes	White blood cells	Col6a1	Cd44	0.0152327906009664	0	COL6A1_CD44	Col6a1 - Cd44	COLLAGEN	ECM-Receptor	KEGG: mmu04512	Early chondrocytes_White blood cells	Early chondrocytes_White blood cells	346	6495	79	0.228323699421965	3.52005059701479e-11	6.27831658435134e-10
Early chondrocytes	White blood cells	Col6a2	Cd44	0.0418373783397648	0	COL6A2_CD44	Col6a2 - Cd44	COLLAGEN	ECM-Receptor	KEGG: mmu04512	Early chondrocytes_White blood cells	Early chondrocytes_White blood cells	346	6252	66	0.190751445086705	1.82280472832786e-14	4.07789849464301e-13
Early chondrocytes	White blood cells	Col6a3	Cd44	0.0731950804171908	0	COL6A3_CD44	Col6a3 - Cd44	COLLAGEN	ECM-Receptor	KEGG: mmu04512	Early chondrocytes_White blood cells	Early chondrocytes_White blood cells	346	6478	75	0.216763005780347	1.41001675590587e-12	2.80580494006866e-11
Early chondrocytes	White blood cells	Col6a6	Cd44	0.00899529564716872	0	COL6A6_CD44	Col6a6 - Cd44	COLLAGEN	ECM-Receptor	KEGG: mmu04512	Early chondrocytes_White blood cells	Early chondrocytes_White blood cells	346	1765	3	0.00867052023121387	1.18726532830386e-13	2.52606320508861e-12
Early chondrocytes	White blood cells	Col9a2	Cd44	0.00867694196287269	0	COL9A2_CD44	Col9a2 - Cd44	COLLAGEN	ECM-Receptor	KEGG: mmu04512	Early chondrocytes_White blood cells	Early chondrocytes_White blood cells	346	5081	51	0.147398843930636	3.28222094060996e-12	6.34698787487001e-11
Early chondrocytes	White blood cells	Lama4	Cd44	0.150384032549748	0	LAMA4_CD44	Lama4 - Cd44	LAMININ	ECM-Receptor	KEGG: mmu04512	Early chondrocytes_White blood cells	Early chondrocytes_White blood cells	346	4784	61	0.176300578034682	8.10768082199779e-07	9.47459890677887e-06
Early chondrocytes	White blood cells	Lamb1	Cd44	0.0744505536049882	0	LAMB1_CD44	Lamb1 - Cd44	LAMININ	ECM-Receptor	KEGG: mmu04512	Early chondrocytes_White blood cells	Early chondrocytes_White blood cells	346	6244	72	0.208092485549133	4.98971334481612e-12	9.52581638555805e-11
Early chondrocytes	White blood cells	Lamb2	Cd44	0.0120478665438161	0	LAMB2_CD44	Lamb2 - Cd44	LAMININ	ECM-Receptor	KEGG: mmu04512	Early chondrocytes_White blood cells	Early chondrocytes_White blood cells	346	4852	66	0.190751445086705	9.49247532032959e-06	9.7209199448847e-05
Early chondrocytes	White blood cells	Lamc1	Cd44	0.0898877479510067	0	LAMC1_CD44	Lamc1 - Cd44	LAMININ	ECM-Receptor	KEGG: mmu04512	Early chondrocytes_White blood cells	Early chondrocytes_White blood cells	346	5750	67	0.19364161849711	1.22613277070192e-10	2.09256117866506e-09
Early chondrocytes	White blood cells	Lamc3	Cd44	0.0147070693914252	0	LAMC3_CD44	Lamc3 - Cd44	LAMININ	ECM-Receptor	KEGG: mmu04512	Early chondrocytes_White blood cells	Early chondrocytes_White blood cells	346	364	33	0.0953757225433526	1.70939320475999e-12	3.37660495003287e-11
Early chondrocytes	White blood cells	Col1a1	Sdc4	0.0157562934043179	0	COL1A1_SDC4	Col1a1 - Sdc4	COLLAGEN	ECM-Receptor	KEGG: mmu04512	Early chondrocytes_White blood cells	Early chondrocytes_White blood cells	346	6598	92	0.265895953757225	1.16987704932711e-07	1.49659113034963e-06
Early chondrocytes	White blood cells	Col1a2	Sdc4	0.0228630390588204	0	COL1A2_SDC4	Col1a2 - Sdc4	COLLAGEN	ECM-Receptor	KEGG: mmu04512	Early chondrocytes_White blood cells	Early chondrocytes_White blood cells	346	6596	92	0.265895953757225	1.17132391742578e-07	1.49820501066088e-06
Early chondrocytes	White blood cells	Col2a1	Sdc4	0.00154890677233855	0	COL2A1_SDC4	Col2a1 - Sdc4	COLLAGEN	ECM-Receptor	KEGG: mmu04512	Early chondrocytes_White blood cells	Early chondrocytes_White blood cells	346	6304	82	0.236994219653179	4.94757311964662e-09	7.31951119347537e-08
Early chondrocytes	White blood cells	Col4a1	Sdc4	0.0131297006903112	0	COL4A1_SDC4	Col4a1 - Sdc4	COLLAGEN	ECM-Receptor	KEGG: mmu04512	Early chondrocytes_White blood cells	Early chondrocytes_White blood cells	346	6385	89	0.257225433526012	2.48160971374798e-07	3.06177545180107e-06
Early chondrocytes	White blood cells	Col4a2	Sdc4	0.00931890095441945	0	COL4A2_SDC4	Col4a2 - Sdc4	COLLAGEN	ECM-Receptor	KEGG: mmu04512	Early chondrocytes_White blood cells	Early chondrocytes_White blood cells	346	6147	87	0.251445086705202	1.20781284197298e-06	1.37965058312398e-05
Early chondrocytes	White blood cells	Col6a1	Sdc4	0.00144921427045035	0	COL6A1_SDC4	Col6a1 - Sdc4	COLLAGEN	ECM-Receptor	KEGG: mmu04512	Early chondrocytes_White blood cells	Early chondrocytes_White blood cells	346	6192	77	0.222543352601156	7.00919333501083e-10	1.1241683815426e-08
Early chondrocytes	White blood cells	Col6a2	Sdc4	0.00408005688317064	0	COL6A2_SDC4	Col6a2 - Sdc4	COLLAGEN	ECM-Receptor	KEGG: mmu04512	Early chondrocytes_White blood cells	Early chondrocytes_White blood cells	346	5980	74	0.213872832369942	1.15076636754147e-09	1.80729333363885e-08
Early chondrocytes	White blood cells	Col6a3	Sdc4	0.00735535968518272	0	COL6A3_SDC4	Col6a3 - Sdc4	COLLAGEN	ECM-Receptor	KEGG: mmu04512	Early chondrocytes_White blood cells	Early chondrocytes_White blood cells	346	6195	80	0.23121387283237	5.93829513391566e-09	8.70081844104896e-08
Early chondrocytes	White blood cells	Col6a6	Sdc4	0.000850915768173752	0	COL6A6_SDC4	Col6a6 - Sdc4	COLLAGEN	ECM-Receptor	KEGG: mmu04512	Early chondrocytes_White blood cells	Early chondrocytes_White blood cells	346	1527	9	0.0260115606936416	8.52944027882287e-07	9.94527324117146e-06
Early chondrocytes	White blood cells	Col9a2	Sdc4	0.000820562232229565	0	COL9A2_SDC4	Col9a2 - Sdc4	COLLAGEN	ECM-Receptor	KEGG: mmu04512	Early chondrocytes_White blood cells	Early chondrocytes_White blood cells	346	4977	60	0.173410404624277	3.07316367521603e-08	4.17799366304383e-07
Early chondrocytes	White blood cells	Fn1	Sdc4	0.018463910863193	0	FN1_SDC4	Fn1 - Sdc4	FN1	ECM-Receptor	KEGG: mmu04512	Early chondrocytes_White blood cells	Early chondrocytes_White blood cells	346	6569	92	0.265895953757225	1.57246214603474e-07	1.98134631945942e-06
Early chondrocytes	White blood cells	Tnc	Sdc4	0.00381526923541262	0	TNC_SDC4	Tnc - Sdc4	TENASCIN	ECM-Receptor	KEGG: mmu04512	Early chondrocytes_White blood cells	Early chondrocytes_White blood cells	346	5427	62	0.179190751445087	2.96522052485914e-10	4.91972254124485e-09
Early chondrocytes	White blood cells	Thbs1	Sdc4	0.00128346264651373	0	THBS1_SDC4	Thbs1 - Sdc4	THBS	ECM-Receptor	KEGG: mmu04512	Early chondrocytes_White blood cells	Early chondrocytes_White blood cells	346	5933	77	0.222543352601156	2.36391981121969e-08	3.24597345001888e-07
Early chondrocytes	White blood cells	Thbs2	Sdc4	0.0011403383607085	0	THBS2_SDC4	Thbs2 - Sdc4	THBS	ECM-Receptor	KEGG: mmu04512	Early chondrocytes_White blood cells	Early chondrocytes_White blood cells	346	4738	69	0.199421965317919	0.000151821569784113	0.00129467080656529
Early chondrocytes	White blood cells	Thbs3	Sdc4	0.00115683544483437	0	THBS3_SDC4	Thbs3 - Sdc4	THBS	ECM-Receptor	KEGG: mmu04512	Early chondrocytes_White blood cells	Early chondrocytes_White blood cells	346	3711	36	0.104046242774566	3.62910484622227e-09	5.45783346013895e-08
Early chondrocytes	White blood cells	Thbs1	Cd47	0.0114511007811841	0	THBS1_CD47	Thbs1 - Cd47	THBS	ECM-Receptor	KEGG: mmu04512	Early chondrocytes_White blood cells	Early chondrocytes_White blood cells	346	9284	135	0.390173410404624	4.49052294913589e-11	7.95135305382472e-10
Early chondrocytes	White blood cells	Thbs2	Cd47	0.0101857044149612	0	THBS2_CD47	Thbs2 - Cd47	THBS	ECM-Receptor	KEGG: mmu04512	Early chondrocytes_White blood cells	Early chondrocytes_White blood cells	346	7234	120	0.346820809248555	0.000365218702805241	0.00292355763582215
Early chondrocytes	White blood cells	Thbs3	Cd47	0.0103317057675092	0	THBS3_CD47	Thbs3 - Cd47	THBS	ECM-Receptor	KEGG: mmu04512	Early chondrocytes_White blood cells	Early chondrocytes_White blood cells	346	5957	75	0.216763005780347	4.38464149420417e-09	6.51771032922242e-08
Early chondrocytes	White blood cells	Hspg2	Dag1	0.0137946960364558	0	HSPG2_DAG1	Hspg2 - Dag1	HSPG	ECM-Receptor	KEGG: mmu04512	Early chondrocytes_White blood cells	Early chondrocytes_White blood cells	346	9560	139	0.401734104046243	1.09868549872085e-11	2.04157027284717e-10
Early chondrocytes	White blood cells	Lama1	Dag1	0.0212896988203285	0	LAMA1_DAG1	Lama1 - Dag1	LAMININ	ECM-Receptor	KEGG: mmu04512	Early chondrocytes_White blood cells	Early chondrocytes_White blood cells	346	2765	83	0.239884393063584	0.000610142500846319	0.0046776048922269
Early chondrocytes	White blood cells	Lama2	Dag1	0.07396230469586	0	LAMA2_DAG1	Lama2 - Dag1	LAMININ	ECM-Receptor	KEGG: mmu04512	Early chondrocytes_White blood cells	Early chondrocytes_White blood cells	346	5074	146	0.421965317919075	7.31822119890322e-06	7.61583808311222e-05
Early chondrocytes	White blood cells	Lamb1	Dag1	0.0271812289457523	0	LAMB1_DAG1	Lamb1 - Dag1	LAMININ	ECM-Receptor	KEGG: mmu04512	Early chondrocytes_White blood cells	Early chondrocytes_White blood cells	346	10909	205	0.592485549132948	0.00476939992497539	0.029877001022185
Early chondrocytes	White blood cells	Lamc1	Dag1	0.0331684512184972	0	LAMC1_DAG1	Lamc1 - Dag1	LAMININ	ECM-Receptor	KEGG: mmu04512	Early chondrocytes_White blood cells	Early chondrocytes_White blood cells	346	9900	181	0.523121387283237	0.00266205614603944	0.0176923336956259
Early chondrocytes	White blood cells	Lamc3	Dag1	0.00515802823265203	0	LAMC3_DAG1	Lamc3 - Dag1	LAMININ	ECM-Receptor	KEGG: mmu04512	Early chondrocytes_White blood cells	Early chondrocytes_White blood cells	346	905	79	0.228323699421965	3.80642372078021e-28	1.61463461608122e-26
Early chondrocytes	White blood cells	Dlk1	Notch1	0.0111940833740498	0	DLK1_NOTCH1	Dlk1 - Notch1	NOTCH	Cell-Cell Contact	PMID: 22353464	Early chondrocytes_White blood cells	Early chondrocytes_White blood cells	346	9001	131	0.378612716763006	1.699281110926e-10	2.87179928550098e-09
Early chondrocytes	White blood cells	Jag1	Notch1	0.0125848827507372	0	JAG1_NOTCH1	Jag1 - Notch1	NOTCH	Cell-Cell Contact	PMID: 22353464	Early chondrocytes_White blood cells	Early chondrocytes_White blood cells	346	4506	68	0.196531791907514	0.000796333997872808	0.00596475854437804
White blood cells	Early chondrocytes	Sema4d	Plxnb2	0.00428518065748562	0	SEMA4D_PLXNB2	Sema4d - Plxnb2	SEMA4	Cell-Cell Contact	PMID: 27533782	White blood cells_Early chondrocytes	Early chondrocytes_White blood cells	346	2455	24	0.069364161849711	5.85123482655823e-06	6.16943578152364e-05
White blood cells	Early chondrocytes	ITGA4_ITGB1	Vcam1	0.00822285467387691	0	ITGA4_ITGB1_VCAM1	Itga4 - (Itgb1+Vcam1)	VCAM	Cell-Cell Contact	KEGG: mmu04514	White blood cells_Early chondrocytes	Early chondrocytes_White blood cells	346	4214	32	0.092485549132948	1.13665725324658e-14	2.57852802819825e-13
White blood cells	Early chondrocytes	ITGA9_ITGB1	Vcam1	0.00730013111269104	0	ITGA9_ITGB1_VCAM1	Itga9 - (Itgb1+Vcam1)	VCAM	Cell-Cell Contact	KEGG: mmu04514	White blood cells_Early chondrocytes	Early chondrocytes_White blood cells	346	5217	57	0.164739884393064	8.76787056604422e-11	1.51373550131257e-09
Early chondrocytes	White blood cells	ITGA9_ITGB1	Vcam1	0.0107087965709822	0	ITGA9_ITGB1_VCAM1	Itga9 - (Itgb1+Vcam1)	VCAM	Cell-Cell Contact	KEGG: mmu04514	Early chondrocytes_White blood cells	Early chondrocytes_White blood cells	346	5217	57	0.164739884393064	8.76787056604422e-11	1.51373550131257e-09
Definitive erythroid cells	Hepatocytes	Tgfb1	TGFbR1_R2	0.0133618700839352	0	TGFB1_TGFBR1_TGFBR2	Tgfb1 - (Tgfbr1+Tgfbr2)	TGFb	Secreted Signaling	KEGG: mmu04350	Definitive erythroid cells_Hepatocytes	Definitive erythroid cells_Hepatocytes	2015	1694	308	0.152853598014888	1.08918420596099e-13	2.32349717815161e-12
Definitive erythroid cells	Hepatocytes	Tgfb1	ACVR1B_TGFbR2	0.0115372562032214	0	TGFB1_ACVR1B_TGFBR2	Tgfb1 - (Acvr1b+Tgfbr2)	TGFb	Secreted Signaling	PMID: 27449815	Definitive erythroid cells_Hepatocytes	Definitive erythroid cells_Hepatocytes	2015	740	116	0.0575682382133995	0.00492378819875288	0.0307499054433161
Definitive erythroid cells	Hepatocytes	Tgfb1	ACVR1_TGFbR	0.0212062227730056	0	TGFB1_ACVR1_TGFBR1	Tgfb1 - (Acvr1+Tgfbr1)	TGFb	Secreted Signaling	PMID: 29376829	Definitive erythroid cells_Hepatocytes	Definitive erythroid cells_Hepatocytes	2015	1385	232	0.115136476426799	3.29992791244865e-07	4.0144323160017e-06
Hepatocytes	Definitive erythroid cells	Bmp7	BMPR1A_ACVR2A	0.000878947287822329	0	BMP7_BMPR1A_ACVR2A	Bmp7 - (Bmpr1a+Acvr2a)	BMP	Secreted Signaling	KEGG: mmu04350; PMID:26893264	Hepatocytes_Definitive erythroid cells	Definitive erythroid cells_Hepatocytes	2015	3818	201	0.0997518610421836	1.31065368806304e-59	1.40167130528964e-57
Hepatocytes	Definitive erythroid cells	Bmp7	BMPR1A_BMPR2	0.00176677055112427	0	BMP7_BMPR1A_BMPR2	Bmp7 - (Bmpr1a+Bmpr2)	BMP	Secreted Signaling	KEGG: mmu04350; PMID:26893264	Hepatocytes_Definitive erythroid cells	Definitive erythroid cells_Hepatocytes	2015	5783	340	0.168734491315136	1.08853014812871e-83	2.13093613743841e-81
Hepatocytes	Definitive erythroid cells	Igf2	Igf1r	0.204584902276444	0	IGF2_IGF1R	Igf2 - Igf1r	IGF	Secreted Signaling	PMID: 14604834	Hepatocytes_Definitive erythroid cells	Definitive erythroid cells_Hepatocytes	2015	11276	1223	0.606947890818859	5.62135209523508e-16	1.37723126333259e-14
Definitive erythroid cells	Hepatocytes	Igf2	Igf2r	0.0785482713787617	0	IGF2_IGF2R	Igf2 - Igf2r	IGF	Secreted Signaling	PMID: 14604834	Definitive erythroid cells_Hepatocytes	Definitive erythroid cells_Hepatocytes	2015	12634	1843	0.914640198511166	4.57642693401807e-73	6.99440676021476e-71
Hepatocytes	Definitive erythroid cells	Nampt	Insr	0.00684403796308437	0.01	NAMPT_INSR	Nampt - Insr	VISFATIN	Secreted Signaling	PMID: 28490838	Hepatocytes_Definitive erythroid cells	Definitive erythroid cells_Hepatocytes	2015	4627	508	0.252109181141439	0.00150822834199313	0.010634943437131
Definitive erythroid cells	Hepatocytes	Mdk	Sdc4	0.00566912852967377	0	MDK_SDC4	Mdk - Sdc4	MK	Secreted Signaling	PMID: 28356350	Definitive erythroid cells_Hepatocytes	Definitive erythroid cells_Hepatocytes	2015	6594	963	0.477915632754342	1.49125836081539e-13	3.15788995473872e-12
Definitive erythroid cells	Hepatocytes	Ptn	Sdc4	0.00935907963274607	0	PTN_SDC4	Ptn - Sdc4	PTN	Secreted Signaling	PMID: 28356350; PMID: 25620911	Definitive erythroid cells_Hepatocytes	Definitive erythroid cells_Hepatocytes	2015	6498	901	0.447146401985112	6.05844180034481e-07	7.17797508144604e-06
Hepatocytes	Definitive erythroid cells	F2	F2r	0.00690615022736878	0	F2_F2R	F2 - F2r	PARs	Secreted Signaling	KEGG: mmu04080	Hepatocytes_Definitive erythroid cells	Definitive erythroid cells_Hepatocytes	2015	1437	923	0.458064516129032	0	0
Hepatocytes	Definitive erythroid cells	F2	Pard3	0.00975151709226454	0	F2_PARD3	F2 - Pard3	PARs	Secreted Signaling	KEGG: mmu04080	Hepatocytes_Definitive erythroid cells	Definitive erythroid cells_Hepatocytes	2015	917	476	0.236228287841191	2.0227268548348e-203	2.55527290958428e-200
Hepatocytes	Definitive erythroid cells	Plg	Pard3	0.0157324636352892	0	PLG_PARD3	Plg - Pard3	PARs	Secreted Signaling	KEGG: mmu04080	Hepatocytes_Definitive erythroid cells	Definitive erythroid cells_Hepatocytes	2015	838	528	0.262034739454094	3.99274861812552e-286	2.48318250596499e-282
Hepatocytes	Definitive erythroid cells	Lgals9	Cd44	0.0276796876493956	0	LGALS9_CD44	Lgals9 - Cd44	GALECTIN	Secreted Signaling	PMID: 25065622	Hepatocytes_Definitive erythroid cells	Definitive erythroid cells_Hepatocytes	2015	3422	789	0.391563275434243	6.93974910310865e-91	1.63579800287561e-88
Hepatocytes	Definitive erythroid cells	Fn1	ITGA4_ITGB1	0.195995511953842	0	FN1_ITGA4_ITGB1	Fn1 - (Itga4+Itgb1)	FN1	ECM-Receptor	KEGG: mmu04512	Hepatocytes_Definitive erythroid cells	Definitive erythroid cells_Hepatocytes	2015	5723	1197	0.594044665012407	8.36108312508531e-128	3.69395393804998e-125
Definitive erythroid cells	Hepatocytes	Lamc1	ITGA3_ITGB1	0.00158307462649469	0	LAMC1_ITGA3_ITGB1	Lamc1 - (Itga3+Itgb1)	LAMININ	ECM-Receptor	KEGG: mmu04512	Definitive erythroid cells_Hepatocytes	Definitive erythroid cells_Hepatocytes	2015	2391	346	0.171712158808933	0.000510477488213781	0.00397765082132654
Definitive erythroid cells	Hepatocytes	Reln	ITGA3_ITGB1	0.001668879143495	0	RELN_ITGA3_ITGB1	Reln - (Itga3+Itgb1)	RELN	ECM-Receptor	KEGG: mmu04512	Definitive erythroid cells_Hepatocytes	Definitive erythroid cells_Hepatocytes	2015	1241	290	0.143920595533499	1.09608708669346e-29	4.92052420650562e-28
Definitive erythroid cells	Hepatocytes	Col1a1	ITGA3_ITGB1	0.00119582060029712	0	COL1A1_ITGA3_ITGB1	Col1a1 - (Itga3+Itgb1)	COLLAGEN	ECM-Receptor	KEGG: mmu04512	Definitive erythroid cells_Hepatocytes	Definitive erythroid cells_Hepatocytes	2015	2769	389	0.193052109181141	0.00205835197367509	0.0140448778016399
Definitive erythroid cells	Hepatocytes	Col1a2	ITGA3_ITGB1	0.00374280042603221	0	COL1A2_ITGA3_ITGB1	Col1a2 - (Itga3+Itgb1)	COLLAGEN	ECM-Receptor	KEGG: mmu04512	Definitive erythroid cells_Hepatocytes	Definitive erythroid cells_Hepatocytes	2015	2775	389	0.193052109181141	0.00255865552413509	0.0170851750186919
Hepatocytes	Definitive erythroid cells	Fn1	Cd44	0.126438360230254	0	FN1_CD44	Fn1 - Cd44	FN1	ECM-Receptor	KEGG: mmu04512	Hepatocytes_Definitive erythroid cells	Definitive erythroid cells_Hepatocytes	2015	6862	1097	0.544416873449131	3.63312726780967e-34	1.87932398977871e-32
Hepatocytes	Definitive erythroid cells	Col1a2	Cd44	0.00946080500057453	0	COL1A2_CD44	Col1a2 - Cd44	COLLAGEN	ECM-Receptor	KEGG: mmu04512	Hepatocytes_Definitive erythroid cells	Definitive erythroid cells_Hepatocytes	2015	6894	1101	0.546401985111662	3.98121182677778e-34	2.05543407531918e-32
Hepatocytes	Definitive erythroid cells	Col4a1	Cd44	0.007955914376742	0	COL4A1_CD44	Col4a1 - Cd44	COLLAGEN	ECM-Receptor	KEGG: mmu04512	Hepatocytes_Definitive erythroid cells	Definitive erythroid cells_Hepatocytes	2015	6684	1006	0.499255583126551	5.25254009281508e-19	1.5248397361009e-17
Hepatocytes	Definitive erythroid cells	Lamc1	Cd44	0.0586334803713828	0	LAMC1_CD44	Lamc1 - Cd44	LAMININ	ECM-Receptor	KEGG: mmu04512	Hepatocytes_Definitive erythroid cells	Definitive erythroid cells_Hepatocytes	2015	5750	858	0.425806451612903	6.71758259840731e-14	1.44947038452424e-12
Definitive erythroid cells	Hepatocytes	Col1a1	Sdc4	0.00655821229407994	0	COL1A1_SDC4	Col1a1 - Sdc4	COLLAGEN	ECM-Receptor	KEGG: mmu04512	Definitive erythroid cells_Hepatocytes	Definitive erythroid cells_Hepatocytes	2015	6598	969	0.480893300248139	1.92781228845966e-14	4.30324747437778e-13
Definitive erythroid cells	Hepatocytes	Col1a2	Sdc4	0.0202944887713289	0	COL1A2_SDC4	Col1a2 - Sdc4	COLLAGEN	ECM-Receptor	KEGG: mmu04512	Definitive erythroid cells_Hepatocytes	Definitive erythroid cells_Hepatocytes	2015	6596	969	0.480893300248139	1.60671898298306e-14	3.60942566752377e-13
Hepatocytes	Definitive erythroid cells	Hspg2	Dag1	0.0102693543966483	0	HSPG2_DAG1	Hspg2 - Dag1	HSPG	ECM-Receptor	KEGG: mmu04512	Hepatocytes_Definitive erythroid cells	Definitive erythroid cells_Hepatocytes	2015	9560	1062	0.527047146401985	9.62713073065751e-08	1.24337622935089e-06
Hepatocytes	Definitive erythroid cells	Dlk1	Notch2	0.0685120949600437	0	DLK1_NOTCH2	Dlk1 - Notch2	NOTCH	Cell-Cell Contact	PMID: 22353464	Hepatocytes_Definitive erythroid cells	Definitive erythroid cells_Hepatocytes	2015	10168	1021	0.506699751861042	5.41020075914058e-28	2.27820172591936e-26
Definitive erythroid cells	Hepatocytes	Sema4d	Plxnb1	0.0104505180978696	0	SEMA4D_PLXNB1	Sema4d - Plxnb1	SEMA4	Cell-Cell Contact	PMID: 27533782	Definitive erythroid cells_Hepatocytes	Definitive erythroid cells_Hepatocytes	2015	1604	161	0.0799007444168734	0.00389372620713224	0.0248604409576436
Definitive erythroid cells	Hepatocytes	ITGA4_ITGB1	Vcam1	0.0625188328799446	0	ITGA4_ITGB1_VCAM1	Itga4 - (Itgb1+Vcam1)	VCAM	Cell-Cell Contact	KEGG: mmu04514	Definitive erythroid cells_Hepatocytes	Definitive erythroid cells_Hepatocytes	2015	4214	897	0.445161290322581	3.23184077946121e-86	6.80453976613123e-84
Liver endothelium	Hepatocytes	Tgfb1	TGFbR1_R2	0.022531535136438	0	TGFB1_TGFBR1_TGFBR2	Tgfb1 - (Tgfbr1+Tgfbr2)	TGFb	Secreted Signaling	KEGG: mmu04350	Liver endothelium_Hepatocytes	Hepatocytes_Liver endothelium	28	1694	8	0.285714285714286	0.00594279253681562	0.0364264889008714
Liver endothelium	Hepatocytes	Igf2	Igf2r	0.0938057758031395	0	IGF2_IGF2R	Igf2 - Igf2r	IGF	Secreted Signaling	PMID: 14604834	Liver endothelium_Hepatocytes	Hepatocytes_Liver endothelium	28	12634	28	1	0.00108844483569306	0.00791729779269309
Hepatocytes	Liver endothelium	Igf2	Igf2r	0.0899572552527412	0	IGF2_IGF2R	Igf2 - Igf2r	IGF	Secreted Signaling	PMID: 14604834	Hepatocytes_Liver endothelium	Hepatocytes_Liver endothelium	28	12634	28	1	0.00108844483569306	0.00791729779269309
Liver endothelium	Hepatocytes	Nampt	Insr	0.0132947397683348	0	NAMPT_INSR	Nampt - Insr	VISFATIN	Secreted Signaling	PMID: 28490838	Liver endothelium_Hepatocytes	Hepatocytes_Liver endothelium	28	4627	17	0.607142857142857	0.000416092461335851	0.00329265689527294
Liver endothelium	Hepatocytes	Nampt	ITGA5_ITGB1	0.00583886337964979	0	NAMPT_ITGA5_ITGB1	Nampt - (Itga5+Itgb1)	VISFATIN	Secreted Signaling	PMID: 28490838	Liver endothelium_Hepatocytes	Hepatocytes_Liver endothelium	28	5076	16	0.571428571428571	0.00636995430314113	0.0387663383823079
Hepatocytes	Liver endothelium	Nampt	ITGA5_ITGB1	0.00804913742190983	0	NAMPT_ITGA5_ITGB1	Nampt - (Itga5+Itgb1)	VISFATIN	Secreted Signaling	PMID: 28490838	Hepatocytes_Liver endothelium	Hepatocytes_Liver endothelium	28	5076	16	0.571428571428571	0.00636995430314113	0.0387663383823079
Liver endothelium	Hepatocytes	Mdk	Sdc4	0.00512575107847117	0	MDK_SDC4	Mdk - Sdc4	MK	Secreted Signaling	PMID: 28356350	Liver endothelium_Hepatocytes	Hepatocytes_Liver endothelium	28	6594	22	0.785714285714286	5.05653498018702e-05	0.000466477468220128
Liver endothelium	Hepatocytes	Ptn	Sdc4	0.00728889555415043	0	PTN_SDC4	Ptn - Sdc4	PTN	Secreted Signaling	PMID: 28356350; PMID: 25620911	Liver endothelium_Hepatocytes	Hepatocytes_Liver endothelium	28	6498	21	0.75	0.000285540323435701	0.00232697663035747
Hepatocytes	Liver endothelium	F2	F2r	0.0316320157530331	0	F2_F2R	F2 - F2r	PARs	Secreted Signaling	KEGG: mmu04080	Hepatocytes_Liver endothelium	Hepatocytes_Liver endothelium	28	1437	23	0.821428571428571	2.53597428290376e-20	7.90414497967499e-19
Hepatocytes	Liver endothelium	F2	Pard3	0.050249604372529	0	F2_PARD3	F2 - Pard3	PARs	Secreted Signaling	KEGG: mmu04080	Hepatocytes_Liver endothelium	Hepatocytes_Liver endothelium	28	917	14	0.5	5.0213839570811e-11	8.85643309184135e-10
Hepatocytes	Liver endothelium	Plg	Pard3	0.0790856986940551	0	PLG_PARD3	Plg - Pard3	PARs	Secreted Signaling	KEGG: mmu04080	Hepatocytes_Liver endothelium	Hepatocytes_Liver endothelium	28	838	15	0.535714285714286	7.38721134085221e-13	1.50064330881382e-11
Hepatocytes	Liver endothelium	Kitl	Kit	0.00518615930284189	0	KITL_KIT	Kitl - Kit	KIT	Secreted Signaling	KEGG: mmu04080	Hepatocytes_Liver endothelium	Hepatocytes_Liver endothelium	28	2538	13	0.464285714285714	0.000105497191698686	0.000922800816708731
Liver endothelium	Hepatocytes	Hgf	Met	0.01326495554435	0	HGF_MET	Hgf - Met	HGF	Secreted Signaling	PMID: 28475121	Liver endothelium_Hepatocytes	Hepatocytes_Liver endothelium	28	94	4	0.142857142857143	1.85691192351001e-05	0.000182346577346808
Hepatocytes	Liver endothelium	Fn1	ITGA8_ITGB1	0.140562857812955	0	FN1_ITGA8_ITGB1	Fn1 - (Itga8+Itgb1)	FN1	ECM-Receptor	KEGG: mmu04512	Hepatocytes_Liver endothelium	Hepatocytes_Liver endothelium	28	4949	16	0.571428571428571	0.00322924453905133	0.0210517997889292
Hepatocytes	Liver endothelium	Vtn	ITGA8_ITGB1	0.0514376015634058	0	VTN_ITGA8_ITGB1	Vtn - (Itga8+Itgb1)	VTN	ECM-Receptor	KEGG: mmu04512	Hepatocytes_Liver endothelium	Hepatocytes_Liver endothelium	28	1631	15	0.535714285714286	9.10349353671696e-09	1.30801040064611e-07
Hepatocytes	Liver endothelium	Vtn	ITGAV_ITGB1	0.020314580827349	0	VTN_ITGAV_ITGB1	Vtn - (Itgav+Itgb1)	VTN	ECM-Receptor	KEGG: mmu04512	Hepatocytes_Liver endothelium	Hepatocytes_Liver endothelium	28	3076	22	0.785714285714286	1.0897636405846e-11	2.02545724922448e-10
Liver endothelium	Hepatocytes	Col1a1	Sdc4	0.00582019680681171	0	COL1A1_SDC4	Col1a1 - Sdc4	COLLAGEN	ECM-Receptor	KEGG: mmu04512	Liver endothelium_Hepatocytes	Hepatocytes_Liver endothelium	28	6598	22	0.785714285714286	5.08905965015865e-05	0.00046897450694766
Liver endothelium	Hepatocytes	Col1a2	Sdc4	0.00645113764613172	0	COL1A2_SDC4	Col1a2 - Sdc4	COLLAGEN	ECM-Receptor	KEGG: mmu04512	Liver endothelium_Hepatocytes	Hepatocytes_Liver endothelium	28	6596	22	0.785714285714286	5.07272604088904e-05	0.000467757641886267
Liver endothelium	Hepatocytes	Col4a1	Sdc4	0.075059056348317	0	COL4A1_SDC4	Col4a1 - Sdc4	COLLAGEN	ECM-Receptor	KEGG: mmu04512	Liver endothelium_Hepatocytes	Hepatocytes_Liver endothelium	28	6385	22	0.785714285714286	4.08655479047225e-05	0.000382360785568431
Liver endothelium	Hepatocytes	Col4a2	Sdc4	0.059821638831675	0	COL4A2_SDC4	Col4a2 - Sdc4	COLLAGEN	ECM-Receptor	KEGG: mmu04512	Liver endothelium_Hepatocytes	Hepatocytes_Liver endothelium	28	6147	19	0.678571428571429	0.00135708389986377	0.00966442643389288
Liver endothelium	Hepatocytes	Fn1	Sdc4	0.0245940776747767	0	FN1_SDC4	Fn1 - Sdc4	FN1	ECM-Receptor	KEGG: mmu04512	Liver endothelium_Hepatocytes	Hepatocytes_Liver endothelium	28	6569	22	0.785714285714286	4.86601509528687e-05	0.000449876867300107
Megakaryocytes	Hepatocytes	Tgfb1	TGFbR1_R2	0.0359410542276176	0	TGFB1_TGFBR1_TGFBR2	Tgfb1 - (Tgfbr1+Tgfbr2)	TGFb	Secreted Signaling	KEGG: mmu04350	Megakaryocytes_Hepatocytes	Hepatocytes_Megakaryocytes	557	1694	97	0.174147217235189	2.57909249139886e-07	3.17526462508904e-06
Megakaryocytes	Hepatocytes	Tgfb1	ACVR1_TGFbR	0.0802129478161695	0	TGFB1_ACVR1_TGFBR1	Tgfb1 - (Acvr1+Tgfbr1)	TGFb	Secreted Signaling	PMID: 29376829	Megakaryocytes_Hepatocytes	Hepatocytes_Megakaryocytes	557	1385	79	0.141831238779174	3.99792765278906e-06	4.30460048911966e-05
Hepatocytes	Megakaryocytes	Bmp7	ACVR1_ACVR2A	0.00086336586756218	0	BMP7_ACVR1_ACVR2A	Bmp7 - (Acvr1+Acvr2a)	BMP	Secreted Signaling	KEGG: mmu04350; PMID:26893264	Hepatocytes_Megakaryocytes	Hepatocytes_Megakaryocytes	557	2659	18	0.0323159784560144	4.70946126754002e-23	1.6369731018083e-21
Hepatocytes	Megakaryocytes	Bmp7	ACVR1_ACVR2B	0.000822507598806398	0	BMP7_ACVR1_ACVR2B	Bmp7 - (Acvr1+Acvr2b)	BMP	Secreted Signaling	KEGG: mmu04350; PMID:26893264	Hepatocytes_Megakaryocytes	Hepatocytes_Megakaryocytes	557	648	3	0.00538599640933573	6.31289150092808e-07	7.46959282672377e-06
Hepatocytes	Megakaryocytes	Bmp7	ACVR1_BMPR2	0.00175619264382972	0	BMP7_ACVR1_BMPR2	Bmp7 - (Acvr1+Bmpr2)	BMP	Secreted Signaling	KEGG: mmu04350; PMID:26893264	Hepatocytes_Megakaryocytes	Hepatocytes_Megakaryocytes	557	4004	27	0.0484739676840215	2.70258917692645e-36	1.47538376066511e-34
Hepatocytes	Megakaryocytes	Bmp7	BMPR1A_ACVR2A	0.00150934521580407	0	BMP7_BMPR1A_ACVR2A	Bmp7 - (Bmpr1a+Acvr2a)	BMP	Secreted Signaling	KEGG: mmu04350; PMID:26893264	Hepatocytes_Megakaryocytes	Hepatocytes_Megakaryocytes	557	3818	28	0.0502692998204668	1.1048895643272e-32	5.46584900654581e-31
Hepatocytes	Megakaryocytes	Bmp7	BMPR1A_ACVR2B	0.00143796036142762	0	BMP7_BMPR1A_ACVR2B	Bmp7 - (Bmpr1a+Acvr2b)	BMP	Secreted Signaling	KEGG: mmu04350; PMID:26893264	Hepatocytes_Megakaryocytes	Hepatocytes_Megakaryocytes	557	954	4	0.00718132854578097	2.54380293189448e-10	4.24404595632828e-09
Hepatocytes	Megakaryocytes	Bmp7	BMPR1A_BMPR2	0.00306814294052588	0	BMP7_BMPR1A_BMPR2	Bmp7 - (Bmpr1a+Bmpr2)	BMP	Secreted Signaling	KEGG: mmu04350; PMID:26893264	Hepatocytes_Megakaryocytes	Hepatocytes_Megakaryocytes	557	5783	49	0.0879712746858169	5.51774210719081e-49	4.33536879850707e-47
Hepatocytes	Megakaryocytes	Bmp7	BMPR1B_ACVR2A	0.00100382905383358	0	BMP7_BMPR1B_ACVR2A	Bmp7 - (Bmpr1b+Acvr2a)	BMP	Secreted Signaling	KEGG: mmu04350; PMID:26893264	Hepatocytes_Megakaryocytes	Hepatocytes_Megakaryocytes	557	1168	3	0.00538599640933573	1.59284138976338e-14	3.58123543833063e-13
Hepatocytes	Megakaryocytes	Bmp7	BMPR1B_BMPR2	0.0020416152728015	0	BMP7_BMPR1B_BMPR2	Bmp7 - (Bmpr1b+Bmpr2)	BMP	Secreted Signaling	KEGG: mmu04350; PMID:26893264	Hepatocytes_Megakaryocytes	Hepatocytes_Megakaryocytes	557	1674	1	0.00179533213644524	4.20179208827035e-25	1.57860079152722e-23
Hepatocytes	Megakaryocytes	Fgf1	Fgfr1	0.000652516963434856	0	FGF1_FGFR1	Fgf1 - Fgfr1	FGF	Secreted Signaling	PMC: 4393358	Hepatocytes_Megakaryocytes	Hepatocytes_Megakaryocytes	557	590	7	0.0125673249551167	0.00106714368798231	0.00777915130947346
Hepatocytes	Megakaryocytes	Igf2	Igf1r	0.17184978883284	0	IGF2_IGF1R	Igf2 - Igf1r	IGF	Secreted Signaling	PMID: 14604834	Hepatocytes_Megakaryocytes	Hepatocytes_Megakaryocytes	557	11276	287	0.515260323159785	1.14289109043608e-17	3.11855365041368e-16
Megakaryocytes	Hepatocytes	Igf2	Igf2r	0.0826041312318659	0	IGF2_IGF2R	Igf2 - Igf2r	IGF	Secreted Signaling	PMID: 14604834	Megakaryocytes_Hepatocytes	Hepatocytes_Megakaryocytes	557	12634	516	0.926391382405745	2.21279781257266e-23	7.7920166875653e-22
Hepatocytes	Megakaryocytes	Igf2	ITGAV_ITGB3	0.116763481895773	0	IGF2_ITGAV_ITGB3	Igf2 - (Itgav+Itgb3)	IGF	Secreted Signaling	PMID: 28190785; PMID: 28873464	Hepatocytes_Megakaryocytes	Hepatocytes_Megakaryocytes	557	1523	170	0.305206463195691	1.85906793144938e-47	1.38658341566128e-45
Hepatocytes	Megakaryocytes	Cxcl12	Ackr3	0.00287822104111023	0	CXCL12_ACKR3	Cxcl12 - Ackr3	CXCL	Secreted Signaling	KEGG: mmu04060	Hepatocytes_Megakaryocytes	Hepatocytes_Megakaryocytes	557	7466	155	0.278276481149013	4.66240682363211e-18	1.29895103959565e-16
Hepatocytes	Megakaryocytes	Nampt	Insr	0.00653515936560278	0.02	NAMPT_INSR	Nampt - Insr	VISFATIN	Secreted Signaling	PMID: 28490838	Hepatocytes_Megakaryocytes	Hepatocytes_Megakaryocytes	557	4627	124	0.22262118491921	0.00153861565558583	0.0108227836918492
Megakaryocytes	Hepatocytes	Angptl1	ITGA1_ITGB1	0.00321950704824683	0	ANGPTL1_ITGA1_ITGB1	Angptl1 - (Itga1+Itgb1)	ANGPTL	Secreted Signaling	PMID: 24478758	Megakaryocytes_Hepatocytes	Hepatocytes_Megakaryocytes	557	2216	30	0.0538599640933573	4.07737498467865e-10	6.67454479674568e-09
Hepatocytes	Megakaryocytes	Angptl3	ITGAV_ITGB3	0.0102038263787717	0	ANGPTL3_ITGAV_ITGB3	Angptl3 - (Itgav+Itgb3)	ANGPTL	Secreted Signaling	PMID: 11877390	Hepatocytes_Megakaryocytes	Hepatocytes_Megakaryocytes	557	162	79	0.141831238779174	8.97380773294658e-73	1.35867482248826e-70
Megakaryocytes	Hepatocytes	Mdk	Sdc4	0.00742078283311085	0	MDK_SDC4	Mdk - Sdc4	MK	Secreted Signaling	PMID: 28356350	Megakaryocytes_Hepatocytes	Hepatocytes_Megakaryocytes	557	6594	286	0.513464991023339	7.19837400185751e-08	9.41424357894176e-07
Megakaryocytes	Hepatocytes	Ptn	Sdc4	0.031595197620556	0	PTN_SDC4	Ptn - Sdc4	PTN	Secreted Signaling	PMID: 28356350; PMID: 25620911	Megakaryocytes_Hepatocytes	Hepatocytes_Megakaryocytes	557	6498	253	0.454219030520646	0.00474699618507652	0.0297538291001967
Hepatocytes	Megakaryocytes	Ptn	ITGAV_ITGB3	0.010820432411667	0	PTN_ITGAV_ITGB3	Ptn - (Itgav+Itgb3)	PTN	Secreted Signaling	PMID: 28356350; PMID: 25620911	Hepatocytes_Megakaryocytes	Hepatocytes_Megakaryocytes	557	1523	158	0.283662477558348	1.18520235509888e-39	7.0614303912855e-38
Hepatocytes	Megakaryocytes	F2	F2r	0.0946837471994992	0	F2_F2R	F2 - F2r	PARs	Secreted Signaling	KEGG: mmu04080	Hepatocytes_Megakaryocytes	Hepatocytes_Megakaryocytes	557	1437	328	0.58886894075404	1.21160941112451e-208	1.71857229630556e-205
Hepatocytes	Megakaryocytes	F2	F2rl2	0.0579434811982333	0	F2_F2RL2	F2 - F2rl2	PARs	Secreted Signaling	KEGG: mmu04080	Hepatocytes_Megakaryocytes	Hepatocytes_Megakaryocytes	557	268	154	0.276481149012567	4.72447265226944e-160	3.53679272162948e-157
Hepatocytes	Megakaryocytes	F2	F2rl3	0.0343742124218619	0	F2_F2RL3	F2 - F2rl3	PARs	Secreted Signaling	KEGG: mmu04080	Hepatocytes_Megakaryocytes	Hepatocytes_Megakaryocytes	557	70	33	0.059245960502693	3.94195714040047e-30	1.79351285763297e-28
Hepatocytes	Megakaryocytes	Plg	F2rl3	0.0546240653091055	0	PLG_F2RL3	Plg - F2rl3	PARs	Secreted Signaling	KEGG: mmu04080	Hepatocytes_Megakaryocytes	Hepatocytes_Megakaryocytes	557	74	34	0.0610412926391382	1.57308943636764e-30	7.25937676542943e-29
Hepatocytes	Megakaryocytes	F2	Pard3	0.033026025433911	0	F2_PARD3	F2 - Pard3	PARs	Secreted Signaling	KEGG: mmu04080	Hepatocytes_Megakaryocytes	Hepatocytes_Megakaryocytes	557	917	110	0.197486535008977	2.0661522011038e-32	1.01241457854086e-30
Hepatocytes	Megakaryocytes	Plg	Pard3	0.052524862346666	0	PLG_PARD3	Plg - Pard3	PARs	Secreted Signaling	KEGG: mmu04080	Hepatocytes_Megakaryocytes	Hepatocytes_Megakaryocytes	557	838	121	0.217235188509874	3.60680229580847e-44	2.44639232899425e-42
Hepatocytes	Megakaryocytes	Lgals9	Cd44	0.0139707223027954	0	LGALS9_CD44	Lgals9 - Cd44	GALECTIN	Secreted Signaling	PMID: 25065622	Hepatocytes_Megakaryocytes	Hepatocytes_Megakaryocytes	557	3422	274	0.491921005385996	9.07980941663578e-52	7.7600696758457e-50
Hepatocytes	Megakaryocytes	Col1a2	ITGA2_ITGB1	0.0132304389769518	0.01	COL1A2_ITGA2_ITGB1	Col1a2 - (Itga2+Itgb1)	COLLAGEN	ECM-Receptor	KEGG: mmu04512	Hepatocytes_Megakaryocytes	Hepatocytes_Megakaryocytes	557	1929	43	0.0771992818671454	0.00201743191863054	0.0137877743551377
Hepatocytes	Megakaryocytes	Col4a1	ITGA2_ITGB1	0.0111326675924642	0	COL4A1_ITGA2_ITGB1	Col4a1 - (Itga2+Itgb1)	COLLAGEN	ECM-Receptor	KEGG: mmu04512	Hepatocytes_Megakaryocytes	Hepatocytes_Megakaryocytes	557	1893	38	0.0682226211849192	0.000197428295502849	0.00164999769396375
Hepatocytes	Megakaryocytes	Fn1	ITGA4_ITGB1	0.108002016931922	0	FN1_ITGA4_ITGB1	Fn1 - (Itga4+Itgb1)	FN1	ECM-Receptor	KEGG: mmu04512	Hepatocytes_Megakaryocytes	Hepatocytes_Megakaryocytes	557	5723	394	0.707360861759425	7.74754623729203e-69	1.06167646319502e-66
Hepatocytes	Megakaryocytes	Fn1	ITGA5_ITGB1	0.122974670300624	0	FN1_ITGA5_ITGB1	Fn1 - (Itga5+Itgb1)	FN1	ECM-Receptor	KEGG: mmu04512	Hepatocytes_Megakaryocytes	Hepatocytes_Megakaryocytes	557	8840	266	0.477558348294434	0.00373603285660585	0.0239348856146262
Megakaryocytes	Hepatocytes	Lamc1	ITGA1_ITGB1	0.0289548698607742	0	LAMC1_ITGA1_ITGB1	Lamc1 - (Itga1+Itgb1)	LAMININ	ECM-Receptor	KEGG: mmu04512	Megakaryocytes_Hepatocytes	Hepatocytes_Megakaryocytes	557	3626	88	0.157989228007181	0.000216306765055374	0.00179570817894311
Hepatocytes	Megakaryocytes	Lamc1	ITGA1_ITGB1	0.024763953576438	0	LAMC1_ITGA1_ITGB1	Lamc1 - (Itga1+Itgb1)	LAMININ	ECM-Receptor	KEGG: mmu04512	Hepatocytes_Megakaryocytes	Hepatocytes_Megakaryocytes	557	3626	88	0.157989228007181	0.000216306765055374	0.00179570817894311
Hepatocytes	Megakaryocytes	Lamc1	ITGA2_ITGB1	0.080405434839661	0	LAMC1_ITGA2_ITGB1	Lamc1 - (Itga2+Itgb1)	LAMININ	ECM-Receptor	KEGG: mmu04512	Hepatocytes_Megakaryocytes	Hepatocytes_Megakaryocytes	557	1662	27	0.0484739676840215	5.92593308708666e-06	6.24099952876474e-05
Megakaryocytes	Hepatocytes	Lama2	ITGA3_ITGB1	0.000944403032534843	0	LAMA2_ITGA3_ITGB1	Lama2 - (Itga3+Itgb1)	LAMININ	ECM-Receptor	KEGG: mmu04512	Megakaryocytes_Hepatocytes	Hepatocytes_Megakaryocytes	557	1208	15	0.0269299820466786	2.0217421704687e-06	2.25179576363679e-05
Megakaryocytes	Hepatocytes	Lama4	ITGA3_ITGB1	0.000841631260953265	0	LAMA4_ITGA3_ITGB1	Lama4 - (Itga3+Itgb1)	LAMININ	ECM-Receptor	KEGG: mmu04512	Megakaryocytes_Hepatocytes	Hepatocytes_Megakaryocytes	557	1921	34	0.0610412926391382	8.52732875742566e-06	8.79829670798705e-05
Megakaryocytes	Hepatocytes	Lamb1	ITGA3_ITGB1	0.000662710703497868	0	LAMB1_ITGA3_ITGB1	Lamb1 - (Itga3+Itgb1)	LAMININ	ECM-Receptor	KEGG: mmu04512	Megakaryocytes_Hepatocytes	Hepatocytes_Megakaryocytes	557	2513	56	0.100538599640934	0.000313419961363598	0.00253349368888691
Megakaryocytes	Hepatocytes	Reln	ITGA3_ITGB1	0.000905283417569949	0	RELN_ITGA3_ITGB1	Reln - (Itga3+Itgb1)	RELN	ECM-Receptor	KEGG: mmu04512	Megakaryocytes_Hepatocytes	Hepatocytes_Megakaryocytes	557	1241	69	0.123877917414722	4.11515227761045e-05	0.000384769355435186
Megakaryocytes	Hepatocytes	Col4a1	ITGA3_ITGB1	0.00120134756281835	0	COL4A1_ITGA3_ITGB1	Col4a1 - (Itga3+Itgb1)	COLLAGEN	ECM-Receptor	KEGG: mmu04512	Megakaryocytes_Hepatocytes	Hepatocytes_Megakaryocytes	557	2716	68	0.122082585278276	0.00441930624212579	0.0279206774772111
Megakaryocytes	Hepatocytes	Col4a2	ITGA3_ITGB1	0.00103681729858604	0	COL4A2_ITGA3_ITGB1	Col4a2 - (Itga3+Itgb1)	COLLAGEN	ECM-Receptor	KEGG: mmu04512	Megakaryocytes_Hepatocytes	Hepatocytes_Megakaryocytes	557	2623	66	0.118491921005386	0.00669445016227694	0.0405245803848525
Hepatocytes	Megakaryocytes	Lamc1	ITGA6_ITGB1	0.106282796358619	0	LAMC1_ITGA6_ITGB1	Lamc1 - (Itga6+Itgb1)	LAMININ	ECM-Receptor	KEGG: mmu04512	Hepatocytes_Megakaryocytes	Hepatocytes_Megakaryocytes	557	7136	160	0.287253141831239	3.64725729252689e-13	7.537851536319e-12
Hepatocytes	Megakaryocytes	Fn1	ITGAV_ITGB1	0.118619314701429	0	FN1_ITGAV_ITGB1	Fn1 - (Itgav+Itgb1)	FN1	ECM-Receptor	KEGG: mmu04512	Hepatocytes_Megakaryocytes	Hepatocytes_Megakaryocytes	557	9179	245	0.439856373429084	1.11366341256239e-08	1.58492671898731e-07
Hepatocytes	Megakaryocytes	Vtn	ITGAV_ITGB1	0.042716042306137	0	VTN_ITGAV_ITGB1	Vtn - (Itgav+Itgb1)	VTN	ECM-Receptor	KEGG: mmu04512	Hepatocytes_Megakaryocytes	Hepatocytes_Megakaryocytes	557	3076	226	0.405745062836625	3.79420799997689e-34	1.96119615648091e-32
Hepatocytes	Megakaryocytes	Fn1	ITGAV_ITGB3	0.144626619678732	0	FN1_ITGAV_ITGB3	Fn1 - (Itgav+Itgb3)	FN1	ECM-Receptor	KEGG: mmu04512	Hepatocytes_Megakaryocytes	Hepatocytes_Megakaryocytes	557	1540	170	0.305206463195691	8.8068023551917e-47	6.46712053058355e-45
Hepatocytes	Megakaryocytes	Vtn	ITGAV_ITGB3	0.053083845458564	0	VTN_ITGAV_ITGB3	Vtn - (Itgav+Itgb3)	VTN	ECM-Receptor	KEGG: mmu04512	Hepatocytes_Megakaryocytes	Hepatocytes_Megakaryocytes	557	725	160	0.287253141831239	6.1893910800736e-88	1.35981594789117e-85
Hepatocytes	Megakaryocytes	Fn1	ITGA2B_ITGB3	0.282732145914291	0	FN1_ITGA2B_ITGB3	Fn1 - (Itga2b+Itgb3)	FN1	ECM-Receptor	KEGG: mmu04512	Hepatocytes_Megakaryocytes	Hepatocytes_Megakaryocytes	557	598	208	0.37342908438061	1.46199653509272e-162	1.11511716851176e-159
Hepatocytes	Megakaryocytes	Vtn	ITGA2B_ITGB3	0.11558659821833	0	VTN_ITGA2B_ITGB3	Vtn - (Itga2b+Itgb3)	VTN	ECM-Receptor	KEGG: mmu04512	Hepatocytes_Megakaryocytes	Hepatocytes_Megakaryocytes	557	413	201	0.360861759425494	9.8286478560675e-193	1.04558707784613e-189
Hepatocytes	Megakaryocytes	Vtn	ITGAV_ITGB5	0.0119482602594493	0	VTN_ITGAV_ITGB5	Vtn - (Itgav+Itgb5)	VTN	ECM-Receptor	KEGG: mmu04512	Hepatocytes_Megakaryocytes	Hepatocytes_Megakaryocytes	557	2372	157	0.281867145421903	1.17039368813127e-17	3.19036849917105e-16
Hepatocytes	Megakaryocytes	Fn1	Cd44	0.067197371360432	0	FN1_CD44	Fn1 - Cd44	FN1	ECM-Receptor	KEGG: mmu04512	Hepatocytes_Megakaryocytes	Hepatocytes_Megakaryocytes	557	6862	338	0.606822262118492	8.5415073016678e-20	2.59616866669114e-18
Hepatocytes	Megakaryocytes	Col4a1	Cd44	0.00397563325470252	0.04	COL4A1_CD44	Col4a1 - Cd44	COLLAGEN	ECM-Receptor	KEGG: mmu04512	Hepatocytes_Megakaryocytes	Hepatocytes_Megakaryocytes	557	6684	292	0.524236983842011	1.69308239273952e-08	2.36703633845738e-07
Hepatocytes	Megakaryocytes	Lamc1	Cd44	0.0300680601090998	0	LAMC1_CD44	Lamc1 - Cd44	LAMININ	ECM-Receptor	KEGG: mmu04512	Hepatocytes_Megakaryocytes	Hepatocytes_Megakaryocytes	557	5750	234	0.420107719928187	0.000582139379075099	0.00448290016175081
Megakaryocytes	Hepatocytes	Col1a1	Sdc4	0.020704016957869	0	COL1A1_SDC4	Col1a1 - Sdc4	COLLAGEN	ECM-Receptor	KEGG: mmu04512	Megakaryocytes_Hepatocytes	Hepatocytes_Megakaryocytes	557	6598	290	0.52064631956912	9.43953702173065e-09	1.35412804862832e-07
Megakaryocytes	Hepatocytes	Col1a2	Sdc4	0.0362766890560659	0	COL1A2_SDC4	Col1a2 - Sdc4	COLLAGEN	ECM-Receptor	KEGG: mmu04512	Megakaryocytes_Hepatocytes	Hepatocytes_Megakaryocytes	557	6596	290	0.52064631956912	9.38445097679341e-09	1.34670369448659e-07
Megakaryocytes	Hepatocytes	Col2a1	Sdc4	0.00379689808317451	0	COL2A1_SDC4	Col2a1 - Sdc4	COLLAGEN	ECM-Receptor	KEGG: mmu04512	Megakaryocytes_Hepatocytes	Hepatocytes_Megakaryocytes	557	6304	252	0.452423698384201	0.000872863897650557	0.0064744079013805
Megakaryocytes	Hepatocytes	Col4a1	Sdc4	0.00658836020729805	0	COL4A1_SDC4	Col4a1 - Sdc4	COLLAGEN	ECM-Receptor	KEGG: mmu04512	Megakaryocytes_Hepatocytes	Hepatocytes_Megakaryocytes	557	6385	250	0.448833034111311	0.00349654356787647	0.0225632969481054
Megakaryocytes	Hepatocytes	Col6a3	Sdc4	0.00434612268880432	0	COL6A3_SDC4	Col6a3 - Sdc4	COLLAGEN	ECM-Receptor	KEGG: mmu04512	Megakaryocytes_Hepatocytes	Hepatocytes_Megakaryocytes	557	6195	249	0.447037701974865	0.000712006852529631	0.00538098280304923
Megakaryocytes	Hepatocytes	Fn1	Sdc4	0.006492996205119	0	FN1_SDC4	Fn1 - Sdc4	FN1	ECM-Receptor	KEGG: mmu04512	Megakaryocytes_Hepatocytes	Hepatocytes_Megakaryocytes	557	6569	290	0.52064631956912	5.44029226156155e-09	8.01617695183618e-08
Megakaryocytes	Hepatocytes	Thbs1	Sdc4	0.127115066658613	0	THBS1_SDC4	Thbs1 - Sdc4	THBS	ECM-Receptor	KEGG: mmu04512	Megakaryocytes_Hepatocytes	Hepatocytes_Megakaryocytes	557	5933	268	0.481149012567325	4.57300307706371e-09	6.78647758407858e-08
Hepatocytes	Megakaryocytes	Col1a2	Gp6	0.0121868569036124	0	COL1A2_GP6	Col1a2 - Gp6	COLLAGEN	ECM-Receptor	KEGG: mmu04512	Hepatocytes_Megakaryocytes	Hepatocytes_Megakaryocytes	557	192	79	0.141831238779174	1.89199348398333e-65	2.36426079103635e-63
Hepatocytes	Megakaryocytes	Col4a1	Gp6	0.0102528329354017	0	COL4A1_GP6	Col4a1 - Gp6	COLLAGEN	ECM-Receptor	KEGG: mmu04512	Hepatocytes_Megakaryocytes	Hepatocytes_Megakaryocytes	557	183	72	0.129263913824057	6.24981395451106e-58	6.26143070907335e-56
Megakaryocytes	Hepatocytes	Thbs1	Cd47	0.12463235176524	0	THBS1_CD47	Thbs1 - Cd47	THBS	ECM-Receptor	KEGG: mmu04512	Megakaryocytes_Hepatocytes	Hepatocytes_Megakaryocytes	557	9284	504	0.904847396768402	9.8537070023087e-72	1.45113335361869e-69
Hepatocytes	Megakaryocytes	Hspg2	Dag1	0.0146516931658211	0	HSPG2_DAG1	Hspg2 - Dag1	HSPG	ECM-Receptor	KEGG: mmu04512	Hepatocytes_Megakaryocytes	Hepatocytes_Megakaryocytes	557	9560	235	0.421903052064632	1.22636631515766e-14	2.77735900785705e-13
Megakaryocytes	Hepatocytes	Lamc1	Dag1	0.0501564701417691	0	LAMC1_DAG1	Lamc1 - Dag1	LAMININ	ECM-Receptor	KEGG: mmu04512	Megakaryocytes_Hepatocytes	Hepatocytes_Megakaryocytes	557	9900	254	0.456014362657092	1.25351881080437e-12	2.50363132049242e-11
Hepatocytes	Megakaryocytes	Lamc1	Dag1	0.0376376529558209	0	LAMC1_DAG1	Lamc1 - Dag1	LAMININ	ECM-Receptor	KEGG: mmu04512	Hepatocytes_Megakaryocytes	Hepatocytes_Megakaryocytes	557	9900	254	0.456014362657092	1.25351881080437e-12	2.50363132049242e-11
Megakaryocytes	Hepatocytes	Cd226	Nectin2	0.0158380782133167	0	CD226_NECTIN2	Cd226 - Nectin2	CD226	Cell-Cell Contact	PMID: 24440149	Megakaryocytes_Hepatocytes	Hepatocytes_Megakaryocytes	557	42	17	0.0305206463195691	9.52273994646721e-15	2.16877049203345e-13
Hepatocytes	Megakaryocytes	Cdh1	ITGA2_ITGB1	0.0781060516488898	0	CDH1_ITGA1_ITGB1	Cdh1 - (Itga1+Itgb1)	CDH1	Cell-Cell Contact	PMID: 12392763	Hepatocytes_Megakaryocytes	Hepatocytes_Megakaryocytes	557	1029	51	0.0915619389587074	0.00732000900984237	0.0438806645655741
Hepatocytes	Megakaryocytes	F11r	Jam3	0.004946765916282	0	F11R_JAM3	F11r - Jam3	JAM	Cell-Cell Contact	KEGG: mmu04514	Hepatocytes_Megakaryocytes	Hepatocytes_Megakaryocytes	557	3241	71	0.127468581687612	1.09232782110163e-05	0.000111087678410147
Megakaryocytes	Hepatocytes	Jam3	F11r	0.004946765916282	0	JAM3_F11R	Jam3 - F11r	JAM	Cell-Cell Contact	KEGG: mmu04514	Megakaryocytes_Hepatocytes	Hepatocytes_Megakaryocytes	557	3241	71	0.127468581687612	1.09232782110163e-05	0.000111087678410147
Hepatocytes	Megakaryocytes	Nectin2	Cd226	0.0158380782133167	0	NECTIN2_CD226	Nectin2 - Cd226	NECTIN	Cell-Cell Contact	KEGG: mmu04514	Hepatocytes_Megakaryocytes	Hepatocytes_Megakaryocytes	557	42	17	0.0305206463195691	9.52273994646721e-15	2.16877049203345e-13
Hepatocytes	Megakaryocytes	Dlk1	Notch1	0.0144612457861654	0.03	DLK1_NOTCH1	Dlk1 - Notch1	NOTCH	Cell-Cell Contact	PMID: 22353464	Hepatocytes_Megakaryocytes	Hepatocytes_Megakaryocytes	557	9001	199	0.357271095152603	3.55786910523925e-20	1.10212152168043e-18
Hepatocytes	Megakaryocytes	Dlk1	Notch2	0.0465574327664169	0	DLK1_NOTCH2	Dlk1 - Notch2	NOTCH	Cell-Cell Contact	PMID: 22353464	Hepatocytes_Megakaryocytes	Hepatocytes_Megakaryocytes	557	10168	224	0.402154398563734	7.26516573937932e-26	2.80109036732865e-24
Hepatocytes	Megakaryocytes	Sema4a	NRP1_PLXNA2	0.0115240404343211	0	SEMA4A_NRP1_PLXNA2	Sema4a - (Nrp1+Plxna2)	SEMA4	Cell-Cell Contact	PMID: 27533782	Hepatocytes_Megakaryocytes	Hepatocytes_Megakaryocytes	557	497	5	0.00897666068222621	0.000974342326815541	0.00716141610209423
Hepatocytes	Megakaryocytes	Sema4a	NRP1_PLXNA4	0.0241179536692984	0	SEMA4A_NRP1_PLXNA4	Sema4a - (Nrp1+Plxna4)	SEMA4	Cell-Cell Contact	PMID: 27533782	Hepatocytes_Megakaryocytes	Hepatocytes_Megakaryocytes	557	369	2	0.00359066427289048	0.000631201200074635	0.00481848900255257
Hepatocytes	Megakaryocytes	Sema4a	Plxnb2	0.00244802892049487	0	SEMA4A_PLXNB2	Sema4a - Plxnb2	SEMA4	Cell-Cell Contact	PMID: 27533782	Hepatocytes_Megakaryocytes	Hepatocytes_Megakaryocytes	557	2392	110	0.197486535008977	0.000748594333648579	0.00563536795861151
Megakaryocytes	Hepatocytes	Sema4d	Plxnb2	0.00506128492484848	0	SEMA4D_PLXNB2	Sema4d - Plxnb2	SEMA4	Cell-Cell Contact	PMID: 27533782	Megakaryocytes_Hepatocytes	Hepatocytes_Megakaryocytes	557	2455	106	0.190305206463196	0.00772105834213358	0.0459715418632815
Hepatocytes	Megakaryocytes	Sema4g	Plxnb2	0.00443779158638905	0	SEMA4G_PLXNB2	Sema4g - Plxnb2	SEMA4	Cell-Cell Contact	PMID: 27533782	Hepatocytes_Megakaryocytes	Hepatocytes_Megakaryocytes	557	6074	151	0.271095152603232	6.58057070454151e-07	7.76699476587126e-06
Megakaryocytes	Hepatocytes	ITGA4_ITGB1	Vcam1	0.0320609695902093	0	ITGA4_ITGB1_VCAM1	Itga4 - (Itgb1+Vcam1)	VCAM	Cell-Cell Contact	KEGG: mmu04514	Megakaryocytes_Hepatocytes	Hepatocytes_Megakaryocytes	557	4214	316	0.567324955116697	2.14099171175902e-56	2.05580973747882e-54
Megakaryocytes	Hepatocytes	ITGA9_ITGB1	Vcam1	0.0150479311535863	0	ITGA9_ITGB1_VCAM1	Itga9 - (Itgb1+Vcam1)	VCAM	Cell-Cell Contact	KEGG: mmu04514	Megakaryocytes_Hepatocytes	Hepatocytes_Megakaryocytes	557	5217	142	0.254937163375224	0.00117194911601881	0.00846529849281881
White blood cells	Hepatocytes	Tgfb1	TGFbR1_R2	0.0306082306289809	0	TGFB1_TGFBR1_TGFBR2	Tgfb1 - (Tgfbr1+Tgfbr2)	TGFb	Secreted Signaling	KEGG: mmu04350	White blood cells_Hepatocytes	Hepatocytes_White blood cells	567	1694	116	0.204585537918871	2.9921197924062e-13	6.20607709635817e-12
White blood cells	Hepatocytes	Tgfb1	ACVR1B_TGFbR2	0.0264938185990798	0	TGFB1_ACVR1B_TGFBR2	Tgfb1 - (Acvr1b+Tgfbr2)	TGFb	Secreted Signaling	PMID: 27449815	White blood cells_Hepatocytes	Hepatocytes_White blood cells	567	740	49	0.0864197530864197	1.18391814450682e-05	0.000119694612959081
White blood cells	Hepatocytes	Tgfb1	ACVR1_TGFbR	0.0454795250591754	0	TGFB1_ACVR1_TGFBR1	Tgfb1 - (Acvr1+Tgfbr1)	TGFb	Secreted Signaling	PMID: 29376829	White blood cells_Hepatocytes	Hepatocytes_White blood cells	567	1385	88	0.155202821869489	1.99021740044986e-08	2.76238758500208e-07
Hepatocytes	White blood cells	Bmp7	ACVR1_ACVR2A	0.00171196050921174	0	BMP7_ACVR1_ACVR2A	Bmp7 - (Acvr1+Acvr2a)	BMP	Secreted Signaling	KEGG: mmu04350; PMID:26893264	Hepatocytes_White blood cells	Hepatocytes_White blood cells	567	2659	34	0.0599647266313933	1.28953335647777e-13	2.73860708881607e-12
Hepatocytes	White blood cells	Bmp7	ACVR1_ACVR2B	0.00155106979103334	0	BMP7_ACVR1_ACVR2B	Bmp7 - (Acvr1+Acvr2b)	BMP	Secreted Signaling	KEGG: mmu04350; PMID:26893264	Hepatocytes_White blood cells	Hepatocytes_White blood cells	567	648	6	0.0105820105820106	6.07322481231207e-05	0.000552328713245704
Hepatocytes	White blood cells	Bmp7	ACVR1_BMPR2	0.00514912454567738	0	BMP7_ACVR1_BMPR2	Bmp7 - (Acvr1+Bmpr2)	BMP	Secreted Signaling	KEGG: mmu04350; PMID:26893264	Hepatocytes_White blood cells	Hepatocytes_White blood cells	567	4004	60	0.105820105820106	3.85799885073875e-17	1.02001048751546e-15
Hepatocytes	White blood cells	Bmp7	BMPR1A_ACVR2A	0.00213315001843192	0	BMP7_BMPR1A_ACVR2A	Bmp7 - (Bmpr1a+Acvr2a)	BMP	Secreted Signaling	KEGG: mmu04350; PMID:26893264	Hepatocytes_White blood cells	Hepatocytes_White blood cells	567	3818	56	0.0987654320987654	7.21567046392767e-17	1.87102936821216e-15
Hepatocytes	White blood cells	Bmp7	BMPR1A_ACVR2B	0.00193275238186427	0	BMP7_BMPR1A_ACVR2B	Bmp7 - (Bmpr1a+Acvr2b)	BMP	Secreted Signaling	KEGG: mmu04350; PMID:26893264	Hepatocytes_White blood cells	Hepatocytes_White blood cells	567	954	12	0.0211640211640212	2.28251948105703e-05	0.000221193455643607
Hepatocytes	White blood cells	Bmp7	BMPR1A_BMPR2	0.0064105209499016	0	BMP7_BMPR1A_BMPR2	Bmp7 - (Bmpr1a+Bmpr2)	BMP	Secreted Signaling	KEGG: mmu04350; PMID:26893264	Hepatocytes_White blood cells	Hepatocytes_White blood cells	567	5783	97	0.171075837742504	4.25001048668898e-22	1.41637818569169e-20
Hepatocytes	White blood cells	Bmp7	BMPR1B_ACVR2A	0.000821309913286904	0	BMP7_BMPR1B_ACVR2A	Bmp7 - (Bmpr1b+Acvr2a)	BMP	Secreted Signaling	KEGG: mmu04350; PMID:26893264	Hepatocytes_White blood cells	Hepatocytes_White blood cells	567	1168	9	0.0158730158730159	1.21179285342266e-09	1.89871031393842e-08
Hepatocytes	White blood cells	Bmp7	BMPR1B_ACVR2B	0.000744060499018792	0	BMP7_BMPR1B_ACVR2B	Bmp7 - (Bmpr1b+Acvr2b)	BMP	Secreted Signaling	KEGG: mmu04350; PMID:26893264	Hepatocytes_White blood cells	Hepatocytes_White blood cells	567	321	2	0.00352733686067019	0.00171818864263944	0.0119466418780013
Hepatocytes	White blood cells	Bmp7	BMPR1B_BMPR2	0.00247471590679415	0	BMP7_BMPR1B_BMPR2	Bmp7 - (Bmpr1b+Bmpr2)	BMP	Secreted Signaling	KEGG: mmu04350; PMID:26893264	Hepatocytes_White blood cells	Hepatocytes_White blood cells	567	1674	13	0.0229276895943563	2.0445125322029e-13	4.29475329082451e-12
White blood cells	Hepatocytes	Igf2	Igf2r	0.0691319983206862	0	IGF2_IGF2R	Igf2 - Igf2r	IGF	Secreted Signaling	PMID: 14604834	White blood cells_Hepatocytes	Hepatocytes_White blood cells	567	12634	542	0.955908289241623	1.55302158666568e-35	8.3263789974748e-34
Hepatocytes	White blood cells	Csf1	Csf1r	0.0122463410801213	0	CSF1_CSF1R	Csf1 - Csf1r	CSF	Secreted Signaling	KEGG: mmu04060	Hepatocytes_White blood cells	Hepatocytes_White blood cells	567	1994	143	0.252204585537919	3.06046056052889e-18	8.60056434893156e-17
White blood cells	Hepatocytes	Mdk	Sdc4	0.00614005139243973	0	MDK_SDC4	Mdk - Sdc4	MK	Secreted Signaling	PMID: 28356350	White blood cells_Hepatocytes	Hepatocytes_White blood cells	567	6594	294	0.518518518518518	1.25363728643825e-08	1.77662707464562e-07
White blood cells	Hepatocytes	Ptn	Sdc4	0.00912926194272831	0	PTN_SDC4	Ptn - Sdc4	PTN	Secreted Signaling	PMID: 28356350; PMID: 25620911	White blood cells_Hepatocytes	Hepatocytes_White blood cells	567	6498	276	0.486772486772487	7.96982615225615e-06	8.25362423991174e-05
Hepatocytes	White blood cells	Ptn	Sdc4	0.00133435808044231	0	PTN_SDC4	Ptn - Sdc4	PTN	Secreted Signaling	PMID: 28356350; PMID: 25620911	Hepatocytes_White blood cells	Hepatocytes_White blood cells	567	6498	276	0.486772486772487	7.96982615225615e-06	8.25362423991174e-05
Hepatocytes	White blood cells	C3	C3ar1	0.0337796622728377	0	C3_C3AR1	C3 - C3ar1	COMPLEMENT	Secreted Signaling	KEGG: mmu04080	Hepatocytes_White blood cells	Hepatocytes_White blood cells	567	384	96	0.169312169312169	7.6585710120639e-56	7.24205223772359e-54
Hepatocytes	White blood cells	F2	Pard3	0.0105228336326909	0	F2_PARD3	F2 - Pard3	PARs	Secreted Signaling	KEGG: mmu04080	Hepatocytes_White blood cells	Hepatocytes_White blood cells	567	917	139	0.245149911816578	7.6934793402464e-53	6.75372209184496e-51
Hepatocytes	White blood cells	Plg	Pard3	0.0169687490416424	0	PLG_PARD3	Plg - Pard3	PARs	Secreted Signaling	KEGG: mmu04080	Hepatocytes_White blood cells	Hepatocytes_White blood cells	567	838	155	0.27336860670194	5.42608824340847e-72	8.06432416322748e-70
Hepatocytes	White blood cells	Pros1	Axl	0.00325348567484358	0	PROS1_AXL	Pros1 - Axl	PROS	Secreted Signaling	PMID: 29531161	Hepatocytes_White blood cells	Hepatocytes_White blood cells	567	4687	129	0.227513227513228	0.00176397877970474	0.012220881262993
Hepatocytes	White blood cells	Lgals9	Cd44	0.0414971884528762	0	LGALS9_CD44	Lgals9 - Cd44	GALECTIN	Secreted Signaling	PMID: 25065622	Hepatocytes_White blood cells	Hepatocytes_White blood cells	567	3422	291	0.513227513227513	3.48041660222988e-60	3.79234073167501e-58
Hepatocytes	White blood cells	Fn1	ITGA4_ITGB1	0.166597209294524	0	FN1_ITGA4_ITGB1	Fn1 - (Itga4+Itgb1)	FN1	ECM-Receptor	KEGG: mmu04512	Hepatocytes_White blood cells	Hepatocytes_White blood cells	567	5723	400	0.705467372134039	2.22451276229505e-69	3.11701658286924e-67
Hepatocytes	White blood cells	Fn1	ITGA5_ITGB1	0.0622318353313745	0	FN1_ITGA5_ITGB1	Fn1 - (Itga5+Itgb1)	FN1	ECM-Receptor	KEGG: mmu04512	Hepatocytes_White blood cells	Hepatocytes_White blood cells	567	8840	350	0.617283950617284	0.000132339225211645	0.00114075461307269
Hepatocytes	White blood cells	Fn1	ITGAV_ITGB1	0.121753109252718	0	FN1_ITGAV_ITGB1	Fn1 - (Itgav+Itgb1)	FN1	ECM-Receptor	KEGG: mmu04512	Hepatocytes_White blood cells	Hepatocytes_White blood cells	567	9179	357	0.62962962962963	0.00056650260195194	0.00437331570398304
Hepatocytes	White blood cells	Vtn	ITGAV_ITGB1	0.0439445350222173	0	VTN_ITGAV_ITGB1	Vtn - (Itgav+Itgb1)	VTN	ECM-Receptor	KEGG: mmu04512	Hepatocytes_White blood cells	Hepatocytes_White blood cells	567	3076	282	0.497354497354497	5.23278035830159e-65	6.46896470900128e-63
Hepatocytes	White blood cells	Vtn	ITGAV_ITGB5	0.0375085693678143	0	VTN_ITGAV_ITGB5	Vtn - (Itgav+Itgb5)	VTN	ECM-Receptor	KEGG: mmu04512	Hepatocytes_White blood cells	Hepatocytes_White blood cells	567	2372	216	0.380952380952381	1.05557705839433e-45	7.52587347188551e-44
Hepatocytes	White blood cells	Fn1	Cd44	0.180408229518581	0	FN1_CD44	Fn1 - Cd44	FN1	ECM-Receptor	KEGG: mmu04512	Hepatocytes_White blood cells	Hepatocytes_White blood cells	567	6862	374	0.659611992945326	6.36845616595917e-32	3.07396824488238e-30
Hepatocytes	White blood cells	Col1a2	Cd44	0.014317491420375	0	COL1A2_CD44	Col1a2 - Cd44	COLLAGEN	ECM-Receptor	KEGG: mmu04512	Hepatocytes_White blood cells	Hepatocytes_White blood cells	567	6894	374	0.659611992945326	2.08054324989968e-31	9.86001886016348e-30
Hepatocytes	White blood cells	Col4a1	Cd44	0.0120494655455073	0	COL4A1_CD44	Col4a1 - Cd44	COLLAGEN	ECM-Receptor	KEGG: mmu04512	Hepatocytes_White blood cells	Hepatocytes_White blood cells	567	6684	355	0.626102292768959	1.62922582165667e-26	6.42864361546814e-25
Hepatocytes	White blood cells	Lamc1	Cd44	0.0865278098524989	0	LAMC1_CD44	Lamc1 - Cd44	LAMININ	ECM-Receptor	KEGG: mmu04512	Hepatocytes_White blood cells	Hepatocytes_White blood cells	567	5750	303	0.534391534391534	8.039142847972e-20	2.45177178143544e-18
White blood cells	Hepatocytes	Col1a1	Sdc4	0.00601274518964392	0	COL1A1_SDC4	Col1a1 - Sdc4	COLLAGEN	ECM-Receptor	KEGG: mmu04512	White blood cells_Hepatocytes	Hepatocytes_White blood cells	567	6598	294	0.518518518518518	1.26662353972446e-08	1.79440184311762e-07
White blood cells	Hepatocytes	Col1a2	Sdc4	0.0195653104468265	0	COL1A2_SDC4	Col1a2 - Sdc4	COLLAGEN	ECM-Receptor	KEGG: mmu04512	White blood cells_Hepatocytes	Hepatocytes_White blood cells	567	6596	294	0.518518518518518	1.25937293263519e-08	1.78444272000622e-07
Hepatocytes	White blood cells	Col1a2	Sdc4	0.00136099008029645	0	COL1A2_SDC4	Col1a2 - Sdc4	COLLAGEN	ECM-Receptor	KEGG: mmu04512	Hepatocytes_White blood cells	Hepatocytes_White blood cells	567	6596	294	0.518518518518518	1.25937293263519e-08	1.78444272000622e-07
Hepatocytes	White blood cells	Col4a1	Sdc4	0.00114301635676986	0	COL4A1_SDC4	Col4a1 - Sdc4	COLLAGEN	ECM-Receptor	KEGG: mmu04512	Hepatocytes_White blood cells	Hepatocytes_White blood cells	567	6385	276	0.486772486772487	1.64565147882647e-06	1.85204512894098e-05
White blood cells	Hepatocytes	Fn1	Sdc4	0.00612974919331624	0	FN1_SDC4	Fn1 - Sdc4	FN1	ECM-Receptor	KEGG: mmu04512	White blood cells_Hepatocytes	Hepatocytes_White blood cells	567	6569	294	0.518518518518518	7.35722836785755e-09	1.06792085016388e-07
Hepatocytes	White blood cells	Fn1	Sdc4	0.0202347269740694	0	FN1_SDC4	Fn1 - Sdc4	FN1	ECM-Receptor	KEGG: mmu04512	Hepatocytes_White blood cells	Hepatocytes_White blood cells	567	6569	294	0.518518518518518	7.35722836785755e-09	1.06792085016388e-07
Hepatocytes	White blood cells	Dlk1	Notch1	0.0676213349816042	0	DLK1_NOTCH1	Dlk1 - Notch1	NOTCH	Cell-Cell Contact	PMID: 22353464	Hepatocytes_White blood cells	Hepatocytes_White blood cells	567	9001	259	0.45679012345679	9.34557897919791e-06	9.58384145697807e-05
Hepatocytes	White blood cells	Sema4a	NRP1_PLXNA2	0.0130935333887243	0	SEMA4A_NRP1_PLXNA2	Sema4a - (Nrp1+Plxna2)	SEMA4	Cell-Cell Contact	PMID: 27533782	Hepatocytes_White blood cells	Hepatocytes_White blood cells	567	497	6	0.0105820105820106	0.00257383793867721	0.017173788672283
White blood cells	Hepatocytes	Sema4d	Plxnb2	0.00443152203008029	0	SEMA4D_PLXNB2	Sema4d - Plxnb2	SEMA4	Cell-Cell Contact	PMID: 27533782	White blood cells_Hepatocytes	Hepatocytes_White blood cells	567	2455	123	0.216931216931217	1.44919057348846e-05	0.000144668549038822
Hepatocytes	White blood cells	Sema4g	Plxnb2	0.0106146641820761	0	SEMA4G_PLXNB2	Sema4g - Plxnb2	SEMA4	Cell-Cell Contact	PMID: 27533782	Hepatocytes_White blood cells	Hepatocytes_White blood cells	567	6074	171	0.301587301587302	0.000547513993454553	0.0042425250499138
White blood cells	Hepatocytes	ITGA4_ITGB1	Vcam1	0.0518501943232638	0	ITGA4_ITGB1_VCAM1	Itga4 - (Itgb1+Vcam1)	VCAM	Cell-Cell Contact	KEGG: mmu04514	White blood cells_Hepatocytes	Hepatocytes_White blood cells	567	4214	307	0.541446208112875	7.99241790349521e-49	6.24335253620858e-47
Endothelium	Limb mesenchyme progenitors	Tgfb1	TGFbR1_R2	0.00830372848600243	0	TGFB1_TGFBR1_TGFBR2	Tgfb1 - (Tgfbr1+Tgfbr2)	TGFb	Secreted Signaling	KEGG: mmu04350	Endothelium_Limb mesenchyme progenitors	Endothelium_Limb mesenchyme progenitors	895	1694	145	0.162011173184358	2.47233361883867e-08	3.3885094606392e-07
Limb mesenchyme progenitors	Endothelium	Tgfb2	TGFbR1_R2	0.0320947306377947	0	TGFB2_TGFBR1_TGFBR2	Tgfb2 - (Tgfbr1+Tgfbr2)	TGFb	Secreted Signaling	KEGG: mmu04350	Limb mesenchyme progenitors_Endothelium	Endothelium_Limb mesenchyme progenitors	895	6052	643	0.718435754189944	7.37110470256711e-106	2.34627486300217e-103
Endothelium	Limb mesenchyme progenitors	Tgfb2	TGFbR1_R2	0.013762183647473	0	TGFB2_TGFBR1_TGFBR2	Tgfb2 - (Tgfbr1+Tgfbr2)	TGFb	Secreted Signaling	KEGG: mmu04350	Endothelium_Limb mesenchyme progenitors	Endothelium_Limb mesenchyme progenitors	895	6052	643	0.718435754189944	7.37110470256711e-106	2.34627486300217e-103
Endothelium	Limb mesenchyme progenitors	Tgfb1	ACVR1B_TGFbR2	0.00315376550533545	0	TGFB1_ACVR1B_TGFBR2	Tgfb1 - (Acvr1b+Tgfbr2)	TGFb	Secreted Signaling	PMID: 27449815	Endothelium_Limb mesenchyme progenitors	Endothelium_Limb mesenchyme progenitors	895	740	77	0.0860335195530726	4.53846888161648e-08	6.06604743062807e-07
Limb mesenchyme progenitors	Endothelium	Tgfb2	ACVR1B_TGFbR2	0.0119113926905536	0	TGFB2_ACVR1B_TGFBR2	Tgfb2 - (Acvr1b+Tgfbr2)	TGFb	Secreted Signaling	PMID: 27449815	Limb mesenchyme progenitors_Endothelium	Endothelium_Limb mesenchyme progenitors	895	2647	280	0.312849162011173	4.02303081454795e-31	1.88995956627659e-29
Endothelium	Limb mesenchyme progenitors	Tgfb2	ACVR1B_TGFbR2	0.00527783788087324	0	TGFB2_ACVR1B_TGFBR2	Tgfb2 - (Acvr1b+Tgfbr2)	TGFb	Secreted Signaling	PMID: 27449815	Endothelium_Limb mesenchyme progenitors	Endothelium_Limb mesenchyme progenitors	895	2647	280	0.312849162011173	4.02303081454795e-31	1.88995956627659e-29
Endothelium	Limb mesenchyme progenitors	Tgfb1	ACVR1_TGFbR	0.022960639391391	0	TGFB1_ACVR1_TGFBR1	Tgfb1 - (Acvr1+Tgfbr1)	TGFb	Secreted Signaling	PMID: 29376829	Endothelium_Limb mesenchyme progenitors	Endothelium_Limb mesenchyme progenitors	895	1385	119	0.132960893854749	4.62722999717726e-07	5.54814689710487e-06
Limb mesenchyme progenitors	Endothelium	Tgfb2	ACVR1_TGFbR	0.0874324831294166	0	TGFB2_ACVR1_TGFBR1	Tgfb2 - (Acvr1+Tgfbr1)	TGFb	Secreted Signaling	PMID: 29376829	Limb mesenchyme progenitors_Endothelium	Endothelium_Limb mesenchyme progenitors	895	4930	542	0.605586592178771	2.73964360211009e-84	5.42892610859316e-82
Endothelium	Limb mesenchyme progenitors	Tgfb2	ACVR1_TGFbR	0.0380581219931369	0	TGFB2_ACVR1_TGFBR1	Tgfb2 - (Acvr1+Tgfbr1)	TGFb	Secreted Signaling	PMID: 29376829	Endothelium_Limb mesenchyme progenitors	Endothelium_Limb mesenchyme progenitors	895	4930	542	0.605586592178771	2.73964360211009e-84	5.42892610859316e-82
Limb mesenchyme progenitors	Endothelium	Bmp4	BMPR1A_ACVR2A	0.00263267328955925	0	BMP4_BMPR1A_ACVR2A	Bmp4 - (Bmpr1a+Acvr2a)	BMP	Secreted Signaling	KEGG: mmu04350; PMID:26893264	Limb mesenchyme progenitors_Endothelium	Endothelium_Limb mesenchyme progenitors	895	2648	335	0.374301675977654	4.6330297256586e-57	4.54036913114543e-55
Limb mesenchyme progenitors	Endothelium	Bmp4	BMPR1A_ACVR2B	0.00183402568467416	0	BMP4_BMPR1A_ACVR2B	Bmp4 - (Bmpr1a+Acvr2b)	BMP	Secreted Signaling	KEGG: mmu04350; PMID:26893264	Limb mesenchyme progenitors_Endothelium	Endothelium_Limb mesenchyme progenitors	895	590	57	0.0636871508379888	2.6529117166882e-05	0.000254917889581936
Limb mesenchyme progenitors	Endothelium	Bmp4	BMPR1A_BMPR2	0.00423565484318893	0	BMP4_BMPR1A_BMPR2	Bmp4 - (Bmpr1a+Bmpr2)	BMP	Secreted Signaling	KEGG: mmu04350; PMID:26893264	Limb mesenchyme progenitors_Endothelium	Endothelium_Limb mesenchyme progenitors	895	4283	493	0.550837988826816	4.30587276128192e-80	7.63442571819394e-78
Limb mesenchyme progenitors	Endothelium	Bmp4	BMPR1B_ACVR2A	0.0046879877262293	0	BMP4_BMPR1B_ACVR2A	Bmp4 - (Bmpr1b+Acvr2a)	BMP	Secreted Signaling	KEGG: mmu04350; PMID:26893264	Limb mesenchyme progenitors_Endothelium	Endothelium_Limb mesenchyme progenitors	895	855	171	0.191061452513966	2.36421952938042e-53	2.11680120653828e-51
Limb mesenchyme progenitors	Endothelium	Bmp4	BMPR1B_ACVR2B	0.00326797406454028	0	BMP4_BMPR1B_ACVR2B	Bmp4 - (Bmpr1b+Acvr2b)	BMP	Secreted Signaling	KEGG: mmu04350; PMID:26893264	Limb mesenchyme progenitors_Endothelium	Endothelium_Limb mesenchyme progenitors	895	210	29	0.0324022346368715	3.73777110118685e-06	4.03955077571122e-05
Limb mesenchyme progenitors	Endothelium	Bmp4	BMPR1B_BMPR2	0.0075325361128978	0	BMP4_BMPR1B_BMPR2	Bmp4 - (Bmpr1b+Bmpr2)	BMP	Secreted Signaling	KEGG: mmu04350; PMID:26893264	Limb mesenchyme progenitors_Endothelium	Endothelium_Limb mesenchyme progenitors	895	1308	238	0.265921787709497	1.04165660908301e-67	1.39433670272122e-65
Limb mesenchyme progenitors	Endothelium	Bmp5	ACVR1_ACVR2A	0.0259514826041144	0	BMP5_ACVR1_ACVR2A	Bmp5 - (Acvr1+Acvr2a)	BMP	Secreted Signaling	KEGG: mmu04350; PMID:26893264	Limb mesenchyme progenitors_Endothelium	Endothelium_Limb mesenchyme progenitors	895	1477	192	0.214525139664804	1.65716684110806e-31	7.88592931745652e-30
Limb mesenchyme progenitors	Endothelium	Bmp5	ACVR1_ACVR2B	0.0182137836678209	0	BMP5_ACVR1_ACVR2B	Bmp5 - (Acvr1+Acvr2b)	BMP	Secreted Signaling	KEGG: mmu04350; PMID:26893264	Limb mesenchyme progenitors_Endothelium	Endothelium_Limb mesenchyme progenitors	895	359	42	0.046927374301676	2.87605406816577e-06	3.14696131291383e-05
Limb mesenchyme progenitors	Endothelium	Bmp5	ACVR1_BMPR2	0.0411410390204839	0	BMP5_ACVR1_BMPR2	Bmp5 - (Acvr1+Bmpr2)	BMP	Secreted Signaling	KEGG: mmu04350; PMID:26893264	Limb mesenchyme progenitors_Endothelium	Endothelium_Limb mesenchyme progenitors	895	2258	283	0.316201117318436	9.15875819048184e-46	6.54139222350227e-44
Limb mesenchyme progenitors	Endothelium	Bmp5	BMPR1A_ACVR2A	0.00947159356495576	0	BMP5_BMPR1A_ACVR2A	Bmp5 - (Bmpr1a+Acvr2a)	BMP	Secreted Signaling	KEGG: mmu04350; PMID:26893264	Limb mesenchyme progenitors_Endothelium	Endothelium_Limb mesenchyme progenitors	895	2055	235	0.262569832402235	2.00990192899403e-30	9.21727572088301e-29
Limb mesenchyme progenitors	Endothelium	Bmp5	BMPR1A_ACVR2B	0.00661265971204574	0	BMP5_BMPR1A_ACVR2B	Bmp5 - (Bmpr1a+Acvr2b)	BMP	Secreted Signaling	KEGG: mmu04350; PMID:26893264	Limb mesenchyme progenitors_Endothelium	Endothelium_Limb mesenchyme progenitors	895	493	53	0.0592178770949721	2.42600203808841e-06	2.67624866665913e-05
Limb mesenchyme progenitors	Endothelium	Bmp5	BMPR1A_BMPR2	0.0151724862761663	0	BMP5_BMPR1A_BMPR2	Bmp5 - (Bmpr1a+Bmpr2)	BMP	Secreted Signaling	KEGG: mmu04350; PMID:26893264	Limb mesenchyme progenitors_Endothelium	Endothelium_Limb mesenchyme progenitors	895	3176	347	0.387709497206704	6.38485941234956e-44	4.3089806635097e-42
Limb mesenchyme progenitors	Endothelium	Bmp5	BMPR1B_ACVR2A	0.0167722314066733	0	BMP5_BMPR1B_ACVR2A	Bmp5 - (Bmpr1b+Acvr2a)	BMP	Secreted Signaling	KEGG: mmu04350; PMID:26893264	Limb mesenchyme progenitors_Endothelium	Endothelium_Limb mesenchyme progenitors	895	691	127	0.141899441340782	3.19470917030808e-35	1.69817380946357e-33
Limb mesenchyme progenitors	Endothelium	Bmp5	BMPR1B_ACVR2B	0.0117369347888229	0	BMP5_BMPR1B_ACVR2B	Bmp5 - (Bmpr1b+Acvr2b)	BMP	Secreted Signaling	KEGG: mmu04350; PMID:26893264	Limb mesenchyme progenitors_Endothelium	Endothelium_Limb mesenchyme progenitors	895	181	31	0.0346368715083799	1.2303192606905e-08	1.74541695432229e-07
Limb mesenchyme progenitors	Endothelium	Bmp5	BMPR1B_BMPR2	0.0267433674085835	0	BMP5_BMPR1B_BMPR2	Bmp5 - (Bmpr1b+Bmpr2)	BMP	Secreted Signaling	KEGG: mmu04350; PMID:26893264	Limb mesenchyme progenitors_Endothelium	Endothelium_Limb mesenchyme progenitors	895	1015	186	0.207821229050279	3.19446764177222e-52	2.76227496082657e-50
Limb mesenchyme progenitors	Endothelium	Bmp7	ACVR1_ACVR2A	0.00838922463106469	0	BMP7_ACVR1_ACVR2A	Bmp7 - (Acvr1+Acvr2a)	BMP	Secreted Signaling	KEGG: mmu04350; PMID:26893264	Limb mesenchyme progenitors_Endothelium	Endothelium_Limb mesenchyme progenitors	895	2659	328	0.366480446927374	4.9996392612704e-53	4.42739139401656e-51
Limb mesenchyme progenitors	Endothelium	Bmp7	ACVR1_ACVR2B	0.00585497839847482	0	BMP7_ACVR1_ACVR2B	Bmp7 - (Acvr1+Acvr2b)	BMP	Secreted Signaling	KEGG: mmu04350; PMID:26893264	Limb mesenchyme progenitors_Endothelium	Endothelium_Limb mesenchyme progenitors	895	648	66	0.0737430167597765	8.71593410538491e-07	1.01480886005238e-05
Limb mesenchyme progenitors	Endothelium	Bmp7	ACVR1_BMPR2	0.0134478879543298	0	BMP7_ACVR1_BMPR2	Bmp7 - (Acvr1+Bmpr2)	BMP	Secreted Signaling	KEGG: mmu04350; PMID:26893264	Limb mesenchyme progenitors_Endothelium	Endothelium_Limb mesenchyme progenitors	895	4004	474	0.529608938547486	6.93685261700264e-80	1.21132728743988e-77
Limb mesenchyme progenitors	Endothelium	Bmp7	BMPR1A_ACVR2A	0.00302561682344754	0	BMP7_BMPR1A_ACVR2A	Bmp7 - (Bmpr1a+Acvr2a)	BMP	Secreted Signaling	KEGG: mmu04350; PMID:26893264	Limb mesenchyme progenitors_Endothelium	Endothelium_Limb mesenchyme progenitors	895	3818	414	0.462569832402235	1.55246707742441e-54	1.43776590160096e-52
Limb mesenchyme progenitors	Endothelium	Bmp7	BMPR1A_ACVR2B	0.0021080290677306	0	BMP7_BMPR1A_ACVR2B	Bmp7 - (Bmpr1a+Acvr2b)	BMP	Secreted Signaling	KEGG: mmu04350; PMID:26893264	Limb mesenchyme progenitors_Endothelium	Endothelium_Limb mesenchyme progenitors	895	954	86	0.0960893854748603	3.21821128924636e-06	3.5066358859241e-05
Limb mesenchyme progenitors	Endothelium	Bmp7	BMPR1A_BMPR2	0.00486663428505276	0	BMP7_BMPR1A_BMPR2	Bmp7 - (Bmpr1a+Bmpr2)	BMP	Secreted Signaling	KEGG: mmu04350; PMID:26893264	Limb mesenchyme progenitors_Endothelium	Endothelium_Limb mesenchyme progenitors	895	5783	599	0.66927374301676	1.71238877485442e-87	3.71170596372601e-85
Limb mesenchyme progenitors	Endothelium	Bmp7	BMPR1B_ACVR2A	0.00538596981247258	0	BMP7_BMPR1B_ACVR2A	Bmp7 - (Bmpr1b+Acvr2a)	BMP	Secreted Signaling	KEGG: mmu04350; PMID:26893264	Limb mesenchyme progenitors_Endothelium	Endothelium_Limb mesenchyme progenitors	895	1168	204	0.227932960893855	4.28506492515698e-54	3.9102426546156e-52
Limb mesenchyme progenitors	Endothelium	Bmp7	BMPR1B_ACVR2B	0.00375536740736751	0	BMP7_BMPR1B_ACVR2B	Bmp7 - (Bmpr1b+Acvr2b)	BMP	Secreted Signaling	KEGG: mmu04350; PMID:26893264	Limb mesenchyme progenitors_Endothelium	Endothelium_Limb mesenchyme progenitors	895	321	45	0.0502793296089385	5.21746467997446e-09	7.70610192502621e-08
Limb mesenchyme progenitors	Endothelium	Bmp7	BMPR1B_BMPR2	0.00865019033774932	0	BMP7_BMPR1B_BMPR2	Bmp7 - (Bmpr1b+Bmpr2)	BMP	Secreted Signaling	KEGG: mmu04350; PMID:26893264	Limb mesenchyme progenitors_Endothelium	Endothelium_Limb mesenchyme progenitors	895	1674	283	0.316201117318436	1.27244642829045e-74	1.99761735392782e-72
Limb mesenchyme progenitors	Endothelium	Wnt5a	Fzd4	0.0444100438397182	0	WNT5A_FZD4	Wnt5a - Fzd4	ncWNT	Secreted Signaling	KEGG: mmu04310	Limb mesenchyme progenitors_Endothelium	Endothelium_Limb mesenchyme progenitors	895	4749	562	0.627932960893855	6.08588229586878e-104	1.86380145310981e-101
Limb mesenchyme progenitors	Endothelium	Wnt5a	Fzd6	0.0244154333803222	0	WNT5A_FZD6	Wnt5a - Fzd6	ncWNT	Secreted Signaling	KEGG: mmu04310	Limb mesenchyme progenitors_Endothelium	Endothelium_Limb mesenchyme progenitors	895	2564	242	0.270391061452514	2.08942382096015e-19	6.21522869479867e-18
Limb mesenchyme progenitors	Endothelium	Wnt5a	Mcam	0.0391332542046029	0	WNT5A_MCAM	Wnt5a - Mcam	ncWNT	Secreted Signaling	PMID: 24335906	Limb mesenchyme progenitors_Endothelium	Endothelium_Limb mesenchyme progenitors	895	5515	602	0.672625698324022	2.68026234593432e-99	7.44670827040515e-97
Limb mesenchyme progenitors	Endothelium	Wnt5b	Fzd4	0.0359689703193766	0	WNT5B_FZD4	Wnt5b - Fzd4	ncWNT	Secreted Signaling	KEGG: mmu04310	Limb mesenchyme progenitors_Endothelium	Endothelium_Limb mesenchyme progenitors	895	1795	324	0.362011173184358	1.52592160692932e-95	3.91653212445192e-93
Endothelium	Limb mesenchyme progenitors	Wnt5b	Fzd4	0.0012971272224435	0	WNT5B_FZD4	Wnt5b - Fzd4	ncWNT	Secreted Signaling	KEGG: mmu04310	Endothelium_Limb mesenchyme progenitors	Endothelium_Limb mesenchyme progenitors	895	1795	324	0.362011173184358	1.52592160692932e-95	3.91653212445192e-93
Limb mesenchyme progenitors	Endothelium	Wnt5b	Fzd6	0.0196964278011058	0	WNT5B_FZD6	Wnt5b - Fzd6	ncWNT	Secreted Signaling	KEGG: mmu04310	Limb mesenchyme progenitors_Endothelium	Endothelium_Limb mesenchyme progenitors	895	916	125	0.139664804469274	3.59374569481974e-22	1.20362195288391e-20
Endothelium	Limb mesenchyme progenitors	Hbegf	Egfr	0.00459908129172274	0	HBEGF_EGFR	Hbegf - Egfr	EGF	Secreted Signaling	KEGG: mmu04012	Endothelium_Limb mesenchyme progenitors	Endothelium_Limb mesenchyme progenitors	895	1341	144	0.160893854748603	9.1682058148937e-16	2.22130488502893e-14
Limb mesenchyme progenitors	Endothelium	Fgf10	Fgfr1	0.0152406631538078	0	FGF10_FGFR1	Fgf10 - Fgfr1	FGF	Secreted Signaling	PMC: 4393358	Limb mesenchyme progenitors_Endothelium	Endothelium_Limb mesenchyme progenitors	895	2846	280	0.312849162011173	7.33132607692658e-26	2.82525125509778e-24
Limb mesenchyme progenitors	Endothelium	Fgf10	Fgfr2	0.0213183350462897	0	FGF10_FGFR2	Fgf10 - Fgfr2	FGF	Secreted Signaling	PMC: 4393358	Limb mesenchyme progenitors_Endothelium	Endothelium_Limb mesenchyme progenitors	895	2135	239	0.267039106145251	1.17803648899077e-29	5.27961475248911e-28
Endothelium	Limb mesenchyme progenitors	Pdgfb	Pdgfra	0.021115237791599	0	PDGFB_PDGFRA	Pdgfb - Pdgfra	PDGF	Secreted Signaling	PMID: 15207812	Endothelium_Limb mesenchyme progenitors	Endothelium_Limb mesenchyme progenitors	895	3654	337	0.376536312849162	7.70012024210703e-27	3.07738369537496e-25
Endothelium	Limb mesenchyme progenitors	Pdgfb	Pdgfrb	0.00245315849395009	0	PDGFB_PDGFRB	Pdgfb - Pdgfrb	PDGF	Secreted Signaling	PMID: 15207812	Endothelium_Limb mesenchyme progenitors	Endothelium_Limb mesenchyme progenitors	895	2843	282	0.315083798882682	1.40365787402879e-26	5.54671256672665e-25
Endothelium	Limb mesenchyme progenitors	Pdgfd	Pdgfrb	0.00371984853432468	0	PDGFD_PDGFRB	Pdgfd - Pdgfrb	PDGF	Secreted Signaling	PMID: 15207812	Endothelium_Limb mesenchyme progenitors	Endothelium_Limb mesenchyme progenitors	895	1225	165	0.184357541899441	9.20720723236699e-29	4.00216507923049e-27
Limb mesenchyme progenitors	Endothelium	Igf1	Igf1r	0.016228736165461	0.02	IGF1_IGF1R	Igf1 - Igf1r	IGF	Secreted Signaling	PMID: 14604834	Limb mesenchyme progenitors_Endothelium	Endothelium_Limb mesenchyme progenitors	895	9927	751	0.839106145251397	4.58399329892751e-55	4.28953539604501e-53
Limb mesenchyme progenitors	Endothelium	Igf2	Igf2r	0.0378400666290435	0	IGF2_IGF2R	Igf2 - Igf2r	IGF	Secreted Signaling	PMID: 14604834	Limb mesenchyme progenitors_Endothelium	Endothelium_Limb mesenchyme progenitors	895	12634	852	0.95195530726257	4.43287468899205e-53	3.93843866598909e-51
Endothelium	Limb mesenchyme progenitors	Igf2	Igf2r	0.0359883815260134	0	IGF2_IGF2R	Igf2 - Igf2r	IGF	Secreted Signaling	PMID: 14604834	Endothelium_Limb mesenchyme progenitors	Endothelium_Limb mesenchyme progenitors	895	12634	852	0.95195530726257	4.43287468899205e-53	3.93843866598909e-51
Limb mesenchyme progenitors	Endothelium	Cxcl12	Ackr3	0.000933585569162723	0	CXCL12_ACKR3	Cxcl12 - Ackr3	CXCL	Secreted Signaling	KEGG: mmu04060	Limb mesenchyme progenitors_Endothelium	Endothelium_Limb mesenchyme progenitors	895	7466	607	0.678212290502793	1.76755022653502e-43	1.17521739979734e-41
Limb mesenchyme progenitors	Endothelium	Angptl1	ITGA1_ITGB1	0.0095723301717133	0	ANGPTL1_ITGA1_ITGB1	Angptl1 - (Itga1+Itgb1)	ANGPTL	Secreted Signaling	PMID: 24478758	Limb mesenchyme progenitors_Endothelium	Endothelium_Limb mesenchyme progenitors	895	2216	233	0.260335195530726	6.97699974523884e-25	2.59783652405979e-23
Limb mesenchyme progenitors	Endothelium	Angpt1	Tek	0.0745539038844837	0	ANGPT1_TEK	Angpt1 - Tek	ANGPT	Secreted Signaling	PMID: 20651738	Limb mesenchyme progenitors_Endothelium	Endothelium_Limb mesenchyme progenitors	895	1995	218	0.243575418994413	3.22846732881445e-25	1.21688383932237e-23
Endothelium	Limb mesenchyme progenitors	Mdk	Sdc1	0.00126825855177487	0	MDK_SDC1	Mdk - Sdc1	MK	Secreted Signaling	PMID: 28356350	Endothelium_Limb mesenchyme progenitors	Endothelium_Limb mesenchyme progenitors	895	11947	860	0.960893854748603	5.49503183844655e-79	9.43255465262004e-77
Limb mesenchyme progenitors	Endothelium	Mdk	ITGA4_ITGB1	0.034843926118666	0	MDK_ITGA4_ITGB1	Mdk - (Itga4+Itgb1)	MK	Secreted Signaling	PMID: 28356350	Limb mesenchyme progenitors_Endothelium	Endothelium_Limb mesenchyme progenitors	895	5735	365	0.407821229050279	0.000201005147736255	0.00167746348002439
Limb mesenchyme progenitors	Endothelium	Mdk	ITGA6_ITGB1	0.125905932947548	0	MDK_ITGA6_ITGB1	Mdk - (Itga6+Itgb1)	MK	Secreted Signaling	PMID: 28356350	Limb mesenchyme progenitors_Endothelium	Endothelium_Limb mesenchyme progenitors	895	8481	637	0.711731843575419	3.46470186247438e-34	1.7944980498466e-32
Limb mesenchyme progenitors	Endothelium	Mdk	Ncl	0.0707032503260503	0	MDK_NCL	Mdk - Ncl	MK	Secreted Signaling	PMID: 28356350	Limb mesenchyme progenitors_Endothelium	Endothelium_Limb mesenchyme progenitors	895	15907	891	0.995530726256983	1.54764418076075e-08	2.1723443058074e-07
Endothelium	Limb mesenchyme progenitors	Ptn	Sdc1	0.00142242728271479	0	PTN_SDC1	Ptn - Sdc1	PTN	Secreted Signaling	PMID: 28356350; PMID: 25620911	Endothelium_Limb mesenchyme progenitors	Endothelium_Limb mesenchyme progenitors	895	11787	857	0.957541899441341	1.30103670489283e-80	2.33234628803958e-78
Limb mesenchyme progenitors	Endothelium	Ptn	Sdc3	0.0140878649082496	0	PTN_SDC3	Ptn - Sdc3	PTN	Secreted Signaling	PMID: 28356350; PMID: 25620911	Limb mesenchyme progenitors_Endothelium	Endothelium_Limb mesenchyme progenitors	895	12329	834	0.931843575418994	2.36244782857205e-47	1.75716565722217e-45
Limb mesenchyme progenitors	Endothelium	Ptn	Ncl	0.106873081596932	0	PTN_NCL	Ptn - Ncl	PTN	Secreted Signaling	PMID: 28356350; PMID: 25620911	Limb mesenchyme progenitors_Endothelium	Endothelium_Limb mesenchyme progenitors	895	15486	886	0.989944134078212	1.79233142742426e-13	3.77566430190859e-12
Endothelium	Limb mesenchyme progenitors	Edn1	Ednra	0.00945685642138328	0	EDN1_EDNRA	Edn1 - Ednra	EDN	Secreted Signaling	KEGG: mmu04080	Endothelium_Limb mesenchyme progenitors	Endothelium_Limb mesenchyme progenitors	895	563	61	0.0681564245810056	3.46163248632075e-07	4.19940524505524e-06
Limb mesenchyme progenitors	Endothelium	Sema3c	NRP1_PLXNA2	0.0477263009253355	0	SEMA3C_NRP1_PLXNA2	Sema3c - (Nrp1+Plxna2)	SEMA3	Secreted Signaling	PMID: 27533782	Limb mesenchyme progenitors_Endothelium	Endothelium_Limb mesenchyme progenitors	895	1692	122	0.136312849162011	0.00123554977161627	0.00886766081093436
Limb mesenchyme progenitors	Endothelium	Sema3c	NRP1_PLXNA4	0.0414014244385011	0	SEMA3C_NRP1_PLXNA4	Sema3c - (Nrp1+Plxna4)	SEMA3	Secreted Signaling	PMID: 27533782	Limb mesenchyme progenitors_Endothelium	Endothelium_Limb mesenchyme progenitors	895	1073	82	0.0916201117318436	0.00170510015353146	0.01187515625498
Limb mesenchyme progenitors	Endothelium	Sema3d	NRP1_PLXNA2	0.0446667705173206	0	SEMA3D_NRP1_PLXNA2	Sema3d - (Nrp1+Plxna2)	SEMA3	Secreted Signaling	PMID: 27533782	Limb mesenchyme progenitors_Endothelium	Endothelium_Limb mesenchyme progenitors	895	1107	88	0.0983240223463687	0.000342616215931895	0.00275134297358897
Limb mesenchyme progenitors	Endothelium	Sema3d	NRP1_PLXNA4	0.038730864090319	0	SEMA3D_NRP1_PLXNA4	Sema3d - (Nrp1+Plxna4)	SEMA3	Secreted Signaling	PMID: 27533782	Limb mesenchyme progenitors_Endothelium	Endothelium_Limb mesenchyme progenitors	895	724	66	0.0737430167597765	3.61788300064788e-05	0.000341273877729998
Limb mesenchyme progenitors	Endothelium	Sema3c	NRP2_PLXNA2	0.0435486906389536	0	SEMA3C_NRP2_PLXNA2	Sema3c - (Nrp2+Plxna2)	SEMA3	Secreted Signaling	PMID: 27533782	Limb mesenchyme progenitors_Endothelium	Endothelium_Limb mesenchyme progenitors	895	4267	340	0.379888268156425	5.95030836686275e-16	1.45694255439386e-14
Limb mesenchyme progenitors	Endothelium	Sema3c	NRP2_PLXNA4	0.037755497136486	0	SEMA3C_NRP2_PLXNA4	Sema3c - (Nrp2+Plxna4)	SEMA3	Secreted Signaling	PMID: 27533782	Limb mesenchyme progenitors_Endothelium	Endothelium_Limb mesenchyme progenitors	895	2502	213	0.237988826815642	5.54597511259649e-12	1.05528850989274e-10
Limb mesenchyme progenitors	Endothelium	Sema3d	NRP2_PLXNA2	0.0407455101806139	0	SEMA3D_NRP2_PLXNA2	Sema3d - (Nrp2+Plxna2)	SEMA3	Secreted Signaling	PMID: 27533782	Limb mesenchyme progenitors_Endothelium	Endothelium_Limb mesenchyme progenitors	895	2853	265	0.29608938547486	1.76592464307196e-20	5.53820819985912e-19
Limb mesenchyme progenitors	Endothelium	Sema3d	NRP2_PLXNA4	0.0353114508239816	0	SEMA3D_NRP2_PLXNA4	Sema3d - (Nrp2+Plxna4)	SEMA3	Secreted Signaling	PMID: 27533782	Limb mesenchyme progenitors_Endothelium	Endothelium_Limb mesenchyme progenitors	895	1694	178	0.198882681564246	1.47647561460807e-18	4.20772130564195e-17
Limb mesenchyme progenitors	Endothelium	Sema3f	NRP2_PLXNA2	0.0168615729320655	0	SEMA3F_NRP2_PLXNA2	Sema3f - (Nrp2+Plxna2)	SEMA3	Secreted Signaling	PMID: 27533782	Limb mesenchyme progenitors_Endothelium	Endothelium_Limb mesenchyme progenitors	895	3793	346	0.38659217877095	6.59069218156315e-27	2.64445391007137e-25
Limb mesenchyme progenitors	Endothelium	Sema3f	NRP2_PLXNA4	0.0145644522905778	0	SEMA3F_NRP2_PLXNA4	Sema3f - (Nrp2+Plxna4)	SEMA3	Secreted Signaling	PMID: 27533782	Limb mesenchyme progenitors_Endothelium	Endothelium_Limb mesenchyme progenitors	895	2327	207	0.231284916201117	1.32243105545449e-13	2.80552481851207e-12
Endothelium	Limb mesenchyme progenitors	Sema3g	NRP2_PLXNA1	0.00173339617880629	0	SEMA3G_NRP2_PLXNA1	Sema3g - (Nrp2+Plxna1)	SEMA3	Secreted Signaling	PMID: 27533782	Endothelium_Limb mesenchyme progenitors	Endothelium_Limb mesenchyme progenitors	895	565	70	0.0782122905027933	9.34318387656535e-11	1.61030999023728e-09
Endothelium	Limb mesenchyme progenitors	Sema3g	NRP2_PLXNA2	0.00335941911722185	0	SEMA3G_NRP2_PLXNA2	Sema3g - (Nrp2+Plxna2)	SEMA3	Secreted Signaling	PMID: 27533782	Endothelium_Limb mesenchyme progenitors	Endothelium_Limb mesenchyme progenitors	895	550	50	0.0558659217877095	0.000370564509812204	0.00296165881952518
Endothelium	Limb mesenchyme progenitors	Sema3g	NRP2_PLXNA4	0.00434861560308445	0	SEMA3G_NRP2_PLXNA4	Sema3g - (Nrp2+Plxna4)	SEMA3	Secreted Signaling	PMID: 27533782	Endothelium_Limb mesenchyme progenitors	Endothelium_Limb mesenchyme progenitors	895	354	32	0.0357541899441341	0.00597175735344827	0.0365797849857029
Limb mesenchyme progenitors	Endothelium	Sema3c	NRP1_NRP2	0.0662846726511786	0	SEMA3C_NRP1_NRP2	Sema3c - (Nrp1+Nrp2)	SEMA3	Secreted Signaling	PMID: 27533782	Limb mesenchyme progenitors_Endothelium	Endothelium_Limb mesenchyme progenitors	895	2361	182	0.203351955307263	6.75937921838677e-07	7.97222187901635e-06
Limb mesenchyme progenitors	Endothelium	Sema3c	Plxnd1	0.0658162200163977	0	SEMA3C_PLXND1	Sema3c - Plxnd1	SEMA3	Secreted Signaling	PMID: 27533782	Limb mesenchyme progenitors_Endothelium	Endothelium_Limb mesenchyme progenitors	895	6250	596	0.665921787709497	1.74884788637905e-70	2.49813342073756e-68
Limb mesenchyme progenitors	Endothelium	Sema3e	Plxnd1	0.0205610857425647	0	SEMA3E_PLXND1	Sema3e - Plxnd1	SEMA3	Secreted Signaling	PMID: 22325954	Limb mesenchyme progenitors_Endothelium	Endothelium_Limb mesenchyme progenitors	895	1464	172	0.192178770949721	4.39416799647612e-23	1.53001069127948e-21
Endothelium	Limb mesenchyme progenitors	Pros1	Axl	0.00516250074849984	0	PROS1_AXL	Pros1 - Axl	PROS	Secreted Signaling	PMID: 29531161	Endothelium_Limb mesenchyme progenitors	Endothelium_Limb mesenchyme progenitors	895	4687	447	0.499441340782123	1.05170646302157e-43	7.05061919861472e-42
Limb mesenchyme progenitors	Endothelium	Col1a1	ITGA1_ITGB1	0.0747866727381508	0	COL1A1_ITGA1_ITGB1	Col1a1 - (Itga1+Itgb1)	COLLAGEN	ECM-Receptor	KEGG: mmu04512	Limb mesenchyme progenitors_Endothelium	Endothelium_Limb mesenchyme progenitors	895	4245	322	0.359776536312849	6.65080003474206e-12	1.25605508714996e-10
Limb mesenchyme progenitors	Endothelium	Col1a2	ITGA1_ITGB1	0.135002937023045	0	COL1A2_ITGA1_ITGB1	Col1a2 - (Itga1+Itgb1)	COLLAGEN	ECM-Receptor	KEGG: mmu04512	Limb mesenchyme progenitors_Endothelium	Endothelium_Limb mesenchyme progenitors	895	4246	323	0.360893854748603	3.83367828927098e-12	7.36930313094529e-11
Limb mesenchyme progenitors	Endothelium	Col2a1	ITGA1_ITGB1	0.0721565257362566	0	COL2A1_ITGA1_ITGB1	Col2a1 - (Itga1+Itgb1)	COLLAGEN	ECM-Receptor	KEGG: mmu04512	Limb mesenchyme progenitors_Endothelium	Endothelium_Limb mesenchyme progenitors	895	4065	317	0.354189944134078	2.36405743940034e-13	4.94653322918006e-12
Limb mesenchyme progenitors	Endothelium	Col4a1	ITGA1_ITGB1	0.0393151286805047	0	COL4A1_ITGA1_ITGB1	Col4a1 - (Itga1+Itgb1)	COLLAGEN	ECM-Receptor	KEGG: mmu04512	Limb mesenchyme progenitors_Endothelium	Endothelium_Limb mesenchyme progenitors	895	4162	323	0.360893854748603	2.62882161200963e-13	5.47925308922347e-12
Endothelium	Limb mesenchyme progenitors	Col4a1	ITGA1_ITGB1	0.0537880202491642	0	COL4A1_ITGA1_ITGB1	Col4a1 - (Itga1+Itgb1)	COLLAGEN	ECM-Receptor	KEGG: mmu04512	Endothelium_Limb mesenchyme progenitors	Endothelium_Limb mesenchyme progenitors	895	4162	323	0.360893854748603	2.62882161200963e-13	5.47925308922347e-12
Limb mesenchyme progenitors	Endothelium	Col4a2	ITGA1_ITGB1	0.0134797354124296	0	COL4A2_ITGA1_ITGB1	Col4a2 - (Itga1+Itgb1)	COLLAGEN	ECM-Receptor	KEGG: mmu04512	Limb mesenchyme progenitors_Endothelium	Endothelium_Limb mesenchyme progenitors	895	4026	322	0.359776536312849	3.30886401407235e-15	7.75200392749203e-14
Endothelium	Limb mesenchyme progenitors	Col4a2	ITGA1_ITGB1	0.0395212383233166	0	COL4A2_ITGA1_ITGB1	Col4a2 - (Itga1+Itgb1)	COLLAGEN	ECM-Receptor	KEGG: mmu04512	Endothelium_Limb mesenchyme progenitors	Endothelium_Limb mesenchyme progenitors	895	4026	322	0.359776536312849	3.30886401407235e-15	7.75200392749203e-14
Limb mesenchyme progenitors	Endothelium	Col6a1	ITGA1_ITGB1	0.00891952577910729	0	COL6A1_ITGA1_ITGB1	Col6a1 - (Itga1+Itgb1)	COLLAGEN	ECM-Receptor	KEGG: mmu04512	Limb mesenchyme progenitors_Endothelium	Endothelium_Limb mesenchyme progenitors	895	3945	317	0.354189944134078	3.88744802376502e-15	9.06809500061749e-14
Limb mesenchyme progenitors	Endothelium	Col6a2	ITGA1_ITGB1	0.0160692998795356	0	COL6A2_ITGA1_ITGB1	Col6a2 - (Itga1+Itgb1)	COLLAGEN	ECM-Receptor	KEGG: mmu04512	Limb mesenchyme progenitors_Endothelium	Endothelium_Limb mesenchyme progenitors	895	3829	314	0.350837988826816	2.64939499994626e-16	6.61530530406593e-15
Limb mesenchyme progenitors	Endothelium	Col6a3	ITGA1_ITGB1	0.0562076642020526	0	COL6A3_ITGA1_ITGB1	Col6a3 - (Itga1+Itgb1)	COLLAGEN	ECM-Receptor	KEGG: mmu04512	Limb mesenchyme progenitors_Endothelium	Endothelium_Limb mesenchyme progenitors	895	3948	321	0.358659217877095	3.82383760613827e-16	9.47753741435559e-15
Limb mesenchyme progenitors	Endothelium	Col9a1	ITGA1_ITGB1	0.0357197111807828	0	COL9A1_ITGA1_ITGB1	Col9a1 - (Itga1+Itgb1)	COLLAGEN	ECM-Receptor	KEGG: mmu04512	Limb mesenchyme progenitors_Endothelium	Endothelium_Limb mesenchyme progenitors	895	3236	293	0.327374301675978	2.49611393968671e-21	8.08536907146116e-20
Limb mesenchyme progenitors	Endothelium	Col9a2	ITGA1_ITGB1	0.0103080705216521	0	COL9A2_ITGA1_ITGB1	Col9a2 - (Itga1+Itgb1)	COLLAGEN	ECM-Receptor	KEGG: mmu04512	Limb mesenchyme progenitors_Endothelium	Endothelium_Limb mesenchyme progenitors	895	3103	286	0.319553072625698	7.82473339333482e-22	2.57480543284949e-20
Limb mesenchyme progenitors	Endothelium	Col9a3	ITGA1_ITGB1	0.0142422094079738	0	COL9A3_ITGA1_ITGB1	Col9a3 - (Itga1+Itgb1)	COLLAGEN	ECM-Receptor	KEGG: mmu04512	Limb mesenchyme progenitors_Endothelium	Endothelium_Limb mesenchyme progenitors	895	3360	294	0.328491620111732	5.18313760554939e-19	1.50685607842024e-17
Limb mesenchyme progenitors	Endothelium	Col1a1	ITGA2_ITGB1	0.0990291617572265	0	COL1A1_ITGA2_ITGB1	Col1a1 - (Itga2+Itgb1)	COLLAGEN	ECM-Receptor	KEGG: mmu04512	Limb mesenchyme progenitors_Endothelium	Endothelium_Limb mesenchyme progenitors	895	1926	191	0.21340782122905	3.08100656950139e-17	8.17523403820767e-16
Limb mesenchyme progenitors	Endothelium	Col1a2	ITGA2_ITGB1	0.175071325699239	0	COL1A2_ITGA2_ITGB1	Col1a2 - (Itga2+Itgb1)	COLLAGEN	ECM-Receptor	KEGG: mmu04512	Limb mesenchyme progenitors_Endothelium	Endothelium_Limb mesenchyme progenitors	895	1929	191	0.21340782122905	4.77703008325407e-17	1.25600937310924e-15
Limb mesenchyme progenitors	Endothelium	Col2a1	ITGA2_ITGB1	0.0956345653216559	0	COL2A1_ITGA2_ITGB1	Col2a1 - (Itga2+Itgb1)	COLLAGEN	ECM-Receptor	KEGG: mmu04512	Limb mesenchyme progenitors_Endothelium	Endothelium_Limb mesenchyme progenitors	895	1853	189	0.211173184357542	2.78696496489239e-18	7.85108423036759e-17
Limb mesenchyme progenitors	Endothelium	Col4a1	ITGA2_ITGB1	0.0527144522394636	0	COL4A1_ITGA2_ITGB1	Col4a1 - (Itga2+Itgb1)	COLLAGEN	ECM-Receptor	KEGG: mmu04512	Limb mesenchyme progenitors_Endothelium	Endothelium_Limb mesenchyme progenitors	895	1893	191	0.21340782122905	5.91257551191771e-18	1.64159247987138e-16
Limb mesenchyme progenitors	Endothelium	Col4a2	ITGA2_ITGB1	0.0182410676879262	0	COL4A2_ITGA2_ITGB1	Col4a2 - (Itga2+Itgb1)	COLLAGEN	ECM-Receptor	KEGG: mmu04512	Limb mesenchyme progenitors_Endothelium	Endothelium_Limb mesenchyme progenitors	895	1850	189	0.211173184357542	2.60668921401747e-18	7.35604966678229e-17
Limb mesenchyme progenitors	Endothelium	Col6a1	ITGA2_ITGB1	0.0120898339562963	0	COL6A1_ITGA2_ITGB1	Col6a1 - (Itga2+Itgb1)	COLLAGEN	ECM-Receptor	KEGG: mmu04512	Limb mesenchyme progenitors_Endothelium	Endothelium_Limb mesenchyme progenitors	895	1820	187	0.208938547486034	2.40764231656779e-18	6.80860025514187e-17
Limb mesenchyme progenitors	Endothelium	Col6a2	ITGA2_ITGB1	0.0217251786571753	0	COL6A2_ITGA2_ITGB1	Col6a2 - (Itga2+Itgb1)	COLLAGEN	ECM-Receptor	KEGG: mmu04512	Limb mesenchyme progenitors_Endothelium	Endothelium_Limb mesenchyme progenitors	895	1779	186	0.207821229050279	3.70608129093151e-19	1.08406900279238e-17
Limb mesenchyme progenitors	Endothelium	Col6a3	ITGA2_ITGB1	0.0749153165071577	0	COL6A3_ITGA2_ITGB1	Col6a3 - (Itga2+Itgb1)	COLLAGEN	ECM-Receptor	KEGG: mmu04512	Limb mesenchyme progenitors_Endothelium	Endothelium_Limb mesenchyme progenitors	895	1820	189	0.211173184357542	3.30904786527475e-19	9.7215305198933e-18
Limb mesenchyme progenitors	Endothelium	Col9a1	ITGA2_ITGB1	0.0479548178379082	0	COL9A1_ITGA2_ITGB1	Col9a1 - (Itga2+Itgb1)	COLLAGEN	ECM-Receptor	KEGG: mmu04512	Limb mesenchyme progenitors_Endothelium	Endothelium_Limb mesenchyme progenitors	895	1516	171	0.191061452513966	5.26383590500099e-21	1.68680591723872e-19
Limb mesenchyme progenitors	Endothelium	Col9a2	ITGA2_ITGB1	0.0139649613077194	0	COL9A2_ITGA2_ITGB1	Col9a2 - (Itga2+Itgb1)	COLLAGEN	ECM-Receptor	KEGG: mmu04512	Limb mesenchyme progenitors_Endothelium	Endothelium_Limb mesenchyme progenitors	895	1476	169	0.188826815642458	2.61085617693842e-21	8.44350887621886e-20
Limb mesenchyme progenitors	Endothelium	Col9a3	ITGA2_ITGB1	0.019267603788754	0	COL9A3_ITGA2_ITGB1	Col9a3 - (Itga2+Itgb1)	COLLAGEN	ECM-Receptor	KEGG: mmu04512	Limb mesenchyme progenitors_Endothelium	Endothelium_Limb mesenchyme progenitors	895	1577	164	0.183240223463687	1.67454606956144e-16	4.23216785633143e-15
Limb mesenchyme progenitors	Endothelium	Fn1	ITGA4_ITGB1	0.0429660155966047	0	FN1_ITGA4_ITGB1	Fn1 - (Itga4+Itgb1)	FN1	ECM-Receptor	KEGG: mmu04512	Limb mesenchyme progenitors_Endothelium	Endothelium_Limb mesenchyme progenitors	895	5723	365	0.407821229050279	0.00015081730506932	0.00128678547011973
Limb mesenchyme progenitors	Endothelium	Fn1	ITGA5_ITGB1	0.116690713631507	0	FN1_ITGA5_ITGB1	Fn1 - (Itga5+Itgb1)	FN1	ECM-Receptor	KEGG: mmu04512	Limb mesenchyme progenitors_Endothelium	Endothelium_Limb mesenchyme progenitors	895	8840	741	0.827932960893855	4.22382299956208e-78	7.12935468715228e-76
Endothelium	Limb mesenchyme progenitors	Fn1	ITGA5_ITGB1	0.030855100122883	0	FN1_ITGA5_ITGB1	Fn1 - (Itga5+Itgb1)	FN1	ECM-Receptor	KEGG: mmu04512	Endothelium_Limb mesenchyme progenitors	Endothelium_Limb mesenchyme progenitors	895	8840	741	0.827932960893855	4.22382299956208e-78	7.12935468715228e-76
Limb mesenchyme progenitors	Endothelium	Fn1	ITGA8_ITGB1	0.0432461207687195	0	FN1_ITGA8_ITGB1	Fn1 - (Itga8+Itgb1)	FN1	ECM-Receptor	KEGG: mmu04512	Limb mesenchyme progenitors_Endothelium	Endothelium_Limb mesenchyme progenitors	895	4949	441	0.492737430167598	7.10837145196198e-35	3.74893562877447e-33
Endothelium	Limb mesenchyme progenitors	Fn1	ITGA8_ITGB1	0.0641442314643985	0	FN1_ITGA8_ITGB1	Fn1 - (Itga8+Itgb1)	FN1	ECM-Receptor	KEGG: mmu04512	Endothelium_Limb mesenchyme progenitors	Endothelium_Limb mesenchyme progenitors	895	4949	441	0.492737430167598	7.10837145196198e-35	3.74893562877447e-33
Limb mesenchyme progenitors	Endothelium	Lama2	ITGA1_ITGB1	0.0756763205410369	0	LAMA2_ITGA1_ITGB1	Lama2 - (Itga1+Itgb1)	LAMININ	ECM-Receptor	KEGG: mmu04512	Limb mesenchyme progenitors_Endothelium	Endothelium_Limb mesenchyme progenitors	895	1911	151	0.168715083798883	1.6966639834993e-06	1.90600643415198e-05
Endothelium	Limb mesenchyme progenitors	Lama3	ITGA1_ITGB1	0.0019587456065994	0	LAMA3_ITGA1_ITGB1	Lama3 - (Itga1+Itgb1)	LAMININ	ECM-Receptor	KEGG: mmu04512	Endothelium_Limb mesenchyme progenitors	Endothelium_Limb mesenchyme progenitors	895	345	32	0.0357541899441341	0.00363612309608573	0.0233558872104975
Limb mesenchyme progenitors	Endothelium	Lama4	ITGA1_ITGB1	0.0695646799065883	0	LAMA4_ITGA1_ITGB1	Lama4 - (Itga1+Itgb1)	LAMININ	ECM-Receptor	KEGG: mmu04512	Limb mesenchyme progenitors_Endothelium	Endothelium_Limb mesenchyme progenitors	895	3015	269	0.300558659217877	2.26877224476073e-18	6.42712810052224e-17
Endothelium	Limb mesenchyme progenitors	Lama4	ITGA1_ITGB1	0.0471361186001426	0	LAMA4_ITGA1_ITGB1	Lama4 - (Itga1+Itgb1)	LAMININ	ECM-Receptor	KEGG: mmu04512	Endothelium_Limb mesenchyme progenitors	Endothelium_Limb mesenchyme progenitors	895	3015	269	0.300558659217877	2.26877224476073e-18	6.42712810052224e-17
Limb mesenchyme progenitors	Endothelium	Lamb1	ITGA1_ITGB1	0.0470568074878617	0	LAMB1_ITGA1_ITGB1	Lamb1 - (Itga1+Itgb1)	LAMININ	ECM-Receptor	KEGG: mmu04512	Limb mesenchyme progenitors_Endothelium	Endothelium_Limb mesenchyme progenitors	895	3868	317	0.354189944134078	2.32469696045685e-16	5.82796121714532e-15
Endothelium	Limb mesenchyme progenitors	Lamb1	ITGA1_ITGB1	0.021996993365752	0	LAMB1_ITGA1_ITGB1	Lamb1 - (Itga1+Itgb1)	LAMININ	ECM-Receptor	KEGG: mmu04512	Endothelium_Limb mesenchyme progenitors	Endothelium_Limb mesenchyme progenitors	895	3868	317	0.354189944134078	2.32469696045685e-16	5.82796121714532e-15
Endothelium	Limb mesenchyme progenitors	Lamb2	ITGA1_ITGB1	0.00179629626801913	0	LAMB2_ITGA1_ITGB1	Lamb2 - (Itga1+Itgb1)	LAMININ	ECM-Receptor	KEGG: mmu04512	Endothelium_Limb mesenchyme progenitors	Endothelium_Limb mesenchyme progenitors	895	3060	277	0.309497206703911	5.99435498216019e-20	1.83855690556772e-18
Limb mesenchyme progenitors	Endothelium	Lamc1	ITGA1_ITGB1	0.0377818347583481	0	LAMC1_ITGA1_ITGB1	Lamc1 - (Itga1+Itgb1)	LAMININ	ECM-Receptor	KEGG: mmu04512	Limb mesenchyme progenitors_Endothelium	Endothelium_Limb mesenchyme progenitors	895	3626	301	0.336312849162011	3.8158831703529e-16	9.46362436573717e-15
Endothelium	Limb mesenchyme progenitors	Lamc1	ITGA1_ITGB1	0.0322233583474485	0	LAMC1_ITGA1_ITGB1	Lamc1 - (Itga1+Itgb1)	LAMININ	ECM-Receptor	KEGG: mmu04512	Endothelium_Limb mesenchyme progenitors	Endothelium_Limb mesenchyme progenitors	895	3626	301	0.336312849162011	3.8158831703529e-16	9.46362436573717e-15
Limb mesenchyme progenitors	Endothelium	Lama1	ITGA2_ITGB1	0.0121676362347256	0	LAMA1_ITGA2_ITGB1	Lama1 - (Itga2+Itgb1)	LAMININ	ECM-Receptor	KEGG: mmu04512	Limb mesenchyme progenitors_Endothelium	Endothelium_Limb mesenchyme progenitors	895	467	49	0.0547486033519553	1.05897460230894e-05	0.000107885706397023
Limb mesenchyme progenitors	Endothelium	Lama2	ITGA2_ITGB1	0.100175969218582	0	LAMA2_ITGA2_ITGB1	Lama2 - (Itga2+Itgb1)	LAMININ	ECM-Receptor	KEGG: mmu04512	Limb mesenchyme progenitors_Endothelium	Endothelium_Limb mesenchyme progenitors	895	904	90	0.100558659217877	2.51133718772488e-08	3.43963428134096e-07
Limb mesenchyme progenitors	Endothelium	Lama4	ITGA2_ITGB1	0.0922832708487265	0	LAMA4_ITGA2_ITGB1	Lama4 - (Itga2+Itgb1)	LAMININ	ECM-Receptor	KEGG: mmu04512	Limb mesenchyme progenitors_Endothelium	Endothelium_Limb mesenchyme progenitors	895	1422	148	0.16536312849162	5.31454973061544e-15	1.23153151539197e-13
Limb mesenchyme progenitors	Endothelium	Lamb1	ITGA2_ITGB1	0.0629218245765965	0	LAMB1_ITGA2_ITGB1	Lamb1 - (Itga2+Itgb1)	LAMININ	ECM-Receptor	KEGG: mmu04512	Limb mesenchyme progenitors_Endothelium	Endothelium_Limb mesenchyme progenitors	895	1788	187	0.208938547486034	2.688394777927e-19	7.94142191433679e-18
Limb mesenchyme progenitors	Endothelium	Lamc1	ITGA2_ITGB1	0.0506861546513246	0	LAMC1_ITGA2_ITGB1	Lamc1 - (Itga2+Itgb1)	LAMININ	ECM-Receptor	KEGG: mmu04512	Limb mesenchyme progenitors_Endothelium	Endothelium_Limb mesenchyme progenitors	895	1662	182	0.203351955307263	7.55480460132729e-21	2.40664283694764e-19
Limb mesenchyme progenitors	Endothelium	Lama4	ITGA3_ITGB1	0.0216572643384214	0	LAMA4_ITGA3_ITGB1	Lama4 - (Itga3+Itgb1)	LAMININ	ECM-Receptor	KEGG: mmu04512	Limb mesenchyme progenitors_Endothelium	Endothelium_Limb mesenchyme progenitors	895	1921	132	0.147486033519553	0.00454038261850207	0.0285721815206993
Limb mesenchyme progenitors	Endothelium	Reln	ITGA3_ITGB1	0.00263100417515845	0	RELN_ITGA3_ITGB1	Reln - (Itga3+Itgb1)	RELN	ECM-Receptor	KEGG: mmu04512	Limb mesenchyme progenitors_Endothelium	Endothelium_Limb mesenchyme progenitors	895	1241	47	0.0525139664804469	0.00620778618234856	0.0378763499239967
Limb mesenchyme progenitors	Endothelium	Thbs3	ITGA3_ITGB1	0.00285266572009571	0	THBS3_ITGA3_ITGB1	Thbs3 - (Itga3+Itgb1)	THBS	ECM-Receptor	KEGG: mmu04512	Limb mesenchyme progenitors_Endothelium	Endothelium_Limb mesenchyme progenitors	895	1563	121	0.135195530726257	6.42693617791984e-05	0.000581813671464359
Limb mesenchyme progenitors	Endothelium	Col9a1	ITGA3_ITGB1	0.0108486912401751	0	COL9A1_ITGA3_ITGB1	Col9a1 - (Itga3+Itgb1)	COLLAGEN	ECM-Receptor	KEGG: mmu04512	Limb mesenchyme progenitors_Endothelium	Endothelium_Limb mesenchyme progenitors	895	2131	147	0.164245810055866	0.00212542145741822	0.014453724016508
Limb mesenchyme progenitors	Endothelium	Lama1	ITGA6_ITGB1	0.0123774840050095	0	LAMA1_ITGA6_ITGB1	Lama1 - (Itga6+Itgb1)	LAMININ	ECM-Receptor	KEGG: mmu04512	Limb mesenchyme progenitors_Endothelium	Endothelium_Limb mesenchyme progenitors	895	2060	144	0.160893854748603	0.00151573597624132	0.0106822919873702
Limb mesenchyme progenitors	Endothelium	Lama2	ITGA6_ITGB1	0.101747305869723	0	LAMA2_ITGA6_ITGB1	Lama2 - (Itga6+Itgb1)	LAMININ	ECM-Receptor	KEGG: mmu04512	Limb mesenchyme progenitors_Endothelium	Endothelium_Limb mesenchyme progenitors	895	3710	288	0.321787709497207	1.24543003695656e-11	2.30366091255863e-10
Endothelium	Limb mesenchyme progenitors	Lama3	ITGA6_ITGB1	0.00200022560616591	0	LAMA3_ITGA6_ITGB1	Lama3 - (Itga6+Itgb1)	LAMININ	ECM-Receptor	KEGG: mmu04512	Endothelium_Limb mesenchyme progenitors	Endothelium_Limb mesenchyme progenitors	895	660	61	0.0681564245810056	4.96333122203766e-05	0.000458402249602176
Limb mesenchyme progenitors	Endothelium	Lama4	ITGA6_ITGB1	0.0937437022948622	0	LAMA4_ITGA6_ITGB1	Lama4 - (Itga6+Itgb1)	LAMININ	ECM-Receptor	KEGG: mmu04512	Limb mesenchyme progenitors_Endothelium	Endothelium_Limb mesenchyme progenitors	895	5879	521	0.582122905027933	1.25698288514149e-44	8.66385901651234e-43
Endothelium	Limb mesenchyme progenitors	Lama4	ITGA6_ITGB1	0.04808821470039	0	LAMA4_ITGA6_ITGB1	Lama4 - (Itga6+Itgb1)	LAMININ	ECM-Receptor	KEGG: mmu04512	Endothelium_Limb mesenchyme progenitors	Endothelium_Limb mesenchyme progenitors	895	5879	521	0.582122905027933	1.25698288514149e-44	8.66385901651234e-43
Limb mesenchyme progenitors	Endothelium	Lamb1	ITGA6_ITGB1	0.0639503318333488	0	LAMB1_ITGA6_ITGB1	Lamb1 - (Itga6+Itgb1)	LAMININ	ECM-Receptor	KEGG: mmu04512	Limb mesenchyme progenitors_Endothelium	Endothelium_Limb mesenchyme progenitors	895	7724	621	0.693854748603352	1.08059847764501e-43	7.23830877527747e-42
Endothelium	Limb mesenchyme progenitors	Lamb1	ITGA6_ITGB1	0.0224532730312269	0	LAMB1_ITGA6_ITGB1	Lamb1 - (Itga6+Itgb1)	LAMININ	ECM-Receptor	KEGG: mmu04512	Endothelium_Limb mesenchyme progenitors	Endothelium_Limb mesenchyme progenitors	895	7724	621	0.693854748603352	1.08059847764501e-43	7.23830877527747e-42
Endothelium	Limb mesenchyme progenitors	Lamb2	ITGA6_ITGB1	0.00183434243029595	0	LAMB2_ITGA6_ITGB1	Lamb2 - (Itga6+Itgb1)	LAMININ	ECM-Receptor	KEGG: mmu04512	Endothelium_Limb mesenchyme progenitors	Endothelium_Limb mesenchyme progenitors	895	6117	555	0.620111731843575	1.46469336744084e-53	1.32165690577669e-51
Limb mesenchyme progenitors	Endothelium	Lamc1	ITGA6_ITGB1	0.0515256573384137	0	LAMC1_ITGA6_ITGB1	Lamc1 - (Itga6+Itgb1)	LAMININ	ECM-Receptor	KEGG: mmu04512	Limb mesenchyme progenitors_Endothelium	Endothelium_Limb mesenchyme progenitors	895	7136	599	0.66927374301676	9.69501068201459e-48	7.31878257367768e-46
Endothelium	Limb mesenchyme progenitors	Lamc1	ITGA6_ITGB1	0.0328846291561148	0	LAMC1_ITGA6_ITGB1	Lamc1 - (Itga6+Itgb1)	LAMININ	ECM-Receptor	KEGG: mmu04512	Endothelium_Limb mesenchyme progenitors	Endothelium_Limb mesenchyme progenitors	895	7136	599	0.66927374301676	9.69501068201459e-48	7.31878257367768e-46
Limb mesenchyme progenitors	Endothelium	Tnc	ITGA8_ITGB1	0.0162020853245679	0	TNC_ITGA8_ITGB1	Tnc - (Itga8+Itgb1)	TENASCIN	ECM-Receptor	KEGG: mmu04512	Limb mesenchyme progenitors_Endothelium	Endothelium_Limb mesenchyme progenitors	895	4097	382	0.426815642458101	1.10533866737197e-32	5.46584900654581e-31
Limb mesenchyme progenitors	Endothelium	Tnc	ITGA9_ITGB1	0.0510394241890977	0	TNC_ITGA9_ITGB1	Tnc - (Itga9+Itgb1)	TENASCIN	ECM-Receptor	KEGG: mmu04512	Limb mesenchyme progenitors_Endothelium	Endothelium_Limb mesenchyme progenitors	895	5850	558	0.623463687150838	1.44369945817649e-62	1.67705605163175e-60
Limb mesenchyme progenitors	Endothelium	Col1a1	ITGA9_ITGB1	0.0843853081336491	0	COL1A1_ITGA9_ITGB1	Col1a1 - (Itga9+Itgb1)	COLLAGEN	ECM-Receptor	KEGG: mmu04512	Limb mesenchyme progenitors_Endothelium	Endothelium_Limb mesenchyme progenitors	895	7013	610	0.681564245810056	5.21525530605953e-56	4.94898346825015e-54
Limb mesenchyme progenitors	Endothelium	Col1a2	ITGA9_ITGB1	0.151068225794972	0	COL1A2_ITGA9_ITGB1	Col1a2 - (Itga9+Itgb1)	COLLAGEN	ECM-Receptor	KEGG: mmu04512	Limb mesenchyme progenitors_Endothelium	Endothelium_Limb mesenchyme progenitors	895	7016	611	0.68268156424581	2.7339985477661e-56	2.61590275250757e-54
Limb mesenchyme progenitors	Endothelium	Col2a1	ITGA9_ITGB1	0.0814473066661088	0	COL2A1_ITGA9_ITGB1	Col2a1 - (Itga9+Itgb1)	COLLAGEN	ECM-Receptor	KEGG: mmu04512	Limb mesenchyme progenitors_Endothelium	Endothelium_Limb mesenchyme progenitors	895	6758	604	0.674860335195531	8.1392971967513e-60	8.78587688060538e-58
Limb mesenchyme progenitors	Endothelium	Col4a1	ITGA9_ITGB1	0.044580467801983	0	COL4A1_ITGA9_ITGB1	Col4a1 - (Itga9+Itgb1)	COLLAGEN	ECM-Receptor	KEGG: mmu04512	Limb mesenchyme progenitors_Endothelium	Endothelium_Limb mesenchyme progenitors	895	6871	610	0.681564245810056	9.12020943321899e-60	9.80543793451803e-58
Endothelium	Limb mesenchyme progenitors	Col4a1	ITGA9_ITGB1	0.118097411380214	0	COL4A1_ITGA9_ITGB1	Col4a1 - (Itga9+Itgb1)	COLLAGEN	ECM-Receptor	KEGG: mmu04512	Endothelium_Limb mesenchyme progenitors	Endothelium_Limb mesenchyme progenitors	895	6871	610	0.681564245810056	9.12020943321899e-60	9.80543793451803e-58
Limb mesenchyme progenitors	Endothelium	Col4a2	ITGA9_ITGB1	0.0153402799509806	0	COL4A2_ITGA9_ITGB1	Col4a2 - (Itga9+Itgb1)	COLLAGEN	ECM-Receptor	KEGG: mmu04512	Limb mesenchyme progenitors_Endothelium	Endothelium_Limb mesenchyme progenitors	895	6622	604	0.674860335195531	9.73897367824491e-64	1.16997923014279e-61
Endothelium	Limb mesenchyme progenitors	Col4a2	ITGA9_ITGB1	0.0883661370469767	0	COL4A2_ITGA9_ITGB1	Col4a2 - (Itga9+Itgb1)	COLLAGEN	ECM-Receptor	KEGG: mmu04512	Endothelium_Limb mesenchyme progenitors	Endothelium_Limb mesenchyme progenitors	895	6622	604	0.674860335195531	9.73897367824491e-64	1.16997923014279e-61
Limb mesenchyme progenitors	Endothelium	Col6a1	ITGA9_ITGB1	0.0101571265078217	0	COL6A1_ITGA9_ITGB1	Col6a1 - (Itga9+Itgb1)	COLLAGEN	ECM-Receptor	KEGG: mmu04512	Limb mesenchyme progenitors_Endothelium	Endothelium_Limb mesenchyme progenitors	895	6647	602	0.672625698324022	5.33787384339241e-62	6.11284844530137e-60
Limb mesenchyme progenitors	Endothelium	Col6a2	ITGA9_ITGB1	0.0182806465859636	0	COL6A2_ITGA9_ITGB1	Col6a2 - (Itga9+Itgb1)	COLLAGEN	ECM-Receptor	KEGG: mmu04512	Limb mesenchyme progenitors_Endothelium	Endothelium_Limb mesenchyme progenitors	895	6467	598	0.668156424581006	6.38236621570396e-65	7.86607177651929e-63
Limb mesenchyme progenitors	Endothelium	Col6a3	ITGA9_ITGB1	0.0635856215825882	0	COL6A3_ITGA9_ITGB1	Col6a3 - (Itga9+Itgb1)	COLLAGEN	ECM-Receptor	KEGG: mmu04512	Limb mesenchyme progenitors_Endothelium	Endothelium_Limb mesenchyme progenitors	895	6671	603	0.673743016759777	1.05468670760169e-61	1.19595259901257e-59
Limb mesenchyme progenitors	Endothelium	Col9a1	ITGA9_ITGB1	0.0405238401488863	0	COL9A1_ITGA9_ITGB1	Col9a1 - (Itga9+Itgb1)	COLLAGEN	ECM-Receptor	KEGG: mmu04512	Limb mesenchyme progenitors_Endothelium	Endothelium_Limb mesenchyme progenitors	895	5498	552	0.616759776536313	2.466605612982e-70	3.51100464453512e-68
Limb mesenchyme progenitors	Endothelium	Col9a2	ITGA9_ITGB1	0.0117360529517185	0	COL9A2_ITGA9_ITGB1	Col9a2 - (Itga9+Itgb1)	COLLAGEN	ECM-Receptor	KEGG: mmu04512	Limb mesenchyme progenitors_Endothelium	Endothelium_Limb mesenchyme progenitors	895	5392	532	0.594413407821229	3.34096355717444e-63	3.94907753797593e-61
Limb mesenchyme progenitors	Endothelium	Col9a3	ITGA9_ITGB1	0.0162062657858902	0	COL9A3_ITGA9_ITGB1	Col9a3 - (Itga9+Itgb1)	COLLAGEN	ECM-Receptor	KEGG: mmu04512	Limb mesenchyme progenitors_Endothelium	Endothelium_Limb mesenchyme progenitors	895	5671	552	0.616759776536313	6.06644530114625e-65	7.48812370378129e-63
Limb mesenchyme progenitors	Endothelium	Lama1	ITGA9_ITGB1	0.0102226198441679	0	LAMA1_ITGA9_ITGB1	Lama1 - (Itga9+Itgb1)	LAMININ	ECM-Receptor	KEGG: mmu04512	Limb mesenchyme progenitors_Endothelium	Endothelium_Limb mesenchyme progenitors	895	1591	134	0.149720670391061	2.66614547338774e-07	3.27894526199268e-06
Limb mesenchyme progenitors	Endothelium	Lama2	ITGA9_ITGB1	0.0853786026036682	0	LAMA2_ITGA9_ITGB1	Lama2 - (Itga9+Itgb1)	LAMININ	ECM-Receptor	KEGG: mmu04512	Limb mesenchyme progenitors_Endothelium	Endothelium_Limb mesenchyme progenitors	895	3256	279	0.311731843575419	1.04329949544321e-16	2.67271115990443e-15
Endothelium	Limb mesenchyme progenitors	Lama3	ITGA9_ITGB1	0.00460202462786224	0	LAMA3_ITGA9_ITGB1	Lama3 - (Itga9+Itgb1)	LAMININ	ECM-Receptor	KEGG: mmu04512	Endothelium_Limb mesenchyme progenitors	Endothelium_Limb mesenchyme progenitors	895	588	53	0.0592178770949721	0.000287967845643952	0.00234581363428852
Limb mesenchyme progenitors	Endothelium	Lama4	ITGA9_ITGB1	0.0785499906395565	0	LAMA4_ITGA9_ITGB1	Lama4 - (Itga9+Itgb1)	LAMININ	ECM-Receptor	KEGG: mmu04512	Limb mesenchyme progenitors_Endothelium	Endothelium_Limb mesenchyme progenitors	895	5077	508	0.567597765363128	9.85037376924812e-61	1.09546453816191e-58
Endothelium	Limb mesenchyme progenitors	Lama4	ITGA9_ITGB1	0.104369686814126	0	LAMA4_ITGA9_ITGB1	Lama4 - (Itga9+Itgb1)	LAMININ	ECM-Receptor	KEGG: mmu04512	Endothelium_Limb mesenchyme progenitors	Endothelium_Limb mesenchyme progenitors	895	5077	508	0.567597765363128	9.85037376924812e-61	1.09546453816191e-58
Limb mesenchyme progenitors	Endothelium	Lamb1	ITGA9_ITGB1	0.0533014374438172	0	LAMB1_ITGA9_ITGB1	Lamb1 - (Itga9+Itgb1)	LAMININ	ECM-Receptor	KEGG: mmu04512	Limb mesenchyme progenitors_Endothelium	Endothelium_Limb mesenchyme progenitors	895	6531	598	0.668156424581006	3.13682011803422e-63	3.71320507383699e-61
Endothelium	Limb mesenchyme progenitors	Lamb1	ITGA9_ITGB1	0.0503180674637959	0	LAMB1_ITGA9_ITGB1	Lamb1 - (Itga9+Itgb1)	LAMININ	ECM-Receptor	KEGG: mmu04512	Endothelium_Limb mesenchyme progenitors	Endothelium_Limb mesenchyme progenitors	895	6531	598	0.668156424581006	3.13682011803422e-63	3.71320507383699e-61
Endothelium	Limb mesenchyme progenitors	Lamb2	ITGA9_ITGB1	0.00422128111353917	0	LAMB2_ITGA9_ITGB1	Lamb2 - (Itga9+Itgb1)	LAMININ	ECM-Receptor	KEGG: mmu04512	Endothelium_Limb mesenchyme progenitors	Endothelium_Limb mesenchyme progenitors	895	5219	527	0.588826815642458	5.99837723264655e-66	7.61332494912832e-64
Limb mesenchyme progenitors	Endothelium	Lamc1	ITGA9_ITGB1	0.0428509846344025	0	LAMC1_ITGA9_ITGB1	Lamc1 - (Itga9+Itgb1)	LAMININ	ECM-Receptor	KEGG: mmu04512	Limb mesenchyme progenitors_Endothelium	Endothelium_Limb mesenchyme progenitors	895	6004	570	0.636871508379888	4.37171262359999e-64	5.28330292403676e-62
Endothelium	Limb mesenchyme progenitors	Lamc1	ITGA9_ITGB1	0.0727316973682787	0	LAMC1_ITGA9_ITGB1	Lamc1 - (Itga9+Itgb1)	LAMININ	ECM-Receptor	KEGG: mmu04512	Endothelium_Limb mesenchyme progenitors	Endothelium_Limb mesenchyme progenitors	895	6004	570	0.636871508379888	4.37171262359999e-64	5.28330292403676e-62
Endothelium	Limb mesenchyme progenitors	Col1a1	ITGA11_ITGB1	0.00266289597183036	0	COL1A1_ITGA11_ITGB1	Col1a1 - (Itga11+Itgb1)	COLLAGEN	ECM-Receptor	KEGG: mmu04512	Endothelium_Limb mesenchyme progenitors	Endothelium_Limb mesenchyme progenitors	895	3396	416	0.464804469273743	3.57222495685194e-71	5.19450337700502e-69
Endothelium	Limb mesenchyme progenitors	Col1a2	ITGA11_ITGB1	0.0087712707070691	0	COL1A2_ITGA11_ITGB1	Col1a2 - (Itga11+Itgb1)	COLLAGEN	ECM-Receptor	KEGG: mmu04512	Endothelium_Limb mesenchyme progenitors	Endothelium_Limb mesenchyme progenitors	895	3396	416	0.464804469273743	3.57222495685194e-71	5.19450337700502e-69
Endothelium	Limb mesenchyme progenitors	Col4a1	ITGA11_ITGB1	0.0563679709587604	0	COL4A1_ITGA11_ITGB1	Col4a1 - (Itga11+Itgb1)	COLLAGEN	ECM-Receptor	KEGG: mmu04512	Endothelium_Limb mesenchyme progenitors	Endothelium_Limb mesenchyme progenitors	895	3336	416	0.464804469273743	1.29621895626443e-73	2.00381075743746e-71
Endothelium	Limb mesenchyme progenitors	Col4a2	ITGA11_ITGB1	0.0414468553432002	0	COL4A2_ITGA11_ITGB1	Col4a2 - (Itga11+Itgb1)	COLLAGEN	ECM-Receptor	KEGG: mmu04512	Endothelium_Limb mesenchyme progenitors	Endothelium_Limb mesenchyme progenitors	895	3257	409	0.456983240223464	7.24503924092993e-73	1.10105530569396e-70
Limb mesenchyme progenitors	Endothelium	Fn1	ITGAV_ITGB1	0.0866552262695521	0	FN1_ITGAV_ITGB1	Fn1 - (Itgav+Itgb1)	FN1	ECM-Receptor	KEGG: mmu04512	Limb mesenchyme progenitors_Endothelium	Endothelium_Limb mesenchyme progenitors	895	9179	723	0.807821229050279	3.66972696623247e-58	3.72267785721324e-56
Endothelium	Limb mesenchyme progenitors	Fn1	ITGAV_ITGB1	0.0492927861077473	0	FN1_ITGAV_ITGB1	Fn1 - (Itgav+Itgb1)	FN1	ECM-Receptor	KEGG: mmu04512	Endothelium_Limb mesenchyme progenitors	Endothelium_Limb mesenchyme progenitors	895	9179	723	0.807821229050279	3.66972696623247e-58	3.72267785721324e-56
Endothelium	Limb mesenchyme progenitors	Fn1	ITGAV_ITGB8	0.0412225926827998	0	FN1_ITGAV_ITGB8	Fn1 - (Itgav+Itgb8)	FN1	ECM-Receptor	KEGG: mmu04512	Endothelium_Limb mesenchyme progenitors	Endothelium_Limb mesenchyme progenitors	895	1957	180	0.201117318435754	4.81661108543144e-13	9.89136414165944e-12
Endothelium	Limb mesenchyme progenitors	Lama3	ITGAV_ITGB8	0.00345267833932994	0	LAMA3_ITGAV_ITGB8	Lama3 - (Itgav+Itgb8)	LAMININ	ECM-Receptor	KEGG: mmu04512	Endothelium_Limb mesenchyme progenitors	Endothelium_Limb mesenchyme progenitors	895	154	18	0.0201117318435754	0.00200847493644632	0.0137393348516528
Endothelium	Limb mesenchyme progenitors	Lama4	ITGAV_ITGB8	0.0803139870459719	0	LAMA4_ITGAV_ITGB8	Lama4 - (Itgav+Itgb8)	LAMININ	ECM-Receptor	KEGG: mmu04512	Endothelium_Limb mesenchyme progenitors	Endothelium_Limb mesenchyme progenitors	895	1366	157	0.175418994413408	4.90334482854071e-20	1.50908043162359e-18
Endothelium	Limb mesenchyme progenitors	Lamb1	ITGAV_ITGB8	0.0381892739622823	0	LAMB1_ITGAV_ITGB8	Lamb1 - (Itgav+Itgb8)	LAMININ	ECM-Receptor	KEGG: mmu04512	Endothelium_Limb mesenchyme progenitors	Endothelium_Limb mesenchyme progenitors	895	1748	177	0.197765363128492	9.14426750421127e-17	2.35150772174135e-15
Endothelium	Limb mesenchyme progenitors	Lamb2	ITGAV_ITGB8	0.00316672222758998	0	LAMB2_ITGAV_ITGB8	Lamb2 - (Itgav+Itgb8)	LAMININ	ECM-Receptor	KEGG: mmu04512	Endothelium_Limb mesenchyme progenitors	Endothelium_Limb mesenchyme progenitors	895	1536	162	0.181005586592179	6.90649465880302e-17	1.7925845687455e-15
Endothelium	Limb mesenchyme progenitors	Lamc1	ITGAV_ITGB8	0.0555160911906783	0	LAMC1_ITGAV_ITGB8	Lamc1 - (Itgav+Itgb8)	LAMININ	ECM-Receptor	KEGG: mmu04512	Endothelium_Limb mesenchyme progenitors	Endothelium_Limb mesenchyme progenitors	895	1701	172	0.192178770949721	2.89534803910675e-16	7.21828211414681e-15
Endothelium	Limb mesenchyme progenitors	Col4a1	ITGAV_ITGB8	0.0911998567614959	0	COL4A1_ITGAV_ITGB8	Col4a1 - (Itgav+Itgb8)	COLLAGEN	ECM-Receptor	KEGG: mmu04512	Endothelium_Limb mesenchyme progenitors	Endothelium_Limb mesenchyme progenitors	895	1936	180	0.201117318435754	1.68955998187089e-13	3.5666037737405e-12
Endothelium	Limb mesenchyme progenitors	Col4a2	ITGAV_ITGB8	0.0677201232529058	0	COL4A2_ITGAV_ITGB8	Col4a2 - (Itgav+Itgb8)	COLLAGEN	ECM-Receptor	KEGG: mmu04512	Endothelium_Limb mesenchyme progenitors	Endothelium_Limb mesenchyme progenitors	895	1889	177	0.197765363128492	1.39444753805709e-13	2.95598016392018e-12
Limb mesenchyme progenitors	Endothelium	Col2a1	Cd44	0.00611191950765372	0	COL2A1_CD44	Col2a1 - Cd44	COLLAGEN	ECM-Receptor	KEGG: mmu04512	Limb mesenchyme progenitors_Endothelium	Endothelium_Limb mesenchyme progenitors	895	6557	408	0.45586592178771	0.000443901944221483	0.00349357268473736
Limb mesenchyme progenitors	Endothelium	Col4a1	Cd44	0.00322563229511238	0	COL4A1_CD44	Col4a1 - Cd44	COLLAGEN	ECM-Receptor	KEGG: mmu04512	Limb mesenchyme progenitors_Endothelium	Endothelium_Limb mesenchyme progenitors	895	6684	408	0.45586592178771	0.00260505203612131	0.0173577103280376
Limb mesenchyme progenitors	Endothelium	Col6a1	Cd44	0.000711153140985348	0	COL6A1_CD44	Col6a1 - Cd44	COLLAGEN	ECM-Receptor	KEGG: mmu04512	Limb mesenchyme progenitors_Endothelium	Endothelium_Limb mesenchyme progenitors	895	6495	403	0.450279329608939	0.000645032356217754	0.00491340361788256
Limb mesenchyme progenitors	Endothelium	Col6a2	Cd44	0.00128976679295419	0	COL6A2_CD44	Col6a2 - Cd44	COLLAGEN	ECM-Receptor	KEGG: mmu04512	Limb mesenchyme progenitors_Endothelium	Endothelium_Limb mesenchyme progenitors	895	6252	400	0.446927374301676	3.3779476780605e-05	0.000319460837257213
Limb mesenchyme progenitors	Endothelium	Col6a3	Cd44	0.00468724772847392	0	COL6A3_CD44	Col6a3 - Cd44	COLLAGEN	ECM-Receptor	KEGG: mmu04512	Limb mesenchyme progenitors_Endothelium	Endothelium_Limb mesenchyme progenitors	895	6478	404	0.451396648044693	0.000379663233570663	0.00302928771678556
Limb mesenchyme progenitors	Endothelium	Col9a1	Cd44	0.00292061045629716	0	COL9A1_CD44	Col9a1 - Cd44	COLLAGEN	ECM-Receptor	KEGG: mmu04512	Limb mesenchyme progenitors_Endothelium	Endothelium_Limb mesenchyme progenitors	895	5190	370	0.41340782122905	2.88857512940012e-10	4.8004378049743e-09
Limb mesenchyme progenitors	Endothelium	Col9a2	Cd44	0.00082292273648817	0	COL9A2_CD44	Col9a2 - Cd44	COLLAGEN	ECM-Receptor	KEGG: mmu04512	Limb mesenchyme progenitors_Endothelium	Endothelium_Limb mesenchyme progenitors	895	5081	353	0.394413407821229	3.41290087456695e-08	4.61580855986514e-07
Limb mesenchyme progenitors	Endothelium	Col9a3	Cd44	0.00114117042877412	0	COL9A3_CD44	Col9a3 - Cd44	COLLAGEN	ECM-Receptor	KEGG: mmu04512	Limb mesenchyme progenitors_Endothelium	Endothelium_Limb mesenchyme progenitors	895	5336	362	0.404469273743017	3.16852885976269e-07	3.85922805531506e-06
Limb mesenchyme progenitors	Endothelium	Lama2	Cd44	0.00643239343493157	0	LAMA2_CD44	Lama2 - Cd44	LAMININ	ECM-Receptor	KEGG: mmu04512	Limb mesenchyme progenitors_Endothelium	Endothelium_Limb mesenchyme progenitors	895	2977	196	0.218994413407821	0.00321013545594739	0.0209441132677006
Limb mesenchyme progenitors	Endothelium	Lama4	Cd44	0.00587735356498836	0	LAMA4_CD44	Lama4 - Cd44	LAMININ	ECM-Receptor	KEGG: mmu04512	Limb mesenchyme progenitors_Endothelium	Endothelium_Limb mesenchyme progenitors	895	4784	345	0.385474860335196	6.05218552776132e-10	9.76880015810546e-09
Limb mesenchyme progenitors	Endothelium	Lamb1	Cd44	0.00388957526904041	0	LAMB1_CD44	Lamb1 - Cd44	LAMININ	ECM-Receptor	KEGG: mmu04512	Limb mesenchyme progenitors_Endothelium	Endothelium_Limb mesenchyme progenitors	895	6244	399	0.445810055865922	3.93202627744756e-05	0.000368884108298486
Endothelium	Limb mesenchyme progenitors	Col1a1	Sdc1	0.000900677001001733	0	COL1A1_SDC1	Col1a1 - Sdc1	COLLAGEN	ECM-Receptor	KEGG: mmu04512	Endothelium_Limb mesenchyme progenitors	Endothelium_Limb mesenchyme progenitors	895	11926	860	0.960893854748603	1.05154796041167e-79	1.82441314590738e-77
Endothelium	Limb mesenchyme progenitors	Col1a2	Sdc1	0.00297879908219972	0	COL1A2_SDC1	Col1a2 - Sdc1	COLLAGEN	ECM-Receptor	KEGG: mmu04512	Endothelium_Limb mesenchyme progenitors	Endothelium_Limb mesenchyme progenitors	895	11954	860	0.960893854748603	9.8030300285942e-79	1.67563420256203e-76
Endothelium	Limb mesenchyme progenitors	Col4a1	Sdc1	0.0197699657954548	0	COL4A1_SDC1	Col4a1 - Sdc1	COLLAGEN	ECM-Receptor	KEGG: mmu04512	Endothelium_Limb mesenchyme progenitors	Endothelium_Limb mesenchyme progenitors	895	11524	856	0.956424581005587	1.33132866477795e-87	2.90129171286516e-85
Endothelium	Limb mesenchyme progenitors	Col4a2	Sdc1	0.0143889510958896	0	COL4A2_SDC1	Col4a2 - Sdc1	COLLAGEN	ECM-Receptor	KEGG: mmu04512	Endothelium_Limb mesenchyme progenitors	Endothelium_Limb mesenchyme progenitors	895	10971	844	0.943016759776536	1.04637079597698e-92	2.57924020898594e-90
Endothelium	Limb mesenchyme progenitors	Fn1	Sdc1	0.00856708327961199	0	FN1_SDC1	Fn1 - Sdc1	FN1	ECM-Receptor	KEGG: mmu04512	Endothelium_Limb mesenchyme progenitors	Endothelium_Limb mesenchyme progenitors	895	11834	860	0.960893854748603	2.77188515127868e-82	5.23869319727512e-80
Endothelium	Limb mesenchyme progenitors	Tnc	Sdc1	0.000733561637878528	0	TNC_SDC1	Tnc - Sdc1	TENASCIN	ECM-Receptor	KEGG: mmu04512	Endothelium_Limb mesenchyme progenitors	Endothelium_Limb mesenchyme progenitors	895	9504	746	0.833519553072626	6.9521365616841e-63	8.16977094494418e-61
Limb mesenchyme progenitors	Endothelium	Thbs1	Cd36	0.00389250036257141	0	THBS1_CD36	Thbs1 - Cd36	THBS	ECM-Receptor	KEGG: mmu04512	Limb mesenchyme progenitors_Endothelium	Endothelium_Limb mesenchyme progenitors	895	3386	266	0.297206703910615	3.58794641815159e-11	6.39377271120908e-10
Limb mesenchyme progenitors	Endothelium	Thbs3	Cd36	0.00362556970414508	0	THBS3_CD36	Thbs3 - Cd36	THBS	ECM-Receptor	KEGG: mmu04512	Limb mesenchyme progenitors_Endothelium	Endothelium_Limb mesenchyme progenitors	895	2081	215	0.240223463687151	1.08685613335418e-21	3.55237410945009e-20
Limb mesenchyme progenitors	Endothelium	Thbs1	Cd47	0.00581445758477472	0	THBS1_CD47	Thbs1 - Cd47	THBS	ECM-Receptor	KEGG: mmu04512	Limb mesenchyme progenitors_Endothelium	Endothelium_Limb mesenchyme progenitors	895	9284	659	0.736312849162011	1.87883092043604e-27	7.71083654402302e-26
Limb mesenchyme progenitors	Endothelium	Thbs3	Cd47	0.00541644417594745	0	THBS3_CD47	Thbs3 - Cd47	THBS	ECM-Receptor	KEGG: mmu04512	Limb mesenchyme progenitors_Endothelium	Endothelium_Limb mesenchyme progenitors	895	5957	506	0.56536312849162	1.01106178799458e-36	5.56462529335343e-35
Endothelium	Limb mesenchyme progenitors	Hspg2	Dag1	0.0678376854913101	0	HSPG2_DAG1	Hspg2 - Dag1	HSPG	ECM-Receptor	KEGG: mmu04512	Endothelium_Limb mesenchyme progenitors	Endothelium_Limb mesenchyme progenitors	895	9560	747	0.83463687150838	5.8212182480124e-62	6.64753524508196e-60
Limb mesenchyme progenitors	Endothelium	Lama2	Dag1	0.0373822345341199	0	LAMA2_DAG1	Lama2 - Dag1	LAMININ	ECM-Receptor	KEGG: mmu04512	Limb mesenchyme progenitors_Endothelium	Endothelium_Limb mesenchyme progenitors	895	5074	355	0.396648044692737	1.14757056044461e-08	1.63145911397832e-07
Endothelium	Limb mesenchyme progenitors	Lama3	Dag1	0.0038598223931931	0	LAMA3_DAG1	Lama3 - Dag1	LAMININ	ECM-Receptor	KEGG: mmu04512	Endothelium_Limb mesenchyme progenitors	Endothelium_Limb mesenchyme progenitors	895	878	74	0.0826815642458101	0.000168551078046494	0.00142650001675485
Limb mesenchyme progenitors	Endothelium	Lama4	Dag1	0.0342486443524331	0	LAMA4_DAG1	Lama4 - Dag1	LAMININ	ECM-Receptor	KEGG: mmu04512	Limb mesenchyme progenitors_Endothelium	Endothelium_Limb mesenchyme progenitors	895	8035	649	0.725139664804469	5.41608982210043e-49	4.25963873654494e-47
Endothelium	Limb mesenchyme progenitors	Lama4	Dag1	0.0889754803000738	0	LAMA4_DAG1	Lama4 - Dag1	LAMININ	ECM-Receptor	KEGG: mmu04512	Endothelium_Limb mesenchyme progenitors	Endothelium_Limb mesenchyme progenitors	895	8035	649	0.725139664804469	5.41608982210043e-49	4.25963873654494e-47
Endothelium	Limb mesenchyme progenitors	Lamb1	Dag1	0.0425178356780963	0	LAMB1_DAG1	Lamb1 - Dag1	LAMININ	ECM-Receptor	KEGG: mmu04512	Endothelium_Limb mesenchyme progenitors	Endothelium_Limb mesenchyme progenitors	895	10909	783	0.874860335195531	1.57349030858415e-49	1.26332364894765e-47
Endothelium	Limb mesenchyme progenitors	Lamb2	Dag1	0.00354026577932069	0	LAMB2_DAG1	Lamb2 - Dag1	LAMININ	ECM-Receptor	KEGG: mmu04512	Endothelium_Limb mesenchyme progenitors	Endothelium_Limb mesenchyme progenitors	895	8513	691	0.772067039106145	6.58884781703742e-58	6.59292507434994e-56
Endothelium	Limb mesenchyme progenitors	Lamc1	Dag1	0.061682611474359	0	LAMC1_DAG1	Lamc1 - Dag1	LAMININ	ECM-Receptor	KEGG: mmu04512	Endothelium_Limb mesenchyme progenitors	Endothelium_Limb mesenchyme progenitors	895	9900	743	0.830167597765363	3.00896203780212e-51	2.5262157918619e-49
Limb mesenchyme progenitors	Endothelium	Cd46	Jag1	0.00148903798540543	0	CD46_JAG1	Cd46 - Jag1	CD46	Cell-Cell Contact	PMID: 23086448	Limb mesenchyme progenitors_Endothelium	Endothelium_Limb mesenchyme progenitors	895	540	56	0.0625698324022346	4.22884579381264e-06	4.54355059707312e-05
Limb mesenchyme progenitors	Endothelium	Cspg4	ITGA3_ITGB1	0.00297437625205483	0	CSPG4_ITGA2_ITGB1	Cspg4 - (Itga2+Itgb1)	CSPG4	Cell-Cell Contact	PMID: 30213051	Limb mesenchyme progenitors_Endothelium	Endothelium_Limb mesenchyme progenitors	895	963	129	0.14413407821229	4.03538860862625e-22	1.34818664879104e-20
Endothelium	Limb mesenchyme progenitors	Efna1	Epha3	0.0466450613082765	0	EFNA1_EPHA3	Efna1 - Epha3	EPHA	Cell-Cell Contact	PMID: 15114347	Endothelium_Limb mesenchyme progenitors	Endothelium_Limb mesenchyme progenitors	895	3239	378	0.422346368715084	8.526400692746e-57	8.28557086548695e-55
Endothelium	Limb mesenchyme progenitors	Efna1	Epha4	0.0520063755889029	0	EFNA1_EPHA4	Efna1 - Epha4	EPHA	Cell-Cell Contact	PMID: 15114347	Endothelium_Limb mesenchyme progenitors	Endothelium_Limb mesenchyme progenitors	895	3645	458	0.511731843575419	2.31683379442504e-85	4.74217752605732e-83
Endothelium	Limb mesenchyme progenitors	Efna1	Epha5	0.0211056458529509	0	EFNA1_EPHA5	Efna1 - Epha5	EPHA	Cell-Cell Contact	PMID: 15114347	Endothelium_Limb mesenchyme progenitors	Endothelium_Limb mesenchyme progenitors	895	1274	127	0.141899441340782	1.36578320614908e-11	2.51763730545264e-10
Endothelium	Limb mesenchyme progenitors	Efna1	Epha7	0.0426732334577549	0	EFNA1_EPHA7	Efna1 - Epha7	EPHA	Cell-Cell Contact	PMID: 15114347	Endothelium_Limb mesenchyme progenitors	Endothelium_Limb mesenchyme progenitors	895	3106	364	0.406703910614525	1.66922404984986e-54	1.54412773947782e-52
Limb mesenchyme progenitors	Endothelium	Efna5	Epha2	0.0183261296934377	0	EFNA5_EPHA2	Efna5 - Epha2	EPHA	Cell-Cell Contact	PMID: 15114347	Limb mesenchyme progenitors_Endothelium	Endothelium_Limb mesenchyme progenitors	895	1336	147	0.164245810055866	5.02360242279389e-17	1.31698526550871e-15
Endothelium	Limb mesenchyme progenitors	Efnb2	Epha4	0.10754404018228	0	EFNB2_EPHA4	Efnb2 - Epha4	EPHB	Cell-Cell Contact	PMID: 15114347	Endothelium_Limb mesenchyme progenitors	Endothelium_Limb mesenchyme progenitors	895	7528	624	0.697206703910615	1.44710653261008e-49	1.16300758609866e-47
Endothelium	Limb mesenchyme progenitors	Efnb2	Ephb2	0.0602025385448786	0	EFNB2_EPHB2	Efnb2 - Ephb2	EPHB	Cell-Cell Contact	PMID: 15114347	Endothelium_Limb mesenchyme progenitors	Endothelium_Limb mesenchyme progenitors	895	6954	496	0.554189944134078	8.64758478094127e-16	2.10209630047836e-14
Endothelium	Limb mesenchyme progenitors	Efnb2	Ephb3	0.00809522682702782	0	EFNB2_EPHB3	Efnb2 - Ephb3	EPHB	Cell-Cell Contact	PMID: 15114347	Endothelium_Limb mesenchyme progenitors	Endothelium_Limb mesenchyme progenitors	895	5374	538	0.601117318435754	6.99959879538468e-67	9.20191158710328e-65
Limb mesenchyme progenitors	Endothelium	Efnb2	Ephb4	0.0143203682591288	0	EFNB2_EPHB4	Efnb2 - Ephb4	EPHB	Cell-Cell Contact	PMID: 15114347	Limb mesenchyme progenitors_Endothelium	Endothelium_Limb mesenchyme progenitors	895	8051	701	0.783240223463687	2.41610393053197e-76	3.97036591023394e-74
Endothelium	Limb mesenchyme progenitors	Efnb2	Ephb4	0.0282154401118163	0	EFNB2_EPHB4	Efnb2 - Ephb4	EPHB	Cell-Cell Contact	PMID: 15114347	Endothelium_Limb mesenchyme progenitors	Endothelium_Limb mesenchyme progenitors	895	8051	701	0.783240223463687	2.41610393053197e-76	3.97036591023394e-74
Endothelium	Limb mesenchyme progenitors	Jam2	ITGAV_ITGB1	0.00598825047206642	0	JAM2_ITGAV_ITGB1	Jam2 - (Itgav+Itgb1)	JAM	Cell-Cell Contact	KEGG: mmu04514	Endothelium_Limb mesenchyme progenitors	Endothelium_Limb mesenchyme progenitors	895	2941	205	0.229050279329609	9.45020815538275e-05	0.0008321164554157
Endothelium	Limb mesenchyme progenitors	F11r	Jam3	0.0277260673090248	0	F11R_JAM3	F11r - Jam3	JAM	Cell-Cell Contact	KEGG: mmu04514	Endothelium_Limb mesenchyme progenitors	Endothelium_Limb mesenchyme progenitors	895	3241	310	0.346368715083799	6.4272444880658e-27	2.58015251668381e-25
Limb mesenchyme progenitors	Endothelium	Jam3	F11r	0.0277260673090248	0	JAM3_F11R	Jam3 - F11r	JAM	Cell-Cell Contact	KEGG: mmu04514	Limb mesenchyme progenitors_Endothelium	Endothelium_Limb mesenchyme progenitors	895	3241	310	0.346368715083799	6.4272444880658e-27	2.58015251668381e-25
Limb mesenchyme progenitors	Endothelium	Nectin3	Nectin2	0.0267734421425175	0	NECTIN3_NECTIN2	Nectin3 - Nectin2	NECTIN	Cell-Cell Contact	PMID: 23027581	Limb mesenchyme progenitors_Endothelium	Endothelium_Limb mesenchyme progenitors	895	5858	495	0.553072625698324	9.65058196287998e-35	5.07644470851559e-33
Endothelium	Limb mesenchyme progenitors	Nectin3	Nectin2	0.00546630979100155	0.04	NECTIN3_NECTIN2	Nectin3 - Nectin2	NECTIN	Cell-Cell Contact	PMID: 23027581	Endothelium_Limb mesenchyme progenitors	Endothelium_Limb mesenchyme progenitors	895	5858	495	0.553072625698324	9.65058196287998e-35	5.07644470851559e-33
Limb mesenchyme progenitors	Endothelium	Nectin3	Pvr	0.00380584056888727	0	NECTIN3_PVR	Nectin3 - Pvr	NECTIN	Cell-Cell Contact	PMID: 23027581	Limb mesenchyme progenitors_Endothelium	Endothelium_Limb mesenchyme progenitors	895	1789	159	0.177653631284916	2.35269119180649e-10	3.93494172233254e-09
Limb mesenchyme progenitors	Endothelium	Dlk1	Notch1	0.0574645360193525	0	DLK1_NOTCH1	Dlk1 - Notch1	NOTCH	Cell-Cell Contact	PMID: 22353464	Limb mesenchyme progenitors_Endothelium	Endothelium_Limb mesenchyme progenitors	895	9001	619	0.691620111731844	2.93346239220526e-19	8.64323740560479e-18
Limb mesenchyme progenitors	Endothelium	Dlk1	Notch4	0.0228078858854534	0	DLK1_NOTCH4	Dlk1 - Notch4	NOTCH	Cell-Cell Contact	PMID: 22353464	Limb mesenchyme progenitors_Endothelium	Endothelium_Limb mesenchyme progenitors	895	2756	288	0.321787709497207	2.58703596694058e-31	1.22102660786425e-29
Endothelium	Limb mesenchyme progenitors	Dll4	Notch2	0.00589606716239227	0	DLL4_NOTCH2	Dll4 - Notch2	NOTCH	Cell-Cell Contact	PMID: 22353464	Endothelium_Limb mesenchyme progenitors	Endothelium_Limb mesenchyme progenitors	895	1742	170	0.189944134078212	1.48847170251837e-14	3.35217095121478e-13
Endothelium	Limb mesenchyme progenitors	Dll4	Notch3	0.00496042704811458	0	DLL4_NOTCH3	Dll4 - Notch3	NOTCH	Cell-Cell Contact	PMID: 22353464	Endothelium_Limb mesenchyme progenitors	Endothelium_Limb mesenchyme progenitors	895	1562	154	0.172067039106145	1.83321195642944e-13	3.85977048638855e-12
Endothelium	Limb mesenchyme progenitors	Jag1	Notch2	0.0103038384162134	0	JAG1_NOTCH2	Jag1 - Notch2	NOTCH	Cell-Cell Contact	PMID: 22353464	Endothelium_Limb mesenchyme progenitors	Endothelium_Limb mesenchyme progenitors	895	4877	442	0.493854748603352	6.44414550198971e-37	3.56367417124397e-35
Endothelium	Limb mesenchyme progenitors	Jag1	Notch3	0.00867483787910259	0	JAG1_NOTCH3	Jag1 - Notch3	NOTCH	Cell-Cell Contact	PMID: 22353464	Endothelium_Limb mesenchyme progenitors	Endothelium_Limb mesenchyme progenitors	895	4416	411	0.459217877094972	4.69999608229762e-36	2.55201264777544e-34
Endothelium	Limb mesenchyme progenitors	Jag2	Notch2	0.00550197817654084	0	JAG2_NOTCH2	Jag2 - Notch2	NOTCH	Cell-Cell Contact	PMID: 22353464	Endothelium_Limb mesenchyme progenitors	Endothelium_Limb mesenchyme progenitors	895	3811	304	0.339664804469274	6.44072754518607e-14	1.3912177986329e-12
Endothelium	Limb mesenchyme progenitors	Jag2	Notch3	0.00462858441298323	0	JAG2_NOTCH3	Jag2 - Notch3	NOTCH	Cell-Cell Contact	PMID: 22353464	Endothelium_Limb mesenchyme progenitors	Endothelium_Limb mesenchyme progenitors	895	3457	295	0.329608938547486	1.77291272800101e-17	4.77959299962926e-16
Endothelium	Limb mesenchyme progenitors	Sema4c	Plxnb2	0.0010699687138926	0	SEMA4C_PLXNB2	Sema4c - Plxnb2	SEMA4	Cell-Cell Contact	PMID: 27533782	Endothelium_Limb mesenchyme progenitors	Endothelium_Limb mesenchyme progenitors	895	2731	209	0.233519553072626	1.0002649698466e-07	1.28981535585483e-06
Endothelium	Limb mesenchyme progenitors	Sema6d	Plxna1	0.0126710210582162	0	SEMA6D_PLXNA1	Sema6d - Plxna1	SEMA6	Cell-Cell Contact	PMID: 27533782	Endothelium_Limb mesenchyme progenitors	Endothelium_Limb mesenchyme progenitors	895	4264	294	0.328491620111732	2.43452631865064e-06	2.68528585078996e-05
Limb mesenchyme progenitors	Endothelium	Sema6a	Plxna2	0.115497096823403	0	SEMA6A_PLXNA2	Sema6a - Plxna2	SEMA6	Cell-Cell Contact	PMID: 27533782	Limb mesenchyme progenitors_Endothelium	Endothelium_Limb mesenchyme progenitors	895	5989	417	0.465921787709497	2.25929017312122e-10	3.78342192412699e-09
Endothelium	Limb mesenchyme progenitors	ITGA4_ITGB1	Vcam1	0.00511197231885113	0	ITGA4_ITGB1_VCAM1	Itga4 - (Itgb1+Vcam1)	VCAM	Cell-Cell Contact	KEGG: mmu04514	Endothelium_Limb mesenchyme progenitors	Endothelium_Limb mesenchyme progenitors	895	4214	329	0.367597765363128	5.39632252350774e-14	1.17031297217168e-12
Endothelium	Limb mesenchyme progenitors	ITGA9_ITGB1	Vcam1	0.0166142214168485	0	ITGA9_ITGB1_VCAM1	Itga9 - (Itgb1+Vcam1)	VCAM	Cell-Cell Contact	KEGG: mmu04514	Endothelium_Limb mesenchyme progenitors	Endothelium_Limb mesenchyme progenitors	895	5217	550	0.614525139664804	1.58947590214846e-78	2.69411167062271e-76
Definitive erythroid cells	Liver endothelium	Tgfb1	TGFbR1_R2	0.0161482190116714	0	TGFB1_TGFBR1_TGFBR2	Tgfb1 - (Tgfbr1+Tgfbr2)	TGFb	Secreted Signaling	KEGG: mmu04350	Definitive erythroid cells_Liver endothelium	Definitive erythroid cells_Liver endothelium	29	1694	8	0.275862068965517	0.0074784281577479	0.0447245296659456
Definitive erythroid cells	Liver endothelium	Igf2	Igf2r	0.0415245254096643	0.01	IGF2_IGF2R	Igf2 - Igf2r	IGF	Secreted Signaling	PMID: 14604834	Definitive erythroid cells_Liver endothelium	Definitive erythroid cells_Liver endothelium	29	12634	29	1	0.000678682624145818	0.00514886836466073
Liver endothelium	Definitive erythroid cells	Nampt	ITGA5_ITGB1	0.0030956707498216	0	NAMPT_ITGA5_ITGB1	Nampt - (Itga5+Itgb1)	VISFATIN	Secreted Signaling	PMID: 28490838	Liver endothelium_Definitive erythroid cells	Definitive erythroid cells_Liver endothelium	29	5076	16	0.551724137931034	0.00774680028908027	0.0461078329926487
Liver endothelium	Definitive erythroid cells	Kitl	Kit	0.0441884323155333	0	KITL_KIT	Kitl - Kit	KIT	Secreted Signaling	KEGG: mmu04080	Liver endothelium_Definitive erythroid cells	Definitive erythroid cells_Liver endothelium	29	2538	13	0.448275862068966	0.000164265088700665	0.00139270474218212
Liver endothelium	Definitive erythroid cells	Lgals9	Cd44	0.0065720346973391	0	LGALS9_CD44	Lgals9 - Cd44	GALECTIN	Secreted Signaling	PMID: 25065622	Liver endothelium_Definitive erythroid cells	Definitive erythroid cells_Liver endothelium	29	3422	17	0.586206896551724	9.80963181072433e-06	0.000100253916306037
Liver endothelium	Definitive erythroid cells	Fn1	ITGA4_ITGB1	0.0562207467588706	0	FN1_ITGA4_ITGB1	Fn1 - (Itga4+Itgb1)	FN1	ECM-Receptor	KEGG: mmu04512	Liver endothelium_Definitive erythroid cells	Definitive erythroid cells_Liver endothelium	29	5723	25	0.862068965517241	1.63176136834406e-08	2.28486156270553e-07
Liver endothelium	Definitive erythroid cells	Icam1	Spn	0.00141772742724959	0	ICAM1_SPN	Icam1 - Spn	ICAM	Cell-Cell Contact	PMID: 1683685	Liver endothelium_Definitive erythroid cells	Definitive erythroid cells_Liver endothelium	29	139	7	0.241379310344828	3.5781584617986e-09	5.38722740477499e-08
Definitive erythroid cells	Liver endothelium	ITGA4_ITGB1	Vcam1	0.0565785241972515	0	ITGA4_ITGB1_VCAM1	Itga4 - (Itgb1+Vcam1)	VCAM	Cell-Cell Contact	KEGG: mmu04514	Definitive erythroid cells_Liver endothelium	Definitive erythroid cells_Liver endothelium	29	4214	20	0.689655172413793	1.21908841270031e-06	1.39213697975734e-05
Liver endothelium	Megakaryocytes	Igf1	ITGAV_ITGB3	0.00404827092189051	0	IGF1_ITGAV_ITGB3	Igf1 - (Itgav+Itgb3)	IGF	Secreted Signaling	PMID: 28190785; PMID: 28873464	Liver endothelium_Megakaryocytes	Liver endothelium_Megakaryocytes	12	1401	6	0.5	0.000224817668719374	0.00186253801782574
Liver endothelium	Megakaryocytes	Igf2	ITGAV_ITGB3	0.0667491179317025	0	IGF2_ITGAV_ITGB3	Igf2 - (Itgav+Itgb3)	IGF	Secreted Signaling	PMID: 28190785; PMID: 28873464	Liver endothelium_Megakaryocytes	Liver endothelium_Megakaryocytes	12	1523	6	0.5	0.000356429946662982	0.0028571645040355
Liver endothelium	Megakaryocytes	Ptn	ITGAV_ITGB3	0.0118885979642212	0	PTN_ITGAV_ITGB3	Ptn - (Itgav+Itgb3)	PTN	Secreted Signaling	PMID: 28356350; PMID: 25620911	Liver endothelium_Megakaryocytes	Liver endothelium_Megakaryocytes	12	1523	6	0.5	0.000356429946662982	0.0028571645040355
Liver endothelium	Megakaryocytes	Kitl	Kit	0.0052004828222493	0	KITL_KIT	Kitl - Kit	KIT	Secreted Signaling	KEGG: mmu04080	Liver endothelium_Megakaryocytes	Liver endothelium_Megakaryocytes	12	2538	7	0.583333333333333	0.000806828577875076	0.00604000838159258
Liver endothelium	Megakaryocytes	Lgals9	Cd44	0.0032818072864375	0	LGALS9_CD44	Lgals9 - Cd44	GALECTIN	Secreted Signaling	PMID: 25065622	Liver endothelium_Megakaryocytes	Liver endothelium_Megakaryocytes	12	3422	7	0.583333333333333	0.00497020419931748	0.0310230069879424
Liver endothelium	Megakaryocytes	Fn1	ITGA4_ITGB1	0.0287371247065666	0.01	FN1_ITGA4_ITGB1	Fn1 - (Itga4+Itgb1)	FN1	ECM-Receptor	KEGG: mmu04512	Liver endothelium_Megakaryocytes	Liver endothelium_Megakaryocytes	12	5723	10	0.833333333333333	0.00081387093370464	0.00608652899731941
Liver endothelium	Megakaryocytes	Fn1	ITGAV_ITGB3	0.0396778368279049	0	FN1_ITGAV_ITGB3	Fn1 - (Itgav+Itgb3)	FN1	ECM-Receptor	KEGG: mmu04512	Liver endothelium_Megakaryocytes	Liver endothelium_Megakaryocytes	12	1540	6	0.5	0.000378841597579023	0.00302362716330345
Liver endothelium	Megakaryocytes	Vwf	ITGAV_ITGB3	0.0106100979188733	0	VWF_ITGAV_ITGB3	Vwf - (Itgav+Itgb3)	VWF	ECM-Receptor	KEGG: mmu04512	Liver endothelium_Megakaryocytes	Liver endothelium_Megakaryocytes	12	523	3	0.25	0.00570390760080542	0.0350932904288196
Liver endothelium	Megakaryocytes	Fn1	ITGA2B_ITGB3	0.0878604898173419	0	FN1_ITGA2B_ITGB3	Fn1 - (Itga2b+Itgb3)	FN1	ECM-Receptor	KEGG: mmu04512	Liver endothelium_Megakaryocytes	Liver endothelium_Megakaryocytes	12	598	5	0.416666666666667	4.03566980667459e-05	0.000377905841868937
Megakaryocytes	Liver endothelium	Thbs1	Cd47	0.170687663905732	0	THBS1_CD47	Thbs1 - Cd47	THBS	ECM-Receptor	KEGG: mmu04512	Megakaryocytes_Liver endothelium	Liver endothelium_Megakaryocytes	12	9284	12	1	0.00181568256898838	0.012541472507707
Liver endothelium	Megakaryocytes	Icam2	ITGAL_ITGB2	0.00263618402916887	0	ICAM2_ITGAL_ITGB2	Icam2 - (Itgal+Itgb2)	ICAM	Cell-Cell Contact	KEGG: mmu04514	Liver endothelium_Megakaryocytes	Liver endothelium_Megakaryocytes	12	81	2	0.166666666666667	0.00153663855589513	0.0108154633275982
Megakaryocytes	Liver endothelium	ITGAL_ITGB2	Icam1	0.000751268990296745	0	ITGB2_ICAM1	Itgb2 - Icam1	ITGAL-ITGB2	Cell-Cell Contact	KEGG: mmu04514	Megakaryocytes_Liver endothelium	Liver endothelium_Megakaryocytes	12	175	3	0.25	0.0002440036127627	0.00200954386185844
Megakaryocytes	Liver endothelium	ITGAL_ITGB2	Icam2	0.00263618402916887	0	ITGB2_ICAM2	Itgb2 - Icam2	ITGAL-ITGB2	Cell-Cell Contact	KEGG: mmu04514	Megakaryocytes_Liver endothelium	Liver endothelium_Megakaryocytes	12	334	4	0.333333333333333	7.31864749443825e-05	0.000656947540718699
Endothelium	Myocytes	Tgfb1	TGFbR1_R2	0.00594677348127987	0	TGFB1_TGFBR1_TGFBR2	Tgfb1 - (Tgfbr1+Tgfbr2)	TGFb	Secreted Signaling	KEGG: mmu04350	Endothelium_Myocytes	Endothelium_Myocytes	4084	1694	678	0.166013712047013	7.35514335131237e-48	5.59419887068302e-46
Myocytes	Endothelium	Tgfb2	TGFbR1_R2	0.0531631556928284	0	TGFB2_TGFBR1_TGFBR2	Tgfb2 - (Tgfbr1+Tgfbr2)	TGFb	Secreted Signaling	KEGG: mmu04350	Myocytes_Endothelium	Endothelium_Myocytes	4084	6052	2537	0.621204701273262	1.40890970994788e-317	2.27820700098572e-313
Endothelium	Myocytes	Tgfb2	TGFbR1_R2	0.00993254884234208	0.01	TGFB2_TGFBR1_TGFBR2	Tgfb2 - (Tgfbr1+Tgfbr2)	TGFb	Secreted Signaling	KEGG: mmu04350	Endothelium_Myocytes	Endothelium_Myocytes	4084	6052	2537	0.621204701273262	1.40890970994788e-317	2.27820700098572e-313
Myocytes	Endothelium	Tgfb3	TGFbR1_R2	0.00379873652307284	0	TGFB3_TGFBR1_TGFBR2	Tgfb3 - (Tgfbr1+Tgfbr2)	TGFb	Secreted Signaling	KEGG: mmu04350	Myocytes_Endothelium	Endothelium_Myocytes	4084	5292	2241	0.548726738491675	7.26081673544381e-267	3.66898145662895e-263
Endothelium	Myocytes	Tgfb1	ACVR1B_TGFbR2	0.00181675331745963	0	TGFB1_ACVR1B_TGFBR2	Tgfb1 - (Acvr1b+Tgfbr2)	TGFb	Secreted Signaling	PMID: 27449815	Endothelium_Myocytes	Endothelium_Myocytes	4084	740	316	0.0773751224289912	2.36726164720157e-27	9.68098655418549e-26
Myocytes	Endothelium	Tgfb2	ACVR1B_TGFbR2	0.019934740045257	0	TGFB2_ACVR1B_TGFBR2	Tgfb2 - (Acvr1b+Tgfbr2)	TGFb	Secreted Signaling	PMID: 27449815	Myocytes_Endothelium	Endothelium_Myocytes	4084	2647	1076	0.263467189030362	6.00487498336982e-86	1.25450682792106e-83
Myocytes	Endothelium	Tgfb3	ACVR1B_TGFbR2	0.00133431997295668	0	TGFB3_ACVR1B_TGFBR2	Tgfb3 - (Acvr1b+Tgfbr2)	TGFb	Secreted Signaling	PMID: 27449815	Myocytes_Endothelium	Endothelium_Myocytes	4084	2358	988	0.241919686581783	1.22062067750409e-86	2.59703109937384e-84
Endothelium	Myocytes	Tgfb1	ACVR1_TGFbR	0.0142450419053201	0	TGFB1_ACVR1_TGFBR1	Tgfb1 - (Acvr1+Tgfbr1)	TGFb	Secreted Signaling	PMID: 29376829	Endothelium_Myocytes	Endothelium_Myocytes	4084	1385	560	0.137120470127326	1.26290383207075e-40	7.69448190074755e-39
Myocytes	Endothelium	Tgfb2	ACVR1_TGFbR	0.101973918920645	0	TGFB2_ACVR1_TGFBR1	Tgfb2 - (Acvr1+Tgfbr1)	TGFb	Secreted Signaling	PMID: 29376829	Myocytes_Endothelium	Endothelium_Myocytes	4084	4930	2051	0.502203721841332	1.61650158932118e-219	2.61388306993235e-216
Myocytes	Endothelium	Tgfb3	ACVR1_TGFbR	0.0072695055174876	0	TGFB3_ACVR1_TGFBR1	Tgfb3 - (Acvr1+Tgfbr1)	TGFb	Secreted Signaling	PMID: 29376829	Myocytes_Endothelium	Endothelium_Myocytes	4084	4289	1842	0.451028403525955	5.15007198894747e-208	7.05734441197293e-205
Myocytes	Endothelium	Mstn	TGFBR1_ACVR2B	0.00358905695830019	0	MSTN_TGFBR1_ACVR2B	Mstn - (Tgfbr1+Acvr2b)	MSTN	Secreted Signaling	KEGG: mmu04060	Myocytes_Endothelium	Endothelium_Myocytes	4084	206	107	0.0261998041136141	7.26975064054381e-17	1.88444802593128e-15
Myocytes	Endothelium	Mstn	ACVR1B_ACVR2B	0.00125749802619581	0	MSTN_ACVR1B_ACVR2B	Mstn - (Acvr1b+Acvr2b)	MSTN	Secreted Signaling	KEGG: mmu04060	Myocytes_Endothelium	Endothelium_Myocytes	4084	104	54	0.0132223310479922	3.45533093032691e-09	5.21200570367407e-08
Myocytes	Endothelium	Mstn	ACVR1B_ACVR2A	0.00180560841030392	0	MSTN_ACVR1B_ACVR2A	Mstn - (Acvr1b+Acvr2a)	MSTN	Secreted Signaling	KEGG: mmu04060	Myocytes_Endothelium	Endothelium_Myocytes	4084	433	257	0.0629285014691479	9.34004576354465e-54	8.47522671136459e-52
Myocytes	Endothelium	Mstn	TGFBR1_ACVR2A	0.0051481941658272	0	MSTN_TGFBR1_ACVR2A	Mstn - (Tgfbr1+Acvr2a)	MSTN	Secreted Signaling	KEGG: mmu04060	Myocytes_Endothelium	Endothelium_Myocytes	4084	958	556	0.136141038197845	1.0666813013554e-112	3.76599053338797e-110
Myocytes	Endothelium	Wnt5b	Fzd4	0.022152979229038	0	WNT5B_FZD4	Wnt5b - Fzd4	ncWNT	Secreted Signaling	KEGG: mmu04310	Myocytes_Endothelium	Endothelium_Myocytes	4084	1795	927	0.226983349657199	3.57737644926834e-149	2.3707449665848e-146
Endothelium	Myocytes	Wnt5b	Fzd4	0.00320758502847919	0	WNT5B_FZD4	Wnt5b - Fzd4	ncWNT	Secreted Signaling	KEGG: mmu04310	Endothelium_Myocytes	Endothelium_Myocytes	4084	1795	927	0.226983349657199	3.57737644926834e-149	2.3707449665848e-146
Myocytes	Endothelium	Wnt5b	Fzd6	0.0120527149688353	0	WNT5B_FZD6	Wnt5b - Fzd6	ncWNT	Secreted Signaling	KEGG: mmu04310	Myocytes_Endothelium	Endothelium_Myocytes	4084	916	383	0.0937806072477963	5.8421724331098e-31	2.73344699778315e-29
Endothelium	Myocytes	Hbegf	Egfr	0.00255956015442903	0	HBEGF_EGFR	Hbegf - Egfr	EGF	Secreted Signaling	KEGG: mmu04012	Endothelium_Myocytes	Endothelium_Myocytes	4084	1341	599	0.146669931439765	2.93331184101606e-61	3.30303986554524e-59
Endothelium	Myocytes	Nrg1	Erbb3	0.0231919416578815	0	NRG1_ERBB3	Nrg1 - Erbb3	NRG	Secreted Signaling	KEGG: mmu04012	Endothelium_Myocytes	Endothelium_Myocytes	4084	959	350	0.0857002938295788	1.56592558519413e-16	3.96756764534459e-15
Myocytes	Endothelium	Fgf7	Fgfr1	0.00390017130924327	0	FGF7_FGFR1	Fgf7 - Fgfr1	FGF	Secreted Signaling	PMC: 4393358	Myocytes_Endothelium	Endothelium_Myocytes	4084	2786	1336	0.327130264446621	9.90976231179781e-189	9.77078393791284e-186
Myocytes	Endothelium	Fgf7	Fgfr2	0.0054806507628895	0	FGF7_FGFR2	Fgf7 - Fgfr2	FGF	Secreted Signaling	PMC: 4393358	Myocytes_Endothelium	Endothelium_Myocytes	4084	2010	1014	0.248285994123408	1.56191634586692e-155	1.13766609516523e-152
Myocytes	Endothelium	Fgf10	Fgfr1	0.0145560783290297	0	FGF10_FGFR1	Fgf10 - Fgfr1	FGF	Secreted Signaling	PMC: 4393358	Myocytes_Endothelium	Endothelium_Myocytes	4084	2846	1258	0.308031341821743	4.19295523939121e-138	2.29054345341067e-135
Myocytes	Endothelium	Fgf10	Fgfr2	0.0203663975248701	0	FGF10_FGFR2	Fgf10 - Fgfr2	FGF	Secreted Signaling	PMC: 4393358	Myocytes_Endothelium	Endothelium_Myocytes	4084	2135	957	0.234329089128306	3.41087549340295e-104	1.05658729364609e-101
Myocytes	Endothelium	Fgf9	Fgfr1	0.0139148634505879	0	FGF9_FGFR1	Fgf9 - Fgfr1	FGF	Secreted Signaling	PMC: 4393358	Myocytes_Endothelium	Endothelium_Myocytes	4084	2024	725	0.177522037218413	7.70829586506908e-32	3.70520642503469e-30
Myocytes	Endothelium	Fgf9	Fgfr2	0.0194742883680714	0	FGF9_FGFR2	Fgf9 - Fgfr2	FGF	Secreted Signaling	PMC: 4393358	Myocytes_Endothelium	Endothelium_Myocytes	4084	1553	571	0.139813907933399	5.60743302474509e-28	2.35757129511513e-26
Myocytes	Endothelium	Angpt1	Tek	0.0104717040136191	0	ANGPT1_TEK	Angpt1 - Tek	ANGPT	Secreted Signaling	PMID: 20651738	Myocytes_Endothelium	Endothelium_Myocytes	4084	1995	834	0.204211557296768	1.01862234238332e-70	1.46279958049185e-68
Myocytes	Endothelium	Mdk	ITGA4_ITGB1	0.0216444317617758	0	MDK_ITGA4_ITGB1	Mdk - (Itga4+Itgb1)	MK	Secreted Signaling	PMID: 28356350	Myocytes_Endothelium	Endothelium_Myocytes	4084	5735	1919	0.469882468168462	1.32971047195919e-75	2.15014183315801e-73
Myocytes	Endothelium	Mdk	ITGA6_ITGB1	0.0811094985884543	0	MDK_ITGA6_ITGB1	Mdk - (Itga6+Itgb1)	MK	Secreted Signaling	PMID: 28356350	Myocytes_Endothelium	Endothelium_Myocytes	4084	8481	2909	0.712291870714985	3.10083050594242e-188	3.02050778801741e-185
Myocytes	Endothelium	Mdk	Ncl	0.0445465843727778	0	MDK_NCL	Mdk - Ncl	MK	Secreted Signaling	PMID: 28356350	Myocytes_Endothelium	Endothelium_Myocytes	4084	15907	4072	0.997061704211557	8.35586723209751e-47	6.14156241559167e-45
Myocytes	Endothelium	Ptn	Ncl	0.0765471403620758	0	PTN_NCL	Ptn - Ncl	PTN	Secreted Signaling	PMID: 28356350; PMID: 25620911	Myocytes_Endothelium	Endothelium_Myocytes	4084	15486	4056	0.993143976493634	2.40621936434617e-79	4.14803487435796e-77
Myocytes	Endothelium	Edn3	Ednrb	0.0108706375991938	0	EDN3_EDNRB	Edn3 - Ednrb	EDN	Secreted Signaling	KEGG: mmu04080	Myocytes_Endothelium	Endothelium_Myocytes	4084	1702	667	0.16332027424094	2.65350649639668e-43	1.75705159896537e-41
Myocytes	Endothelium	Sema3a	NRP1_PLXNA2	0.105445595382716	0	SEMA3A_NRP1_PLXNA2	Sema3a - (Nrp1+Plxna2)	SEMA3	Secreted Signaling	PMID: 27533782	Myocytes_Endothelium	Endothelium_Myocytes	4084	1744	689	0.168707149853085	2.07194440922705e-46	1.5037406237523e-44
Myocytes	Endothelium	Sema3a	NRP1_PLXNA4	0.092212231193827	0	SEMA3A_NRP1_PLXNA4	Sema3a - (Nrp1+Plxna4)	SEMA3	Secreted Signaling	PMID: 27533782	Myocytes_Endothelium	Endothelium_Myocytes	4084	1116	388	0.0950048971596474	2.1532135719884e-14	4.79315300923079e-13
Myocytes	Endothelium	Sema3c	NRP1_PLXNA2	0.0530945276551328	0	SEMA3C_NRP1_PLXNA2	Sema3c - (Nrp1+Plxna2)	SEMA3	Secreted Signaling	PMID: 27533782	Myocytes_Endothelium	Endothelium_Myocytes	4084	1692	691	0.169196865817826	9.95325516132128e-53	8.69028811871302e-51
Myocytes	Endothelium	Sema3c	NRP1_PLXNA4	0.0460926673290148	0	SEMA3C_NRP1_PLXNA4	Sema3c - (Nrp1+Plxna4)	SEMA3	Secreted Signaling	PMID: 27533782	Myocytes_Endothelium	Endothelium_Myocytes	4084	1073	374	0.0915768854064642	4.0392793920805e-14	8.8049538649153e-13
Myocytes	Endothelium	Sema3d	NRP1_PLXNA2	0.0456001124460473	0	SEMA3D_NRP1_PLXNA2	Sema3d - (Nrp1+Plxna2)	SEMA3	Secreted Signaling	PMID: 27533782	Myocytes_Endothelium	Endothelium_Myocytes	4084	1107	476	0.116552399608227	1.87103630318033e-42	1.20536482161059e-40
Myocytes	Endothelium	Sema3d	NRP1_PLXNA4	0.0395453056241081	0	SEMA3D_NRP1_PLXNA4	Sema3d - (Nrp1+Plxna4)	SEMA3	Secreted Signaling	PMID: 27533782	Myocytes_Endothelium	Endothelium_Myocytes	4084	724	274	0.0670910871694417	2.95808706937205e-15	6.95034407319762e-14
Myocytes	Endothelium	Sema3c	NRP2_PLXNA2	0.0484709399475881	0	SEMA3C_NRP2_PLXNA2	Sema3c - (Nrp2+Plxna2)	SEMA3	Secreted Signaling	PMID: 27533782	Myocytes_Endothelium	Endothelium_Myocytes	4084	4267	1560	0.381978452497551	5.73765496538678e-89	1.2994100951023e-86
Myocytes	Endothelium	Sema3c	NRP2_PLXNA4	0.0420517387277324	0	SEMA3C_NRP2_PLXNA4	Sema3c - (Nrp2+Plxna4)	SEMA3	Secreted Signaling	PMID: 27533782	Myocytes_Endothelium	Endothelium_Myocytes	4084	2502	752	0.184133202742409	1.6735657780302e-10	2.83011489549763e-09
Myocytes	Endothelium	Sema3d	NRP2_PLXNA2	0.0416004827665435	0	SEMA3D_NRP2_PLXNA2	Sema3d - (Nrp2+Plxna2)	SEMA3	Secreted Signaling	PMID: 27533782	Myocytes_Endothelium	Endothelium_Myocytes	4084	2853	1108	0.27130264446621	1.41376363106659e-74	2.21517034053748e-72
Myocytes	Endothelium	Sema3d	NRP2_PLXNA4	0.0360566852357806	0	SEMA3D_NRP2_PLXNA4	Sema3d - (Nrp2+Plxna4)	SEMA3	Secreted Signaling	PMID: 27533782	Myocytes_Endothelium	Endothelium_Myocytes	4084	1694	581	0.142262487757101	4.29371894100406e-20	1.32397855217459e-18
Endothelium	Myocytes	Sema3g	NRP2_PLXNA1	0.00112514434477735	0	SEMA3G_NRP2_PLXNA1	Sema3g - (Nrp2+Plxna1)	SEMA3	Secreted Signaling	PMID: 27533782	Endothelium_Myocytes	Endothelium_Myocytes	4084	565	269	0.0658667972575906	1.26257915484517e-32	6.22815891819598e-31
Endothelium	Myocytes	Sema3g	NRP2_PLXNA2	0.00231350147821832	0	SEMA3G_NRP2_PLXNA2	Sema3g - (Nrp2+Plxna2)	SEMA3	Secreted Signaling	PMID: 27533782	Endothelium_Myocytes	Endothelium_Myocytes	4084	550	239	0.0585210577864838	4.93345673881057e-22	1.63404333196573e-20
Endothelium	Myocytes	Sema3g	NRP2_PLXNA4	0.000561568696977291	0	SEMA3G_NRP2_PLXNA4	Sema3g - (Nrp2+Plxna4)	SEMA3	Secreted Signaling	PMID: 27533782	Endothelium_Myocytes	Endothelium_Myocytes	4084	354	147	0.0359941234084231	4.19391522015863e-12	8.03692926166924e-11
Myocytes	Endothelium	Sema3c	NRP1_NRP2	0.0735790450958364	0	SEMA3C_NRP1_NRP2	Sema3c - (Nrp1+Nrp2)	SEMA3	Secreted Signaling	PMID: 27533782	Myocytes_Endothelium	Endothelium_Myocytes	4084	2361	1002	0.245347698334966	5.36013039506135e-92	1.305320910966e-89
Myocytes	Endothelium	Sema3c	Plxnd1	0.0730630749454469	0	SEMA3C_PLXND1	Sema3c - Plxnd1	SEMA3	Secreted Signaling	PMID: 27533782	Myocytes_Endothelium	Endothelium_Myocytes	4084	6250	2455	0.601126346718903	2.01854716506916e-240	6.27690531907084e-237
Myocytes	Endothelium	Sema3e	Plxnd1	0.0225126999345778	0	SEMA3E_PLXND1	Sema3e - Plxnd1	SEMA3	Secreted Signaling	PMID: 22325954	Myocytes_Endothelium	Endothelium_Myocytes	4084	1464	532	0.13026444662096	1.37621482556446e-24	5.0737331804326e-23
Myocytes	Endothelium	Col1a2	ITGA1_ITGB1	0.0952066626756714	0	COL1A2_ITGA1_ITGB1	Col1a2 - (Itga1+Itgb1)	COLLAGEN	ECM-Receptor	KEGG: mmu04512	Myocytes_Endothelium	Endothelium_Myocytes	4084	4246	1454	0.356023506366308	7.02916132496654e-58	7.02481697309697e-56
Myocytes	Endothelium	Col4a1	ITGA1_ITGB1	0.10524390956113	0	COL4A1_ITGA1_ITGB1	Col4a1 - (Itga1+Itgb1)	COLLAGEN	ECM-Receptor	KEGG: mmu04512	Myocytes_Endothelium	Endothelium_Myocytes	4084	4162	1451	0.355288932419197	1.19908021617141e-63	1.43623163670309e-61
Myocytes	Endothelium	Col4a2	ITGA1_ITGB1	0.0746784965875549	0	COL4A2_ITGA1_ITGB1	Col4a2 - (Itga1+Itgb1)	COLLAGEN	ECM-Receptor	KEGG: mmu04512	Myocytes_Endothelium	Endothelium_Myocytes	4084	4026	1422	0.34818805093046	2.3717475621841e-66	3.06809264644135e-64
Myocytes	Endothelium	Col6a1	ITGA1_ITGB1	0.00652949630234526	0	COL6A1_ITGA1_ITGB1	Col6a1 - (Itga1+Itgb1)	COLLAGEN	ECM-Receptor	KEGG: mmu04512	Myocytes_Endothelium	Endothelium_Myocytes	4084	3945	1442	0.353085210577865	6.69102891917348e-80	1.17093006085536e-77
Myocytes	Endothelium	Col6a2	ITGA1_ITGB1	0.0104773342487058	0	COL6A2_ITGA1_ITGB1	Col6a2 - (Itga1+Itgb1)	COLLAGEN	ECM-Receptor	KEGG: mmu04512	Myocytes_Endothelium	Endothelium_Myocytes	4084	3829	1423	0.348432908912831	1.01626283937362e-84	2.03883003879297e-82
Myocytes	Endothelium	Col6a6	ITGA1_ITGB1	0.0146195650284775	0	COL6A6_ITGA1_ITGB1	Col6a6 - (Itga1+Itgb1)	COLLAGEN	ECM-Receptor	KEGG: mmu04512	Myocytes_Endothelium	Endothelium_Myocytes	4084	1016	543	0.132957884427032	1.1650887159862e-90	2.71462313220416e-88
Myocytes	Endothelium	Col1a1	ITGA2_ITGB1	0.0152150901221266	0	COL1A1_ITGA2_ITGB1	Col1a1 - (Itga2+Itgb1)	COLLAGEN	ECM-Receptor	KEGG: mmu04512	Myocytes_Endothelium	Endothelium_Myocytes	4084	1926	786	0.192458374142997	1.17889642820157e-60	1.30655042300001e-58
Myocytes	Endothelium	Col1a2	ITGA2_ITGB1	0.125172874412624	0	COL1A2_ITGA2_ITGB1	Col1a2 - (Itga2+Itgb1)	COLLAGEN	ECM-Receptor	KEGG: mmu04512	Myocytes_Endothelium	Endothelium_Myocytes	4084	1929	786	0.192458374142997	2.39384039668829e-60	2.62252027198169e-58
Myocytes	Endothelium	Col4a1	ITGA2_ITGB1	0.137887880636459	0	COL4A1_ITGA2_ITGB1	Col4a1 - (Itga2+Itgb1)	COLLAGEN	ECM-Receptor	KEGG: mmu04512	Myocytes_Endothelium	Endothelium_Myocytes	4084	1893	785	0.192213516160627	3.44982466517216e-64	4.18168402067719e-62
Myocytes	Endothelium	Col4a2	ITGA2_ITGB1	0.0988896676926643	0	COL4A2_ITGA2_ITGB1	Col4a2 - (Itga2+Itgb1)	COLLAGEN	ECM-Receptor	KEGG: mmu04512	Myocytes_Endothelium	Endothelium_Myocytes	4084	1850	776	0.190009794319295	5.48821416287981e-66	6.98774984360367e-64
Myocytes	Endothelium	Col6a1	ITGA2_ITGB1	0.0088578977803023	0	COL6A1_ITGA2_ITGB1	Col6a1 - (Itga2+Itgb1)	COLLAGEN	ECM-Receptor	KEGG: mmu04512	Myocytes_Endothelium	Endothelium_Myocytes	4084	1820	774	0.189520078354554	4.9357918746729e-69	6.85667994961003e-67
Myocytes	Endothelium	Col6a2	ITGA2_ITGB1	0.0141934118666087	0	COL6A2_ITGA2_ITGB1	Col6a2 - (Itga2+Itgb1)	COLLAGEN	ECM-Receptor	KEGG: mmu04512	Myocytes_Endothelium	Endothelium_Myocytes	4084	1779	771	0.188785504407444	3.70038019089559e-73	5.66620716730887e-71
Myocytes	Endothelium	Col6a6	ITGA2_ITGB1	0.0197754389981304	0	COL6A6_ITGA2_ITGB1	Col6a6 - (Itga2+Itgb1)	COLLAGEN	ECM-Receptor	KEGG: mmu04512	Myocytes_Endothelium	Endothelium_Myocytes	4084	480	274	0.0670910871694417	1.5922582066248e-52	1.38275054785838e-50
Myocytes	Endothelium	Fn1	ITGA3_ITGB1	0.0240272573199231	0	FN1_ITGA3_ITGB1	Fn1 - (Itga3+Itgb1)	FN1	ECM-Receptor	KEGG: mmu04512	Myocytes_Endothelium	Endothelium_Myocytes	4084	2754	759	0.185847208619001	0.000417769528962059	0.00330495757500807
Myocytes	Endothelium	Fn1	ITGA4_ITGB1	0.0280247483928115	0	FN1_ITGA4_ITGB1	Fn1 - (Itga4+Itgb1)	FN1	ECM-Receptor	KEGG: mmu04512	Myocytes_Endothelium	Endothelium_Myocytes	4084	5723	1919	0.469882468168462	1.36009552964381e-76	2.24874690330678e-74
Endothelium	Myocytes	Fn1	ITGA4_ITGB1	0.0834042759453107	0	FN1_ITGA4_ITGB1	Fn1 - (Itga4+Itgb1)	FN1	ECM-Receptor	KEGG: mmu04512	Endothelium_Myocytes	Endothelium_Myocytes	4084	5723	1919	0.469882468168462	1.36009552964381e-76	2.24874690330678e-74
Myocytes	Endothelium	Fn1	ITGA5_ITGB1	0.0782070119211491	0	FN1_ITGA5_ITGB1	Fn1 - (Itga5+Itgb1)	FN1	ECM-Receptor	KEGG: mmu04512	Myocytes_Endothelium	Endothelium_Myocytes	4084	8840	3139	0.768609206660137	2.74031367412824e-266	1.30326094443099e-262
Endothelium	Myocytes	Fn1	ITGA5_ITGB1	0.0312849471126255	0	FN1_ITGA5_ITGB1	Fn1 - (Itga5+Itgb1)	FN1	ECM-Receptor	KEGG: mmu04512	Endothelium_Myocytes	Endothelium_Myocytes	4084	8840	3139	0.768609206660137	2.74031367412824e-266	1.30326094443099e-262
Myocytes	Endothelium	Fn1	ITGA8_ITGB1	0.0282103192696323	0	FN1_ITGA8_ITGB1	Fn1 - (Itga8+Itgb1)	FN1	ECM-Receptor	KEGG: mmu04512	Myocytes_Endothelium	Endothelium_Myocytes	4084	4949	1892	0.463271302644466	2.590970108268e-142	1.45472175870464e-139
Endothelium	Myocytes	Fn1	ITGA8_ITGB1	0.0253746333919662	0.01	FN1_ITGA8_ITGB1	Fn1 - (Itga8+Itgb1)	FN1	ECM-Receptor	KEGG: mmu04512	Endothelium_Myocytes	Endothelium_Myocytes	4084	4949	1892	0.463271302644466	2.590970108268e-142	1.45472175870464e-139
Myocytes	Endothelium	Lama2	ITGA1_ITGB1	0.178691872226557	0	LAMA2_ITGA1_ITGB1	Lama2 - (Itga1+Itgb1)	LAMININ	ECM-Receptor	KEGG: mmu04512	Myocytes_Endothelium	Endothelium_Myocytes	4084	1911	717	0.175563173359452	4.17781243679327e-39	2.44942810380519e-37
Myocytes	Endothelium	Lama4	ITGA1_ITGB1	0.0754305745793109	0	LAMA4_ITGA1_ITGB1	Lama4 - (Itga1+Itgb1)	LAMININ	ECM-Receptor	KEGG: mmu04512	Myocytes_Endothelium	Endothelium_Myocytes	4084	3015	1216	0.297747306562194	8.61414625578407e-97	2.2538955494503e-94
Myocytes	Endothelium	Lama5	ITGA1_ITGB1	0.0096522016526792	0	LAMA5_ITGA1_ITGB1	Lama5 - (Itga1+Itgb1)	LAMININ	ECM-Receptor	KEGG: mmu04512	Myocytes_Endothelium	Endothelium_Myocytes	4084	1554	630	0.154260528893242	2.09450703890728e-46	1.51875241341393e-44
Myocytes	Endothelium	Lamb1	ITGA1_ITGB1	0.0793963998796274	0	LAMB1_ITGA1_ITGB1	Lamb1 - (Itga1+Itgb1)	LAMININ	ECM-Receptor	KEGG: mmu04512	Myocytes_Endothelium	Endothelium_Myocytes	4084	3868	1431	0.350391772771792	1.43502681195105e-83	2.78898840736159e-81
Myocytes	Endothelium	Lamc1	ITGA1_ITGB1	0.0611872940671492	0	LAMC1_ITGA1_ITGB1	Lamc1 - (Itga1+Itgb1)	LAMININ	ECM-Receptor	KEGG: mmu04512	Myocytes_Endothelium	Endothelium_Myocytes	4084	3626	1356	0.332027424094025	7.87720049267843e-82	1.47423995331725e-79
Myocytes	Endothelium	Lama2	ITGA2_ITGB1	0.228304585631331	0	LAMA2_ITGA2_ITGB1	Lama2 - (Itga2+Itgb1)	LAMININ	ECM-Receptor	KEGG: mmu04512	Myocytes_Endothelium	Endothelium_Myocytes	4084	904	402	0.0984329089128306	9.01839359618483e-40	5.39302605215638e-38
Myocytes	Endothelium	Lama4	ITGA2_ITGB1	0.0998592599120329	0	LAMA4_ITGA2_ITGB1	Lama4 - (Itga2+Itgb1)	LAMININ	ECM-Receptor	KEGG: mmu04512	Myocytes_Endothelium	Endothelium_Myocytes	4084	1422	657	0.160871694417238	4.49559551720165e-75	7.19740391219313e-73
Myocytes	Endothelium	Lama5	ITGA2_ITGB1	0.0130794913997797	0	LAMA5_ITGA2_ITGB1	Lama5 - (Itga2+Itgb1)	LAMININ	ECM-Receptor	KEGG: mmu04512	Myocytes_Endothelium	Endothelium_Myocytes	4084	732	315	0.077130264446621	4.63478402661498e-28	1.9588201178872e-26
Myocytes	Endothelium	Lamb1	ITGA2_ITGB1	0.104963634272826	0	LAMB1_ITGA2_ITGB1	Lamb1 - (Itga2+Itgb1)	LAMININ	ECM-Receptor	KEGG: mmu04512	Myocytes_Endothelium	Endothelium_Myocytes	4084	1788	771	0.188785504407444	4.76470424722052e-72	7.10749701822471e-70
Myocytes	Endothelium	Lamc1	ITGA2_ITGB1	0.0814093601181621	0	LAMC1_ITGA2_ITGB1	Lamc1 - (Itga2+Itgb1)	LAMININ	ECM-Receptor	KEGG: mmu04512	Myocytes_Endothelium	Endothelium_Myocytes	4084	1662	733	0.179480901077375	2.45458472994004e-73	3.77287405733179e-71
Myocytes	Endothelium	Lama2	ITGA3_ITGB1	0.0605196423319609	0	LAMA2_ITGA3_ITGB1	Lama2 - (Itga3+Itgb1)	LAMININ	ECM-Receptor	KEGG: mmu04512	Myocytes_Endothelium	Endothelium_Myocytes	4084	1208	367	0.0898628795298727	6.75256490265388e-06	7.06450404217865e-05
Myocytes	Endothelium	Lama4	ITGA3_ITGB1	0.0235858706977404	0	LAMA4_ITGA3_ITGB1	Lama4 - (Itga3+Itgb1)	LAMININ	ECM-Receptor	KEGG: mmu04512	Myocytes_Endothelium	Endothelium_Myocytes	4084	1921	640	0.156709108716944	8.70317609089396e-19	2.50499034157628e-17
Myocytes	Endothelium	Lama5	ITGA3_ITGB1	0.00287737976074652	0	LAMA5_ITGA3_ITGB1	Lama5 - (Itga3+Itgb1)	LAMININ	ECM-Receptor	KEGG: mmu04512	Myocytes_Endothelium	Endothelium_Myocytes	4084	1208	385	0.0942703232125367	1.31092604811395e-08	1.85488923678706e-07
Myocytes	Endothelium	Lamb1	ITGA3_ITGB1	0.0248993246896759	0	LAMB1_ITGA3_ITGB1	Lamb1 - (Itga3+Itgb1)	LAMININ	ECM-Receptor	KEGG: mmu04512	Myocytes_Endothelium	Endothelium_Myocytes	4084	2513	740	0.181194906953967	1.41337290427237e-08	1.99182846976506e-07
Myocytes	Endothelium	Lamc1	ITGA3_ITGB1	0.0189317807375897	0	LAMC1_ITGA3_ITGB1	Lamc1 - (Itga3+Itgb1)	LAMININ	ECM-Receptor	KEGG: mmu04512	Myocytes_Endothelium	Endothelium_Myocytes	4084	2391	714	0.174828599412341	2.0245876055384e-09	3.11667760677417e-08
Myocytes	Endothelium	Reln	ITGA3_ITGB1	0.00465300794333302	0	RELN_ITGA3_ITGB1	Reln - (Itga3+Itgb1)	RELN	ECM-Receptor	KEGG: mmu04512	Myocytes_Endothelium	Endothelium_Myocytes	4084	1241	233	0.0570519098922625	1.36313248028042e-07	1.72931525232499e-06
Myocytes	Endothelium	Col1a1	ITGA3_ITGB1	0.00335285293881207	0	COL1A1_ITGA3_ITGB1	Col1a1 - (Itga3+Itgb1)	COLLAGEN	ECM-Receptor	KEGG: mmu04512	Myocytes_Endothelium	Endothelium_Myocytes	4084	2769	759	0.185847208619001	0.000802891635913241	0.0060116492650107
Myocytes	Endothelium	Col1a2	ITGA3_ITGB1	0.0302137033567277	0	COL1A2_ITGA3_ITGB1	Col1a2 - (Itga3+Itgb1)	COLLAGEN	ECM-Receptor	KEGG: mmu04512	Myocytes_Endothelium	Endothelium_Myocytes	4084	2775	759	0.185847208619001	0.00105051214509971	0.00767451946609843
Myocytes	Endothelium	Col4a1	ITGA3_ITGB1	0.0336538683709712	0	COL4A1_ITGA3_ITGB1	Col4a1 - (Itga3+Itgb1)	COLLAGEN	ECM-Receptor	KEGG: mmu04512	Myocytes_Endothelium	Endothelium_Myocytes	4084	2716	757	0.185357492654261	9.12252083442713e-05	0.000806424458193126
Myocytes	Endothelium	Col4a2	ITGA3_ITGB1	0.0233376607609406	0	COL4A2_ITGA3_ITGB1	Col4a2 - (Itga3+Itgb1)	COLLAGEN	ECM-Receptor	KEGG: mmu04512	Myocytes_Endothelium	Endothelium_Myocytes	4084	2623	747	0.182908912830558	4.52331386630348e-06	4.83871296759243e-05
Myocytes	Endothelium	Col6a1	ITGA3_ITGB1	0.00194218400328496	0	COL6A1_ITGA3_ITGB1	Col6a1 - (Itga3+Itgb1)	COLLAGEN	ECM-Receptor	KEGG: mmu04512	Myocytes_Endothelium	Endothelium_Myocytes	4084	2555	754	0.18462291870715	6.3210802756351e-09	9.24157939032726e-08
Myocytes	Endothelium	Col6a2	ITGA3_ITGB1	0.0031251843925433	0	COL6A2_ITGA3_ITGB1	Col6a2 - (Itga3+Itgb1)	COLLAGEN	ECM-Receptor	KEGG: mmu04512	Myocytes_Endothelium	Endothelium_Myocytes	4084	2504	747	0.182908912830558	8.6095948325556e-10	1.36782421342527e-08
Myocytes	Endothelium	Col6a6	ITGA3_ITGB1	0.00437357823392335	0	COL6A6_ITGA3_ITGB1	Col6a6 - (Itga3+Itgb1)	COLLAGEN	ECM-Receptor	KEGG: mmu04512	Myocytes_Endothelium	Endothelium_Myocytes	4084	600	256	0.0626836434867777	3.6777423510107e-22	1.23022535820941e-20
Myocytes	Endothelium	Lama2	ITGA6_ITGB1	0.231368945180443	0	LAMA2_ITGA6_ITGB1	Lama2 - (Itga6+Itgb1)	LAMININ	ECM-Receptor	KEGG: mmu04512	Myocytes_Endothelium	Endothelium_Myocytes	4084	3710	1422	0.34818805093046	1.11276464717336e-96	2.90216199109568e-94
Endothelium	Myocytes	Lama3	ITGA6_ITGB1	0.00388460489856308	0	LAMA3_ITGA6_ITGB1	Lama3 - (Itga6+Itgb1)	LAMININ	ECM-Receptor	KEGG: mmu04512	Endothelium_Myocytes	Endothelium_Myocytes	4084	660	291	0.0712536728697356	6.0906192351665e-28	2.55806007876993e-26
Myocytes	Endothelium	Lama4	ITGA6_ITGB1	0.101426188698224	0	LAMA4_ITGA6_ITGB1	Lama4 - (Itga6+Itgb1)	LAMININ	ECM-Receptor	KEGG: mmu04512	Myocytes_Endothelium	Endothelium_Myocytes	4084	5879	2379	0.582517140058766	4.42905278856566e-253	1.5569083389371e-249
Endothelium	Myocytes	Lama4	ITGA6_ITGB1	0.0894976595894075	0	LAMA4_ITGA6_ITGB1	Lama4 - (Itga6+Itgb1)	LAMININ	ECM-Receptor	KEGG: mmu04512	Endothelium_Myocytes	Endothelium_Myocytes	4084	5879	2379	0.582517140058766	4.42905278856566e-253	1.5569083389371e-249
Myocytes	Endothelium	Lama5	ITGA6_ITGB1	0.0133048535655034	0	LAMA5_ITGA6_ITGB1	Lama5 - (Itga6+Itgb1)	LAMININ	ECM-Receptor	KEGG: mmu04512	Myocytes_Endothelium	Endothelium_Myocytes	4084	3042	1143	0.279872673849167	2.25642703668632e-67	3.01043112072754e-65
Myocytes	Endothelium	Lamb1	ITGA6_ITGB1	0.106601172309748	0	LAMB1_ITGA6_ITGB1	Lamb1 - (Itga6+Itgb1)	LAMININ	ECM-Receptor	KEGG: mmu04512	Myocytes_Endothelium	Endothelium_Myocytes	4084	7724	2842	0.69588638589618	1.02244480275373e-246	3.44436092927663e-243
Endothelium	Myocytes	Lamb1	ITGA6_ITGB1	0.0427801675586614	0	LAMB1_ITGA6_ITGB1	Lamb1 - (Itga6+Itgb1)	LAMININ	ECM-Receptor	KEGG: mmu04512	Endothelium_Myocytes	Endothelium_Myocytes	4084	7724	2842	0.69588638589618	1.02244480275373e-246	3.44436092927663e-243
Endothelium	Myocytes	Lamb2	ITGA6_ITGB1	0.00356300386749726	0	LAMB2_ITGA6_ITGB1	Lamb2 - (Itga6+Itgb1)	LAMININ	ECM-Receptor	KEGG: mmu04512	Endothelium_Myocytes	Endothelium_Myocytes	4084	6117	2317	0.567335945151812	4.33435684647884e-189	4.3263302597261e-186
Myocytes	Endothelium	Lamc1	ITGA6_ITGB1	0.0827133870340303	0	LAMC1_ITGA6_ITGB1	Lamc1 - (Itga6+Itgb1)	LAMININ	ECM-Receptor	KEGG: mmu04512	Myocytes_Endothelium	Endothelium_Myocytes	4084	7136	2661	0.651567091087169	4.71857758461786e-228	9.30480482235009e-225
Endothelium	Myocytes	Lamc1	ITGA6_ITGB1	0.0620555249841502	0	LAMC1_ITGA6_ITGB1	Lamc1 - (Itga6+Itgb1)	LAMININ	ECM-Receptor	KEGG: mmu04512	Endothelium_Myocytes	Endothelium_Myocytes	4084	7136	2661	0.651567091087169	4.71857758461786e-228	9.30480482235009e-225
Myocytes	Endothelium	Tnc	ITGA8_ITGB1	0.0240311243425754	0	TNC_ITGA8_ITGB1	Tnc - (Itga8+Itgb1)	TENASCIN	ECM-Receptor	KEGG: mmu04512	Myocytes_Endothelium	Endothelium_Myocytes	4084	4097	1668	0.408423114593536	4.33650640417823e-151	2.94627346872109e-148
Myocytes	Endothelium	Tnc	ITGA9_ITGB1	0.0744287233843263	0	TNC_ITGA9_ITGB1	Tnc - (Itga9+Itgb1)	TENASCIN	ECM-Receptor	KEGG: mmu04512	Myocytes_Endothelium	Endothelium_Myocytes	4084	5850	2303	0.563907933398629	2.82839345341464e-217	4.48383550408968e-214
Myocytes	Endothelium	Col1a2	ITGA9_ITGB1	0.107122694573462	0	COL1A2_ITGA9_ITGB1	Col1a2 - (Itga9+Itgb1)	COLLAGEN	ECM-Receptor	KEGG: mmu04512	Myocytes_Endothelium	Endothelium_Myocytes	4084	7016	2569	0.629040156709109	1.85406717687292e-197	2.17248306159674e-194
Myocytes	Endothelium	Col4a1	ITGA9_ITGB1	0.118252012957982	0	COL4A1_ITGA9_ITGB1	Col4a1 - (Itga9+Itgb1)	COLLAGEN	ECM-Receptor	KEGG: mmu04512	Myocytes_Endothelium	Endothelium_Myocytes	4084	6871	2560	0.626836434867777	3.34655167228728e-211	5.01053153156345e-208
Endothelium	Myocytes	Col4a1	ITGA9_ITGB1	0.13621331250139	0	COL4A1_ITGA9_ITGB1	Col4a1 - (Itga9+Itgb1)	COLLAGEN	ECM-Receptor	KEGG: mmu04512	Endothelium_Myocytes	Endothelium_Myocytes	4084	6871	2560	0.626836434867777	3.34655167228728e-211	5.01053153156345e-208
Myocytes	Endothelium	Col4a2	ITGA9_ITGB1	0.0842645124150138	0	COL4A2_ITGA9_ITGB1	Col4a2 - (Itga9+Itgb1)	COLLAGEN	ECM-Receptor	KEGG: mmu04512	Myocytes_Endothelium	Endothelium_Myocytes	4084	6622	2522	0.617531831537708	2.44231713625893e-224	4.48775773787578e-221
Endothelium	Myocytes	Col4a2	ITGA9_ITGB1	0.102451142687952	0	COL4A2_ITGA9_ITGB1	Col4a2 - (Itga9+Itgb1)	COLLAGEN	ECM-Receptor	KEGG: mmu04512	Endothelium_Myocytes	Endothelium_Myocytes	4084	6622	2522	0.617531831537708	2.44231713625893e-224	4.48775773787578e-221
Myocytes	Endothelium	Col6a1	ITGA9_ITGB1	0.00743796479694266	0	COL6A1_ITGA9_ITGB1	Col6a1 - (Itga9+Itgb1)	COLLAGEN	ECM-Receptor	KEGG: mmu04512	Myocytes_Endothelium	Endothelium_Myocytes	4084	6647	2545	0.623163565132223	6.51392224481921e-233	1.50471603855324e-229
Myocytes	Endothelium	Col6a2	ITGA9_ITGB1	0.0119284822573252	0	COL6A2_ITGA9_ITGB1	Col6a2 - (Itga9+Itgb1)	COLLAGEN	ECM-Receptor	KEGG: mmu04512	Myocytes_Endothelium	Endothelium_Myocytes	4084	6467	2512	0.615083251714006	3.05957414435936e-240	9.16172479894275e-237
Myocytes	Endothelium	Col6a6	ITGA9_ITGB1	0.0166347820609615	0	COL6A6_ITGA9_ITGB1	Col6a6 - (Itga9+Itgb1)	COLLAGEN	ECM-Receptor	KEGG: mmu04512	Myocytes_Endothelium	Endothelium_Myocytes	4084	1820	904	0.221351616062684	4.58114229414432e-131	2.09257262418965e-128
Myocytes	Endothelium	Lama2	ITGA9_ITGB1	0.198761491942843	0	LAMA2_ITGA9_ITGB1	Lama2 - (Itga9+Itgb1)	LAMININ	ECM-Receptor	KEGG: mmu04512	Myocytes_Endothelium	Endothelium_Myocytes	4084	3256	1291	0.316111655239961	8.90652568996055e-98	2.38441258951427e-95
Endothelium	Myocytes	Lama3	ITGA9_ITGB1	0.00541486255633801	0	LAMA3_ITGA9_ITGB1	Lama3 - (Itga9+Itgb1)	LAMININ	ECM-Receptor	KEGG: mmu04512	Endothelium_Myocytes	Endothelium_Myocytes	4084	588	260	0.0636630754162586	2.57681764508136e-25	9.73531339274896e-24
Myocytes	Endothelium	Lama4	ITGA9_ITGB1	0.0851042509980057	0	LAMA4_ITGA9_ITGB1	Lama4 - (Itga9+Itgb1)	LAMININ	ECM-Receptor	KEGG: mmu04512	Myocytes_Endothelium	Endothelium_Myocytes	4084	5077	2123	0.519833496571988	2.07540312415901e-235	5.08473765418956e-232
Endothelium	Myocytes	Lama4	ITGA9_ITGB1	0.120667913641005	0	LAMA4_ITGA9_ITGB1	Lama4 - (Itga9+Itgb1)	LAMININ	ECM-Receptor	KEGG: mmu04512	Endothelium_Myocytes	Endothelium_Myocytes	4084	5077	2123	0.519833496571988	2.07540312415901e-235	5.08473765418956e-232
Myocytes	Endothelium	Lama5	ITGA9_ITGB1	0.010990335182171	0	LAMA5_ITGA9_ITGB1	Lama5 - (Itga9+Itgb1)	LAMININ	ECM-Receptor	KEGG: mmu04512	Myocytes_Endothelium	Endothelium_Myocytes	4084	2557	1014	0.248285994123408	7.00885844231181e-73	1.06716799446499e-70
Myocytes	Endothelium	Lamb1	ITGA9_ITGB1	0.0895294281484219	0	LAMB1_ITGA9_ITGB1	Lamb1 - (Itga9+Itgb1)	LAMININ	ECM-Receptor	KEGG: mmu04512	Myocytes_Endothelium	Endothelium_Myocytes	4084	6531	2518	0.616552399608227	1.26715971478883e-234	3.0132312629611e-231
Endothelium	Myocytes	Lamb1	ITGA9_ITGB1	0.0587291447130633	0	LAMB1_ITGA9_ITGB1	Lamb1 - (Itga9+Itgb1)	LAMININ	ECM-Receptor	KEGG: mmu04512	Endothelium_Myocytes	Endothelium_Myocytes	4084	6531	2518	0.616552399608227	1.26715971478883e-234	3.0132312629611e-231
Endothelium	Myocytes	Lamb2	ITGA9_ITGB1	0.00496720536322026	0	LAMB2_ITGA9_ITGB1	Lamb2 - (Itga9+Itgb1)	LAMININ	ECM-Receptor	KEGG: mmu04512	Endothelium_Myocytes	Endothelium_Myocytes	4084	5219	2103	0.514936336924584	3.25807613560738e-204	4.24863638006221e-201
Myocytes	Endothelium	Lamc1	ITGA9_ITGB1	0.0691709845336731	0	LAMC1_ITGA9_ITGB1	Lamc1 - (Itga9+Itgb1)	LAMININ	ECM-Receptor	KEGG: mmu04512	Myocytes_Endothelium	Endothelium_Myocytes	4084	6004	2364	0.578844270323213	4.1372331982006e-227	7.77896055987253e-224
Endothelium	Myocytes	Lamc1	ITGA9_ITGB1	0.08455581254092	0	LAMC1_ITGA9_ITGB1	Lamc1 - (Itga9+Itgb1)	LAMININ	ECM-Receptor	KEGG: mmu04512	Endothelium_Myocytes	Endothelium_Myocytes	4084	6004	2364	0.578844270323213	4.1372331982006e-227	7.77896055987253e-224
Myocytes	Endothelium	Fn1	ITGAV_ITGB1	0.0574329419594944	0	FN1_ITGAV_ITGB1	Fn1 - (Itgav+Itgb1)	FN1	ECM-Receptor	KEGG: mmu04512	Myocytes_Endothelium	Endothelium_Myocytes	4084	9179	3078	0.753672869735553	8.61269904229404e-192	9.04333399440874e-189
Endothelium	Myocytes	Fn1	ITGAV_ITGB1	0.0463330193323488	0	FN1_ITGAV_ITGB1	Fn1 - (Itgav+Itgb1)	FN1	ECM-Receptor	KEGG: mmu04512	Endothelium_Myocytes	Endothelium_Myocytes	4084	9179	3078	0.753672869735553	8.61269904229404e-192	9.04333399440874e-189
Endothelium	Myocytes	Tnc	ITGAV_ITGB6	0.00321788755060207	0	TNC_ITGAV_ITGB6	Tnc - (Itgav+Itgb6)	TENASCIN	ECM-Receptor	KEGG: mmu04512	Endothelium_Myocytes	Endothelium_Myocytes	4084	731	359	0.0879040156709109	1.76128272959437e-47	1.31607863851853e-45
Endothelium	Myocytes	Fn1	ITGAV_ITGB6	0.0366089749152118	0	FN1_ITGAV_ITGB6	Fn1 - (Itgav+Itgb6)	FN1	ECM-Receptor	KEGG: mmu04512	Endothelium_Myocytes	Endothelium_Myocytes	4084	809	384	0.0940254652301665	3.94521977717741e-46	2.83026636188814e-44
Endothelium	Myocytes	Lama3	ITGAV_ITGB8	0.00151630800352319	0	LAMA3_ITGAV_ITGB8	Lama3 - (Itgav+Itgb8)	LAMININ	ECM-Receptor	KEGG: mmu04512	Endothelium_Myocytes	Endothelium_Myocytes	4084	154	61	0.0149363369245837	4.93454075780088e-05	0.000455899463225005
Endothelium	Myocytes	Lama4	ITGAV_ITGB8	0.0368660455871195	0	LAMA4_ITGAV_ITGB8	Lama4 - (Itgav+Itgb8)	LAMININ	ECM-Receptor	KEGG: mmu04512	Endothelium_Myocytes	Endothelium_Myocytes	4084	1366	498	0.121939275220372	2.81671592198311e-23	9.88417891893813e-22
Endothelium	Myocytes	Lamb1	ITGAV_ITGB8	0.0171059326163417	0	LAMB1_ITGAV_ITGB8	Lamb1 - (Itgav+Itgb8)	LAMININ	ECM-Receptor	KEGG: mmu04512	Endothelium_Myocytes	Endothelium_Myocytes	4084	1748	576	0.14103819784525	8.68372123559058e-16	2.10961196483623e-14
Endothelium	Myocytes	Lamb2	ITGAV_ITGB8	0.0013905012790387	0	LAMB2_ITGAV_ITGB8	Lamb2 - (Itgav+Itgb8)	LAMININ	ECM-Receptor	KEGG: mmu04512	Endothelium_Myocytes	Endothelium_Myocytes	4084	1536	494	0.120959843290891	1.52838444366878e-11	2.80458198526149e-10
Endothelium	Myocytes	Lamc1	ITGAV_ITGB8	0.0251168481207943	0	LAMC1_ITGAV_ITGB8	Lamc1 - (Itgav+Itgb8)	LAMININ	ECM-Receptor	KEGG: mmu04512	Endothelium_Myocytes	Endothelium_Myocytes	4084	1701	548	0.134182174338883	5.34661246504526e-13	1.09491797821406e-11
Endothelium	Myocytes	Col4a1	ITGAV_ITGB8	0.0421327077268484	0	COL4A1_ITGAV_ITGB8	Col4a1 - (Itgav+Itgb8)	COLLAGEN	ECM-Receptor	KEGG: mmu04512	Endothelium_Myocytes	Endothelium_Myocytes	4084	1936	582	0.142507345739471	3.37635072592692e-08	4.56943348160683e-07
Endothelium	Myocytes	Col4a2	ITGAV_ITGB8	0.0308565765143902	0	COL4A2_ITGAV_ITGB8	Col4a2 - (Itgav+Itgb8)	COLLAGEN	ECM-Receptor	KEGG: mmu04512	Endothelium_Myocytes	Endothelium_Myocytes	4084	1889	573	0.140303623898139	1.04927133260651e-08	1.49618319649446e-07
Endothelium	Myocytes	Fn1	Cd44	0.0129559274892313	0	FN1_CD44	Fn1 - Cd44	FN1	ECM-Receptor	KEGG: mmu04512	Endothelium_Myocytes	Endothelium_Myocytes	4084	6862	2329	0.570274240940255	1.69973266573296e-113	6.0538936574674e-111
Myocytes	Endothelium	Col4a1	Cd44	0.0092153288051334	0	COL4A1_CD44	Col4a1 - Cd44	COLLAGEN	ECM-Receptor	KEGG: mmu04512	Myocytes_Endothelium	Endothelium_Myocytes	4084	6684	2322	0.568560235063663	5.8311869843066e-128	2.59039267956697e-125
Endothelium	Myocytes	Col4a1	Cd44	0.0297258766360449	0	COL4A1_CD44	Col4a1 - Cd44	COLLAGEN	ECM-Receptor	KEGG: mmu04512	Endothelium_Myocytes	Endothelium_Myocytes	4084	6684	2322	0.568560235063663	5.8311869843066e-128	2.59039267956697e-125
Myocytes	Endothelium	Col4a2	Cd44	0.00634131593624464	0	COL4A2_CD44	Col4a2 - Cd44	COLLAGEN	ECM-Receptor	KEGG: mmu04512	Myocytes_Endothelium	Endothelium_Myocytes	4084	6342	2279	0.558031341821743	3.96156390177159e-146	2.39024210043457e-143
Endothelium	Myocytes	Col4a2	Cd44	0.0216950244857568	0	COL4A2_CD44	Col4a2 - Cd44	COLLAGEN	ECM-Receptor	KEGG: mmu04512	Endothelium_Myocytes	Endothelium_Myocytes	4084	6342	2279	0.558031341821743	3.96156390177159e-146	2.39024210043457e-143
Myocytes	Endothelium	Col6a1	Cd44	0.00051944348081822	0	COL6A1_CD44	Col6a1 - Cd44	COLLAGEN	ECM-Receptor	KEGG: mmu04512	Myocytes_Endothelium	Endothelium_Myocytes	4084	6495	2307	0.56488736532811	2.9215534745848e-141	1.61786026315193e-138
Myocytes	Endothelium	Col6a6	Cd44	0.00117181904119887	0	COL6A6_CD44	Col6a6 - Cd44	COLLAGEN	ECM-Receptor	KEGG: mmu04512	Myocytes_Endothelium	Endothelium_Myocytes	4084	1765	843	0.2064152791381	1.24675916530957e-108	4.14816784013491e-106
Myocytes	Endothelium	Lama2	Cd44	0.0169133533741597	0	LAMA2_CD44	Lama2 - Cd44	LAMININ	ECM-Receptor	KEGG: mmu04512	Myocytes_Endothelium	Endothelium_Myocytes	4084	2977	1137	0.278403525954946	7.37353602543635e-72	1.08985445641047e-69
Endothelium	Myocytes	Lama3	Cd44	0.0010566071014675	0	LAMA3_CD44	Lama3 - Cd44	LAMININ	ECM-Receptor	KEGG: mmu04512	Endothelium_Myocytes	Endothelium_Myocytes	4084	541	225	0.0550930460333007	4.57230177015555e-18	1.27472620040371e-16
Myocytes	Endothelium	Lama4	Cd44	0.00640994600163555	0	LAMA4_CD44	Lama4 - Cd44	LAMININ	ECM-Receptor	KEGG: mmu04512	Myocytes_Endothelium	Endothelium_Myocytes	4084	4784	1905	0.466454456415279	1.68123571447109e-168	1.33262654426459e-165
Endothelium	Myocytes	Lama4	Cd44	0.0259680454144128	0	LAMA4_CD44	Lama4 - Cd44	LAMININ	ECM-Receptor	KEGG: mmu04512	Endothelium_Myocytes	Endothelium_Myocytes	4084	4784	1905	0.466454456415279	1.68123571447109e-168	1.33262654426459e-165
Myocytes	Endothelium	Lama5	Cd44	0.000770093250953081	0	LAMA5_CD44	Lama5 - Cd44	LAMININ	ECM-Receptor	KEGG: mmu04512	Myocytes_Endothelium	Endothelium_Myocytes	4084	2394	907	0.222086190009794	4.8716937909366e-53	4.31882064689939e-51
Myocytes	Endothelium	Lamb1	Cd44	0.0067735395314208	0	LAMB1_CD44	Lamb1 - Cd44	LAMININ	ECM-Receptor	KEGG: mmu04512	Myocytes_Endothelium	Endothelium_Myocytes	4084	6244	2275	0.557051909892262	2.70335974329576e-155	1.95148781469163e-152
Endothelium	Myocytes	Lamb1	Cd44	0.0119765979226466	0	LAMB1_CD44	Lamb1 - Cd44	LAMININ	ECM-Receptor	KEGG: mmu04512	Endothelium_Myocytes	Endothelium_Myocytes	4084	6244	2275	0.557051909892262	2.70335974329576e-155	1.95148781469163e-152
Endothelium	Myocytes	Lamb2	Cd44	0.000968904340297495	0	LAMB2_CD44	Lamb2 - Cd44	LAMININ	ECM-Receptor	KEGG: mmu04512	Endothelium_Myocytes	Endothelium_Myocytes	4084	4852	1820	0.44564152791381	4.21215448344762e-124	1.72869385780071e-121
Myocytes	Endothelium	Lamc1	Cd44	0.0051273037678289	0.02	LAMC1_CD44	Lamc1 - Cd44	LAMININ	ECM-Receptor	KEGG: mmu04512	Myocytes_Endothelium	Endothelium_Myocytes	4084	5750	2136	0.523016650342801	2.81122043089909e-152	1.92616247320502e-149
Endothelium	Myocytes	Lamc1	Cd44	0.0176284666749931	0	LAMC1_CD44	Lamc1 - Cd44	LAMININ	ECM-Receptor	KEGG: mmu04512	Endothelium_Myocytes	Endothelium_Myocytes	4084	5750	2136	0.523016650342801	2.81122043089909e-152	1.92616247320502e-149
Endothelium	Myocytes	Agrn	Dag1	0.0511850606996795	0	AGRN_DAG1	Agrn - Dag1	AGRN	ECM-Receptor	KEGG: mmu04512	Endothelium_Myocytes	Endothelium_Myocytes	4084	11302	3385	0.828844270323213	1.77233909741623e-119	6.98993248907817e-117
Myocytes	Endothelium	Hspg2	Dag1	0.0157829486035523	0	HSPG2_DAG1	Hspg2 - Dag1	HSPG	ECM-Receptor	KEGG: mmu04512	Myocytes_Endothelium	Endothelium_Myocytes	4084	9560	3282	0.803623898139079	6.51849356957261e-257	2.50962002428546e-253
Endothelium	Myocytes	Hspg2	Dag1	0.150753179765327	0	HSPG2_DAG1	Hspg2 - Dag1	HSPG	ECM-Receptor	KEGG: mmu04512	Endothelium_Myocytes	Endothelium_Myocytes	4084	9560	3282	0.803623898139079	6.51849356957261e-257	2.50962002428546e-253
Myocytes	Endothelium	Lama2	Dag1	0.0935449617998292	0	LAMA2_DAG1	Lama2 - Dag1	LAMININ	ECM-Receptor	KEGG: mmu04512	Myocytes_Endothelium	Endothelium_Myocytes	4084	5074	1712	0.419196865817826	7.45049377769234e-67	9.77877308322119e-65
Endothelium	Myocytes	Lama3	Dag1	0.00936298839799381	0	LAMA3_DAG1	Lama3 - Dag1	LAMININ	ECM-Receptor	KEGG: mmu04512	Endothelium_Myocytes	Endothelium_Myocytes	4084	878	336	0.0822722820763957	1.77941096831266e-19	5.30477053053388e-18
Myocytes	Endothelium	Lama4	Dag1	0.0372558298960358	0	LAMA4_DAG1	Lama4 - Dag1	LAMININ	ECM-Receptor	KEGG: mmu04512	Myocytes_Endothelium	Endothelium_Myocytes	4084	8035	2901	0.710333006856024	5.18994910644073e-238	1.44692201812322e-234
Endothelium	Myocytes	Lama4	Dag1	0.192394486197387	0	LAMA4_DAG1	Lama4 - Dag1	LAMININ	ECM-Receptor	KEGG: mmu04512	Endothelium_Myocytes	Endothelium_Myocytes	4084	8035	2901	0.710333006856024	5.18994910644073e-238	1.44692201812322e-234
Myocytes	Endothelium	Lama5	Dag1	0.00460162295450644	0	LAMA5_DAG1	Lama5 - Dag1	LAMININ	ECM-Receptor	KEGG: mmu04512	Myocytes_Endothelium	Endothelium_Myocytes	4084	4013	1392	0.340842311459354	1.05956930150605e-58	1.09969419803292e-56
Myocytes	Endothelium	Lamb1	Dag1	0.0392998989938771	0	LAMB1_DAG1	Lamb1 - Dag1	LAMININ	ECM-Receptor	KEGG: mmu04512	Myocytes_Endothelium	Endothelium_Myocytes	4084	10909	3515	0.860675808031342	3.77479079373838e-229	8.03136409667758e-226
Endothelium	Myocytes	Lamb1	Dag1	0.0977304357466507	0	LAMB1_DAG1	Lamb1 - Dag1	LAMININ	ECM-Receptor	KEGG: mmu04512	Endothelium_Myocytes	Endothelium_Myocytes	4084	10909	3515	0.860675808031342	3.77479079373838e-229	8.03136409667758e-226
Endothelium	Myocytes	Lamb2	Dag1	0.00859175159047373	0	LAMB2_DAG1	Lamb2 - Dag1	LAMININ	ECM-Receptor	KEGG: mmu04512	Endothelium_Myocytes	Endothelium_Myocytes	4084	8513	2846	0.696865817825661	3.69262532663556e-156	2.71407961507714e-153
Myocytes	Endothelium	Lamc1	Dag1	0.0299871527157035	0	LAMC1_DAG1	Lamc1 - Dag1	LAMININ	ECM-Receptor	KEGG: mmu04512	Myocytes_Endothelium	Endothelium_Myocytes	4084	9900	3295	0.806807051909892	3.89835067726102e-222	6.70599260120326e-219
Endothelium	Myocytes	Lamc1	Dag1	0.138190266269298	0	LAMC1_DAG1	Lamc1 - Dag1	LAMININ	ECM-Receptor	KEGG: mmu04512	Endothelium_Myocytes	Endothelium_Myocytes	4084	9900	3295	0.806807051909892	3.89835067726102e-222	6.70599260120326e-219
Myocytes	Endothelium	Cspg4	ITGA3_ITGB1	0.00242207660928404	0	CSPG4_ITGA2_ITGB1	Cspg4 - (Itga2+Itgb1)	CSPG4	Cell-Cell Contact	PMID: 30213051	Myocytes_Endothelium	Endothelium_Myocytes	4084	963	494	0.120959843290891	4.77726936910101e-74	7.45641367744821e-72
Endothelium	Myocytes	Efna1	Epha3	0.0486894411232315	0	EFNA1_EPHA3	Efna1 - Epha3	EPHA	Cell-Cell Contact	PMID: 15114347	Endothelium_Myocytes	Endothelium_Myocytes	4084	3239	1366	0.334476003917728	3.13003599038774e-131	1.44607662755913e-128
Endothelium	Myocytes	Efna1	Epha4	0.0137158796089737	0	EFNA1_EPHA4	Efna1 - Epha4	EPHA	Cell-Cell Contact	PMID: 15114347	Endothelium_Myocytes	Endothelium_Myocytes	4084	3645	1498	0.366797257590597	2.84739822381887e-135	1.45703890123896e-132
Endothelium	Myocytes	Efna1	Epha7	0.0129871648253382	0	EFNA1_EPHA7	Efna1 - Epha7	EPHA	Cell-Cell Contact	PMID: 15114347	Endothelium_Myocytes	Endothelium_Myocytes	4084	3106	1205	0.295053868756121	2.77323523615801e-82	5.23869319727512e-80
Myocytes	Endothelium	Efna5	Epha2	0.0138396549098432	0	EFNA5_EPHA2	Efna5 - Epha2	EPHA	Cell-Cell Contact	PMID: 15114347	Myocytes_Endothelium	Endothelium_Myocytes	4084	1336	555	0.135896180215475	2.54014322663377e-44	1.72725466672279e-42
Endothelium	Myocytes	Efnb2	Ephb3	0.00541657526301221	0	EFNB2_EPHB3	Efnb2 - Ephb3	EPHB	Cell-Cell Contact	PMID: 15114347	Endothelium_Myocytes	Endothelium_Myocytes	4084	5374	2090	0.511753183153771	2.6354681177938e-177	2.31606084047423e-174
Endothelium	Myocytes	Efnb2	Ephb4	0.0084225118159103	0	EFNB2_EPHB4	Efnb2 - Ephb4	EPHB	Cell-Cell Contact	PMID: 15114347	Endothelium_Myocytes	Endothelium_Myocytes	4084	8051	2890	0.707639569049951	3.43124322155587e-230	7.70600040174422e-227
Myocytes	Endothelium	Jam2	ITGAV_ITGB1	0.0218118005014497	0	JAM2_ITGAV_ITGB1	Jam2 - (Itgav+Itgb1)	JAM	Cell-Cell Contact	KEGG: mmu04514	Myocytes_Endothelium	Endothelium_Myocytes	4084	2941	993	0.243143976493634	4.24242625673762e-33	2.12384001769187e-31
Endothelium	Myocytes	Jam2	ITGAV_ITGB1	0.00561333563515496	0	JAM2_ITGAV_ITGB1	Jam2 - (Itgav+Itgb1)	JAM	Cell-Cell Contact	KEGG: mmu04514	Endothelium_Myocytes	Endothelium_Myocytes	4084	2941	993	0.243143976493634	4.24242625673762e-33	2.12384001769187e-31
Myocytes	Endothelium	Jam2	Jam3	0.00440327080742212	0	JAM2_JAM3	Jam2 - Jam3	JAM	Cell-Cell Contact	PMC1237098; PMID: 11590146	Myocytes_Endothelium	Endothelium_Myocytes	4084	3498	1108	0.27130264446621	8.924632702513e-25	3.30685863427212e-23
Endothelium	Myocytes	Jam2	Jam3	0.0157014656947621	0	JAM2_JAM3	Jam2 - Jam3	JAM	Cell-Cell Contact	PMC1237098; PMID: 11590146	Endothelium_Myocytes	Endothelium_Myocytes	4084	3498	1108	0.27130264446621	8.924632702513e-25	3.30685863427212e-23
Endothelium	Myocytes	F11r	Jam2	0.0221649176087517	0	F11R_JAM2	F11r - Jam2	JAM	Cell-Cell Contact	KEGG: mmu04514	Endothelium_Myocytes	Endothelium_Myocytes	4084	1197	493	0.120714985308521	5.73044779980403e-38	3.26729278782437e-36
Endothelium	Myocytes	F11r	Jam3	0.100645594137037	0	F11R_JAM3	F11r - Jam3	JAM	Cell-Cell Contact	KEGG: mmu04514	Endothelium_Myocytes	Endothelium_Myocytes	4084	3241	1351	0.330803134182174	2.08818499324908e-124	8.61376309715245e-122
Myocytes	Endothelium	Jam2	F11r	0.0221649176087517	0	JAM2_F11R	Jam2 - F11r	JAM	Cell-Cell Contact	KEGG: mmu04514	Myocytes_Endothelium	Endothelium_Myocytes	4084	1197	493	0.120714985308521	5.73044779980403e-38	3.26729278782437e-36
Myocytes	Endothelium	Jam3	F11r	0.100645594137037	0	JAM3_F11R	Jam3 - F11r	JAM	Cell-Cell Contact	KEGG: mmu04514	Myocytes_Endothelium	Endothelium_Myocytes	4084	3241	1351	0.330803134182174	2.08818499324908e-124	8.61376309715245e-122
Myocytes	Endothelium	Jam3	Jam2	0.0157014656947621	0	JAM3_JAM2	Jam3 - Jam2	JAM	Cell-Cell Contact	KEGG: mmu04514	Myocytes_Endothelium	Endothelium_Myocytes	4084	3498	1108	0.27130264446621	8.924632702513e-25	3.30685863427212e-23
Endothelium	Myocytes	Jam3	Jam2	0.00440327080742212	0	JAM3_JAM2	Jam3 - Jam2	JAM	Cell-Cell Contact	KEGG: mmu04514	Endothelium_Myocytes	Endothelium_Myocytes	4084	3498	1108	0.27130264446621	8.924632702513e-25	3.30685863427212e-23
Endothelium	Myocytes	Nectin3	Nectin1	0.0299323917692399	0	NECTIN3_NECTIN1	Nectin3 - Nectin1	NECTIN	Cell-Cell Contact	PMID: 23027581	Endothelium_Myocytes	Endothelium_Myocytes	4084	4344	1512	0.370225269343781	8.52529392377211e-67	1.11532364682358e-64
Myocytes	Endothelium	Nectin3	Nectin2	0.0574743332342661	0	NECTIN3_NECTIN2	Nectin3 - Nectin2	NECTIN	Cell-Cell Contact	PMID: 23027581	Myocytes_Endothelium	Endothelium_Myocytes	4084	5858	2150	0.526444662095984	6.55326288525436e-146	3.8958184137707e-143
Endothelium	Myocytes	Nectin3	Nectin2	0.00621842072687346	0	NECTIN3_NECTIN2	Nectin3 - Nectin2	NECTIN	Cell-Cell Contact	PMID: 23027581	Endothelium_Myocytes	Endothelium_Myocytes	4084	5858	2150	0.526444662095984	6.55326288525436e-146	3.8958184137707e-143
Myocytes	Endothelium	Nectin3	Pvr	0.00839720661259213	0	NECTIN3_PVR	Nectin3 - Pvr	NECTIN	Cell-Cell Contact	PMID: 23027581	Myocytes_Endothelium	Endothelium_Myocytes	4084	1789	743	0.181929480901077	1.18116326604567e-60	1.30655042300001e-58
Endothelium	Myocytes	Nectin3	Pvr	0.00440074277116579	0	NECTIN3_PVR	Nectin3 - Pvr	NECTIN	Cell-Cell Contact	PMID: 23027581	Endothelium_Myocytes	Endothelium_Myocytes	4084	1789	743	0.181929480901077	1.18116326604567e-60	1.30655042300001e-58
Myocytes	Endothelium	Nectin1	Nectin3	0.0299323917692399	0	NECTIN1_NECTIN3	Nectin1 - Nectin3	NECTIN	Cell-Cell Contact	KEGG: mmu04514	Myocytes_Endothelium	Endothelium_Myocytes	4084	4344	1512	0.370225269343781	8.52529392377211e-67	1.11532364682358e-64
Myocytes	Endothelium	Dlk1	Notch1	0.0895573557384125	0	DLK1_NOTCH1	Dlk1 - Notch1	NOTCH	Cell-Cell Contact	PMID: 22353464	Myocytes_Endothelium	Endothelium_Myocytes	4084	9001	2884	0.70617042115573	2.00243061820624e-124	8.34518121041105e-122
Myocytes	Endothelium	Dlk1	Notch4	0.0362908810999159	0	DLK1_NOTCH4	Dlk1 - Notch4	NOTCH	Cell-Cell Contact	PMID: 22353464	Myocytes_Endothelium	Endothelium_Myocytes	4084	2756	981	0.240205680705191	1.7545599187044e-43	1.16754048911318e-41
Endothelium	Myocytes	Dll4	Notch1	0.00266296570906979	0	DLL4_NOTCH1	Dll4 - Notch1	NOTCH	Cell-Cell Contact	PMID: 22353464	Endothelium_Myocytes	Endothelium_Myocytes	4084	1654	640	0.156709108716944	2.7104287321847e-39	1.59605362707307e-37
Endothelium	Myocytes	Dll4	Notch2	0.0069064777252865	0	DLL4_NOTCH2	Dll4 - Notch2	NOTCH	Cell-Cell Contact	PMID: 22353464	Endothelium_Myocytes	Endothelium_Myocytes	4084	1742	707	0.173114593535749	6.25953888659721e-53	5.53096960635393e-51
Endothelium	Myocytes	Dll4	Notch3	0.0121703552270284	0	DLL4_NOTCH3	Dll4 - Notch3	NOTCH	Cell-Cell Contact	PMID: 22353464	Endothelium_Myocytes	Endothelium_Myocytes	4084	1562	640	0.156709108716944	3.44256802169663e-49	2.72606880072647e-47
Endothelium	Myocytes	Jag1	Notch1	0.00466508317376587	0	JAG1_NOTCH1	Jag1 - Notch1	NOTCH	Cell-Cell Contact	PMID: 22353464	Endothelium_Myocytes	Endothelium_Myocytes	4084	4506	1655	0.405239960822723	1.46543581247384e-98	4.00271910265236e-96
Endothelium	Myocytes	Jag1	Notch2	0.0120604458641198	0	JAG1_NOTCH2	Jag1 - Notch2	NOTCH	Cell-Cell Contact	PMID: 22353464	Endothelium_Myocytes	Endothelium_Myocytes	4084	4877	1831	0.448334965719882	1.27561924784644e-125	5.48584128661623e-123
Endothelium	Myocytes	Jag1	Notch3	0.0211687659863786	0	JAG1_NOTCH3	Jag1 - Notch3	NOTCH	Cell-Cell Contact	PMID: 22353464	Endothelium_Myocytes	Endothelium_Myocytes	4084	4416	1713	0.419441723800196	1.24753182707655e-130	5.66645776512017e-128
Endothelium	Myocytes	Jag2	Notch1	0.00248443488614792	0	JAG2_NOTCH1	Jag2 - Notch1	NOTCH	Cell-Cell Contact	PMID: 22353464	Endothelium_Myocytes	Endothelium_Myocytes	4084	3595	1185	0.290156709108717	2.05716307860852e-35	1.0985576942239e-33
Endothelium	Myocytes	Jag2	Notch2	0.00644529147274018	0	JAG2_NOTCH2	Jag2 - Notch2	NOTCH	Cell-Cell Contact	PMID: 22353464	Endothelium_Myocytes	Endothelium_Myocytes	4084	3811	1327	0.324926542605289	3.01150511513799e-56	2.87122863866635e-54
Endothelium	Myocytes	Jag2	Notch3	0.0113616902365878	0	JAG2_NOTCH3	Jag2 - Notch3	NOTCH	Cell-Cell Contact	PMID: 22353464	Endothelium_Myocytes	Endothelium_Myocytes	4084	3457	1259	0.308276199804114	6.29828245040388e-66	7.98144413973595e-64
Endothelium	Myocytes	Sema4c	Plxnb2	0.00114988400086303	0	SEMA4C_PLXNB2	Sema4c - Plxnb2	SEMA4	Cell-Cell Contact	PMID: 27533782	Endothelium_Myocytes	Endothelium_Myocytes	4084	2731	904	0.221351616062684	2.75846454100931e-26	1.08105602588756e-24
Endothelium	Myocytes	Sema6d	Plxna1	0.0465713622048313	0	SEMA6D_PLXNA1	Sema6d - Plxna1	SEMA6	Cell-Cell Contact	PMID: 27533782	Endothelium_Myocytes	Endothelium_Myocytes	4084	4264	1384	0.338883447600392	6.01013864741932e-39	3.50844555699532e-37
Myocytes	Endothelium	Sema6a	Plxna2	0.141438244437716	0	SEMA6A_PLXNA2	Sema6a - Plxna2	SEMA6	Cell-Cell Contact	PMID: 27533782	Myocytes_Endothelium	Endothelium_Myocytes	4084	5989	1932	0.473065621939275	1.56501936250747e-60	1.72621849193355e-58
Endothelium	Myocytes	Sema6a	Plxna2	0.230561996303891	0	SEMA6A_PLXNA2	Sema6a - Plxna2	SEMA6	Cell-Cell Contact	PMID: 27533782	Endothelium_Myocytes	Endothelium_Myocytes	4084	5989	1932	0.473065621939275	1.56501936250747e-60	1.72621849193355e-58
Myocytes	Endothelium	Sema6b	Plxna2	0.0110963627731861	0	SEMA6B_PLXNA2	Sema6b - Plxna2	SEMA6	Cell-Cell Contact	PMID: 27533782	Myocytes_Endothelium	Endothelium_Myocytes	4084	1430	435	0.106513222331048	6.71389055641096e-07	7.91972645879525e-06
Endothelium	Osteoblast progenitors B	Tgfb1	TGFbR1_R2	0.00737698503062296	0	TGFB1_TGFBR1_TGFBR2	Tgfb1 - (Tgfbr1+Tgfbr2)	TGFb	Secreted Signaling	KEGG: mmu04350	Endothelium_Osteoblast progenitors B	Endothelium_Osteoblast progenitors B	829	1694	205	0.247285886610374	1.51573964252628e-34	7.94731193892669e-33
Osteoblast progenitors B	Endothelium	Tgfb2	TGFbR1_R2	0.0357219168629533	0	TGFB2_TGFBR1_TGFBR2	Tgfb2 - (Tgfbr1+Tgfbr2)	TGFb	Secreted Signaling	KEGG: mmu04350	Osteoblast progenitors B_Endothelium	Endothelium_Osteoblast progenitors B	829	6052	479	0.577804583835947	5.17748158823576e-36	2.80562591426851e-34
Endothelium	Osteoblast progenitors B	Tgfb2	TGFbR1_R2	0.0122624146086958	0	TGFB2_TGFBR1_TGFBR2	Tgfb2 - (Tgfbr1+Tgfbr2)	TGFb	Secreted Signaling	KEGG: mmu04350	Endothelium_Osteoblast progenitors B	Endothelium_Osteoblast progenitors B	829	6052	479	0.577804583835947	5.17748158823576e-36	2.80562591426851e-34
Endothelium	Osteoblast progenitors B	Tgfb1	ACVR1B_TGFbR2	0.00278599392745597	0	TGFB1_ACVR1B_TGFBR2	Tgfb1 - (Acvr1b+Tgfbr2)	TGFb	Secreted Signaling	PMID: 27449815	Endothelium_Osteoblast progenitors B	Endothelium_Osteoblast progenitors B	829	740	96	0.115802171290712	7.04736853283434e-18	1.94663391144399e-16
Osteoblast progenitors B	Endothelium	Tgfb2	ACVR1B_TGFbR2	0.0132701791439259	0	TGFB2_ACVR1B_TGFBR2	Tgfb2 - (Acvr1b+Tgfbr2)	TGFb	Secreted Signaling	PMID: 27449815	Osteoblast progenitors B_Endothelium	Endothelium_Osteoblast progenitors B	829	2647	204	0.246079613992762	1.19021692102122e-10	2.03401052768053e-09
Endothelium	Osteoblast progenitors B	Tgfb2	ACVR1B_TGFbR2	0.00466777819882188	0.01	TGFB2_ACVR1B_TGFBR2	Tgfb2 - (Acvr1b+Tgfbr2)	TGFb	Secreted Signaling	PMID: 27449815	Endothelium_Osteoblast progenitors B	Endothelium_Osteoblast progenitors B	829	2647	204	0.246079613992762	1.19021692102122e-10	2.03401052768053e-09
Endothelium	Osteoblast progenitors B	Tgfb1	ACVR1_TGFbR	0.0209970943752011	0	TGFB1_ACVR1_TGFBR1	Tgfb1 - (Acvr1+Tgfbr1)	TGFb	Secreted Signaling	PMID: 29376829	Endothelium_Osteoblast progenitors B	Endothelium_Osteoblast progenitors B	829	1385	172	0.207478890229192	6.25044035796264e-30	2.82317375944849e-28
Osteoblast progenitors B	Endothelium	Tgfb2	ACVR1_TGFbR	0.0887822895117324	0	TGFB2_ACVR1_TGFBR1	Tgfb2 - (Acvr1+Tgfbr1)	TGFb	Secreted Signaling	PMID: 29376829	Osteoblast progenitors B_Endothelium	Endothelium_Osteoblast progenitors B	829	4930	412	0.496984318455971	4.71420863143248e-34	2.42766731115488e-32
Endothelium	Osteoblast progenitors B	Tgfb2	ACVR1_TGFbR	0.03484952415325	0	TGFB2_ACVR1_TGFBR1	Tgfb2 - (Acvr1+Tgfbr1)	TGFb	Secreted Signaling	PMID: 29376829	Endothelium_Osteoblast progenitors B	Endothelium_Osteoblast progenitors B	829	4930	412	0.496984318455971	4.71420863143248e-34	2.42766731115488e-32
Osteoblast progenitors B	Endothelium	Bmp2	BMPR1A_ACVR2A	0.00162743499983352	0	BMP2_BMPR1A_ACVR2A	Bmp2 - (Bmpr1a+Acvr2a)	BMP	Secreted Signaling	KEGG: mmu04350; PMID:26893264	Osteoblast progenitors B_Endothelium	Endothelium_Osteoblast progenitors B	829	2033	189	0.227985524728589	1.06893420614133e-17	2.92069383462407e-16
Osteoblast progenitors B	Endothelium	Bmp2	BMPR1A_ACVR2B	0.00113343779101743	0	BMP2_BMPR1A_ACVR2B	Bmp2 - (Bmpr1a+Acvr2b)	BMP	Secreted Signaling	KEGG: mmu04350; PMID:26893264	Osteoblast progenitors B_Endothelium	Endothelium_Osteoblast progenitors B	829	470	49	0.0591073582629674	1.58871137180794e-06	1.79020647262261e-05
Osteoblast progenitors B	Endothelium	Bmp2	BMPR1A_BMPR2	0.00261973264228171	0	BMP2_BMPR1A_BMPR2	Bmp2 - (Bmpr1a+Bmpr2)	BMP	Secreted Signaling	KEGG: mmu04350; PMID:26893264	Osteoblast progenitors B_Endothelium	Endothelium_Osteoblast progenitors B	829	3213	318	0.383594692400482	5.18625396602254e-38	2.96121916068448e-36
Osteoblast progenitors B	Endothelium	Bmp2	BMPR1B_ACVR2A	0.0028999313742166	0	BMP2_BMPR1B_ACVR2A	Bmp2 - (Bmpr1b+Acvr2a)	BMP	Secreted Signaling	KEGG: mmu04350; PMID:26893264	Osteoblast progenitors B_Endothelium	Endothelium_Osteoblast progenitors B	829	666	54	0.0651387213510253	0.000555791092046646	0.00430171451196356
Osteoblast progenitors B	Endothelium	Bmp2	BMPR1B_BMPR2	0.00466391354209522	0	BMP2_BMPR1B_BMPR2	Bmp2 - (Bmpr1b+Bmpr2)	BMP	Secreted Signaling	KEGG: mmu04350; PMID:26893264	Osteoblast progenitors B_Endothelium	Endothelium_Osteoblast progenitors B	829	995	79	0.0952955367913148	6.72915505017614e-05	0.000607675846986195
Osteoblast progenitors B	Endothelium	Bmp4	BMPR1A_ACVR2A	0.00322256314833305	0	BMP4_BMPR1A_ACVR2A	Bmp4 - (Bmpr1a+Acvr2a)	BMP	Secreted Signaling	KEGG: mmu04350; PMID:26893264	Osteoblast progenitors B_Endothelium	Endothelium_Osteoblast progenitors B	829	2648	198	0.238841978287093	3.70750838685952e-09	5.56849439118692e-08
Osteoblast progenitors B	Endothelium	Bmp4	BMPR1A_ACVR2B	0.00224563606795869	0	BMP4_BMPR1A_ACVR2B	Bmp4 - (Bmpr1a+Acvr2b)	BMP	Secreted Signaling	KEGG: mmu04350; PMID:26893264	Osteoblast progenitors B_Endothelium	Endothelium_Osteoblast progenitors B	829	590	55	0.0663449939686369	1.254260429471e-05	0.000126269400725601
Osteoblast progenitors B	Endothelium	Bmp4	BMPR1A_BMPR2	0.00518161619965641	0	BMP4_BMPR1A_BMPR2	Bmp4 - (Bmpr1a+Bmpr2)	BMP	Secreted Signaling	KEGG: mmu04350; PMID:26893264	Osteoblast progenitors B_Endothelium	Endothelium_Osteoblast progenitors B	829	4283	342	0.41254523522316	1.67818680749427e-22	5.69850497210885e-21
Osteoblast progenitors B	Endothelium	Bmp5	ACVR1_ACVR2A	0.0196284370708186	0	BMP5_ACVR1_ACVR2A	Bmp5 - (Acvr1+Acvr2a)	BMP	Secreted Signaling	KEGG: mmu04350; PMID:26893264	Osteoblast progenitors B_Endothelium	Endothelium_Osteoblast progenitors B	829	1477	128	0.154402895054282	7.34567437249526e-10	1.17440730278078e-08
Osteoblast progenitors B	Endothelium	Bmp5	ACVR1_BMPR2	0.0311994285126198	0	BMP5_ACVR1_BMPR2	Bmp5 - (Acvr1+Bmpr2)	BMP	Secreted Signaling	KEGG: mmu04350; PMID:26893264	Osteoblast progenitors B_Endothelium	Endothelium_Osteoblast progenitors B	829	2258	213	0.256936067551267	7.46979399347648e-21	2.38049997781858e-19
Osteoblast progenitors B	Endothelium	Bmp5	BMPR1B_ACVR2A	0.01266549611097	0	BMP5_BMPR1B_ACVR2A	Bmp5 - (Bmpr1b+Acvr2a)	BMP	Secreted Signaling	KEGG: mmu04350; PMID:26893264	Osteoblast progenitors B_Endothelium	Endothelium_Osteoblast progenitors B	829	691	52	0.0627261761158022	0.00428820827838224	0.0271496976748006
Osteoblast progenitors B	Endothelium	Bmp5	BMPR1B_BMPR2	0.020230163959644	0	BMP5_BMPR1B_BMPR2	Bmp5 - (Bmpr1b+Bmpr2)	BMP	Secreted Signaling	KEGG: mmu04350; PMID:26893264	Osteoblast progenitors B_Endothelium	Endothelium_Osteoblast progenitors B	829	1015	78	0.0940892641737033	0.000198784238520142	0.00166081488936174
Osteoblast progenitors B	Endothelium	Bmp6	ACVR1_ACVR2A	0.0212139773411571	0	BMP6_ACVR1_ACVR2A	Bmp6 - (Acvr1+Acvr2a)	BMP	Secreted Signaling	KEGG: mmu04350; PMID:26893264	Osteoblast progenitors B_Endothelium	Endothelium_Osteoblast progenitors B	829	831	81	0.097708082026538	1.19641910101271e-08	1.69911267024202e-07
Osteoblast progenitors B	Endothelium	Bmp6	ACVR1_ACVR2B	0.0148771769088456	0	BMP6_ACVR1_ACVR2B	Bmp6 - (Acvr1+Acvr2b)	BMP	Secreted Signaling	KEGG: mmu04350; PMID:26893264	Osteoblast progenitors B_Endothelium	Endothelium_Osteoblast progenitors B	829	226	35	0.0422195416164053	3.00072466954071e-09	4.55175590117011e-08
Osteoblast progenitors B	Endothelium	Bmp6	ACVR1_BMPR2	0.0336823634249231	0	BMP6_ACVR1_BMPR2	Bmp6 - (Acvr1+Bmpr2)	BMP	Secreted Signaling	KEGG: mmu04350; PMID:26893264	Osteoblast progenitors B_Endothelium	Endothelium_Osteoblast progenitors B	829	1282	158	0.19059107358263	7.64432290057945e-27	3.0565949876946e-25
Osteoblast progenitors B	Endothelium	Bmp6	BMPR1A_ACVR2A	0.00772965429067471	0	BMP6_BMPR1A_ACVR2A	Bmp6 - (Bmpr1a+Acvr2a)	BMP	Secreted Signaling	KEGG: mmu04350; PMID:26893264	Osteoblast progenitors B_Endothelium	Endothelium_Osteoblast progenitors B	829	1162	104	0.125452352231604	8.20380592038398e-09	1.18633108328214e-07
Osteoblast progenitors B	Endothelium	Bmp6	BMPR1A_ACVR2B	0.00539495595037704	0	BMP6_BMPR1A_ACVR2B	Bmp6 - (Bmpr1a+Acvr2b)	BMP	Secreted Signaling	KEGG: mmu04350; PMID:26893264	Osteoblast progenitors B_Endothelium	Endothelium_Osteoblast progenitors B	829	319	38	0.04583835946924	8.511021079241e-07	9.92665975557754e-06
Osteoblast progenitors B	Endothelium	Bmp6	BMPR1A_BMPR2	0.0123892127371402	0	BMP6_BMPR1A_BMPR2	Bmp6 - (Bmpr1a+Bmpr2)	BMP	Secreted Signaling	KEGG: mmu04350; PMID:26893264	Osteoblast progenitors B_Endothelium	Endothelium_Osteoblast progenitors B	829	1830	199	0.240048250904704	4.80529809388216e-27	1.94448624069255e-25
Osteoblast progenitors B	Endothelium	Bmp7	ACVR1_ACVR2A	0.0078420622537007	0	BMP7_ACVR1_ACVR2A	Bmp7 - (Acvr1+Acvr2a)	BMP	Secreted Signaling	KEGG: mmu04350; PMID:26893264	Osteoblast progenitors B_Endothelium	Endothelium_Osteoblast progenitors B	829	2659	225	0.271411338962606	2.19332596852732e-16	5.50886624900384e-15
Osteoblast progenitors B	Endothelium	Bmp7	ACVR1_ACVR2B	0.00547362875387649	0	BMP7_ACVR1_ACVR2B	Bmp7 - (Acvr1+Acvr2b)	BMP	Secreted Signaling	KEGG: mmu04350; PMID:26893264	Osteoblast progenitors B_Endothelium	Endothelium_Osteoblast progenitors B	829	648	55	0.0663449939686369	0.000154992409069444	0.00132017870556938
Osteoblast progenitors B	Endothelium	Bmp7	ACVR1_BMPR2	0.0125683874322814	0	BMP7_ACVR1_BMPR2	Bmp7 - (Acvr1+Bmpr2)	BMP	Secreted Signaling	KEGG: mmu04350; PMID:26893264	Osteoblast progenitors B_Endothelium	Endothelium_Osteoblast progenitors B	829	4004	370	0.446320868516285	5.54039977881146e-39	3.23657024650944e-37
Osteoblast progenitors B	Endothelium	Bmp7	BMPR1A_ACVR2A	0.00282885308329918	0.01	BMP7_BMPR1A_ACVR2A	Bmp7 - (Bmpr1a+Acvr2a)	BMP	Secreted Signaling	KEGG: mmu04350; PMID:26893264	Osteoblast progenitors B_Endothelium	Endothelium_Osteoblast progenitors B	829	3818	280	0.337756332931242	1.8389413654289e-12	3.6227682601103e-11
Osteoblast progenitors B	Endothelium	Bmp7	BMPR1A_BMPR2	0.00454982789619007	0.01	BMP7_BMPR1A_BMPR2	Bmp7 - (Bmpr1a+Bmpr2)	BMP	Secreted Signaling	KEGG: mmu04350; PMID:26893264	Osteoblast progenitors B_Endothelium	Endothelium_Osteoblast progenitors B	829	5783	480	0.579010856453559	2.1411329813194e-42	1.37389366301328e-40
Osteoblast progenitors B	Endothelium	Wnt5a	Fzd3	0.0126021064867717	0	WNT5A_FZD3	Wnt5a - Fzd3	ncWNT	Secreted Signaling	KEGG: mmu04310	Osteoblast progenitors B_Endothelium	Endothelium_Osteoblast progenitors B	829	6223	458	0.552472858866104	3.93182649436247e-25	1.47923765504517e-23
Osteoblast progenitors B	Endothelium	Wnt5a	Fzd4	0.068681305760756	0	WNT5A_FZD4	Wnt5a - Fzd4	ncWNT	Secreted Signaling	KEGG: mmu04310	Osteoblast progenitors B_Endothelium	Endothelium_Osteoblast progenitors B	829	4749	401	0.483715319662244	9.81343158731511e-34	4.9931777459687e-32
Osteoblast progenitors B	Endothelium	Wnt5a	Fzd6	0.0381958991430521	0	WNT5A_FZD6	Wnt5a - Fzd6	ncWNT	Secreted Signaling	KEGG: mmu04310	Osteoblast progenitors B_Endothelium	Endothelium_Osteoblast progenitors B	829	2564	197	0.237635705669481	3.5082849894864e-10	5.78046491976379e-09
Osteoblast progenitors B	Endothelium	Wnt5a	Mcam	0.0607038111549773	0	WNT5A_MCAM	Wnt5a - Mcam	ncWNT	Secreted Signaling	PMID: 24335906	Osteoblast progenitors B_Endothelium	Endothelium_Osteoblast progenitors B	829	5515	486	0.586248492159228	1.29831095976101e-51	1.10376909670534e-49
Osteoblast progenitors B	Endothelium	Wnt5b	Fzd4	0.0251275377476313	0	WNT5B_FZD4	Wnt5b - Fzd4	ncWNT	Secreted Signaling	KEGG: mmu04310	Osteoblast progenitors B_Endothelium	Endothelium_Osteoblast progenitors B	829	1795	124	0.149577804583836	0.000248348032635708	0.00204386588340767
Osteoblast progenitors B	Endothelium	Fgf10	Fgfr1	0.0164435026613797	0	FGF10_FGFR1	Fgf10 - Fgfr1	FGF	Secreted Signaling	PMC: 4393358	Osteoblast progenitors B_Endothelium	Endothelium_Osteoblast progenitors B	829	2846	303	0.365500603136309	4.25920764847489e-42	2.70083873238584e-40
Osteoblast progenitors B	Endothelium	Fgf10	Fgfr2	0.0229896448404154	0	FGF10_FGFR2	Fgf10 - Fgfr2	FGF	Secreted Signaling	PMC: 4393358	Osteoblast progenitors B_Endothelium	Endothelium_Osteoblast progenitors B	829	2135	253	0.30518697225573	5.29006601420857e-42	3.34664974373054e-40
Endothelium	Osteoblast progenitors B	Pdgfb	Pdgfra	0.0172211166694916	0	PDGFB_PDGFRA	Pdgfb - Pdgfra	PDGF	Secreted Signaling	PMID: 15207812	Endothelium_Osteoblast progenitors B	Endothelium_Osteoblast progenitors B	829	3654	296	0.357056694813028	1.44241980534497e-19	4.3272594160349e-18
Endothelium	Osteoblast progenitors B	Pdgfb	Pdgfrb	0.00215445800450743	0	PDGFB_PDGFRB	Pdgfb - Pdgfrb	PDGF	Secreted Signaling	PMID: 15207812	Endothelium_Osteoblast progenitors B	Endothelium_Osteoblast progenitors B	829	2843	253	0.30518697225573	8.41975490118888e-22	2.76834966962636e-20
Endothelium	Osteoblast progenitors B	Pdgfd	Pdgfrb	0.00326672341021525	0	PDGFD_PDGFRB	Pdgfd - Pdgfrb	PDGF	Secreted Signaling	PMID: 15207812	Endothelium_Osteoblast progenitors B	Endothelium_Osteoblast progenitors B	829	1225	89	0.107358262967431	0.000512494109476354	0.0039925947919795
Osteoblast progenitors B	Endothelium	Igf1	Igf1r	0.0238702500693801	0.02	IGF1_IGF1R	Igf1 - Igf1r	IGF	Secreted Signaling	PMID: 14604834	Osteoblast progenitors B_Endothelium	Endothelium_Osteoblast progenitors B	829	9927	706	0.851628468033776	8.19541101815709e-57	7.98312025081929e-55
Endothelium	Osteoblast progenitors B	Igf2	Igf2r	0.0365901698190594	0	IGF2_IGF2R	Igf2 - Igf2r	IGF	Secreted Signaling	PMID: 14604834	Endothelium_Osteoblast progenitors B	Endothelium_Osteoblast progenitors B	829	12634	784	0.945717732207479	3.05383899405577e-45	2.14698158842965e-43
Osteoblast progenitors B	Endothelium	Cxcl12	Ackr3	0.00277878089680918	0	CXCL12_ACKR3	Cxcl12 - Ackr3	CXCL	Secreted Signaling	KEGG: mmu04060	Osteoblast progenitors B_Endothelium	Endothelium_Osteoblast progenitors B	829	7466	542	0.653799758745476	3.2339331974548e-32	1.57793300551733e-30
Osteoblast progenitors B	Endothelium	Angpt1	Tek	0.134880127257253	0	ANGPT1_TEK	Angpt1 - Tek	ANGPT	Secreted Signaling	PMID: 20651738	Osteoblast progenitors B_Endothelium	Endothelium_Osteoblast progenitors B	829	1995	198	0.238841978287093	6.38490676150616e-22	2.10701923129703e-20
Endothelium	Osteoblast progenitors B	Mdk	Sdc1	0.00119140022006947	0	MDK_SDC1	Mdk - Sdc1	MK	Secreted Signaling	PMID: 28356350	Endothelium_Osteoblast progenitors B	Endothelium_Osteoblast progenitors B	829	11947	766	0.92400482509047	4.39054629010252e-48	3.37429341782119e-46
Endothelium	Osteoblast progenitors B	Mdk	Sdc4	0.00119180497407377	0	MDK_SDC4	Mdk - Sdc4	MK	Secreted Signaling	PMID: 28356350	Endothelium_Osteoblast progenitors B	Endothelium_Osteoblast progenitors B	829	6594	546	0.658624849215923	9.11944276318722e-53	7.98815761000744e-51
Osteoblast progenitors B	Endothelium	Mdk	ITGA4_ITGB1	0.0315887805118153	0	MDK_ITGA4_ITGB1	Mdk - (Itga4+Itgb1)	MK	Secreted Signaling	PMID: 28356350	Osteoblast progenitors B_Endothelium	Endothelium_Osteoblast progenitors B	829	5735	338	0.407720144752714	0.000377383471982346	0.00301228687034976
Osteoblast progenitors B	Endothelium	Mdk	ITGA6_ITGB1	0.115158739038858	0	MDK_ITGA6_ITGB1	Mdk - (Itga6+Itgb1)	MK	Secreted Signaling	PMID: 28356350	Osteoblast progenitors B_Endothelium	Endothelium_Osteoblast progenitors B	829	8481	612	0.738238841978287	8.20442210184444e-41	5.02901839980381e-39
Osteoblast progenitors B	Endothelium	Mdk	Ncl	0.0643213558331772	0	MDK_NCL	Mdk - Ncl	MK	Secreted Signaling	PMID: 28356350	Osteoblast progenitors B_Endothelium	Endothelium_Osteoblast progenitors B	829	15907	829	1	3.79352179599078e-12	7.29558128463023e-11
Endothelium	Osteoblast progenitors B	Ptn	Sdc1	0.00133623859952478	0	PTN_SDC1	Ptn - Sdc1	PTN	Secreted Signaling	PMID: 28356350; PMID: 25620911	Endothelium_Osteoblast progenitors B	Endothelium_Osteoblast progenitors B	829	11787	763	0.920386007237636	1.04741191157275e-49	8.46832530506569e-48
Endothelium	Osteoblast progenitors B	Ptn	Sdc4	0.00133669249357242	0	PTN_SDC4	Ptn - Sdc4	PTN	Secreted Signaling	PMID: 28356350; PMID: 25620911	Endothelium_Osteoblast progenitors B	Endothelium_Osteoblast progenitors B	829	6498	545	0.657418576598311	7.64572336364743e-55	7.13806852137292e-53
Osteoblast progenitors B	Endothelium	Ptn	Ncl	0.0847277974351204	0	PTN_NCL	Ptn - Ncl	PTN	Secreted Signaling	PMID: 28356350; PMID: 25620911	Osteoblast progenitors B_Endothelium	Endothelium_Osteoblast progenitors B	829	15486	825	0.995174909529554	1.56889106775547e-16	3.97134761515434e-15
Endothelium	Osteoblast progenitors B	Edn1	Ednra	0.011073064870365	0	EDN1_EDNRA	Edn1 - Ednra	EDN	Secreted Signaling	KEGG: mmu04080	Endothelium_Osteoblast progenitors B	Endothelium_Osteoblast progenitors B	829	563	62	0.074788902291918	6.40994423102289e-09	9.36303506916352e-08
Osteoblast progenitors B	Endothelium	Sema3a	NRP1_PLXNA2	0.135002063965668	0	SEMA3A_NRP1_PLXNA2	Sema3a - (Nrp1+Plxna2)	SEMA3	Secreted Signaling	PMID: 27533782	Osteoblast progenitors B_Endothelium	Endothelium_Osteoblast progenitors B	829	1744	178	0.214716525934861	6.52249947238374e-21	2.08271754479552e-19
Osteoblast progenitors B	Endothelium	Sema3a	NRP1_PLXNA4	0.118550957500506	0	SEMA3A_NRP1_PLXNA4	Sema3a - (Nrp1+Plxna4)	SEMA3	Secreted Signaling	PMID: 27533782	Osteoblast progenitors B_Endothelium	Endothelium_Osteoblast progenitors B	829	1116	117	0.141133896260555	1.84039492300513e-14	4.11606997302806e-13
Osteoblast progenitors B	Endothelium	Sema3d	NRP1_PLXNA2	0.0729315975788952	0	SEMA3D_NRP1_PLXNA2	Sema3d - (Nrp1+Plxna2)	SEMA3	Secreted Signaling	PMID: 27533782	Osteoblast progenitors B_Endothelium	Endothelium_Osteoblast progenitors B	829	1107	123	0.148371531966224	4.61806140091682e-17	1.21539799565145e-15
Osteoblast progenitors B	Endothelium	Sema3d	NRP1_PLXNA4	0.0634891181047303	0	SEMA3D_NRP1_PLXNA4	Sema3d - (Nrp1+Plxna4)	SEMA3	Secreted Signaling	PMID: 27533782	Osteoblast progenitors B_Endothelium	Endothelium_Osteoblast progenitors B	829	724	76	0.0916767189384801	1.05044893883889e-09	1.65747066169252e-08
Osteoblast progenitors B	Endothelium	Sema3d	NRP2_PLXNA2	0.0667022404051959	0	SEMA3D_NRP2_PLXNA2	Sema3d - (Nrp2+Plxna2)	SEMA3	Secreted Signaling	PMID: 27533782	Osteoblast progenitors B_Endothelium	Endothelium_Osteoblast progenitors B	829	2853	248	0.299155609167672	8.96934741955222e-20	2.72211613690239e-18
Osteoblast progenitors B	Endothelium	Sema3d	NRP2_PLXNA4	0.0580158062650265	0	SEMA3D_NRP2_PLXNA4	Sema3d - (Nrp2+Plxna4)	SEMA3	Secreted Signaling	PMID: 27533782	Osteoblast progenitors B_Endothelium	Endothelium_Osteoblast progenitors B	829	1694	132	0.159227985524729	2.95836985371436e-07	3.61742593274056e-06
Osteoblast progenitors B	Endothelium	Sema3f	NRP2_PLXNA2	0.0173745221221175	0	SEMA3F_NRP2_PLXNA2	Sema3f - (Nrp2+Plxna2)	SEMA3	Secreted Signaling	PMID: 27533782	Osteoblast progenitors B_Endothelium	Endothelium_Osteoblast progenitors B	829	3793	313	0.377563329312425	2.63155074482178e-22	8.86873187656696e-21
Osteoblast progenitors B	Endothelium	Sema3f	NRP2_PLXNA4	0.0150085871321668	0	SEMA3F_NRP2_PLXNA4	Sema3f - (Nrp2+Plxna4)	SEMA3	Secreted Signaling	PMID: 27533782	Osteoblast progenitors B_Endothelium	Endothelium_Osteoblast progenitors B	829	2327	179	0.215922798552473	3.33793934367036e-09	5.040575194915e-08
Endothelium	Osteoblast progenitors B	Sema3g	NRP2_PLXNA1	0.00266898028221426	0	SEMA3G_NRP2_PLXNA1	Sema3g - (Nrp2+Plxna1)	SEMA3	Secreted Signaling	PMID: 27533782	Endothelium_Osteoblast progenitors B	Endothelium_Osteoblast progenitors B	829	565	49	0.0591073582629674	0.00025662379626093	0.0021074691648244
Endothelium	Osteoblast progenitors B	Sema3g	NRP2_PLXNA2	0.0043241072004752	0	SEMA3G_NRP2_PLXNA2	Sema3g - (Nrp2+Plxna2)	SEMA3	Secreted Signaling	PMID: 27533782	Endothelium_Osteoblast progenitors B	Endothelium_Osteoblast progenitors B	829	550	42	0.0506634499396864	0.0072577664851282	0.0435336761126652
Osteoblast progenitors B	Endothelium	Sema3c	NRP1_NRP2	0.0171075424414427	0	SEMA3C_NRP1_NRP2	Sema3c - (Nrp1+Nrp2)	SEMA3	Secreted Signaling	PMID: 27533782	Osteoblast progenitors B_Endothelium	Endothelium_Osteoblast progenitors B	829	2361	227	0.273823884197829	1.15752369737887e-23	4.11547013777844e-22
Osteoblast progenitors B	Endothelium	Sema3c	Plxnd1	0.0169803181364601	0	SEMA3C_PLXND1	Sema3c - Plxnd1	SEMA3	Secreted Signaling	PMID: 27533782	Osteoblast progenitors B_Endothelium	Endothelium_Osteoblast progenitors B	829	6250	457	0.551266586248492	2.11609460082573e-24	7.73795786869111e-23
Endothelium	Osteoblast progenitors B	Pros1	Axl	0.0100494435175086	0	PROS1_AXL	Pros1 - Axl	PROS	Secreted Signaling	PMID: 29531161	Endothelium_Osteoblast progenitors B	Endothelium_Osteoblast progenitors B	829	4687	454	0.547647768395657	2.89759597168308e-59	3.05437593625263e-57
Osteoblast progenitors B	Endothelium	Col2a1	ITGA1_ITGB1	0.0152890835101505	0	COL2A1_ITGA1_ITGB1	Col2a1 - (Itga1+Itgb1)	COLLAGEN	ECM-Receptor	KEGG: mmu04512	Osteoblast progenitors B_Endothelium	Endothelium_Osteoblast progenitors B	829	4065	244	0.294330518697226	0.00168404540527004	0.0117567628888768
Osteoblast progenitors B	Endothelium	Col4a1	ITGA1_ITGB1	0.0391490830428493	0	COL4A1_ITGA1_ITGB1	Col4a1 - (Itga1+Itgb1)	COLLAGEN	ECM-Receptor	KEGG: mmu04512	Osteoblast progenitors B_Endothelium	Endothelium_Osteoblast progenitors B	829	4162	245	0.295536791314837	0.00529805823708117	0.0328866033372754
Osteoblast progenitors B	Endothelium	Col4a2	ITGA1_ITGB1	0.0294130037555731	0	COL4A2_ITGA1_ITGB1	Col4a2 - (Itga1+Itgb1)	COLLAGEN	ECM-Receptor	KEGG: mmu04512	Osteoblast progenitors B_Endothelium	Endothelium_Osteoblast progenitors B	829	4026	241	0.290711700844391	0.00215440086318838	0.0146274193641905
Osteoblast progenitors B	Endothelium	Col6a1	ITGA1_ITGB1	0.0150083682239476	0	COL6A1_ITGA1_ITGB1	Col6a1 - (Itga1+Itgb1)	COLLAGEN	ECM-Receptor	KEGG: mmu04512	Osteoblast progenitors B_Endothelium	Endothelium_Osteoblast progenitors B	829	3945	245	0.295536791314837	0.000200361198095212	0.00167278013899194
Osteoblast progenitors B	Endothelium	Col6a2	ITGA1_ITGB1	0.0378495115357749	0	COL6A2_ITGA1_ITGB1	Col6a2 - (Itga1+Itgb1)	COLLAGEN	ECM-Receptor	KEGG: mmu04512	Osteoblast progenitors B_Endothelium	Endothelium_Osteoblast progenitors B	829	3829	243	0.293124246079614	4.24843864569587e-05	0.000396270816188718
Osteoblast progenitors B	Endothelium	Col6a3	ITGA1_ITGB1	0.0992595369819667	0	COL6A3_ITGA1_ITGB1	Col6a3 - (Itga1+Itgb1)	COLLAGEN	ECM-Receptor	KEGG: mmu04512	Osteoblast progenitors B_Endothelium	Endothelium_Osteoblast progenitors B	829	3948	243	0.293124246079614	0.000385392280925637	0.00307166462074505
Osteoblast progenitors B	Endothelium	Col1a1	ITGA2_ITGB1	0.188064411862624	0	COL1A1_ITGA2_ITGB1	Col1a1 - (Itga2+Itgb1)	COLLAGEN	ECM-Receptor	KEGG: mmu04512	Osteoblast progenitors B_Endothelium	Endothelium_Osteoblast progenitors B	829	1926	179	0.215922798552473	1.41675803001066e-16	3.60090810205476e-15
Osteoblast progenitors B	Endothelium	Col1a2	ITGA2_ITGB1	0.228873854344236	0	COL1A2_ITGA2_ITGB1	Col1a2 - (Itga2+Itgb1)	COLLAGEN	ECM-Receptor	KEGG: mmu04512	Osteoblast progenitors B_Endothelium	Endothelium_Osteoblast progenitors B	829	1929	179	0.215922798552473	1.48577100505328e-16	3.77481283270292e-15
Osteoblast progenitors B	Endothelium	Col2a1	ITGA2_ITGB1	0.0206761217438171	0	COL2A1_ITGA2_ITGB1	Col2a1 - (Itga2+Itgb1)	COLLAGEN	ECM-Receptor	KEGG: mmu04512	Osteoblast progenitors B_Endothelium	Endothelium_Osteoblast progenitors B	829	1853	177	0.21351025331725	9.73822386701923e-18	2.67074423218624e-16
Osteoblast progenitors B	Endothelium	Col4a1	ITGA2_ITGB1	0.0524949075124219	0	COL4A1_ITGA2_ITGB1	Col4a1 - (Itga2+Itgb1)	COLLAGEN	ECM-Receptor	KEGG: mmu04512	Osteoblast progenitors B_Endothelium	Endothelium_Osteoblast progenitors B	829	1893	178	0.214716525934861	4.9216754476994e-17	1.29164379307271e-15
Osteoblast progenitors B	Endothelium	Col4a2	ITGA2_ITGB1	0.0395765297958249	0	COL4A2_ITGA2_ITGB1	Col4a2 - (Itga2+Itgb1)	COLLAGEN	ECM-Receptor	KEGG: mmu04512	Osteoblast progenitors B_Endothelium	Endothelium_Osteoblast progenitors B	829	1850	176	0.212303980699638	2.28825545005064e-17	6.11790519631595e-16
Osteoblast progenitors B	Endothelium	Col6a1	ITGA2_ITGB1	0.0202985365932227	0	COL6A1_ITGA2_ITGB1	Col6a1 - (Itga2+Itgb1)	COLLAGEN	ECM-Receptor	KEGG: mmu04512	Osteoblast progenitors B_Endothelium	Endothelium_Osteoblast progenitors B	829	1820	176	0.212303980699638	4.5541094419312e-18	1.27034265466672e-16
Osteoblast progenitors B	Endothelium	Col6a2	ITGA2_ITGB1	0.0507757265544006	0	COL6A2_ITGA2_ITGB1	Col6a2 - (Itga2+Itgb1)	COLLAGEN	ECM-Receptor	KEGG: mmu04512	Osteoblast progenitors B_Endothelium	Endothelium_Osteoblast progenitors B	829	1779	176	0.212303980699638	3.91904484544119e-19	1.14429315909686e-17
Osteoblast progenitors B	Endothelium	Col6a3	ITGA2_ITGB1	0.130317656668978	0	COL6A3_ITGA2_ITGB1	Col6a3 - (Itga2+Itgb1)	COLLAGEN	ECM-Receptor	KEGG: mmu04512	Osteoblast progenitors B_Endothelium	Endothelium_Osteoblast progenitors B	829	1820	179	0.215922798552473	3.1844988638767e-19	9.36242665979751e-18
Osteoblast progenitors B	Endothelium	Fn1	ITGA4_ITGB1	0.0382377169206917	0	FN1_ITGA4_ITGB1	Fn1 - (Itga4+Itgb1)	FN1	ECM-Receptor	KEGG: mmu04512	Osteoblast progenitors B_Endothelium	Endothelium_Osteoblast progenitors B	829	5723	338	0.407720144752714	0.000283102996103931	0.0023087429125482
Endothelium	Osteoblast progenitors B	Fn1	ITGA4_ITGB1	0.0233735009711425	0	FN1_ITGA4_ITGB1	Fn1 - (Itga4+Itgb1)	FN1	ECM-Receptor	KEGG: mmu04512	Endothelium_Osteoblast progenitors B	Endothelium_Osteoblast progenitors B	829	5723	338	0.407720144752714	0.000283102996103931	0.0023087429125482
Osteoblast progenitors B	Endothelium	Fn1	ITGA5_ITGB1	0.104737107034115	0	FN1_ITGA5_ITGB1	Fn1 - (Itga5+Itgb1)	FN1	ECM-Receptor	KEGG: mmu04512	Osteoblast progenitors B_Endothelium	Endothelium_Osteoblast progenitors B	829	8840	654	0.788902291917973	3.29316810025134e-53	2.9420181315505e-51
Endothelium	Osteoblast progenitors B	Fn1	ITGA5_ITGB1	0.0317369830129906	0	FN1_ITGA5_ITGB1	Fn1 - (Itga5+Itgb1)	FN1	ECM-Receptor	KEGG: mmu04512	Endothelium_Osteoblast progenitors B	Endothelium_Osteoblast progenitors B	829	8840	654	0.788902291917973	3.29316810025134e-53	2.9420181315505e-51
Osteoblast progenitors B	Endothelium	Fn1	ITGA8_ITGB1	0.0384882369016648	0	FN1_ITGA8_ITGB1	Fn1 - (Itga8+Itgb1)	FN1	ECM-Receptor	KEGG: mmu04512	Osteoblast progenitors B_Endothelium	Endothelium_Osteoblast progenitors B	829	4949	372	0.448733413751508	4.83078155461223e-20	1.4873141229642e-18
Endothelium	Osteoblast progenitors B	Fn1	ITGA8_ITGB1	0.0752129454482681	0	FN1_ITGA8_ITGB1	Fn1 - (Itga8+Itgb1)	FN1	ECM-Receptor	KEGG: mmu04512	Endothelium_Osteoblast progenitors B	Endothelium_Osteoblast progenitors B	829	4949	372	0.448733413751508	4.83078155461223e-20	1.4873141229642e-18
Osteoblast progenitors B	Endothelium	Lama4	ITGA1_ITGB1	0.121935268276351	0	LAMA4_ITGA1_ITGB1	Lama4 - (Itga1+Itgb1)	LAMININ	ECM-Receptor	KEGG: mmu04512	Osteoblast progenitors B_Endothelium	Endothelium_Osteoblast progenitors B	829	3015	210	0.253317249698432	2.98331446957413e-07	3.64627324059061e-06
Osteoblast progenitors B	Endothelium	Lamb1	ITGA1_ITGB1	0.0363260052470629	0	LAMB1_ITGA1_ITGB1	Lamb1 - (Itga1+Itgb1)	LAMININ	ECM-Receptor	KEGG: mmu04512	Osteoblast progenitors B_Endothelium	Endothelium_Osteoblast progenitors B	829	3868	242	0.291917973462002	0.000129322227134877	0.0011165850132267
Osteoblast progenitors B	Endothelium	Lamb2	ITGA1_ITGB1	0.00892481942205754	0	LAMB2_ITGA1_ITGB1	Lamb2 - (Itga1+Itgb1)	LAMININ	ECM-Receptor	KEGG: mmu04512	Osteoblast progenitors B_Endothelium	Endothelium_Osteoblast progenitors B	829	3060	205	0.247285886610374	8.50389860641109e-06	8.77524189315044e-05
Osteoblast progenitors B	Endothelium	Lamc1	ITGA1_ITGB1	0.0321010149243091	0	LAMC1_ITGA1_ITGB1	Lamc1 - (Itga1+Itgb1)	LAMININ	ECM-Receptor	KEGG: mmu04512	Osteoblast progenitors B_Endothelium	Endothelium_Osteoblast progenitors B	829	3626	228	0.27503015681544	0.000180751659128979	0.00152179231912714
Osteoblast progenitors B	Endothelium	Lama2	ITGA2_ITGB1	0.0969800122748699	0	LAMA2_ITGA2_ITGB1	Lama2 - (Itga2+Itgb1)	LAMININ	ECM-Receptor	KEGG: mmu04512	Osteoblast progenitors B_Endothelium	Endothelium_Osteoblast progenitors B	829	904	98	0.118214716525935	5.98648133848595e-13	1.22193137141275e-11
Osteoblast progenitors B	Endothelium	Lama4	ITGA2_ITGB1	0.158837408091417	0	LAMA4_ITGA2_ITGB1	Lama4 - (Itga2+Itgb1)	LAMININ	ECM-Receptor	KEGG: mmu04512	Osteoblast progenitors B_Endothelium	Endothelium_Osteoblast progenitors B	829	1422	156	0.188178528347407	3.86354183323207e-21	1.24251136522201e-19
Osteoblast progenitors B	Endothelium	Lamb1	ITGA2_ITGB1	0.0487582854452145	0	LAMB1_ITGA2_ITGB1	Lamb1 - (Itga2+Itgb1)	LAMININ	ECM-Receptor	KEGG: mmu04512	Osteoblast progenitors B_Endothelium	Endothelium_Osteoblast progenitors B	829	1788	177	0.21351025331725	2.75827993307087e-19	8.13893914557591e-18
Osteoblast progenitors B	Endothelium	Lamb2	ITGA2_ITGB1	0.0120969861773149	0	LAMB2_ITGA2_ITGB1	Lamb2 - (Itga2+Itgb1)	LAMININ	ECM-Receptor	KEGG: mmu04512	Osteoblast progenitors B_Endothelium	Endothelium_Osteoblast progenitors B	829	1458	145	0.174909529553679	8.97596744185447e-16	2.17668556590862e-14
Osteoblast progenitors B	Endothelium	Lamc1	ITGA2_ITGB1	0.0431520751110625	0	LAMC1_ITGA2_ITGB1	Lamc1 - (Itga2+Itgb1)	LAMININ	ECM-Receptor	KEGG: mmu04512	Osteoblast progenitors B_Endothelium	Endothelium_Osteoblast progenitors B	829	1662	166	0.200241254523522	2.46353492050182e-18	6.95935703433165e-17
Osteoblast progenitors B	Endothelium	Lama1	ITGA3_ITGB1	0.00218248411058437	0	LAMA1_ITGA3_ITGB1	Lama1 - (Itga3+Itgb1)	LAMININ	ECM-Receptor	KEGG: mmu04512	Osteoblast progenitors B_Endothelium	Endothelium_Osteoblast progenitors B	829	830	22	0.0265379975874548	0.00060167452317202	0.00461969470070825
Osteoblast progenitors B	Endothelium	Reln	ITGA3_ITGB1	0.0025260565973074	0	RELN_ITGA3_ITGB1	Reln - (Itga3+Itgb1)	RELN	ECM-Receptor	KEGG: mmu04512	Osteoblast progenitors B_Endothelium	Endothelium_Osteoblast progenitors B	829	1241	35	0.0422195416164053	8.52566634589381e-05	0.000757722462422243
Osteoblast progenitors B	Endothelium	Lama2	ITGA6_ITGB1	0.098506705907396	0	LAMA2_ITGA6_ITGB1	Lama2 - (Itga6+Itgb1)	LAMININ	ECM-Receptor	KEGG: mmu04512	Osteoblast progenitors B_Endothelium	Endothelium_Osteoblast progenitors B	829	3710	284	0.342581423401689	3.88879730740118e-15	9.06862596779305e-14
Osteoblast progenitors B	Endothelium	Lama4	ITGA6_ITGB1	0.161164089742201	0	LAMA4_ITGA6_ITGB1	Lama4 - (Itga6+Itgb1)	LAMININ	ECM-Receptor	KEGG: mmu04512	Osteoblast progenitors B_Endothelium	Endothelium_Osteoblast progenitors B	829	5879	501	0.604342581423402	1.94312221940977e-49	1.55392118139742e-47
Osteoblast progenitors B	Endothelium	Lamb1	ITGA6_ITGB1	0.0495675245330724	0	LAMB1_ITGA6_ITGB1	Lamb1 - (Itga6+Itgb1)	LAMININ	ECM-Receptor	KEGG: mmu04512	Osteoblast progenitors B_Endothelium	Endothelium_Osteoblast progenitors B	829	7724	596	0.718938480096502	8.35196367722228e-50	6.77288127686481e-48
Osteoblast progenitors B	Endothelium	Lamb2	ITGA6_ITGB1	0.012305630667912	0	LAMB2_ITGA6_ITGB1	Lamb2 - (Itga6+Itgb1)	LAMININ	ECM-Receptor	KEGG: mmu04512	Osteoblast progenitors B_Endothelium	Endothelium_Osteoblast progenitors B	829	6117	498	0.600723763570567	2.64027199306802e-42	1.68481444861523e-40
Osteoblast progenitors B	Endothelium	Lamc1	ITGA6_ITGB1	0.0438725595850816	0	LAMC1_ITGA6_ITGB1	Lamc1 - (Itga6+Itgb1)	LAMININ	ECM-Receptor	KEGG: mmu04512	Osteoblast progenitors B_Endothelium	Endothelium_Osteoblast progenitors B	829	7136	549	0.662243667068758	1.07039276122545e-41	6.719041517475e-40
Osteoblast progenitors B	Endothelium	Tnc	ITGA8_ITGB1	0.0268321261313218	0	TNC_ITGA8_ITGB1	Tnc - (Itga8+Itgb1)	TENASCIN	ECM-Receptor	KEGG: mmu04512	Osteoblast progenitors B_Endothelium	Endothelium_Osteoblast progenitors B	829	4097	349	0.420989143546442	1.6133865770739e-28	6.97552431852541e-27
Endothelium	Osteoblast progenitors B	Tnc	ITGA8_ITGB1	0.00686192775520368	0	TNC_ITGA8_ITGB1	Tnc - (Itga8+Itgb1)	TENASCIN	ECM-Receptor	KEGG: mmu04512	Endothelium_Osteoblast progenitors B	Endothelium_Osteoblast progenitors B	829	4097	349	0.420989143546442	1.6133865770739e-28	6.97552431852541e-27
Osteoblast progenitors B	Endothelium	Tnc	ITGA9_ITGB1	0.0826067336247504	0	TNC_ITGA9_ITGB1	Tnc - (Itga9+Itgb1)	TENASCIN	ECM-Receptor	KEGG: mmu04512	Osteoblast progenitors B_Endothelium	Endothelium_Osteoblast progenitors B	829	5850	518	0.624849215922799	1.76997214025984e-58	1.81371669885942e-56
Osteoblast progenitors B	Endothelium	Col1a1	ITGA9_ITGB1	0.162631096731193	0	COL1A1_ITGA9_ITGB1	Col1a1 - (Itga9+Itgb1)	COLLAGEN	ECM-Receptor	KEGG: mmu04512	Osteoblast progenitors B_Endothelium	Endothelium_Osteoblast progenitors B	829	7013	550	0.663449939686369	7.42717735466159e-45	5.15439733153983e-43
Osteoblast progenitors B	Endothelium	Col1a2	ITGA9_ITGB1	0.199276118604014	0	COL1A2_ITGA9_ITGB1	Col1a2 - (Itga9+Itgb1)	COLLAGEN	ECM-Receptor	KEGG: mmu04512	Osteoblast progenitors B_Endothelium	Endothelium_Osteoblast progenitors B	829	7016	550	0.663449939686369	1.13377012425887e-44	7.82314115673533e-43
Osteoblast progenitors B	Endothelium	Col2a1	ITGA9_ITGB1	0.0173949603619476	0	COL2A1_ITGA9_ITGB1	Col2a1 - (Itga9+Itgb1)	COLLAGEN	ECM-Receptor	KEGG: mmu04512	Osteoblast progenitors B_Endothelium	Endothelium_Osteoblast progenitors B	829	6758	545	0.657418576598311	2.67314663993578e-48	2.06422068613952e-46
Osteoblast progenitors B	Endothelium	Col4a1	ITGA9_ITGB1	0.0443932118600688	0	COL4A1_ITGA9_ITGB1	Col4a1 - (Itga9+Itgb1)	COLLAGEN	ECM-Receptor	KEGG: mmu04512	Osteoblast progenitors B_Endothelium	Endothelium_Osteoblast progenitors B	829	6871	550	0.663449939686369	4.82904554575564e-48	3.7007424869606e-46
Endothelium	Osteoblast progenitors B	Col4a1	ITGA9_ITGB1	0.143116509893758	0	COL4A1_ITGA9_ITGB1	Col4a1 - (Itga9+Itgb1)	COLLAGEN	ECM-Receptor	KEGG: mmu04512	Endothelium_Osteoblast progenitors B	Endothelium_Osteoblast progenitors B	829	6871	550	0.663449939686369	4.82904554575564e-48	3.7007424869606e-46
Osteoblast progenitors B	Endothelium	Col4a2	ITGA9_ITGB1	0.0333982895250437	0	COL4A2_ITGA9_ITGB1	Col4a2 - (Itga9+Itgb1)	COLLAGEN	ECM-Receptor	KEGG: mmu04512	Osteoblast progenitors B_Endothelium	Endothelium_Osteoblast progenitors B	829	6622	543	0.655006031363088	1.24449569113343e-50	1.02880855447994e-48
Endothelium	Osteoblast progenitors B	Col4a2	ITGA9_ITGB1	0.107856946339685	0	COL4A2_ITGA9_ITGB1	Col4a2 - (Itga9+Itgb1)	COLLAGEN	ECM-Receptor	KEGG: mmu04512	Endothelium_Osteoblast progenitors B	Endothelium_Osteoblast progenitors B	829	6622	543	0.655006031363088	1.24449569113343e-50	1.02880855447994e-48
Osteoblast progenitors B	Endothelium	Col6a1	ITGA9_ITGB1	0.0170762506183454	0	COL6A1_ITGA9_ITGB1	Col6a1 - (Itga9+Itgb1)	COLLAGEN	ECM-Receptor	KEGG: mmu04512	Osteoblast progenitors B_Endothelium	Endothelium_Osteoblast progenitors B	829	6647	543	0.655006031363088	4.65483523642956e-50	3.80529250622174e-48
Osteoblast progenitors B	Endothelium	Col6a2	ITGA9_ITGB1	0.0429273364448042	0	COL6A2_ITGA9_ITGB1	Col6a2 - (Itga9+Itgb1)	COLLAGEN	ECM-Receptor	KEGG: mmu04512	Osteoblast progenitors B_Endothelium	Endothelium_Osteoblast progenitors B	829	6467	537	0.647768395657419	1.41640106948624e-51	1.20289943768868e-49
Osteoblast progenitors B	Endothelium	Col6a3	ITGA9_ITGB1	0.111620247273024	0	COL6A3_ITGA9_ITGB1	Col6a3 - (Itga9+Itgb1)	COLLAGEN	ECM-Receptor	KEGG: mmu04512	Osteoblast progenitors B_Endothelium	Endothelium_Osteoblast progenitors B	829	6671	545	0.657418576598311	1.73758535175777e-50	1.42768064725219e-48
Osteoblast progenitors B	Endothelium	Lama2	ITGA9_ITGB1	0.0826113908774789	0	LAMA2_ITGA9_ITGB1	Lama2 - (Itga9+Itgb1)	LAMININ	ECM-Receptor	KEGG: mmu04512	Osteoblast progenitors B_Endothelium	Endothelium_Osteoblast progenitors B	829	3256	255	0.307599517490953	1.84454918808171e-14	4.12422018408203e-13
Endothelium	Osteoblast progenitors B	Lama3	ITGA9_ITGB1	0.00573328179677913	0	LAMA3_ITGA9_ITGB1	Lama3 - (Itga9+Itgb1)	LAMININ	ECM-Receptor	KEGG: mmu04512	Endothelium_Osteoblast progenitors B	Endothelium_Osteoblast progenitors B	829	588	54	0.0651387213510253	1.99386884683109e-05	0.000195020924590241
Osteoblast progenitors B	Endothelium	Lama4	ITGA9_ITGB1	0.136691246755666	0	LAMA4_ITGA9_ITGB1	Lama4 - (Itga9+Itgb1)	LAMININ	ECM-Receptor	KEGG: mmu04512	Osteoblast progenitors B_Endothelium	Endothelium_Osteoblast progenitors B	829	5077	455	0.548854041013269	9.0006254861435e-49	7.02413678141605e-47
Endothelium	Osteoblast progenitors B	Lama4	ITGA9_ITGB1	0.126899021103718	0	LAMA4_ITGA9_ITGB1	Lama4 - (Itga9+Itgb1)	LAMININ	ECM-Receptor	KEGG: mmu04512	Endothelium_Osteoblast progenitors B	Endothelium_Osteoblast progenitors B	829	5077	455	0.548854041013269	9.0006254861435e-49	7.02413678141605e-47
Osteoblast progenitors B	Endothelium	Lamb1	ITGA9_ITGB1	0.0412081931049488	0	LAMB1_ITGA9_ITGB1	Lamb1 - (Itga9+Itgb1)	LAMININ	ECM-Receptor	KEGG: mmu04512	Osteoblast progenitors B_Endothelium	Endothelium_Osteoblast progenitors B	829	6531	535	0.645355850422195	4.17306900822845e-49	3.29163540795385e-47
Endothelium	Osteoblast progenitors B	Lamb1	ITGA9_ITGB1	0.0619872968413816	0	LAMB1_ITGA9_ITGB1	Lamb1 - (Itga9+Itgb1)	LAMININ	ECM-Receptor	KEGG: mmu04512	Endothelium_Osteoblast progenitors B	Endothelium_Osteoblast progenitors B	829	6531	535	0.645355850422195	4.17306900822845e-49	3.29163540795385e-47
Osteoblast progenitors B	Endothelium	Lamb2	ITGA9_ITGB1	0.0101631471214979	0	LAMB2_ITGA9_ITGB1	Lamb2 - (Itga9+Itgb1)	LAMININ	ECM-Receptor	KEGG: mmu04512	Osteoblast progenitors B_Endothelium	Endothelium_Osteoblast progenitors B	829	5219	459	0.553679131483715	8.85372577822619e-47	6.495678123136e-45
Endothelium	Osteoblast progenitors B	Lamb2	ITGA9_ITGB1	0.00525943947230653	0	LAMB2_ITGA9_ITGB1	Lamb2 - (Itga9+Itgb1)	LAMININ	ECM-Receptor	KEGG: mmu04512	Endothelium_Osteoblast progenitors B	Endothelium_Osteoblast progenitors B	829	5219	459	0.553679131483715	8.85372577822619e-47	6.495678123136e-45
Osteoblast progenitors B	Endothelium	Lamc1	ITGA9_ITGB1	0.036436837303944	0	LAMC1_ITGA9_ITGB1	Lamc1 - (Itga9+Itgb1)	LAMININ	ECM-Receptor	KEGG: mmu04512	Osteoblast progenitors B_Endothelium	Endothelium_Osteoblast progenitors B	829	6004	503	0.606755126658625	3.15939955960537e-47	2.34777072053395e-45
Endothelium	Osteoblast progenitors B	Lamc1	ITGA9_ITGB1	0.0891111214087346	0	LAMC1_ITGA9_ITGB1	Lamc1 - (Itga9+Itgb1)	LAMININ	ECM-Receptor	KEGG: mmu04512	Endothelium_Osteoblast progenitors B	Endothelium_Osteoblast progenitors B	829	6004	503	0.606755126658625	3.15939955960537e-47	2.34777072053395e-45
Endothelium	Osteoblast progenitors B	Col1a1	ITGA10_ITGB1	0.00264736166697717	0	COL1A1_ITGA10_ITGB1	Col1a1 - (Itga10+Itgb1)	COLLAGEN	ECM-Receptor	KEGG: mmu04512	Endothelium_Osteoblast progenitors B	Endothelium_Osteoblast progenitors B	829	1683	183	0.220747889022919	1.07703828687825e-24	3.9834650271778e-23
Endothelium	Osteoblast progenitors B	Col1a2	ITGA10_ITGB1	0.00872041407927949	0	COL1A2_ITGA10_ITGB1	Col1a2 - (Itga10+Itgb1)	COLLAGEN	ECM-Receptor	KEGG: mmu04512	Endothelium_Osteoblast progenitors B	Endothelium_Osteoblast progenitors B	829	1683	183	0.220747889022919	1.07703828687825e-24	3.9834650271778e-23
Endothelium	Osteoblast progenitors B	Col4a1	ITGA10_ITGB1	0.0560567511948509	0	COL4A1_ITGA10_ITGB1	Col4a1 - (Itga10+Itgb1)	COLLAGEN	ECM-Receptor	KEGG: mmu04512	Endothelium_Osteoblast progenitors B	Endothelium_Osteoblast progenitors B	829	1656	183	0.220747889022919	1.36114118610931e-25	5.190955891365e-24
Endothelium	Osteoblast progenitors B	Col4a2	ITGA10_ITGB1	0.0412144201095694	0	COL4A2_ITGA10_ITGB1	Col4a2 - (Itga10+Itgb1)	COLLAGEN	ECM-Receptor	KEGG: mmu04512	Endothelium_Osteoblast progenitors B	Endothelium_Osteoblast progenitors B	829	1621	181	0.218335343787696	7.91963114290198e-26	3.04760674870835e-24
Endothelium	Osteoblast progenitors B	Col1a1	ITGA11_ITGB1	0.00237728902509476	0	COL1A1_ITGA11_ITGB1	Col1a1 - (Itga11+Itgb1)	COLLAGEN	ECM-Receptor	KEGG: mmu04512	Endothelium_Osteoblast progenitors B	Endothelium_Osteoblast progenitors B	829	3396	267	0.322074788902292	1.41674044422735e-15	3.40396626792811e-14
Endothelium	Osteoblast progenitors B	Col1a2	ITGA11_ITGB1	0.00783566176013098	0	COL1A2_ITGA11_ITGB1	Col1a2 - (Itga11+Itgb1)	COLLAGEN	ECM-Receptor	KEGG: mmu04512	Endothelium_Osteoblast progenitors B	Endothelium_Osteoblast progenitors B	829	3396	267	0.322074788902292	1.41674044422735e-15	3.40396626792811e-14
Endothelium	Osteoblast progenitors B	Col4a1	ITGA11_ITGB1	0.0506145891726391	0	COL4A1_ITGA11_ITGB1	Col4a1 - (Itga11+Itgb1)	COLLAGEN	ECM-Receptor	KEGG: mmu04512	Endothelium_Osteoblast progenitors B	Endothelium_Osteoblast progenitors B	829	3336	267	0.322074788902292	1.3686910739445e-16	3.48202244582798e-15
Endothelium	Osteoblast progenitors B	Col4a2	ITGA11_ITGB1	0.0371564775431131	0	COL4A2_ITGA11_ITGB1	Col4a2 - (Itga11+Itgb1)	COLLAGEN	ECM-Receptor	KEGG: mmu04512	Endothelium_Osteoblast progenitors B	Endothelium_Osteoblast progenitors B	829	3257	261	0.314837153196622	3.29396695757775e-16	8.18681919828347e-15
Osteoblast progenitors B	Endothelium	Fn1	ITGAV_ITGB1	0.0775084249036321	0	FN1_ITGAV_ITGB1	Fn1 - (Itgav+Itgb1)	FN1	ECM-Receptor	KEGG: mmu04512	Osteoblast progenitors B_Endothelium	Endothelium_Osteoblast progenitors B	829	9179	635	0.765983112183353	7.48976807246037e-37	4.13908235583336e-35
Endothelium	Osteoblast progenitors B	Fn1	ITGAV_ITGB1	0.0617822906574192	0	FN1_ITGAV_ITGB1	Fn1 - (Itgav+Itgb1)	FN1	ECM-Receptor	KEGG: mmu04512	Endothelium_Osteoblast progenitors B	Endothelium_Osteoblast progenitors B	829	9179	635	0.765983112183353	7.48976807246037e-37	4.13908235583336e-35
Osteoblast progenitors B	Endothelium	Fn1	Cd44	0.00898491044116325	0	FN1_CD44	Fn1 - Cd44	FN1	ECM-Receptor	KEGG: mmu04512	Osteoblast progenitors B_Endothelium	Endothelium_Osteoblast progenitors B	829	6862	573	0.691194209891435	1.44491136253287e-59	1.5371195218524e-57
Endothelium	Osteoblast progenitors B	Fn1	Cd44	0.0307365276099322	0	FN1_CD44	Fn1 - Cd44	FN1	ECM-Receptor	KEGG: mmu04512	Endothelium_Osteoblast progenitors B	Endothelium_Osteoblast progenitors B	829	6862	573	0.691194209891435	1.44491136253287e-59	1.5371195218524e-57
Osteoblast progenitors B	Endothelium	Col1a1	Cd44	0.0132905677319121	0	COL1A1_CD44	Col1a1 - Cd44	COLLAGEN	ECM-Receptor	KEGG: mmu04512	Osteoblast progenitors B_Endothelium	Endothelium_Osteoblast progenitors B	829	6891	573	0.691194209891435	6.95841590669969e-59	7.27339553384629e-57
Osteoblast progenitors B	Endothelium	Col1a2	Cd44	0.0169671153252498	0	COL1A2_CD44	Col1a2 - Cd44	COLLAGEN	ECM-Receptor	KEGG: mmu04512	Osteoblast progenitors B_Endothelium	Endothelium_Osteoblast progenitors B	829	6894	573	0.691194209891435	1.14565378198283e-58	1.18599370388363e-56
Endothelium	Osteoblast progenitors B	Col1a2	Cd44	0.0108453683865942	0	COL1A2_CD44	Col1a2 - Cd44	COLLAGEN	ECM-Receptor	KEGG: mmu04512	Endothelium_Osteoblast progenitors B	Endothelium_Osteoblast progenitors B	829	6894	573	0.691194209891435	1.14565378198283e-58	1.18599370388363e-56
Osteoblast progenitors B	Endothelium	Col2a1	Cd44	0.00122625013182608	0	COL2A1_CD44	Col2a1 - Cd44	COLLAGEN	ECM-Receptor	KEGG: mmu04512	Osteoblast progenitors B_Endothelium	Endothelium_Osteoblast progenitors B	829	6557	569	0.686369119420989	1.06214121704857e-65	1.33344902792511e-63
Osteoblast progenitors B	Endothelium	Col4a1	Cd44	0.00321149944875487	0.04	COL4A1_CD44	Col4a1 - Cd44	COLLAGEN	ECM-Receptor	KEGG: mmu04512	Osteoblast progenitors B_Endothelium	Endothelium_Osteoblast progenitors B	829	6684	573	0.691194209891435	2.29313564646738e-64	2.80484140721464e-62
Endothelium	Osteoblast progenitors B	Col4a1	Cd44	0.0689145248324154	0	COL4A1_CD44	Col4a1 - Cd44	COLLAGEN	ECM-Receptor	KEGG: mmu04512	Endothelium_Osteoblast progenitors B	Endothelium_Osteoblast progenitors B	829	6684	573	0.691194209891435	2.29313564646738e-64	2.80484140721464e-62
Osteoblast progenitors B	Endothelium	Col4a2	Cd44	0.00239058777999185	0	COL4A2_CD44	Col4a2 - Cd44	COLLAGEN	ECM-Receptor	KEGG: mmu04512	Osteoblast progenitors B_Endothelium	Endothelium_Osteoblast progenitors B	829	6342	562	0.677925211097708	8.25961795754075e-68	1.10744628833693e-65
Endothelium	Osteoblast progenitors B	Col4a2	Cd44	0.0508511968522308	0	COL4A2_CD44	Col4a2 - Cd44	COLLAGEN	ECM-Receptor	KEGG: mmu04512	Endothelium_Osteoblast progenitors B	Endothelium_Osteoblast progenitors B	829	6342	562	0.677925211097708	8.25961795754075e-68	1.10744628833693e-65
Osteoblast progenitors B	Endothelium	Col6a1	Cd44	0.00120342001244055	0	COL6A1_CD44	Col6a1 - Cd44	COLLAGEN	ECM-Receptor	KEGG: mmu04512	Osteoblast progenitors B_Endothelium	Endothelium_Osteoblast progenitors B	829	6495	567	0.683956574185766	2.90537961224254e-66	3.72857050237793e-64
Osteoblast progenitors B	Endothelium	Col6a2	Cd44	0.00310104210997194	0	COL6A2_CD44	Col6a2 - Cd44	COLLAGEN	ECM-Receptor	KEGG: mmu04512	Osteoblast progenitors B_Endothelium	Endothelium_Osteoblast progenitors B	829	6252	564	0.680337756332931	1.18750220246552e-71	1.74246012830013e-69
Osteoblast progenitors B	Endothelium	Col6a3	Cd44	0.00863860906651051	0	COL6A3_CD44	Col6a3 - Cd44	COLLAGEN	ECM-Receptor	KEGG: mmu04512	Osteoblast progenitors B_Endothelium	Endothelium_Osteoblast progenitors B	829	6478	568	0.685162846803378	3.07281164745859e-67	4.07942235955709e-65
Osteoblast progenitors B	Endothelium	Lama2	Cd44	0.00620654934300469	0	LAMA2_CD44	Lama2 - Cd44	LAMININ	ECM-Receptor	KEGG: mmu04512	Osteoblast progenitors B_Endothelium	Endothelium_Osteoblast progenitors B	829	2977	271	0.326899879372738	4.43487263185426e-25	1.66307723694535e-23
Endothelium	Osteoblast progenitors B	Lama3	Cd44	0.0025488558318992	0	LAMA3_CD44	Lama3 - Cd44	LAMININ	ECM-Receptor	KEGG: mmu04512	Endothelium_Osteoblast progenitors B	Endothelium_Osteoblast progenitors B	829	541	53	0.0639324487334137	3.38651078124569e-06	3.67713398688845e-05
Osteoblast progenitors B	Endothelium	Lama4	Cd44	0.0108617313337582	0	LAMA4_CD44	Lama4 - Cd44	LAMININ	ECM-Receptor	KEGG: mmu04512	Osteoblast progenitors B_Endothelium	Endothelium_Osteoblast progenitors B	829	4784	478	0.576598311218335	4.8468700632917e-69	6.74474087120713e-67
Endothelium	Osteoblast progenitors B	Lama4	Cd44	0.0605115784452054	0	LAMA4_CD44	Lama4 - Cd44	LAMININ	ECM-Receptor	KEGG: mmu04512	Endothelium_Osteoblast progenitors B	Endothelium_Osteoblast progenitors B	829	4784	478	0.576598311218335	4.8468700632917e-69	6.74474087120713e-67
Endothelium	Osteoblast progenitors B	Lamb1	Cd44	0.0284519167963214	0	LAMB1_CD44	Lamb1 - Cd44	LAMININ	ECM-Receptor	KEGG: mmu04512	Endothelium_Osteoblast progenitors B	Endothelium_Osteoblast progenitors B	829	6244	559	0.674306393244873	3.95302267989539e-69	5.51037730464727e-67
Osteoblast progenitors B	Endothelium	Lamb2	Cd44	0.000711578700463703	0	LAMB2_CD44	Lamb2 - Cd44	LAMININ	ECM-Receptor	KEGG: mmu04512	Osteoblast progenitors B_Endothelium	Endothelium_Osteoblast progenitors B	829	4852	467	0.563329312424608	5.43686197420371e-61	6.08823117194418e-59
Endothelium	Osteoblast progenitors B	Lamb2	Cd44	0.00233758009738595	0	LAMB2_CD44	Lamb2 - Cd44	LAMININ	ECM-Receptor	KEGG: mmu04512	Endothelium_Osteoblast progenitors B	Endothelium_Osteoblast progenitors B	829	4852	467	0.563329312424608	5.43686197420371e-61	6.08823117194418e-59
Endothelium	Osteoblast progenitors B	Lamc1	Cd44	0.0415516685262948	0	LAMC1_CD44	Lamc1 - Cd44	LAMININ	ECM-Receptor	KEGG: mmu04512	Endothelium_Osteoblast progenitors B	Endothelium_Osteoblast progenitors B	829	5750	521	0.628468033775633	8.15440483183218e-63	9.55483522686423e-61
Endothelium	Osteoblast progenitors B	Col1a1	Sdc1	0.000846075780262912	0	COL1A1_SDC1	Col1a1 - Sdc1	COLLAGEN	ECM-Receptor	KEGG: mmu04512	Endothelium_Osteoblast progenitors B	Endothelium_Osteoblast progenitors B	829	11926	766	0.92400482509047	1.6519120814618e-48	1.28173792501139e-46
Endothelium	Osteoblast progenitors B	Col1a2	Sdc1	0.00279856995273958	0	COL1A2_SDC1	Col1a2 - Sdc1	COLLAGEN	ECM-Receptor	KEGG: mmu04512	Endothelium_Osteoblast progenitors B	Endothelium_Osteoblast progenitors B	829	11954	766	0.92400482509047	7.03032657883116e-48	5.35218365252824e-46
Endothelium	Osteoblast progenitors B	Col4a1	Sdc1	0.0185927500537661	0	COL4A1_SDC1	Col4a1 - Sdc1	COLLAGEN	ECM-Receptor	KEGG: mmu04512	Endothelium_Osteoblast progenitors B	Endothelium_Osteoblast progenitors B	829	11524	764	0.921592279855247	1.80574373098376e-56	1.74009988855825e-54
Endothelium	Osteoblast progenitors B	Col4a2	Sdc1	0.0135277295242647	0	COL4A2_SDC1	Col4a2 - Sdc1	COLLAGEN	ECM-Receptor	KEGG: mmu04512	Endothelium_Osteoblast progenitors B	Endothelium_Osteoblast progenitors B	829	10971	747	0.90108564535585	4.91415616092563e-58	4.94781476476759e-56
Endothelium	Osteoblast progenitors B	Fn1	Sdc1	0.00805147129033821	0	FN1_SDC1	Fn1 - Sdc1	FN1	ECM-Receptor	KEGG: mmu04512	Endothelium_Osteoblast progenitors B	Endothelium_Osteoblast progenitors B	829	11834	766	0.92400482509047	1.24358309654606e-50	1.02880855447994e-48
Endothelium	Osteoblast progenitors B	Tnc	Sdc1	0.00068908436774823	0	TNC_SDC1	Tnc - Sdc1	TENASCIN	ECM-Receptor	KEGG: mmu04512	Endothelium_Osteoblast progenitors B	Endothelium_Osteoblast progenitors B	829	9504	715	0.86248492159228	2.2543342307579e-73	3.47167471536716e-71
Endothelium	Osteoblast progenitors B	Col1a1	Sdc4	0.000846363316720245	0	COL1A1_SDC4	Col1a1 - Sdc4	COLLAGEN	ECM-Receptor	KEGG: mmu04512	Endothelium_Osteoblast progenitors B	Endothelium_Osteoblast progenitors B	829	6598	546	0.658624849215923	9.6355122709905e-53	8.42195856334683e-51
Endothelium	Osteoblast progenitors B	Col1a2	Sdc4	0.00279951917961791	0	COL1A2_SDC4	Col1a2 - Sdc4	COLLAGEN	ECM-Receptor	KEGG: mmu04512	Endothelium_Osteoblast progenitors B	Endothelium_Osteoblast progenitors B	829	6596	546	0.658624849215923	9.32001294819566e-53	8.1550113296712e-51
Endothelium	Osteoblast progenitors B	Col4a1	Sdc4	0.0185989564789925	0	COL4A1_SDC4	Col4a1 - Sdc4	COLLAGEN	ECM-Receptor	KEGG: mmu04512	Endothelium_Osteoblast progenitors B	Endothelium_Osteoblast progenitors B	829	6385	546	0.658624849215923	2.9936953308227e-58	3.04453166662913e-56
Endothelium	Osteoblast progenitors B	Col4a2	Sdc4	0.0135322685137416	0	COL4A2_SDC4	Col4a2 - Sdc4	COLLAGEN	ECM-Receptor	KEGG: mmu04512	Endothelium_Osteoblast progenitors B	Endothelium_Osteoblast progenitors B	829	6147	535	0.645355850422195	6.38908007496838e-59	6.7085340787168e-57
Endothelium	Osteoblast progenitors B	Fn1	Sdc4	0.00805418782079121	0	FN1_SDC4	Fn1 - Sdc4	FN1	ECM-Receptor	KEGG: mmu04512	Endothelium_Osteoblast progenitors B	Endothelium_Osteoblast progenitors B	829	6569	546	0.658624849215923	1.49676044751318e-53	1.3490867578756e-51
Endothelium	Osteoblast progenitors B	Tnc	Sdc4	0.000689318587927129	0	TNC_SDC4	Tnc - Sdc4	TENASCIN	ECM-Receptor	KEGG: mmu04512	Endothelium_Osteoblast progenitors B	Endothelium_Osteoblast progenitors B	829	5427	513	0.618817852834741	5.31269546977477e-68	7.15885714552151e-66
Osteoblast progenitors B	Endothelium	Thbs1	Cd47	0.0181825555083551	0	THBS1_CD47	Thbs1 - Cd47	THBS	ECM-Receptor	KEGG: mmu04512	Osteoblast progenitors B_Endothelium	Endothelium_Osteoblast progenitors B	829	9284	614	0.74065138721351	1.22026068904729e-26	4.83381071579979e-25
Osteoblast progenitors B	Endothelium	Thbs3	Cd47	0.00446667564346366	0	THBS3_CD47	Thbs3 - Cd47	THBS	ECM-Receptor	KEGG: mmu04512	Osteoblast progenitors B_Endothelium	Endothelium_Osteoblast progenitors B	829	5957	408	0.492159227985525	6.61184906518784e-15	1.52125212555617e-13
Osteoblast progenitors B	Endothelium	Hspg2	Dag1	0.0153964383209314	0	HSPG2_DAG1	Hspg2 - Dag1	HSPG	ECM-Receptor	KEGG: mmu04512	Osteoblast progenitors B_Endothelium	Endothelium_Osteoblast progenitors B	829	9560	649	0.782870928829916	1.16068195006429e-35	6.2477453836683e-34
Endothelium	Osteoblast progenitors B	Hspg2	Dag1	0.0689343137618241	0	HSPG2_DAG1	Hspg2 - Dag1	HSPG	ECM-Receptor	KEGG: mmu04512	Endothelium_Osteoblast progenitors B	Endothelium_Osteoblast progenitors B	829	9560	649	0.782870928829916	1.16068195006429e-35	6.2477453836683e-34
Osteoblast progenitors B	Endothelium	Lama2	Dag1	0.0361092208056113	0	LAMA2_DAG1	Lama2 - Dag1	LAMININ	ECM-Receptor	KEGG: mmu04512	Osteoblast progenitors B_Endothelium	Endothelium_Osteoblast progenitors B	829	5074	320	0.386007237635706	1.36286861731039e-06	1.54671431372185e-05
Endothelium	Osteoblast progenitors B	Lama3	Dag1	0.00392657477539311	0	LAMA3_DAG1	Lama3 - Dag1	LAMININ	ECM-Receptor	KEGG: mmu04512	Endothelium_Osteoblast progenitors B	Endothelium_Osteoblast progenitors B	829	878	64	0.0772014475271411	0.0032364950939102	0.0210922640933935
Osteoblast progenitors B	Endothelium	Lama4	Dag1	0.0617980260587009	0	LAMA4_DAG1	Lama4 - Dag1	LAMININ	ECM-Receptor	KEGG: mmu04512	Osteoblast progenitors B_Endothelium	Endothelium_Osteoblast progenitors B	829	8035	571	0.688781664656212	1.4580245062669e-32	7.18350282338079e-31
Endothelium	Osteoblast progenitors B	Lama4	Dag1	0.0903806802031124	0	LAMA4_DAG1	Lama4 - Dag1	LAMININ	ECM-Receptor	KEGG: mmu04512	Endothelium_Osteoblast progenitors B	Endothelium_Osteoblast progenitors B	829	8035	571	0.688781664656212	1.4580245062669e-32	7.18350282338079e-31
Endothelium	Osteoblast progenitors B	Lamb1	Dag1	0.043224136081609	0	LAMB1_DAG1	Lamb1 - Dag1	LAMININ	ECM-Receptor	KEGG: mmu04512	Endothelium_Osteoblast progenitors B	Endothelium_Osteoblast progenitors B	829	10909	681	0.821471652593486	6.97897455814207e-25	2.59783652405979e-23
Osteoblast progenitors B	Endothelium	Lamb2	Dag1	0.00425321373012258	0	LAMB2_DAG1	Lamb2 - Dag1	LAMININ	ECM-Receptor	KEGG: mmu04512	Osteoblast progenitors B_Endothelium	Endothelium_Osteoblast progenitors B	829	8513	584	0.704463208685163	7.36853669808127e-29	3.21850995159303e-27
Endothelium	Osteoblast progenitors B	Lamb2	Dag1	0.00360151167937197	0	LAMB2_DAG1	Lamb2 - Dag1	LAMININ	ECM-Receptor	KEGG: mmu04512	Endothelium_Osteoblast progenitors B	Endothelium_Osteoblast progenitors B	829	8513	584	0.704463208685163	7.36853669808127e-29	3.21850995159303e-27
Endothelium	Osteoblast progenitors B	Lamc1	Dag1	0.062686431257491	0	LAMC1_DAG1	Lamc1 - Dag1	LAMININ	ECM-Receptor	KEGG: mmu04512	Endothelium_Osteoblast progenitors B	Endothelium_Osteoblast progenitors B	829	9900	636	0.767189384800965	1.51045634192302e-24	5.56103803481222e-23
Osteoblast progenitors B	Endothelium	Cspg4	ITGA3_ITGB1	0.00280627873341319	0	CSPG4_ITGA2_ITGB1	Cspg4 - (Itga2+Itgb1)	CSPG4	Cell-Cell Contact	PMID: 30213051	Osteoblast progenitors B_Endothelium	Endothelium_Osteoblast progenitors B	829	963	99	0.119420989143546	9.93378988675613e-12	1.85441448243877e-10
Endothelium	Osteoblast progenitors B	Efna1	Epha3	0.0664963001786414	0	EFNA1_EPHA3	Efna1 - Epha3	EPHA	Cell-Cell Contact	PMID: 15114347	Endothelium_Osteoblast progenitors B	Endothelium_Osteoblast progenitors B	829	3239	320	0.386007237635706	4.65121730853173e-38	2.66136531772675e-36
Endothelium	Osteoblast progenitors B	Efna1	Epha4	0.0571913549323316	0	EFNA1_EPHA4	Efna1 - Epha4	EPHA	Cell-Cell Contact	PMID: 15114347	Endothelium_Osteoblast progenitors B	Endothelium_Osteoblast progenitors B	829	3645	353	0.425814234016888	3.1720992524646e-41	1.96524310009014e-39
Endothelium	Osteoblast progenitors B	Efna1	Epha7	0.0421402606228254	0	EFNA1_EPHA7	Efna1 - Epha7	EPHA	Cell-Cell Contact	PMID: 15114347	Endothelium_Osteoblast progenitors B	Endothelium_Osteoblast progenitors B	829	3106	275	0.331724969843185	1.23124129171039e-23	4.37371961488509e-22
Osteoblast progenitors B	Endothelium	Efna2	Epha2	0.000657421792116388	0	EFNA2_EPHA2	Efna2 - Epha2	EPHA	Cell-Cell Contact	PMID: 15114347	Osteoblast progenitors B_Endothelium	Endothelium_Osteoblast progenitors B	829	1321	144	0.173703256936068	2.38853874147507e-19	7.07115918155472e-18
Osteoblast progenitors B	Endothelium	Efna2	Epha3	0.00115107170797748	0.04	EFNA2_EPHA3	Efna2 - Epha3	EPHA	Cell-Cell Contact	PMID: 15114347	Osteoblast progenitors B_Endothelium	Endothelium_Osteoblast progenitors B	829	4937	425	0.512665862484922	4.99217186738897e-39	2.92052891084224e-37
Osteoblast progenitors B	Endothelium	Efna2	Epha4	0.003193654524469	0.04	EFNA2_EPHA4	Efna2 - Epha4	EPHA	Cell-Cell Contact	PMID: 15114347	Osteoblast progenitors B_Endothelium	Endothelium_Osteoblast progenitors B	829	5540	470	0.566948130277443	8.43015673017702e-44	5.67508885624323e-42
Osteoblast progenitors B	Endothelium	Efna2	Epha7	0.000786804880086387	0.04	EFNA2_EPHA7	Efna2 - Epha7	EPHA	Cell-Cell Contact	PMID: 15114347	Osteoblast progenitors B_Endothelium	Endothelium_Osteoblast progenitors B	829	4631	389	0.469240048250905	7.8824853439032e-32	3.78668413579664e-30
Osteoblast progenitors B	Endothelium	Efna5	Epha2	0.0183532121459641	0	EFNA5_EPHA2	Efna5 - Epha2	EPHA	Cell-Cell Contact	PMID: 15114347	Osteoblast progenitors B_Endothelium	Endothelium_Osteoblast progenitors B	829	1336	146	0.176115802171291	1.01909215015415e-19	3.08590263445554e-18
Endothelium	Osteoblast progenitors B	Efnb2	Epha4	0.117579306864004	0	EFNB2_EPHA4	Efnb2 - Epha4	EPHB	Cell-Cell Contact	PMID: 15114347	Endothelium_Osteoblast progenitors B	Endothelium_Osteoblast progenitors B	829	7528	549	0.662243667068758	1.00535381257064e-33	5.11212929222239e-32
Endothelium	Osteoblast progenitors B	Efnb2	Ephb2	0.0665940144161648	0	EFNB2_EPHB2	Efnb2 - Ephb2	EPHB	Cell-Cell Contact	PMID: 15114347	Endothelium_Osteoblast progenitors B	Endothelium_Osteoblast progenitors B	829	6954	493	0.594692400482509	3.16279799457054e-24	1.15030237454354e-22
Endothelium	Osteoblast progenitors B	Efnb2	Ephb3	0.0235808765351103	0	EFNB2_EPHB3	Efnb2 - Ephb3	EPHB	Cell-Cell Contact	PMID: 15114347	Endothelium_Osteoblast progenitors B	Endothelium_Osteoblast progenitors B	829	5374	503	0.606755126658625	3.05568274778199e-64	3.72627375804184e-62
Osteoblast progenitors B	Endothelium	Efnb2	Ephb4	0.0288556720731464	0	EFNB2_EPHB4	Efnb2 - Ephb4	EPHB	Cell-Cell Contact	PMID: 15114347	Osteoblast progenitors B_Endothelium	Endothelium_Osteoblast progenitors B	829	8051	616	0.743063932448733	4.00267062337512e-52	3.45591304368144e-50
Endothelium	Osteoblast progenitors B	Efnb2	Ephb4	0.0250211405939572	0	EFNB2_EPHB4	Efnb2 - Ephb4	EPHB	Cell-Cell Contact	PMID: 15114347	Endothelium_Osteoblast progenitors B	Endothelium_Osteoblast progenitors B	829	8051	616	0.743063932448733	4.00267062337512e-52	3.45591304368144e-50
Endothelium	Osteoblast progenitors B	F11r	Jam3	0.0252332517563894	0	F11R_JAM3	F11r - Jam3	JAM	Cell-Cell Contact	KEGG: mmu04514	Endothelium_Osteoblast progenitors B	Endothelium_Osteoblast progenitors B	829	3241	240	0.289505428226779	6.62189510268652e-11	1.15582948845467e-09
Osteoblast progenitors B	Endothelium	Jam3	F11r	0.0252332517563894	0	JAM3_F11R	Jam3 - F11r	JAM	Cell-Cell Contact	KEGG: mmu04514	Osteoblast progenitors B_Endothelium	Endothelium_Osteoblast progenitors B	829	3241	240	0.289505428226779	6.62189510268652e-11	1.15582948845467e-09
Osteoblast progenitors B	Endothelium	Nectin3	Nectin2	0.0269818246833096	0	NECTIN3_NECTIN2	Nectin3 - Nectin2	NECTIN	Cell-Cell Contact	PMID: 23027581	Osteoblast progenitors B_Endothelium	Endothelium_Osteoblast progenitors B	829	5858	422	0.509047044632087	4.01332793474417e-20	1.23988369707324e-18
Osteoblast progenitors B	Endothelium	Nectin3	Pvr	0.00383616673627013	0	NECTIN3_PVR	Nectin3 - Pvr	NECTIN	Cell-Cell Contact	PMID: 23027581	Osteoblast progenitors B_Endothelium	Endothelium_Osteoblast progenitors B	829	1789	140	0.168878166465621	8.80357531937084e-08	1.14303687902864e-06
Osteoblast progenitors B	Endothelium	Dlk1	Notch1	0.0636810087519125	0	DLK1_NOTCH1	Dlk1 - Notch1	NOTCH	Cell-Cell Contact	PMID: 22353464	Osteoblast progenitors B_Endothelium	Endothelium_Osteoblast progenitors B	829	9001	567	0.683956574185766	3.8861422142809e-16	9.62605998849911e-15
Osteoblast progenitors B	Endothelium	Dlk1	Notch4	0.0253761658008949	0	DLK1_NOTCH4	Dlk1 - Notch4	NOTCH	Cell-Cell Contact	PMID: 22353464	Osteoblast progenitors B_Endothelium	Endothelium_Osteoblast progenitors B	829	2756	186	0.224366706875754	1.68087574338528e-05	0.000166176086882734
Endothelium	Osteoblast progenitors B	Dll4	Notch1	0.000749908972030261	0	DLL4_NOTCH1	Dll4 - Notch1	NOTCH	Cell-Cell Contact	PMID: 22353464	Endothelium_Osteoblast progenitors B	Endothelium_Osteoblast progenitors B	829	1654	135	0.162846803377563	1.42546782865312e-08	2.00782358791994e-07
Endothelium	Osteoblast progenitors B	Dll4	Notch2	0.0054131429258506	0	DLL4_NOTCH2	Dll4 - Notch2	NOTCH	Cell-Cell Contact	PMID: 22353464	Endothelium_Osteoblast progenitors B	Endothelium_Osteoblast progenitors B	829	1742	155	0.186972255729795	9.12181318992033e-13	1.83869009325619e-11
Endothelium	Osteoblast progenitors B	Dll4	Notch3	0.00427653254403765	0	DLL4_NOTCH3	Dll4 - Notch3	NOTCH	Cell-Cell Contact	PMID: 22353464	Endothelium_Osteoblast progenitors B	Endothelium_Osteoblast progenitors B	829	1562	149	0.179734620024125	1.23552094968546e-14	2.79730800285829e-13
Osteoblast progenitors B	Endothelium	Jag1	Notch1	0.0310741330469284	0	JAG1_NOTCH1	Jag1 - Notch1	NOTCH	Cell-Cell Contact	PMID: 22353464	Osteoblast progenitors B_Endothelium	Endothelium_Osteoblast progenitors B	829	4506	346	0.417370325693607	1.191849446333e-19	3.59154035542389e-18
Endothelium	Osteoblast progenitors B	Jag1	Notch1	0.00131561596727989	0.02	JAG1_NOTCH1	Jag1 - Notch1	NOTCH	Cell-Cell Contact	PMID: 22353464	Endothelium_Osteoblast progenitors B	Endothelium_Osteoblast progenitors B	829	4506	346	0.417370325693607	1.191849446333e-19	3.59154035542389e-18
Endothelium	Osteoblast progenitors B	Jag1	Notch2	0.00946332729809309	0	JAG1_NOTCH2	Jag1 - Notch2	NOTCH	Cell-Cell Contact	PMID: 22353464	Endothelium_Osteoblast progenitors B	Endothelium_Osteoblast progenitors B	829	4877	395	0.476477683956574	7.52884567223836e-29	3.28675579157922e-27
Endothelium	Osteoblast progenitors B	Jag1	Notch3	0.00748268826743386	0	JAG1_NOTCH3	Jag1 - Notch3	NOTCH	Cell-Cell Contact	PMID: 22353464	Endothelium_Osteoblast progenitors B	Endothelium_Osteoblast progenitors B	829	4416	355	0.428226779252111	4.21454855076425e-24	1.52527417336298e-22
Osteoblast progenitors B	Endothelium	Jag1	Notch4	0.0121286298789886	0	JAG1_NOTCH4	Jag1 - Notch4	NOTCH	Cell-Cell Contact	PMID: 22353464	Osteoblast progenitors B_Endothelium	Endothelium_Osteoblast progenitors B	829	1565	115	0.138721351025332	3.41036840006041e-05	0.000322338420791307
Endothelium	Osteoblast progenitors B	Jag2	Notch1	0.000699543537285431	0	JAG2_NOTCH1	Jag2 - Notch1	NOTCH	Cell-Cell Contact	PMID: 22353464	Endothelium_Osteoblast progenitors B	Endothelium_Osteoblast progenitors B	829	3595	227	0.273823884197829	0.000144995049224617	0.00124077579697399
Endothelium	Osteoblast progenitors B	Jag2	Notch2	0.00505116824638602	0	JAG2_NOTCH2	Jag2 - Notch2	NOTCH	Cell-Cell Contact	PMID: 22353464	Endothelium_Osteoblast progenitors B	Endothelium_Osteoblast progenitors B	829	3811	268	0.323281061519903	7.83005912234967e-10	1.2491323599881e-08
Endothelium	Osteoblast progenitors B	Jag2	Notch3	0.00399025761252433	0	JAG2_NOTCH3	Jag2 - Notch3	NOTCH	Cell-Cell Contact	PMID: 22353464	Endothelium_Osteoblast progenitors B	Endothelium_Osteoblast progenitors B	829	3457	233	0.281061519903498	7.34324264151536e-07	8.62060646967499e-06
Endothelium	Osteoblast progenitors B	Sema4c	Plxnb2	0.00134745945838978	0	SEMA4C_PLXNB2	Sema4c - Plxnb2	SEMA4	Cell-Cell Contact	PMID: 27533782	Endothelium_Osteoblast progenitors B	Endothelium_Osteoblast progenitors B	829	2731	197	0.237635705669481	7.23808601113269e-08	9.46158858528824e-07
Endothelium	Osteoblast progenitors B	Sema6d	Plxna1	0.0181746350865816	0	SEMA6D_PLXNA1	Sema6d - Plxna1	SEMA6	Cell-Cell Contact	PMID: 27533782	Endothelium_Osteoblast progenitors B	Endothelium_Osteoblast progenitors B	829	4264	299	0.360675512665863	4.85344116372773e-11	8.57331697809453e-10
Definitive erythroid cells	Splanchnic mesoderm	Tgfb1	TGFbR1_R2	0.0073262880088265	0	TGFB1_TGFBR1_TGFBR2	Tgfb1 - (Tgfbr1+Tgfbr2)	TGFb	Secreted Signaling	KEGG: mmu04350	Definitive erythroid cells_Splanchnic mesoderm	Definitive erythroid cells_Splanchnic mesoderm	572	1694	116	0.202797202797203	6.19872661439464e-13	1.2646153085385e-11
Definitive erythroid cells	Splanchnic mesoderm	Tgfb1	ACVR1B_TGFbR2	0.00267976347008972	0	TGFB1_ACVR1B_TGFBR2	Tgfb1 - (Acvr1b+Tgfbr2)	TGFb	Secreted Signaling	PMID: 27449815	Definitive erythroid cells_Splanchnic mesoderm	Definitive erythroid cells_Splanchnic mesoderm	572	740	54	0.0944055944055944	2.84793846272956e-07	3.48766774782922e-06
Definitive erythroid cells	Splanchnic mesoderm	Tgfb1	ACVR1_TGFbR	0.0233898442451586	0	TGFB1_ACVR1_TGFBR1	Tgfb1 - (Acvr1+Tgfbr1)	TGFb	Secreted Signaling	PMID: 29376829	Definitive erythroid cells_Splanchnic mesoderm	Definitive erythroid cells_Splanchnic mesoderm	572	1385	84	0.146853146853147	4.89621946673291e-07	5.86371417397949e-06
Splanchnic mesoderm	Definitive erythroid cells	Bmp4	BMPR1A_BMPR2	0.00252252357383939	0	BMP4_BMPR1A_BMPR2	Bmp4 - (Bmpr1a+Bmpr2)	BMP	Secreted Signaling	KEGG: mmu04350; PMID:26893264	Splanchnic mesoderm_Definitive erythroid cells	Definitive erythroid cells_Splanchnic mesoderm	572	4283	227	0.396853146853147	4.8013339254727e-13	9.86249613502204e-12
Splanchnic mesoderm	Definitive erythroid cells	Bmp5	BMPR1A_BMPR2	0.0131904411923815	0	BMP5_BMPR1A_BMPR2	Bmp5 - (Bmpr1a+Bmpr2)	BMP	Secreted Signaling	KEGG: mmu04350; PMID:26893264	Splanchnic mesoderm_Definitive erythroid cells	Definitive erythroid cells_Splanchnic mesoderm	572	3176	154	0.269230769230769	7.17729366822012e-06	7.47788908602573e-05
Splanchnic mesoderm	Definitive erythroid cells	Fgf10	Fgfr2	0.0142312084860211	0	FGF10_FGFR2	Fgf10 - Fgfr2	FGF	Secreted Signaling	PMC: 4393358	Splanchnic mesoderm_Definitive erythroid cells	Definitive erythroid cells_Splanchnic mesoderm	572	2135	102	0.178321678321678	0.000774168811745618	0.00581057820549881
Splanchnic mesoderm	Definitive erythroid cells	Fgf9	Fgfr2	0.00365986025085815	0	FGF9_FGFR2	Fgf9 - Fgfr2	FGF	Secreted Signaling	PMC: 4393358	Splanchnic mesoderm_Definitive erythroid cells	Definitive erythroid cells_Splanchnic mesoderm	572	1553	86	0.15034965034965	1.54701553864926e-05	0.000153771488705994
Definitive erythroid cells	Splanchnic mesoderm	Pdgfd	Pdgfrb	0.00172005150723079	0	PDGFD_PDGFRB	Pdgfd - Pdgfrb	PDGF	Secreted Signaling	PMID: 15207812	Definitive erythroid cells_Splanchnic mesoderm	Definitive erythroid cells_Splanchnic mesoderm	572	1225	90	0.157342657342657	1.08736515273359e-11	2.02192899260603e-10
Splanchnic mesoderm	Definitive erythroid cells	Igf1	Igf1r	0.0597843433685895	0	IGF1_IGF1R	Igf1 - Igf1r	IGF	Secreted Signaling	PMID: 14604834	Splanchnic mesoderm_Definitive erythroid cells	Definitive erythroid cells_Splanchnic mesoderm	572	9927	449	0.784965034965035	1.43742860653704e-20	4.52554917595482e-19
Splanchnic mesoderm	Definitive erythroid cells	Igf2	Igf1r	0.109166490857814	0	IGF2_IGF1R	Igf2 - Igf1r	IGF	Secreted Signaling	PMID: 14604834	Splanchnic mesoderm_Definitive erythroid cells	Definitive erythroid cells_Splanchnic mesoderm	572	11276	469	0.81993006993007	2.77658823710681e-13	5.77681829567899e-12
Definitive erythroid cells	Splanchnic mesoderm	Igf2	Igf2r	0.0388406742524759	0	IGF2_IGF2R	Igf2 - Igf2r	IGF	Secreted Signaling	PMID: 14604834	Definitive erythroid cells_Splanchnic mesoderm	Definitive erythroid cells_Splanchnic mesoderm	572	12634	563	0.984265734265734	2.91524425717513e-52	2.52352781790802e-50
Splanchnic mesoderm	Definitive erythroid cells	Mdk	ITGA4_ITGB1	0.107963237436615	0	MDK_ITGA4_ITGB1	Mdk - (Itga4+Itgb1)	MK	Secreted Signaling	PMID: 28356350	Splanchnic mesoderm_Definitive erythroid cells	Definitive erythroid cells_Splanchnic mesoderm	572	5735	341	0.596153846153846	2.09560644314223e-34	1.09168673278382e-32
Splanchnic mesoderm	Definitive erythroid cells	Mdk	Ncl	0.0867588711520621	0	MDK_NCL	Mdk - Ncl	MK	Secreted Signaling	PMID: 28356350	Splanchnic mesoderm_Definitive erythroid cells	Definitive erythroid cells_Splanchnic mesoderm	572	15907	567	0.991258741258741	0.000516554061145014	0.00402267345825221
Splanchnic mesoderm	Definitive erythroid cells	Ptn	Ncl	0.171542487343686	0	PTN_NCL	Ptn - Ncl	PTN	Secreted Signaling	PMID: 28356350; PMID: 25620911	Splanchnic mesoderm_Definitive erythroid cells	Definitive erythroid cells_Splanchnic mesoderm	572	15486	565	0.987762237762238	5.67873189718535e-08	7.51309890177443e-07
Splanchnic mesoderm	Definitive erythroid cells	Kitl	Kit	0.0205227652773227	0	KITL_KIT	Kitl - Kit	KIT	Secreted Signaling	KEGG: mmu04080	Splanchnic mesoderm_Definitive erythroid cells	Definitive erythroid cells_Splanchnic mesoderm	572	2538	117	0.204545454545455	0.00117274790056903	0.00846879847811776
Definitive erythroid cells	Splanchnic mesoderm	Col1a2	ITGA1_ITGB1	0.0289661685527898	0	COL1A2_ITGA1_ITGB1	Col1a2 - (Itga1+Itgb1)	COLLAGEN	ECM-Receptor	KEGG: mmu04512	Definitive erythroid cells_Splanchnic mesoderm	Definitive erythroid cells_Splanchnic mesoderm	572	4246	214	0.374125874125874	7.1211795559561e-10	1.14054549742284e-08
Splanchnic mesoderm	Definitive erythroid cells	Fn1	ITGA4_ITGB1	0.143906065710624	0	FN1_ITGA4_ITGB1	Fn1 - (Itga4+Itgb1)	FN1	ECM-Receptor	KEGG: mmu04512	Splanchnic mesoderm_Definitive erythroid cells	Definitive erythroid cells_Splanchnic mesoderm	572	5723	341	0.596153846153846	1.72572624892681e-34	9.02490085548075e-33
Splanchnic mesoderm	Definitive erythroid cells	Fn1	ITGA5_ITGB1	0.0412190983077016	0	FN1_ITGA5_ITGB1	Fn1 - (Itga5+Itgb1)	FN1	ECM-Receptor	KEGG: mmu04512	Splanchnic mesoderm_Definitive erythroid cells	Definitive erythroid cells_Splanchnic mesoderm	572	8840	414	0.723776223776224	2.58265973546766e-20	8.04345298969802e-19
Definitive erythroid cells	Splanchnic mesoderm	Lamc1	ITGA1_ITGB1	0.0124333275087766	0	LAMC1_ITGA1_ITGB1	Lamc1 - (Itga1+Itgb1)	LAMININ	ECM-Receptor	KEGG: mmu04512	Definitive erythroid cells_Splanchnic mesoderm	Definitive erythroid cells_Splanchnic mesoderm	572	3626	205	0.358391608391608	2.45140324931735e-14	5.43598334359044e-13
Definitive erythroid cells	Splanchnic mesoderm	Lamc1	ITGA3_ITGB1	0.00491497792335236	0	LAMC1_ITGA3_ITGB1	Lamc1 - (Itga3+Itgb1)	LAMININ	ECM-Receptor	KEGG: mmu04512	Definitive erythroid cells_Splanchnic mesoderm	Definitive erythroid cells_Splanchnic mesoderm	572	2391	198	0.346153846153846	2.00753062500026e-34	1.04782989690943e-32
Definitive erythroid cells	Splanchnic mesoderm	Reln	ITGA3_ITGB1	0.00518043850472127	0	RELN_ITGA3_ITGB1	Reln - (Itga3+Itgb1)	RELN	ECM-Receptor	KEGG: mmu04512	Definitive erythroid cells_Splanchnic mesoderm	Definitive erythroid cells_Splanchnic mesoderm	572	1241	99	0.173076923076923	3.52777015206941e-15	8.25289979151655e-14
Definitive erythroid cells	Splanchnic mesoderm	Col1a1	ITGA3_ITGB1	0.00371570215231566	0	COL1A1_ITGA3_ITGB1	Col1a1 - (Itga3+Itgb1)	COLLAGEN	ECM-Receptor	KEGG: mmu04512	Definitive erythroid cells_Splanchnic mesoderm	Definitive erythroid cells_Splanchnic mesoderm	572	2769	203	0.354895104895105	6.78310297369396e-28	2.83858113573062e-26
Definitive erythroid cells	Splanchnic mesoderm	Col1a2	ITGA3_ITGB1	0.0115676220152553	0	COL1A2_ITGA3_ITGB1	Col1a2 - (Itga3+Itgb1)	COLLAGEN	ECM-Receptor	KEGG: mmu04512	Definitive erythroid cells_Splanchnic mesoderm	Definitive erythroid cells_Splanchnic mesoderm	572	2775	203	0.354895104895105	8.01270130891688e-28	3.33587487551972e-26
Splanchnic mesoderm	Definitive erythroid cells	Fn1	Cd44	0.0907484805150963	0	FN1_CD44	Fn1 - Cd44	FN1	ECM-Receptor	KEGG: mmu04512	Splanchnic mesoderm_Definitive erythroid cells	Definitive erythroid cells_Splanchnic mesoderm	572	6862	291	0.508741258741259	1.02324590325124e-05	0.000104416800805078
Splanchnic mesoderm	Definitive erythroid cells	Col1a1	Cd44	0.0946114894278108	0	COL1A1_CD44	Col1a1 - Cd44	COLLAGEN	ECM-Receptor	KEGG: mmu04512	Splanchnic mesoderm_Definitive erythroid cells	Definitive erythroid cells_Splanchnic mesoderm	572	6891	291	0.508741258741259	1.28699685782752e-05	0.000129403924829443
Splanchnic mesoderm	Definitive erythroid cells	Col1a2	Cd44	0.128405895262312	0	COL1A2_CD44	Col1a2 - Cd44	COLLAGEN	ECM-Receptor	KEGG: mmu04512	Splanchnic mesoderm_Definitive erythroid cells	Definitive erythroid cells_Splanchnic mesoderm	572	6894	291	0.508741258741259	1.54413607513231e-05	0.000153521153067447
Splanchnic mesoderm	Definitive erythroid cells	Col4a1	Cd44	0.0631230192204247	0	COL4A1_CD44	Col4a1 - Cd44	COLLAGEN	ECM-Receptor	KEGG: mmu04512	Splanchnic mesoderm_Definitive erythroid cells	Definitive erythroid cells_Splanchnic mesoderm	572	6684	286	0.5	5.15975273694384e-06	5.48758233072756e-05
Splanchnic mesoderm	Definitive erythroid cells	Col4a2	Cd44	0.0349641796830496	0	COL4A2_CD44	Col4a2 - Cd44	COLLAGEN	ECM-Receptor	KEGG: mmu04512	Splanchnic mesoderm_Definitive erythroid cells	Definitive erythroid cells_Splanchnic mesoderm	572	6342	263	0.45979020979021	0.000280595752419941	0.00229037522293309
Splanchnic mesoderm	Definitive erythroid cells	Col6a1	Cd44	0.0102701170795893	0	COL6A1_CD44	Col6a1 - Cd44	COLLAGEN	ECM-Receptor	KEGG: mmu04512	Splanchnic mesoderm_Definitive erythroid cells	Definitive erythroid cells_Splanchnic mesoderm	572	6495	283	0.494755244755245	1.02854660262151e-06	1.184154400559e-05
Splanchnic mesoderm	Definitive erythroid cells	Col6a2	Cd44	0.0300294093349491	0	COL6A2_CD44	Col6a2 - Cd44	COLLAGEN	ECM-Receptor	KEGG: mmu04512	Splanchnic mesoderm_Definitive erythroid cells	Definitive erythroid cells_Splanchnic mesoderm	572	6252	280	0.48951048951049	8.03096249682829e-08	1.04726341591704e-06
Splanchnic mesoderm	Definitive erythroid cells	Col6a3	Cd44	0.0419391226602504	0	COL6A3_CD44	Col6a3 - Cd44	COLLAGEN	ECM-Receptor	KEGG: mmu04512	Splanchnic mesoderm_Definitive erythroid cells	Definitive erythroid cells_Splanchnic mesoderm	572	6478	286	0.5	2.03804703803675e-07	2.53618751770465e-06
Splanchnic mesoderm	Definitive erythroid cells	Col6a6	Cd44	0.0294259321623519	0	COL6A6_CD44	Col6a6 - Cd44	COLLAGEN	ECM-Receptor	KEGG: mmu04512	Splanchnic mesoderm_Definitive erythroid cells	Definitive erythroid cells_Splanchnic mesoderm	572	1765	95	0.166083916083916	1.37042860025593e-05	0.000137144637121787
Splanchnic mesoderm	Definitive erythroid cells	Lama1	Cd44	0.00595092543220834	0	LAMA1_CD44	Lama1 - Cd44	LAMININ	ECM-Receptor	KEGG: mmu04512	Splanchnic mesoderm_Definitive erythroid cells	Definitive erythroid cells_Splanchnic mesoderm	572	1270	65	0.113636363636364	0.00179655718323837	0.0124215287386661
Splanchnic mesoderm	Definitive erythroid cells	Lama4	Cd44	0.0723076130043281	0	LAMA4_CD44	Lama4 - Cd44	LAMININ	ECM-Receptor	KEGG: mmu04512	Splanchnic mesoderm_Definitive erythroid cells	Definitive erythroid cells_Splanchnic mesoderm	572	4784	211	0.368881118881119	5.39550476905993e-05	0.000495361925580364
Splanchnic mesoderm	Definitive erythroid cells	Lamb1	Cd44	0.0508912158474868	0	LAMB1_CD44	Lamb1 - Cd44	LAMININ	ECM-Receptor	KEGG: mmu04512	Splanchnic mesoderm_Definitive erythroid cells	Definitive erythroid cells_Splanchnic mesoderm	572	6244	283	0.494755244755245	1.74466215437914e-08	2.43662005841342e-07
Splanchnic mesoderm	Definitive erythroid cells	Lamb2	Cd44	0.0065578336152101	0	LAMB2_CD44	Lamb2 - Cd44	LAMININ	ECM-Receptor	KEGG: mmu04512	Splanchnic mesoderm_Definitive erythroid cells	Definitive erythroid cells_Splanchnic mesoderm	572	4852	220	0.384615384615385	3.62538375496462e-06	3.9233339123128e-05
Splanchnic mesoderm	Definitive erythroid cells	Lamc1	Cd44	0.0591653808610411	0	LAMC1_CD44	Lamc1 - Cd44	LAMININ	ECM-Receptor	KEGG: mmu04512	Splanchnic mesoderm_Definitive erythroid cells	Definitive erythroid cells_Splanchnic mesoderm	572	5750	268	0.468531468531469	3.30199904625467e-09	4.98816559958314e-08
Splanchnic mesoderm	Definitive erythroid cells	Thbs1	Cd47	0.0126979841656084	0	THBS1_CD47	Thbs1 - Cd47	THBS	ECM-Receptor	KEGG: mmu04512	Splanchnic mesoderm_Definitive erythroid cells	Definitive erythroid cells_Splanchnic mesoderm	572	9284	458	0.800699300699301	2.13321897490083e-33	1.07458413782387e-31
Splanchnic mesoderm	Definitive erythroid cells	Thbs3	Cd47	0.0113284381521044	0	THBS3_CD47	Thbs3 - Cd47	THBS	ECM-Receptor	KEGG: mmu04512	Splanchnic mesoderm_Definitive erythroid cells	Definitive erythroid cells_Splanchnic mesoderm	572	5957	267	0.466783216783217	2.55938258622937e-07	3.15291912382515e-06
Splanchnic mesoderm	Definitive erythroid cells	Hspg2	Dag1	0.011225804193869	0	HSPG2_DAG1	Hspg2 - Dag1	HSPG	ECM-Receptor	KEGG: mmu04512	Splanchnic mesoderm_Definitive erythroid cells	Definitive erythroid cells_Splanchnic mesoderm	572	9560	447	0.781468531468531	2.07452417663939e-24	7.58937917109932e-23
Splanchnic mesoderm	Definitive erythroid cells	Lama2	Dag1	0.0318225602365985	0	LAMA2_DAG1	Lama2 - Dag1	LAMININ	ECM-Receptor	KEGG: mmu04512	Splanchnic mesoderm_Definitive erythroid cells	Definitive erythroid cells_Splanchnic mesoderm	572	5074	217	0.379370629370629	0.000269523653894636	0.00220534231529008
Splanchnic mesoderm	Definitive erythroid cells	Lama4	Dag1	0.0330233471052832	0	LAMA4_DAG1	Lama4 - Dag1	LAMININ	ECM-Receptor	KEGG: mmu04512	Splanchnic mesoderm_Definitive erythroid cells	Definitive erythroid cells_Splanchnic mesoderm	572	8035	371	0.648601398601399	7.9729514635444e-15	1.82609950659367e-13
Splanchnic mesoderm	Definitive erythroid cells	Lamb2	Dag1	0.00288395564765162	0	LAMB2_DAG1	Lamb2 - Dag1	LAMININ	ECM-Receptor	KEGG: mmu04512	Splanchnic mesoderm_Definitive erythroid cells	Definitive erythroid cells_Splanchnic mesoderm	572	8513	372	0.65034965034965	1.02013246112624e-10	1.75186298814904e-09
Splanchnic mesoderm	Definitive erythroid cells	Dlk1	Notch2	0.0364861913177632	0	DLK1_NOTCH2	Dlk1 - Notch2	NOTCH	Cell-Cell Contact	PMID: 22353464	Splanchnic mesoderm_Definitive erythroid cells	Definitive erythroid cells_Splanchnic mesoderm	572	10168	426	0.744755244755245	1.24540148246176e-10	2.12427657926231e-09
White blood cells	Splanchnic mesoderm	Tgfb1	TGFbR1_R2	0.0166707711287011	0	TGFB1_TGFBR1_TGFBR2	Tgfb1 - (Tgfbr1+Tgfbr2)	TGFb	Secreted Signaling	KEGG: mmu04350	White blood cells_Splanchnic mesoderm	Splanchnic mesoderm_White blood cells	319	1694	64	0.200626959247649	1.93982194056874e-07	2.41991365367972e-06
Splanchnic mesoderm	White blood cells	Tgfb2	TGFbR1_R2	0.0398388085967426	0	TGFB2_TGFBR1_TGFBR2	Tgfb2 - (Tgfbr1+Tgfbr2)	TGFb	Secreted Signaling	KEGG: mmu04350	Splanchnic mesoderm_White blood cells	Splanchnic mesoderm_White blood cells	319	6052	190	0.595611285266458	1.14631532772001e-16	2.9301167956422e-15
Splanchnic mesoderm	White blood cells	Tgfb3	TGFbR1_R2	0.00376966888902352	0	TGFB3_TGFBR1_TGFBR2	Tgfb3 - (Tgfbr1+Tgfbr2)	TGFb	Secreted Signaling	KEGG: mmu04350	Splanchnic mesoderm_White blood cells	Splanchnic mesoderm_White blood cells	319	5292	173	0.542319749216301	3.98690383734258e-16	9.86658020352456e-15
White blood cells	Splanchnic mesoderm	Tgfb1	ACVR1B_TGFbR2	0.00619425972164777	0	TGFB1_ACVR1B_TGFBR2	Tgfb1 - (Acvr1b+Tgfbr2)	TGFb	Secreted Signaling	PMID: 27449815	White blood cells_Splanchnic mesoderm	Splanchnic mesoderm_White blood cells	319	740	28	0.0877742946708464	0.000863803624822232	0.00641603335478892
Splanchnic mesoderm	White blood cells	Tgfb2	ACVR1B_TGFbR2	0.0223896428434902	0	TGFB2_ACVR1B_TGFBR2	Tgfb2 - (Acvr1b+Tgfbr2)	TGFb	Secreted Signaling	PMID: 27449815	Splanchnic mesoderm_White blood cells	Splanchnic mesoderm_White blood cells	319	2647	72	0.225705329153605	0.0026045218638038	0.0173570386324215
Splanchnic mesoderm	White blood cells	Tgfb3	ACVR1B_TGFbR2	0.00202181939163711	0	TGFB3_ACVR1B_TGFBR2	Tgfb3 - (Acvr1b+Tgfbr2)	TGFb	Secreted Signaling	PMID: 27449815	Splanchnic mesoderm_White blood cells	Splanchnic mesoderm_White blood cells	319	2358	65	0.203761755485893	0.00281691886079629	0.0186251136649804
White blood cells	Splanchnic mesoderm	Tgfb1	ACVR1_TGFbR	0.0500348190279874	0	TGFB1_ACVR1_TGFBR1	Tgfb1 - (Acvr1+Tgfbr1)	TGFb	Secreted Signaling	PMID: 29376829	White blood cells_Splanchnic mesoderm	Splanchnic mesoderm_White blood cells	319	1385	45	0.141065830721003	0.000698154537068934	0.00528320800468208
Splanchnic mesoderm	White blood cells	Tgfb2	ACVR1_TGFbR	0.0794159767145756	0	TGFB2_ACVR1_TGFBR1	Tgfb2 - (Acvr1+Tgfbr1)	TGFb	Secreted Signaling	PMID: 29376829	Splanchnic mesoderm_White blood cells	Splanchnic mesoderm_White blood cells	319	4930	159	0.498432601880878	8.77208398142421e-14	1.87923420746727e-12
Splanchnic mesoderm	White blood cells	Tgfb3	ACVR1_TGFbR	0.00730504594252117	0	TGFB3_ACVR1_TGFBR1	Tgfb3 - (Acvr1+Tgfbr1)	TGFb	Secreted Signaling	PMID: 29376829	Splanchnic mesoderm_White blood cells	Splanchnic mesoderm_White blood cells	319	4289	143	0.448275862068966	3.82681570339553e-13	7.89885242837704e-12
Splanchnic mesoderm	White blood cells	Bmp4	BMPR1A_BMPR2	0.00913217939736608	0	BMP4_BMPR1A_BMPR2	Bmp4 - (Bmpr1a+Bmpr2)	BMP	Secreted Signaling	KEGG: mmu04350; PMID:26893264	Splanchnic mesoderm_White blood cells	Splanchnic mesoderm_White blood cells	319	4283	110	0.344827586206897	0.000790527093966	0.00592400737298648
Splanchnic mesoderm	White blood cells	Bmp4	BMPR1B_ACVR2A	0.00117316936481448	0	BMP4_BMPR1B_ACVR2A	Bmp4 - (Bmpr1b+Acvr2a)	BMP	Secreted Signaling	KEGG: mmu04350; PMID:26893264	Splanchnic mesoderm_White blood cells	Splanchnic mesoderm_White blood cells	319	855	6	0.0188087774294671	0.0046282642639327	0.0290817724208408
Splanchnic mesoderm	White blood cells	Bmp5	ACVR1_BMPR2	0.0375826681499298	0	BMP5_ACVR1_BMPR2	Bmp5 - (Acvr1+Bmpr2)	BMP	Secreted Signaling	KEGG: mmu04350; PMID:26893264	Splanchnic mesoderm_White blood cells	Splanchnic mesoderm_White blood cells	319	2258	69	0.216300940438871	0.000102720386750082	0.000899679695454894
Splanchnic mesoderm	White blood cells	Bmp5	BMPR1A_BMPR2	0.0464023135060026	0	BMP5_BMPR1A_BMPR2	Bmp5 - (Bmpr1a+Bmpr2)	BMP	Secreted Signaling	KEGG: mmu04350; PMID:26893264	Splanchnic mesoderm_White blood cells	Splanchnic mesoderm_White blood cells	319	3176	88	0.275862068965517	0.000323764223329518	0.00261110598066749
White blood cells	Splanchnic mesoderm	Igf1	Igf1r	0.0419704037518953	0	IGF1_IGF1R	Igf1 - Igf1r	IGF	Secreted Signaling	PMID: 14604834	White blood cells_Splanchnic mesoderm	Splanchnic mesoderm_White blood cells	319	9927	254	0.796238244514107	2.3066453991222e-13	4.83140623106295e-12
Splanchnic mesoderm	White blood cells	Igf1	Igf1r	0.0370182647643466	0	IGF1_IGF1R	Igf1 - Igf1r	IGF	Secreted Signaling	PMID: 14604834	Splanchnic mesoderm_White blood cells	Splanchnic mesoderm_White blood cells	319	9927	254	0.796238244514107	2.3066453991222e-13	4.83140623106295e-12
White blood cells	Splanchnic mesoderm	Igf2	Igf2r	0.0342339513048686	0.03	IGF2_IGF2R	Igf2 - Igf2r	IGF	Secreted Signaling	PMID: 14604834	White blood cells_Splanchnic mesoderm	Splanchnic mesoderm_White blood cells	319	12634	315	0.987460815047022	1.25332009797472e-30	5.80360423374892e-29
Splanchnic mesoderm	White blood cells	Csf1	Csf1r	0.0108812947917463	0	CSF1_CSF1R	Csf1 - Csf1r	CSF	Secreted Signaling	KEGG: mmu04060	Splanchnic mesoderm_White blood cells	Splanchnic mesoderm_White blood cells	319	1994	102	0.31974921630094	3.53505416804878e-21	1.13958983048941e-19
White blood cells	Splanchnic mesoderm	Nampt	ITGA5_ITGB1	0.00373083613076918	0	NAMPT_ITGA5_ITGB1	Nampt - (Itga5+Itgb1)	VISFATIN	Secreted Signaling	PMID: 28490838	White blood cells_Splanchnic mesoderm	Splanchnic mesoderm_White blood cells	319	5076	123	0.385579937304075	0.00330051409706914	0.0214552782418548
Splanchnic mesoderm	White blood cells	Mdk	Sdc4	0.0101496332022223	0	MDK_SDC4	Mdk - Sdc4	MK	Secreted Signaling	PMID: 28356350	Splanchnic mesoderm_White blood cells	Splanchnic mesoderm_White blood cells	319	6594	168	0.526645768025078	6.17441067248551e-06	6.48818693618993e-05
Splanchnic mesoderm	White blood cells	Mdk	ITGA4_ITGB1	0.0902865163061464	0	MDK_ITGA4_ITGB1	Mdk - (Itga4+Itgb1)	MK	Secreted Signaling	PMID: 28356350	Splanchnic mesoderm_White blood cells	Splanchnic mesoderm_White blood cells	319	5735	185	0.579937304075235	2.61979438157265e-17	6.97475438880185e-16
Splanchnic mesoderm	White blood cells	Mdk	ITGA6_ITGB1	0.0733247216556019	0	MDK_ITGA6_ITGB1	Mdk - (Itga6+Itgb1)	MK	Secreted Signaling	PMID: 28356350	Splanchnic mesoderm_White blood cells	Splanchnic mesoderm_White blood cells	319	8481	208	0.652037617554859	9.94399376162828e-07	1.14689286109507e-05
Splanchnic mesoderm	White blood cells	Mdk	Lrp1	0.081562614516906	0	MDK_LRP1	Mdk - Lrp1	MK	Secreted Signaling	PMID: 28356350	Splanchnic mesoderm_White blood cells	Splanchnic mesoderm_White blood cells	319	14156	311	0.974921630094044	5.50914678235714e-12	1.04852758322405e-10
Splanchnic mesoderm	White blood cells	Mdk	Ncl	0.0769006273303459	0	MDK_NCL	Mdk - Ncl	MK	Secreted Signaling	PMID: 28356350	Splanchnic mesoderm_White blood cells	Splanchnic mesoderm_White blood cells	319	15907	318	0.996865203761755	0.000869225041514853	0.00644978382952238
Splanchnic mesoderm	White blood cells	Ptn	Sdc3	0.0208242291358576	0	PTN_SDC3	Ptn - Sdc3	PTN	Secreted Signaling	PMID: 28356350; PMID: 25620911	Splanchnic mesoderm_White blood cells	Splanchnic mesoderm_White blood cells	319	12329	263	0.824451410658307	0.00168260046493227	0.0117497190870422
Splanchnic mesoderm	White blood cells	Ptn	Sdc4	0.0218602310504243	0	PTN_SDC4	Ptn - Sdc4	PTN	Secreted Signaling	PMID: 28356350; PMID: 25620911	Splanchnic mesoderm_White blood cells	Splanchnic mesoderm_White blood cells	319	6498	168	0.526645768025078	1.91514679063246e-06	2.13807812790161e-05
Splanchnic mesoderm	White blood cells	Ptn	Ncl	0.153671528228572	0	PTN_NCL	Ptn - Ncl	PTN	Secreted Signaling	PMID: 28356350; PMID: 25620911	Splanchnic mesoderm_White blood cells	Splanchnic mesoderm_White blood cells	319	15486	317	0.993730407523511	3.48307448673667e-06	3.77893950956334e-05
Splanchnic mesoderm	White blood cells	Postn	ITGAV_ITGB5	0.0446724785190889	0	POSTN_ITGAV_ITGB5	Postn - (Itgav+Itgb5)	PERIOSTIN	Secreted Signaling	PMID: 26721738	Splanchnic mesoderm_White blood cells	Splanchnic mesoderm_White blood cells	319	7287	218	0.683385579937304	3.50088995624761e-18	9.81779233307733e-17
Splanchnic mesoderm	White blood cells	Sema3d	NRP1_PLXNA2	0.0331734670446755	0	SEMA3D_NRP1_PLXNA2	Sema3d - (Nrp1+Plxna2)	SEMA3	Secreted Signaling	PMID: 27533782	Splanchnic mesoderm_White blood cells	Splanchnic mesoderm_White blood cells	319	1107	38	0.119122257053292	0.000625195995584498	0.00477715681343981
Splanchnic mesoderm	White blood cells	Sema3d	NRP1_PLXNA4	0.0569609721197176	0	SEMA3D_NRP1_PLXNA4	Sema3d - (Nrp1+Plxna4)	SEMA3	Secreted Signaling	PMID: 27533782	Splanchnic mesoderm_White blood cells	Splanchnic mesoderm_White blood cells	319	724	30	0.0940438871473354	8.85794860063141e-05	0.000784924533495231
Splanchnic mesoderm	White blood cells	Sema3d	NRP2_PLXNA2	0.0174681002715103	0	SEMA3D_NRP2_PLXNA2	Sema3d - (Nrp2+Plxna2)	SEMA3	Secreted Signaling	PMID: 27533782	Splanchnic mesoderm_White blood cells	Splanchnic mesoderm_White blood cells	319	2853	81	0.253918495297806	0.000316484268736857	0.00255698542294143
Splanchnic mesoderm	White blood cells	Sema3d	NRP2_PLXNA4	0.0303473401959181	0	SEMA3D_NRP2_PLXNA4	Sema3d - (Nrp2+Plxna4)	SEMA3	Secreted Signaling	PMID: 27533782	Splanchnic mesoderm_White blood cells	Splanchnic mesoderm_White blood cells	319	1694	74	0.231974921630094	1.91444391402798e-11	3.48374500223188e-10
White blood cells	Splanchnic mesoderm	Gas6	Axl	0.0282582242084081	0	GAS6_AXL	Gas6 - Axl	GAS	Secreted Signaling	PMID: 27801848	White blood cells_Splanchnic mesoderm	Splanchnic mesoderm_White blood cells	319	4019	159	0.498432601880878	6.15193567484518e-23	2.12466467027438e-21
White blood cells	Splanchnic mesoderm	Grn	Sort1	0.0136346844757686	0	GRN_SORT1	Grn - Sort1	GRN	Secreted Signaling	PMID: 29555433	White blood cells_Splanchnic mesoderm	Splanchnic mesoderm_White blood cells	319	7880	195	0.61128526645768	2.35230127603779e-06	2.59991193667334e-05
White blood cells	Splanchnic mesoderm	Lgals9	Cd44	0.00384622147018198	0	LGALS9_CD44	Lgals9 - Cd44	GALECTIN	Secreted Signaling	PMID: 25065622	White blood cells_Splanchnic mesoderm	Splanchnic mesoderm_White blood cells	319	3422	120	0.376175548589342	4.01305406368173e-12	7.69946419194751e-11
White blood cells	Splanchnic mesoderm	Col1a2	ITGA1_ITGB1	0.0279343017574218	0	COL1A2_ITGA1_ITGB1	Col1a2 - (Itga1+Itgb1)	COLLAGEN	ECM-Receptor	KEGG: mmu04512	White blood cells_Splanchnic mesoderm	Splanchnic mesoderm_White blood cells	319	4246	108	0.338557993730408	0.0015057665673977	0.0106203635151447
White blood cells	Splanchnic mesoderm	Fn1	ITGA3_ITGB1	0.00347229769084209	0	FN1_ITGA3_ITGB1	Fn1 - (Itga3+Itgb1)	FN1	ECM-Receptor	KEGG: mmu04512	White blood cells_Splanchnic mesoderm	Splanchnic mesoderm_White blood cells	319	2754	94	0.294670846394984	1.38086202422478e-08	1.94906938998906e-07
Splanchnic mesoderm	White blood cells	Fn1	ITGA4_ITGB1	0.121143659467055	0	FN1_ITGA4_ITGB1	Fn1 - (Itga4+Itgb1)	FN1	ECM-Receptor	KEGG: mmu04512	Splanchnic mesoderm_White blood cells	Splanchnic mesoderm_White blood cells	319	5723	185	0.579937304075235	2.382184026567e-17	6.36062016340628e-16
Splanchnic mesoderm	White blood cells	Fn1	ITGA5_ITGB1	0.0437577592692793	0	FN1_ITGA5_ITGB1	Fn1 - (Itga5+Itgb1)	FN1	ECM-Receptor	KEGG: mmu04512	Splanchnic mesoderm_White blood cells	Splanchnic mesoderm_White blood cells	319	8840	221	0.692789968652038	1.57625434911671e-08	2.2105839397413e-07
White blood cells	Splanchnic mesoderm	Lamc1	ITGA1_ITGB1	0.0249314778491345	0	LAMC1_ITGA1_ITGB1	Lamc1 - (Itga1+Itgb1)	LAMININ	ECM-Receptor	KEGG: mmu04512	White blood cells_Splanchnic mesoderm	Splanchnic mesoderm_White blood cells	319	3626	102	0.31974921630094	3.92547016408181e-05	0.000368354529672718
White blood cells	Splanchnic mesoderm	Lamc1	ITGA3_ITGB1	0.00993158414182827	0	LAMC1_ITGA3_ITGB1	Lamc1 - (Itga3+Itgb1)	LAMININ	ECM-Receptor	KEGG: mmu04512	White blood cells_Splanchnic mesoderm	Splanchnic mesoderm_White blood cells	319	2391	91	0.285266457680251	1.02099565876324e-10	1.75297300936521e-09
White blood cells	Splanchnic mesoderm	Col1a1	ITGA3_ITGB1	0.00340584501258792	0	COL1A1_ITGA3_ITGB1	Col1a1 - (Itga3+Itgb1)	COLLAGEN	ECM-Receptor	KEGG: mmu04512	White blood cells_Splanchnic mesoderm	Splanchnic mesoderm_White blood cells	319	2769	94	0.294670846394984	1.59147199682538e-08	2.23115156829083e-07
White blood cells	Splanchnic mesoderm	Col1a2	ITGA3_ITGB1	0.0111484308105488	0	COL1A2_ITGA3_ITGB1	Col1a2 - (Itga3+Itgb1)	COLLAGEN	ECM-Receptor	KEGG: mmu04512	White blood cells_Splanchnic mesoderm	Splanchnic mesoderm_White blood cells	319	2775	94	0.294670846394984	2.38706647893881e-08	3.27608767309799e-07
Splanchnic mesoderm	White blood cells	Lama4	ITGA6_ITGB1	0.0790409926064283	0	LAMA4_ITGA6_ITGB1	Lama4 - (Itga6+Itgb1)	LAMININ	ECM-Receptor	KEGG: mmu04512	Splanchnic mesoderm_White blood cells	Splanchnic mesoderm_White blood cells	319	5879	160	0.501567398119122	1.27894739922742e-07	1.62813568300326e-06
Splanchnic mesoderm	White blood cells	Lamb1	ITGA6_ITGB1	0.0557501223050286	0	LAMB1_ITGA6_ITGB1	Lamb1 - (Itga6+Itgb1)	LAMININ	ECM-Receptor	KEGG: mmu04512	Splanchnic mesoderm_White blood cells	Splanchnic mesoderm_White blood cells	319	7724	205	0.642633228840125	4.76188976236706e-10	7.74801342900739e-09
Splanchnic mesoderm	White blood cells	Lamb2	ITGA6_ITGB1	0.00721613365091607	0	LAMB2_ITGA6_ITGB1	Lamb2 - (Itga6+Itgb1)	LAMININ	ECM-Receptor	KEGG: mmu04512	Splanchnic mesoderm_White blood cells	Splanchnic mesoderm_White blood cells	319	6117	166	0.520376175548589	6.17682716634931e-08	8.14012186469995e-07
Splanchnic mesoderm	White blood cells	Lamc1	ITGA6_ITGB1	0.0647603711821352	0	LAMC1_ITGA6_ITGB1	Lamc1 - (Itga6+Itgb1)	LAMININ	ECM-Receptor	KEGG: mmu04512	Splanchnic mesoderm_White blood cells	Splanchnic mesoderm_White blood cells	319	7136	200	0.626959247648903	4.27952660056922e-12	8.19516166878307e-11
Splanchnic mesoderm	White blood cells	Tnc	ITGA9_ITGB1	0.0351714491166803	0	TNC_ITGA9_ITGB1	Tnc - (Itga9+Itgb1)	TENASCIN	ECM-Receptor	KEGG: mmu04512	Splanchnic mesoderm_White blood cells	Splanchnic mesoderm_White blood cells	319	5850	175	0.54858934169279	1.73667965209986e-12	3.42882905670997e-11
Splanchnic mesoderm	White blood cells	Col1a1	ITGA9_ITGB1	0.113482260854626	0	COL1A1_ITGA9_ITGB1	Col1a1 - (Itga9+Itgb1)	COLLAGEN	ECM-Receptor	KEGG: mmu04512	Splanchnic mesoderm_White blood cells	Splanchnic mesoderm_White blood cells	319	7013	199	0.623824451410658	1.1251905613986e-12	2.25400537386215e-11
Splanchnic mesoderm	White blood cells	Col1a2	ITGA9_ITGB1	0.152878982848593	0	COL1A2_ITGA9_ITGB1	Col1a2 - (Itga9+Itgb1)	COLLAGEN	ECM-Receptor	KEGG: mmu04512	Splanchnic mesoderm_White blood cells	Splanchnic mesoderm_White blood cells	319	7016	199	0.623824451410658	1.14694934782267e-12	2.29645504634628e-11
Splanchnic mesoderm	White blood cells	Col4a1	ITGA9_ITGB1	0.0762421258299183	0	COL4A1_ITGA9_ITGB1	Col4a1 - (Itga9+Itgb1)	COLLAGEN	ECM-Receptor	KEGG: mmu04512	Splanchnic mesoderm_White blood cells	Splanchnic mesoderm_White blood cells	319	6871	199	0.623824451410658	1.05832529171761e-13	2.25885955214807e-12
Splanchnic mesoderm	White blood cells	Col4a2	ITGA9_ITGB1	0.042496384321541	0	COL4A2_ITGA9_ITGB1	Col4a2 - (Itga9+Itgb1)	COLLAGEN	ECM-Receptor	KEGG: mmu04512	Splanchnic mesoderm_White blood cells	Splanchnic mesoderm_White blood cells	319	6622	181	0.567398119122257	3.02441099904257e-09	4.5859645399961e-08
Splanchnic mesoderm	White blood cells	Col6a1	ITGA9_ITGB1	0.012551762103996	0	COL6A1_ITGA9_ITGB1	Col6a1 - (Itga9+Itgb1)	COLLAGEN	ECM-Receptor	KEGG: mmu04512	Splanchnic mesoderm_White blood cells	Splanchnic mesoderm_White blood cells	319	6647	194	0.608150470219436	1.87589879206957e-13	3.94759024827758e-12
Splanchnic mesoderm	White blood cells	Col6a2	ITGA9_ITGB1	0.036538785519803	0	COL6A2_ITGA9_ITGB1	Col6a2 - (Itga9+Itgb1)	COLLAGEN	ECM-Receptor	KEGG: mmu04512	Splanchnic mesoderm_White blood cells	Splanchnic mesoderm_White blood cells	319	6467	196	0.614420062695925	1.24880385139204e-15	3.00672398406927e-14
Splanchnic mesoderm	White blood cells	Col6a3	ITGA9_ITGB1	0.0508946692649566	0	COL6A3_ITGA9_ITGB1	Col6a3 - (Itga9+Itgb1)	COLLAGEN	ECM-Receptor	KEGG: mmu04512	Splanchnic mesoderm_White blood cells	Splanchnic mesoderm_White blood cells	319	6671	197	0.617554858934169	1.98369706931369e-14	4.42677085437515e-13
Splanchnic mesoderm	White blood cells	Col6a6	ITGA9_ITGB1	0.035809323963143	0	COL6A6_ITGA9_ITGB1	Col6a6 - (Itga9+Itgb1)	COLLAGEN	ECM-Receptor	KEGG: mmu04512	Splanchnic mesoderm_White blood cells	Splanchnic mesoderm_White blood cells	319	1820	78	0.244514106583072	1.28094923882678e-11	2.36665324403897e-10
Splanchnic mesoderm	White blood cells	Lama4	ITGA9_ITGB1	0.087158007134186	0	LAMA4_ITGA9_ITGB1	Lama4 - (Itga9+Itgb1)	LAMININ	ECM-Receptor	KEGG: mmu04512	Splanchnic mesoderm_White blood cells	Splanchnic mesoderm_White blood cells	319	5077	145	0.454545454545455	4.09757393207417e-08	5.50130940564923e-07
Splanchnic mesoderm	White blood cells	Lamb1	ITGA9_ITGB1	0.0616353839425228	0	LAMB1_ITGA9_ITGB1	Lamb1 - (Itga9+Itgb1)	LAMININ	ECM-Receptor	KEGG: mmu04512	Splanchnic mesoderm_White blood cells	Splanchnic mesoderm_White blood cells	319	6531	195	0.61128526645768	9.85123194856285e-15	2.24168900377514e-13
Splanchnic mesoderm	White blood cells	Lamb2	ITGA9_ITGB1	0.00802142899103771	0	LAMB2_ITGA9_ITGB1	Lamb2 - (Itga9+Itgb1)	LAMININ	ECM-Receptor	KEGG: mmu04512	Splanchnic mesoderm_White blood cells	Splanchnic mesoderm_White blood cells	319	5219	163	0.510971786833856	5.83365545848653e-13	1.19194097502814e-11
White blood cells	Splanchnic mesoderm	Lamc1	ITGA9_ITGB1	0.025139116433464	0	LAMC1_ITGA9_ITGB1	Lamc1 - (Itga9+Itgb1)	LAMININ	ECM-Receptor	KEGG: mmu04512	White blood cells_Splanchnic mesoderm	Splanchnic mesoderm_White blood cells	319	6004	187	0.586206896551724	7.81108126787555e-16	1.90218650755343e-14
Splanchnic mesoderm	White blood cells	Lamc1	ITGA9_ITGB1	0.0715247510375619	0	LAMC1_ITGA9_ITGB1	Lamc1 - (Itga9+Itgb1)	LAMININ	ECM-Receptor	KEGG: mmu04512	Splanchnic mesoderm_White blood cells	Splanchnic mesoderm_White blood cells	319	6004	187	0.586206896551724	7.81108126787555e-16	1.90218650755343e-14
Splanchnic mesoderm	White blood cells	Fn1	ITGAV_ITGB1	0.0872536440873245	0	FN1_ITGAV_ITGB1	Fn1 - (Itgav+Itgb1)	FN1	ECM-Receptor	KEGG: mmu04512	Splanchnic mesoderm_White blood cells	Splanchnic mesoderm_White blood cells	319	9179	254	0.796238244514107	3.65066153057839e-19	1.06824460639617e-17
White blood cells	Splanchnic mesoderm	Lamc1	ITGAV_ITGB8	0.0172891527979201	0	LAMC1_ITGAV_ITGB8	Lamc1 - (Itgav+Itgb8)	LAMININ	ECM-Receptor	KEGG: mmu04512	White blood cells_Splanchnic mesoderm	Splanchnic mesoderm_White blood cells	319	1701	53	0.166144200626959	0.000542331237449468	0.00420558992401587
Splanchnic mesoderm	White blood cells	Fn1	Cd44	0.131782388066781	0	FN1_CD44	Fn1 - Cd44	FN1	ECM-Receptor	KEGG: mmu04512	Splanchnic mesoderm_White blood cells	Splanchnic mesoderm_White blood cells	319	6862	173	0.542319749216301	7.09495658902731e-06	7.39782357780317e-05
Splanchnic mesoderm	White blood cells	Col1a1	Cd44	0.137128705778479	0	COL1A1_CD44	Col1a1 - Cd44	COLLAGEN	ECM-Receptor	KEGG: mmu04512	Splanchnic mesoderm_White blood cells	Splanchnic mesoderm_White blood cells	319	6891	173	0.542319749216301	9.45497964129633e-06	9.68865784535879e-05
Splanchnic mesoderm	White blood cells	Col1a2	Cd44	0.183039628304265	0	COL1A2_CD44	Col1a2 - Cd44	COLLAGEN	ECM-Receptor	KEGG: mmu04512	Splanchnic mesoderm_White blood cells	Splanchnic mesoderm_White blood cells	319	6894	173	0.542319749216301	9.51902612398563e-06	9.74440696536134e-05
Splanchnic mesoderm	White blood cells	Col4a1	Cd44	0.0929423289648582	0	COL4A1_CD44	Col4a1 - Cd44	COLLAGEN	ECM-Receptor	KEGG: mmu04512	Splanchnic mesoderm_White blood cells	Splanchnic mesoderm_White blood cells	319	6684	170	0.532915360501567	5.00374085052149e-06	5.33077411733644e-05
Splanchnic mesoderm	White blood cells	Col4a2	Cd44	0.0522227394366308	0	COL4A2_CD44	Col4a2 - Cd44	COLLAGEN	ECM-Receptor	KEGG: mmu04512	Splanchnic mesoderm_White blood cells	Splanchnic mesoderm_White blood cells	319	6342	152	0.476489028213166	0.00111426330609685	0.00808328293386541
Splanchnic mesoderm	White blood cells	Col6a1	Cd44	0.0155357462195329	0	COL6A1_CD44	Col6a1 - Cd44	COLLAGEN	ECM-Receptor	KEGG: mmu04512	Splanchnic mesoderm_White blood cells	Splanchnic mesoderm_White blood cells	319	6495	166	0.520376175548589	5.88505990499053e-06	6.20186513710224e-05
Splanchnic mesoderm	White blood cells	Col6a2	Cd44	0.0449656297441165	0	COL6A2_CD44	Col6a2 - Cd44	COLLAGEN	ECM-Receptor	KEGG: mmu04512	Splanchnic mesoderm_White blood cells	Splanchnic mesoderm_White blood cells	319	6252	169	0.529780564263323	6.77886599561185e-08	8.8929306465231e-07
Splanchnic mesoderm	White blood cells	Col6a3	Cd44	0.0624178790824395	0	COL6A3_CD44	Col6a3 - Cd44	COLLAGEN	ECM-Receptor	KEGG: mmu04512	Splanchnic mesoderm_White blood cells	Splanchnic mesoderm_White blood cells	319	6478	172	0.539184952978056	1.59661059716306e-07	2.0094328577309e-06
Splanchnic mesoderm	White blood cells	Col6a6	Cd44	0.0440756306044184	0	COL6A6_CD44	Col6a6 - Cd44	COLLAGEN	ECM-Receptor	KEGG: mmu04512	Splanchnic mesoderm_White blood cells	Splanchnic mesoderm_White blood cells	319	1765	59	0.184952978056426	3.28386484292315e-05	0.000311181988455622
Splanchnic mesoderm	White blood cells	Lama4	Cd44	0.105974940201559	0	LAMA4_CD44	Lama4 - Cd44	LAMININ	ECM-Receptor	KEGG: mmu04512	Splanchnic mesoderm_White blood cells	Splanchnic mesoderm_White blood cells	319	4784	126	0.394984326018809	6.41624499351558e-05	0.000581041003277032
Splanchnic mesoderm	White blood cells	Lamb1	Cd44	0.0753972442563023	0	LAMB1_CD44	Lamb1 - Cd44	LAMININ	ECM-Receptor	KEGG: mmu04512	Splanchnic mesoderm_White blood cells	Splanchnic mesoderm_White blood cells	319	6244	168	0.526645768025078	9.54661733602273e-08	1.23356882150781e-06
Splanchnic mesoderm	White blood cells	Lamb2	Cd44	0.00993923841431974	0	LAMB2_CD44	Lamb2 - Cd44	LAMININ	ECM-Receptor	KEGG: mmu04512	Splanchnic mesoderm_White blood cells	Splanchnic mesoderm_White blood cells	319	4852	140	0.438871473354232	5.41097904369395e-08	7.17529368021413e-07
Splanchnic mesoderm	White blood cells	Lamc1	Cd44	0.0872892929772409	0	LAMC1_CD44	Lamc1 - Cd44	LAMININ	ECM-Receptor	KEGG: mmu04512	Splanchnic mesoderm_White blood cells	Splanchnic mesoderm_White blood cells	319	5750	161	0.504702194357367	1.36029404891794e-08	1.92137969697791e-07
Splanchnic mesoderm	White blood cells	Col1a1	Sdc4	0.0146916665587106	0	COL1A1_SDC4	Col1a1 - Sdc4	COLLAGEN	ECM-Receptor	KEGG: mmu04512	Splanchnic mesoderm_White blood cells	Splanchnic mesoderm_White blood cells	319	6598	168	0.526645768025078	6.21703391277968e-06	6.53127848035651e-05
Splanchnic mesoderm	White blood cells	Col1a2	Sdc4	0.0205885546977418	0	COL1A2_SDC4	Col1a2 - Sdc4	COLLAGEN	ECM-Receptor	KEGG: mmu04512	Splanchnic mesoderm_White blood cells	Splanchnic mesoderm_White blood cells	319	6596	168	0.526645768025078	6.19440257868658e-06	6.50834890821065e-05
Splanchnic mesoderm	White blood cells	Col4a1	Sdc4	0.00952225751899786	0	COL4A1_SDC4	Col4a1 - Sdc4	COLLAGEN	ECM-Receptor	KEGG: mmu04512	Splanchnic mesoderm_White blood cells	Splanchnic mesoderm_White blood cells	319	6385	165	0.517241379310345	3.11177012563799e-06	3.39614760607224e-05
Splanchnic mesoderm	White blood cells	Col4a2	Sdc4	0.00514316555328394	0	COL4A2_SDC4	Col4a2 - Sdc4	COLLAGEN	ECM-Receptor	KEGG: mmu04512	Splanchnic mesoderm_White blood cells	Splanchnic mesoderm_White blood cells	319	6147	154	0.482758620689655	6.81983756483447e-05	0.000615315106703344
Splanchnic mesoderm	White blood cells	Col6a1	Sdc4	0.00147844836401746	0	COL6A1_SDC4	Col6a1 - Sdc4	COLLAGEN	ECM-Receptor	KEGG: mmu04512	Splanchnic mesoderm_White blood cells	Splanchnic mesoderm_White blood cells	319	6192	166	0.520376175548589	1.736485099436e-07	2.17666388045583e-06
Splanchnic mesoderm	White blood cells	Col6a2	Sdc4	0.00439808837324545	0	COL6A2_SDC4	Col6a2 - Sdc4	COLLAGEN	ECM-Receptor	KEGG: mmu04512	Splanchnic mesoderm_White blood cells	Splanchnic mesoderm_White blood cells	319	5980	161	0.504702194357367	2.67399817399894e-07	3.28760268199231e-06
Splanchnic mesoderm	White blood cells	Col6a3	Sdc4	0.00620743222112007	0	COL6A3_SDC4	Col6a3 - Sdc4	COLLAGEN	ECM-Receptor	KEGG: mmu04512	Splanchnic mesoderm_White blood cells	Splanchnic mesoderm_White blood cells	319	6195	167	0.523510971786834	9.21147401043284e-08	1.19255031824419e-06
Splanchnic mesoderm	White blood cells	Col6a6	Sdc4	0.00430741608047118	0	COL6A6_SDC4	Col6a6 - Sdc4	COLLAGEN	ECM-Receptor	KEGG: mmu04512	Splanchnic mesoderm_White blood cells	Splanchnic mesoderm_White blood cells	319	1527	62	0.19435736677116	2.41959258862391e-08	3.31791147880331e-07
Splanchnic mesoderm	White blood cells	Fn1	Sdc4	0.0140411960253451	0	FN1_SDC4	Fn1 - Sdc4	FN1	ECM-Receptor	KEGG: mmu04512	Splanchnic mesoderm_White blood cells	Splanchnic mesoderm_White blood cells	319	6569	168	0.526645768025078	4.61950639525279e-06	4.93834578945112e-05
Splanchnic mesoderm	White blood cells	Tnc	Sdc4	0.00422822690072613	0	TNC_SDC4	Tnc - Sdc4	TENASCIN	ECM-Receptor	KEGG: mmu04512	Splanchnic mesoderm_White blood cells	Splanchnic mesoderm_White blood cells	319	5427	142	0.445141065830721	1.82180378786337e-05	0.000179079436168697
Splanchnic mesoderm	White blood cells	Thbs1	Sdc4	0.00111216281562179	0	THBS1_SDC4	Thbs1 - Sdc4	THBS	ECM-Receptor	KEGG: mmu04512	Splanchnic mesoderm_White blood cells	Splanchnic mesoderm_White blood cells	319	5933	158	0.495297805642633	8.93310687401648e-07	1.03844959132169e-05
Splanchnic mesoderm	White blood cells	Thbs1	Cd36	0.00397007790970634	0	THBS1_CD36	Thbs1 - Cd36	THBS	ECM-Receptor	KEGG: mmu04512	Splanchnic mesoderm_White blood cells	Splanchnic mesoderm_White blood cells	319	3386	119	0.373040752351097	5.23212493471922e-12	9.97917671554728e-11
Splanchnic mesoderm	White blood cells	Thbs3	Cd36	0.00353850979193055	0	THBS3_CD36	Thbs3 - Cd36	THBS	ECM-Receptor	KEGG: mmu04512	Splanchnic mesoderm_White blood cells	Splanchnic mesoderm_White blood cells	319	2081	65	0.203761755485893	8.44276127439007e-05	0.000750684316545075
Splanchnic mesoderm	White blood cells	Thbs1	Cd47	0.00993625867449391	0	THBS1_CD47	Thbs1 - Cd47	THBS	ECM-Receptor	KEGG: mmu04512	Splanchnic mesoderm_White blood cells	Splanchnic mesoderm_White blood cells	319	9284	240	0.752351097178683	2.9594770054426e-12	5.7448671282121e-11
Splanchnic mesoderm	White blood cells	Thbs3	Cd47	0.00886190601765361	0	THBS3_CD47	Thbs3 - Cd47	THBS	ECM-Receptor	KEGG: mmu04512	Splanchnic mesoderm_White blood cells	Splanchnic mesoderm_White blood cells	319	5957	149	0.467084639498433	0.00012585641871952	0.00108884014692552
Splanchnic mesoderm	White blood cells	Hspg2	Dag1	0.0135030940820689	0	HSPG2_DAG1	Hspg2 - Dag1	HSPG	ECM-Receptor	KEGG: mmu04512	Splanchnic mesoderm_White blood cells	Splanchnic mesoderm_White blood cells	319	9560	236	0.739811912225705	3.80579416327834e-09	5.70445788099841e-08
Splanchnic mesoderm	White blood cells	Lama4	Dag1	0.0395456795544642	0	LAMA4_DAG1	Lama4 - Dag1	LAMININ	ECM-Receptor	KEGG: mmu04512	Splanchnic mesoderm_White blood cells	Splanchnic mesoderm_White blood cells	319	8035	199	0.623824451410658	1.34244654846741e-06	1.5249672329437e-05
Splanchnic mesoderm	White blood cells	Lamb1	Dag1	0.0275447450785607	0	LAMB1_DAG1	Lamb1 - Dag1	LAMININ	ECM-Receptor	KEGG: mmu04512	Splanchnic mesoderm_White blood cells	Splanchnic mesoderm_White blood cells	319	10909	272	0.852664576802508	1.89103755712008e-14	4.22465837228953e-13
Splanchnic mesoderm	White blood cells	Lamb2	Dag1	0.00347494808797999	0	LAMB2_DAG1	Lamb2 - Dag1	LAMININ	ECM-Receptor	KEGG: mmu04512	Splanchnic mesoderm_White blood cells	Splanchnic mesoderm_White blood cells	319	8513	217	0.68025078369906	4.19988201944794e-09	6.26033298805984e-08
Splanchnic mesoderm	White blood cells	Lamc1	Dag1	0.0321517015617732	0	LAMC1_DAG1	Lamc1 - Dag1	LAMININ	ECM-Receptor	KEGG: mmu04512	Splanchnic mesoderm_White blood cells	Splanchnic mesoderm_White blood cells	319	9900	260	0.815047021943574	3.0020523176483e-16	7.47738539377281e-15
Splanchnic mesoderm	White blood cells	Dlk1	Notch2	0.0624148078433144	0	DLK1_NOTCH2	Dlk1 - Notch2	NOTCH	Cell-Cell Contact	PMID: 22353464	Splanchnic mesoderm_White blood cells	Splanchnic mesoderm_White blood cells	319	10168	243	0.761755485893417	6.76970369991772e-08	8.8823522255493e-07
White blood cells	Splanchnic mesoderm	Sema4d	Plxnb2	0.00559079560943744	0	SEMA4D_PLXNB2	Sema4d - Plxnb2	SEMA4	Cell-Cell Contact	PMID: 27533782	White blood cells_Splanchnic mesoderm	Splanchnic mesoderm_White blood cells	319	2455	74	0.231974921630094	9.1082676844995e-05	0.000805340597431961
Splanchnic mesoderm	White blood cells	ITGA4_ITGB1	Vcam1	0.00417498552362545	0	ITGA4_ITGB1_VCAM1	Itga4 - (Itgb1+Vcam1)	VCAM	Cell-Cell Contact	KEGG: mmu04514	Splanchnic mesoderm_White blood cells	Splanchnic mesoderm_White blood cells	319	4214	133	0.41692789968652	3.20770852898393e-10	5.30679833370883e-09
Splanchnic mesoderm	White blood cells	ITGA9_ITGB1	Vcam1	0.0114772788603929	0	ITGA9_ITGB1_VCAM1	Itga9 - (Itgb1+Vcam1)	VCAM	Cell-Cell Contact	KEGG: mmu04514	Splanchnic mesoderm_White blood cells	Splanchnic mesoderm_White blood cells	319	5217	137	0.429467084639498	2.5711630352207e-05	0.000247474442139993
Osteoblast progenitors B	Branchial arch epithelium	Tgfb2	TGFbR1_R2	0.0184386341839529	0	TGFB2_TGFBR1_TGFBR2	Tgfb2 - (Tgfbr1+Tgfbr2)	TGFb	Secreted Signaling	KEGG: mmu04350	Osteoblast progenitors B_Branchial arch epithelium	Branchial arch epithelium_Osteoblast progenitors B	84	6052	54	0.642857142857143	5.53015539129216e-07	6.58293674007614e-06
Branchial arch epithelium	Osteoblast progenitors B	Tgfb2	TGFbR1_R2	0.0117610197262391	0.01	TGFB2_TGFBR1_TGFBR2	Tgfb2 - (Tgfbr1+Tgfbr2)	TGFb	Secreted Signaling	KEGG: mmu04350	Branchial arch epithelium_Osteoblast progenitors B	Branchial arch epithelium_Osteoblast progenitors B	84	6052	54	0.642857142857143	5.53015539129216e-07	6.58293674007614e-06
Osteoblast progenitors B	Branchial arch epithelium	Tgfb2	ACVR1B_TGFbR2	0.0133824278071602	0	TGFB2_ACVR1B_TGFBR2	Tgfb2 - (Acvr1b+Tgfbr2)	TGFb	Secreted Signaling	PMID: 27449815	Osteoblast progenitors B_Branchial arch epithelium	Branchial arch epithelium_Osteoblast progenitors B	84	2647	33	0.392857142857143	2.82128931880502e-07	3.45607941553615e-06
Branchial arch epithelium	Osteoblast progenitors B	Tgfb2	ACVR1B_TGFbR2	0.00448151294031764	0.02	TGFB2_ACVR1B_TGFBR2	Tgfb2 - (Acvr1b+Tgfbr2)	TGFb	Secreted Signaling	PMID: 27449815	Branchial arch epithelium_Osteoblast progenitors B	Branchial arch epithelium_Osteoblast progenitors B	84	2647	33	0.392857142857143	2.82128931880502e-07	3.45607941553615e-06
Osteoblast progenitors B	Branchial arch epithelium	Tgfb2	ACVR1_TGFbR	0.0566980403425545	0	TGFB2_ACVR1_TGFBR1	Tgfb2 - (Acvr1+Tgfbr1)	TGFb	Secreted Signaling	PMID: 29376829	Osteoblast progenitors B_Branchial arch epithelium	Branchial arch epithelium_Osteoblast progenitors B	84	4930	43	0.511904761904762	6.07792084198643e-05	0.000552693622848502
Branchial arch epithelium	Osteoblast progenitors B	Tgfb2	ACVR1_TGFbR	0.0366359429502676	0	TGFB2_ACVR1_TGFBR1	Tgfb2 - (Acvr1+Tgfbr1)	TGFb	Secreted Signaling	PMID: 29376829	Branchial arch epithelium_Osteoblast progenitors B	Branchial arch epithelium_Osteoblast progenitors B	84	4930	43	0.511904761904762	6.07792084198643e-05	0.000552693622848502
Osteoblast progenitors B	Branchial arch epithelium	Bmp2	BMPR1A_ACVR2A	0.00646270644393826	0	BMP2_BMPR1A_ACVR2A	Bmp2 - (Bmpr1a+Acvr2a)	BMP	Secreted Signaling	KEGG: mmu04350; PMID:26893264	Osteoblast progenitors B_Branchial arch epithelium	Branchial arch epithelium_Osteoblast progenitors B	84	2033	27	0.321428571428571	1.66156241233041e-06	1.86891097714126e-05
Osteoblast progenitors B	Branchial arch epithelium	Bmp2	BMPR1A_ACVR2B	0.00608330831973916	0	BMP2_BMPR1A_ACVR2B	Bmp2 - (Bmpr1a+Acvr2b)	BMP	Secreted Signaling	KEGG: mmu04350; PMID:26893264	Osteoblast progenitors B_Branchial arch epithelium	Branchial arch epithelium_Osteoblast progenitors B	84	470	8	0.0952380952380952	0.00276394023709402	0.0183032654737531
Osteoblast progenitors B	Branchial arch epithelium	Bmp2	BMPR1A_BMPR2	0.00889976841458805	0	BMP2_BMPR1A_BMPR2	Bmp2 - (Bmpr1a+Bmpr2)	BMP	Secreted Signaling	KEGG: mmu04350; PMID:26893264	Osteoblast progenitors B_Branchial arch epithelium	Branchial arch epithelium_Osteoblast progenitors B	84	3213	42	0.5	3.64093816020261e-10	5.98434336760278e-09
Osteoblast progenitors B	Branchial arch epithelium	Bmp4	BMPR1A_ACVR2A	0.0127271773505645	0	BMP4_BMPR1A_ACVR2A	Bmp4 - (Bmpr1a+Acvr2a)	BMP	Secreted Signaling	KEGG: mmu04350; PMID:26893264	Osteoblast progenitors B_Branchial arch epithelium	Branchial arch epithelium_Osteoblast progenitors B	84	2648	35	0.416666666666667	2.13887885099488e-08	2.95705121585047e-07
Osteoblast progenitors B	Branchial arch epithelium	Bmp4	BMPR1A_BMPR2	0.0174784001121061	0	BMP4_BMPR1A_BMPR2	Bmp4 - (Bmpr1a+Bmpr2)	BMP	Secreted Signaling	KEGG: mmu04350; PMID:26893264	Osteoblast progenitors B_Branchial arch epithelium	Branchial arch epithelium_Osteoblast progenitors B	84	4283	57	0.678571428571429	1.15044416264501e-15	2.77238183457076e-14
Osteoblast progenitors B	Branchial arch epithelium	Bmp4	BMPR1B_ACVR2A	0.0105562539920637	0	BMP4_BMPR1B_ACVR2A	Bmp4 - (Bmpr1b+Acvr2a)	BMP	Secreted Signaling	KEGG: mmu04350; PMID:26893264	Osteoblast progenitors B_Branchial arch epithelium	Branchial arch epithelium_Osteoblast progenitors B	84	855	11	0.130952380952381	0.00411161697679944	0.0260976556026591
Osteoblast progenitors B	Branchial arch epithelium	Bmp4	BMPR1B_BMPR2	0.0145108567989192	0	BMP4_BMPR1B_BMPR2	Bmp4 - (Bmpr1b+Bmpr2)	BMP	Secreted Signaling	KEGG: mmu04350; PMID:26893264	Osteoblast progenitors B_Branchial arch epithelium	Branchial arch epithelium_Osteoblast progenitors B	84	1308	15	0.178571428571429	0.00333845788220044	0.0216681107223797
Osteoblast progenitors B	Branchial arch epithelium	Bmp6	ACVR1_ACVR2A	0.0213414297786775	0	BMP6_ACVR1_ACVR2A	Bmp6 - (Acvr1+Acvr2a)	BMP	Secreted Signaling	KEGG: mmu04350; PMID:26893264	Osteoblast progenitors B_Branchial arch epithelium	Branchial arch epithelium_Osteoblast progenitors B	84	831	11	0.130952380952381	0.00331431226835216	0.0215369029815361
Branchial arch epithelium	Osteoblast progenitors B	Bmp6	ACVR1_ACVR2A	0.00549261986524232	0	BMP6_ACVR1_ACVR2A	Bmp6 - (Acvr1+Acvr2a)	BMP	Secreted Signaling	KEGG: mmu04350; PMID:26893264	Branchial arch epithelium_Osteoblast progenitors B	Branchial arch epithelium_Osteoblast progenitors B	84	831	11	0.130952380952381	0.00331431226835216	0.0215369029815361
Osteoblast progenitors B	Branchial arch epithelium	Bmp6	ACVR1_ACVR2B	0.0201090467936878	0	BMP6_ACVR1_ACVR2B	Bmp6 - (Acvr1+Acvr2b)	BMP	Secreted Signaling	KEGG: mmu04350; PMID:26893264	Osteoblast progenitors B_Branchial arch epithelium	Branchial arch epithelium_Osteoblast progenitors B	84	226	5	0.0595238095238095	0.00604972304256066	0.0370096934012583
Branchial arch epithelium	Osteoblast progenitors B	Bmp6	ACVR1_ACVR2B	0.00304812262348586	0	BMP6_ACVR1_ACVR2B	Bmp6 - (Acvr1+Acvr2b)	BMP	Secreted Signaling	KEGG: mmu04350; PMID:26893264	Branchial arch epithelium_Osteoblast progenitors B	Branchial arch epithelium_Osteoblast progenitors B	84	226	5	0.0595238095238095	0.00604972304256066	0.0370096934012583
Osteoblast progenitors B	Branchial arch epithelium	Bmp6	ACVR1_BMPR2	0.0291981691072112	0	BMP6_ACVR1_BMPR2	Bmp6 - (Acvr1+Bmpr2)	BMP	Secreted Signaling	KEGG: mmu04350; PMID:26893264	Osteoblast progenitors B_Branchial arch epithelium	Branchial arch epithelium_Osteoblast progenitors B	84	1282	17	0.202380952380952	0.000226563878899744	0.00187604358961945
Branchial arch epithelium	Osteoblast progenitors B	Bmp6	ACVR1_BMPR2	0.00984261959928176	0	BMP6_ACVR1_BMPR2	Bmp6 - (Acvr1+Bmpr2)	BMP	Secreted Signaling	KEGG: mmu04350; PMID:26893264	Branchial arch epithelium_Osteoblast progenitors B	Branchial arch epithelium_Osteoblast progenitors B	84	1282	17	0.202380952380952	0.000226563878899744	0.00187604358961945
Osteoblast progenitors B	Branchial arch epithelium	Bmp6	BMPR1A_ACVR2A	0.0300632047545468	0	BMP6_BMPR1A_ACVR2A	Bmp6 - (Bmpr1a+Acvr2a)	BMP	Secreted Signaling	KEGG: mmu04350; PMID:26893264	Osteoblast progenitors B_Branchial arch epithelium	Branchial arch epithelium_Osteoblast progenitors B	84	1162	15	0.178571428571429	0.000741164478625908	0.00558359561096764
Branchial arch epithelium	Osteoblast progenitors B	Bmp6	BMPR1A_ACVR2A	0.00700966688172768	0	BMP6_BMPR1A_ACVR2A	Bmp6 - (Bmpr1a+Acvr2a)	BMP	Secreted Signaling	KEGG: mmu04350; PMID:26893264	Branchial arch epithelium_Osteoblast progenitors B	Branchial arch epithelium_Osteoblast progenitors B	84	1162	15	0.178571428571429	0.000741164478625908	0.00558359561096764
Osteoblast progenitors B	Branchial arch epithelium	Bmp6	BMPR1A_ACVR2B	0.0283441142825287	0	BMP6_BMPR1A_ACVR2B	Bmp6 - (Bmpr1a+Acvr2b)	BMP	Secreted Signaling	KEGG: mmu04350; PMID:26893264	Osteoblast progenitors B_Branchial arch epithelium	Branchial arch epithelium_Osteoblast progenitors B	84	319	6	0.0714285714285714	0.00586700833091515	0.03599541839084
Branchial arch epithelium	Osteoblast progenitors B	Bmp6	BMPR1A_ACVR2B	0.00389306756270635	0	BMP6_BMPR1A_ACVR2B	Bmp6 - (Bmpr1a+Acvr2b)	BMP	Secreted Signaling	KEGG: mmu04350; PMID:26893264	Branchial arch epithelium_Osteoblast progenitors B	Branchial arch epithelium_Osteoblast progenitors B	84	319	6	0.0714285714285714	0.00586700833091515	0.03599541839084
Osteoblast progenitors B	Branchial arch epithelium	Bmp6	BMPR1A_BMPR2	0.0409746956711831	0	BMP6_BMPR1A_BMPR2	Bmp6 - (Bmpr1a+Bmpr2)	BMP	Secreted Signaling	KEGG: mmu04350; PMID:26893264	Osteoblast progenitors B_Branchial arch epithelium	Branchial arch epithelium_Osteoblast progenitors B	84	1830	27	0.321428571428571	2.03142057867475e-07	2.52833056936351e-06
Branchial arch epithelium	Osteoblast progenitors B	Bmp6	BMPR1A_BMPR2	0.0125435711215327	0	BMP6_BMPR1A_BMPR2	Bmp6 - (Bmpr1a+Bmpr2)	BMP	Secreted Signaling	KEGG: mmu04350; PMID:26893264	Branchial arch epithelium_Osteoblast progenitors B	Branchial arch epithelium_Osteoblast progenitors B	84	1830	27	0.321428571428571	2.03142057867475e-07	2.52833056936351e-06
Osteoblast progenitors B	Branchial arch epithelium	Bmp7	ACVR1_ACVR2A	0.00788992901948908	0	BMP7_ACVR1_ACVR2A	Bmp7 - (Acvr1+Acvr2a)	BMP	Secreted Signaling	KEGG: mmu04350; PMID:26893264	Osteoblast progenitors B_Branchial arch epithelium	Branchial arch epithelium_Osteoblast progenitors B	84	2659	30	0.357142857142857	1.6415005930806e-05	0.00016246214096042
Branchial arch epithelium	Osteoblast progenitors B	Bmp7	ACVR1_ACVR2A	0.022475937413831	0	BMP7_ACVR1_ACVR2A	Bmp7 - (Acvr1+Acvr2a)	BMP	Secreted Signaling	KEGG: mmu04350; PMID:26893264	Branchial arch epithelium_Osteoblast progenitors B	Branchial arch epithelium_Osteoblast progenitors B	84	2659	30	0.357142857142857	1.6415005930806e-05	0.00016246214096042
Osteoblast progenitors B	Branchial arch epithelium	Bmp7	ACVR1_BMPR2	0.0108583765492852	0	BMP7_ACVR1_BMPR2	Bmp7 - (Acvr1+Bmpr2)	BMP	Secreted Signaling	KEGG: mmu04350; PMID:26893264	Osteoblast progenitors B_Branchial arch epithelium	Branchial arch epithelium_Osteoblast progenitors B	84	4004	43	0.511904761904762	1.23708057928795e-07	1.57806823659562e-06
Branchial arch epithelium	Osteoblast progenitors B	Bmp7	ACVR1_BMPR2	0.0396549855291633	0	BMP7_ACVR1_BMPR2	Bmp7 - (Acvr1+Bmpr2)	BMP	Secreted Signaling	KEGG: mmu04350; PMID:26893264	Branchial arch epithelium_Osteoblast progenitors B	Branchial arch epithelium_Osteoblast progenitors B	84	4004	43	0.511904761904762	1.23708057928795e-07	1.57806823659562e-06
Osteoblast progenitors B	Branchial arch epithelium	Bmp7	BMPR1A_ACVR2A	0.0111873519925183	0	BMP7_BMPR1A_ACVR2A	Bmp7 - (Bmpr1a+Acvr2a)	BMP	Secreted Signaling	KEGG: mmu04350; PMID:26893264	Osteoblast progenitors B_Branchial arch epithelium	Branchial arch epithelium_Osteoblast progenitors B	84	3818	36	0.428571428571429	7.3669146415619e-05	0.00066090013067366
Branchial arch epithelium	Osteoblast progenitors B	Bmp7	BMPR1A_ACVR2A	0.028527864637203	0	BMP7_BMPR1A_ACVR2A	Bmp7 - (Bmpr1a+Acvr2a)	BMP	Secreted Signaling	KEGG: mmu04350; PMID:26893264	Branchial arch epithelium_Osteoblast progenitors B	Branchial arch epithelium_Osteoblast progenitors B	84	3818	36	0.428571428571429	7.3669146415619e-05	0.00066090013067366
Osteoblast progenitors B	Branchial arch epithelium	Bmp7	BMPR1A_BMPR2	0.0153741190179391	0	BMP7_BMPR1A_BMPR2	Bmp7 - (Bmpr1a+Bmpr2)	BMP	Secreted Signaling	KEGG: mmu04350; PMID:26893264	Osteoblast progenitors B_Branchial arch epithelium	Branchial arch epithelium_Osteoblast progenitors B	84	5783	55	0.654761904761905	2.53644380433524e-08	3.47166889420187e-07
Branchial arch epithelium	Osteoblast progenitors B	Bmp7	BMPR1A_BMPR2	0.0500574399834797	0	BMP7_BMPR1A_BMPR2	Bmp7 - (Bmpr1a+Bmpr2)	BMP	Secreted Signaling	KEGG: mmu04350; PMID:26893264	Branchial arch epithelium_Osteoblast progenitors B	Branchial arch epithelium_Osteoblast progenitors B	84	5783	55	0.654761904761905	2.53644380433524e-08	3.47166889420187e-07
Branchial arch epithelium	Osteoblast progenitors B	Wnt4	FZD2_LRP5	0.00482466052435818	0	WNT4_FZD2_LRP5	Wnt4 - (Fzd2+Lrp5)	WNT	Secreted Signaling	KEGG: mmu04310; PMID: 23209147	Branchial arch epithelium_Osteoblast progenitors B	Branchial arch epithelium_Osteoblast progenitors B	84	669	11	0.130952380952381	0.000587433115973769	0.00451764172229422
Branchial arch epithelium	Osteoblast progenitors B	Wnt6	FZD2_LRP5	0.001538092359126	0	WNT6_FZD2_LRP5	Wnt6 - (Fzd2+Lrp5)	WNT	Secreted Signaling	KEGG: mmu04310; PMID: 23209147	Branchial arch epithelium_Osteoblast progenitors B	Branchial arch epithelium_Osteoblast progenitors B	84	554	9	0.107142857142857	0.0020644880229984	0.0140831806158809
Branchial arch epithelium	Osteoblast progenitors B	Wnt4	FZD2_LRP6	0.00702733738372827	0	WNT4_FZD2_LRP6	Wnt4 - (Fzd2+Lrp6)	WNT	Secreted Signaling	KEGG: mmu04310; PMID: 23209147	Branchial arch epithelium_Osteoblast progenitors B	Branchial arch epithelium_Osteoblast progenitors B	84	2282	41	0.488095238095238	1.84895128999413e-14	4.13177755102338e-13
Branchial arch epithelium	Osteoblast progenitors B	Wnt4	FZD3_LRP6	0.00544867288945874	0	WNT4_FZD3_LRP6	Wnt4 - (Fzd3+Lrp6)	WNT	Secreted Signaling	KEGG: mmu04310; PMID: 23209147	Branchial arch epithelium_Osteoblast progenitors B	Branchial arch epithelium_Osteoblast progenitors B	84	1540	27	0.321428571428571	5.4038653515496e-09	7.96685838207121e-08
Branchial arch epithelium	Osteoblast progenitors B	Wnt6	FZD2_LRP6	0.00225056741597004	0	WNT6_FZD2_LRP6	Wnt6 - (Fzd2+Lrp6)	WNT	Secreted Signaling	KEGG: mmu04310; PMID: 23209147	Branchial arch epithelium_Osteoblast progenitors B	Branchial arch epithelium_Osteoblast progenitors B	84	1994	30	0.357142857142857	1.9906336767985e-08	2.76249112202469e-07
Branchial arch epithelium	Osteoblast progenitors B	Wnt6	FZD3_LRP6	0.0017392738803985	0	WNT6_FZD3_LRP6	Wnt6 - (Fzd3+Lrp6)	WNT	Secreted Signaling	KEGG: mmu04310; PMID: 23209147	Branchial arch epithelium_Osteoblast progenitors B	Branchial arch epithelium_Osteoblast progenitors B	84	1408	23	0.273809523809524	3.69728550198281e-07	4.4715861306703e-06
Branchial arch epithelium	Osteoblast progenitors B	Wnt7b	FZD2_LRP6	0.00254059156156331	0	WNT7B_FZD2_LRP6	Wnt7b - (Fzd2+Lrp6)	WNT	Secreted Signaling	KEGG: mmu04310; PMID: 23209147	Branchial arch epithelium_Osteoblast progenitors B	Branchial arch epithelium_Osteoblast progenitors B	84	2538	25	0.297619047619048	0.000761185075774059	0.00572072075857261
Osteoblast progenitors B	Branchial arch epithelium	Wnt5a	Fzd2	0.0588247496636061	0	WNT5A_FZD2	Wnt5a - Fzd2	ncWNT	Secreted Signaling	KEGG: mmu04310	Osteoblast progenitors B_Branchial arch epithelium	Branchial arch epithelium_Osteoblast progenitors B	84	9593	77	0.916666666666667	1.53220280619307e-11	2.81095068937395e-10
Branchial arch epithelium	Osteoblast progenitors B	Wnt5a	Fzd2	0.0123485312473128	0	WNT5A_FZD2	Wnt5a - Fzd2	ncWNT	Secreted Signaling	KEGG: mmu04310	Branchial arch epithelium_Osteoblast progenitors B	Branchial arch epithelium_Osteoblast progenitors B	84	9593	77	0.916666666666667	1.53220280619307e-11	2.81095068937395e-10
Osteoblast progenitors B	Branchial arch epithelium	Wnt5a	Fzd3	0.135831567808607	0	WNT5A_FZD3	Wnt5a - Fzd3	ncWNT	Secreted Signaling	KEGG: mmu04310	Osteoblast progenitors B_Branchial arch epithelium	Branchial arch epithelium_Osteoblast progenitors B	84	6223	53	0.630952380952381	4.04307132606416e-06	4.35146853983343e-05
Osteoblast progenitors B	Branchial arch epithelium	Wnt5a	Fzd6	0.0651561789616598	0	WNT5A_FZD6	Wnt5a - Fzd6	ncWNT	Secreted Signaling	KEGG: mmu04310	Osteoblast progenitors B_Branchial arch epithelium	Branchial arch epithelium_Osteoblast progenitors B	84	2564	32	0.380952380952381	4.62668473903274e-07	5.54814689710487e-06
Osteoblast progenitors B	Branchial arch epithelium	Wnt5b	Fzd2	0.0213779710948354	0	WNT5B_FZD2	Wnt5b - Fzd2	ncWNT	Secreted Signaling	KEGG: mmu04310	Osteoblast progenitors B_Branchial arch epithelium	Branchial arch epithelium_Osteoblast progenitors B	84	3120	29	0.345238095238095	0.000696088773069561	0.00526856181451732
Branchial arch epithelium	Osteoblast progenitors B	Wnt5b	Fzd2	0.0638880303928628	0	WNT5B_FZD2	Wnt5b - Fzd2	ncWNT	Secreted Signaling	KEGG: mmu04310	Branchial arch epithelium_Osteoblast progenitors B	Branchial arch epithelium_Osteoblast progenitors B	84	3120	29	0.345238095238095	0.000696088773069561	0.00526856181451732
Osteoblast progenitors B	Branchial arch epithelium	Wnt5b	Fzd3	0.0520760142233946	0	WNT5B_FZD3	Wnt5b - Fzd3	ncWNT	Secreted Signaling	KEGG: mmu04310	Osteoblast progenitors B_Branchial arch epithelium	Branchial arch epithelium_Osteoblast progenitors B	84	2106	22	0.261904761904762	0.000835736739259355	0.0062293090595666
Branchial arch epithelium	Osteoblast progenitors B	Wnt5b	Fzd3	0.039048683648495	0	WNT5B_FZD3	Wnt5b - Fzd3	ncWNT	Secreted Signaling	KEGG: mmu04310	Branchial arch epithelium_Osteoblast progenitors B	Branchial arch epithelium_Osteoblast progenitors B	84	2106	22	0.261904761904762	0.000835736739259355	0.0062293090595666
Osteoblast progenitors B	Branchial arch epithelium	Wnt5b	Fzd6	0.0237807646492685	0	WNT5B_FZD6	Wnt5b - Fzd6	ncWNT	Secreted Signaling	KEGG: mmu04310	Osteoblast progenitors B_Branchial arch epithelium	Branchial arch epithelium_Osteoblast progenitors B	84	916	13	0.154761904761905	0.000732157740400424	0.00552140223033059
Osteoblast progenitors B	Branchial arch epithelium	Fgf10	Fgfr1	0.0220507910669375	0	FGF10_FGFR1	Fgf10 - Fgfr1	FGF	Secreted Signaling	PMC: 4393358	Osteoblast progenitors B_Branchial arch epithelium	Branchial arch epithelium_Osteoblast progenitors B	84	2846	38	0.452380952380952	2.56061994624872e-09	3.9098417876149e-08
Osteoblast progenitors B	Branchial arch epithelium	Fgf10	Fgfr2	0.0685134733156365	0	FGF10_FGFR2	Fgf10 - Fgfr2	FGF	Secreted Signaling	PMC: 4393358	Osteoblast progenitors B_Branchial arch epithelium	Branchial arch epithelium_Osteoblast progenitors B	84	2135	35	0.416666666666667	6.04227426213097e-11	1.05762691944856e-09
Branchial arch epithelium	Osteoblast progenitors B	Pdgfa	Pdgfra	0.0293094290596867	0	PDGFA_PDGFRA	Pdgfa - Pdgfra	PDGF	Secreted Signaling	PMID: 15207812	Branchial arch epithelium_Osteoblast progenitors B	Branchial arch epithelium_Osteoblast progenitors B	84	6912	70	0.833333333333333	1.35330602111614e-14	3.05627910076089e-13
Branchial arch epithelium	Osteoblast progenitors B	Pdgfa	Pdgfrb	0.00371269913275305	0	PDGFA_PDGFRB	Pdgfa - Pdgfrb	PDGF	Secreted Signaling	PMID: 15207812	Branchial arch epithelium_Osteoblast progenitors B	Branchial arch epithelium_Osteoblast progenitors B	84	5035	62	0.738095238095238	4.33924927483722e-16	1.06927248970006e-14
Branchial arch epithelium	Osteoblast progenitors B	Pdgfc	Pdgfra	0.0551600553425302	0	PDGFC_PDGFRA	Pdgfc - Pdgfra	PDGF	Secreted Signaling	PMID: 15207812	Branchial arch epithelium_Osteoblast progenitors B	Branchial arch epithelium_Osteoblast progenitors B	84	7163	64	0.761904761904762	1.47098331800206e-09	2.29106147679573e-08
Osteoblast progenitors B	Branchial arch epithelium	Igf1	ITGA6_ITGB4	0.00683048102871602	0	IGF1_ITGA6_ITGB4	Igf1 - (Itga6+Itgb4)	IGF	Secreted Signaling	PMID: 28190785; PMID: 28873464	Osteoblast progenitors B_Branchial arch epithelium	Branchial arch epithelium_Osteoblast progenitors B	84	636	22	0.261904761904762	5.96498364724999e-13	1.21785082798021e-11
Osteoblast progenitors B	Branchial arch epithelium	Igf2	ITGA6_ITGB4	0.0164522769764008	0	IGF2_ITGA6_ITGB4	Igf2 - (Itga6+Itgb4)	IGF	Secreted Signaling	PMID: 28190785; PMID: 28873464	Osteoblast progenitors B_Branchial arch epithelium	Branchial arch epithelium_Osteoblast progenitors B	84	692	22	0.261904761904762	3.19041335742649e-12	6.18276414065033e-11
Branchial arch epithelium	Osteoblast progenitors B	Shh	PTCH1_SMO	0.0138075526513148	0	SHH_PTCH1	Shh - Ptch1	HH	Secreted Signaling	KEGG: mmu04340; PMID: 25701396	Branchial arch epithelium_Osteoblast progenitors B	Branchial arch epithelium_Osteoblast progenitors B	84	731	28	0.333333333333333	1.25570525143886e-17	3.41595886602165e-16
Branchial arch epithelium	Osteoblast progenitors B	Shh	PTCH2_SMO	0.0036278713148376	0	SHH_PTCH2	Shh - Ptch2	HH	Secreted Signaling	KEGG: mmu04340; PMID: 25701396	Branchial arch epithelium_Osteoblast progenitors B	Branchial arch epithelium_Osteoblast progenitors B	84	300	13	0.154761904761905	3.82776848495381e-09	5.73102003719473e-08
Osteoblast progenitors B	Branchial arch epithelium	Cxcl12	Ackr3	0.0039439770130426	0	CXCL12_ACKR3	Cxcl12 - Ackr3	CXCL	Secreted Signaling	KEGG: mmu04060	Osteoblast progenitors B_Branchial arch epithelium	Branchial arch epithelium_Osteoblast progenitors B	84	7466	64	0.761904761904762	1.41109170131992e-08	1.98896032168262e-07
Branchial arch epithelium	Osteoblast progenitors B	Nampt	ITGA5_ITGB1	0.00294681273411813	0	NAMPT_ITGA5_ITGB1	Nampt - (Itga5+Itgb1)	VISFATIN	Secreted Signaling	PMID: 28490838	Branchial arch epithelium_Osteoblast progenitors B	Branchial arch epithelium_Osteoblast progenitors B	84	5076	39	0.464285714285714	0.00290965006821821	0.0191770773632871
Osteoblast progenitors B	Branchial arch epithelium	Mdk	Sdc1	0.00893434641634018	0	MDK_SDC1	Mdk - Sdc1	MK	Secreted Signaling	PMID: 28356350	Osteoblast progenitors B_Branchial arch epithelium	Branchial arch epithelium_Osteoblast progenitors B	84	11947	79	0.94047619047619	9.3616013605763e-07	1.08358692913757e-05
Branchial arch epithelium	Osteoblast progenitors B	Mdk	Sdc1	0.00711750198055724	0	MDK_SDC1	Mdk - Sdc1	MK	Secreted Signaling	PMID: 28356350	Branchial arch epithelium_Osteoblast progenitors B	Branchial arch epithelium_Osteoblast progenitors B	84	11947	79	0.94047619047619	9.3616013605763e-07	1.08358692913757e-05
Osteoblast progenitors B	Branchial arch epithelium	Mdk	Sdc2	0.0312400423535806	0	MDK_SDC2	Mdk - Sdc2	MK	Secreted Signaling	PMID: 28356350	Osteoblast progenitors B_Branchial arch epithelium	Branchial arch epithelium_Osteoblast progenitors B	84	10515	75	0.892857142857143	2.49409468043035e-07	3.07670971792484e-06
Branchial arch epithelium	Osteoblast progenitors B	Mdk	Sdc2	0.0570580523480673	0	MDK_SDC2	Mdk - Sdc2	MK	Secreted Signaling	PMID: 28356350	Branchial arch epithelium_Osteoblast progenitors B	Branchial arch epithelium_Osteoblast progenitors B	84	10515	75	0.892857142857143	2.49409468043035e-07	3.07670971792484e-06
Osteoblast progenitors B	Branchial arch epithelium	Mdk	Sdc4	0.0484439372679314	0	MDK_SDC4	Mdk - Sdc4	MK	Secreted Signaling	PMID: 28356350	Osteoblast progenitors B_Branchial arch epithelium	Branchial arch epithelium_Osteoblast progenitors B	84	6594	75	0.892857142857143	6.14307922984887e-21	1.9646675464133e-19
Branchial arch epithelium	Osteoblast progenitors B	Mdk	Sdc4	0.00711990565575129	0	MDK_SDC4	Mdk - Sdc4	MK	Secreted Signaling	PMID: 28356350	Branchial arch epithelium_Osteoblast progenitors B	Branchial arch epithelium_Osteoblast progenitors B	84	6594	75	0.892857142857143	6.14307922984887e-21	1.9646675464133e-19
Osteoblast progenitors B	Branchial arch epithelium	Mdk	Ptprz1	0.032225863550574	0	MDK_PTPRZ1	Mdk - Ptprz1	MK	Secreted Signaling	PMID: 28356350	Osteoblast progenitors B_Branchial arch epithelium	Branchial arch epithelium_Osteoblast progenitors B	84	5291	41	0.488095238095238	0.00151246828673516	0.0106629805530639
Branchial arch epithelium	Osteoblast progenitors B	Mdk	Ptprz1	0.0527341166625397	0	MDK_PTPRZ1	Mdk - Ptprz1	MK	Secreted Signaling	PMID: 28356350	Branchial arch epithelium_Osteoblast progenitors B	Branchial arch epithelium_Osteoblast progenitors B	84	5291	41	0.488095238095238	0.00151246828673516	0.0106629805530639
Osteoblast progenitors B	Branchial arch epithelium	Mdk	Lrp1	0.0342487795031139	0	MDK_LRP1	Mdk - Lrp1	MK	Secreted Signaling	PMID: 28356350	Osteoblast progenitors B_Branchial arch epithelium	Branchial arch epithelium_Osteoblast progenitors B	84	14156	82	0.976190476190476	0.000690109408421209	0.00522721994293186
Branchial arch epithelium	Osteoblast progenitors B	Mdk	Lrp1	0.0576400672664031	0	MDK_LRP1	Mdk - Lrp1	MK	Secreted Signaling	PMID: 28356350	Branchial arch epithelium_Osteoblast progenitors B	Branchial arch epithelium_Osteoblast progenitors B	84	14156	82	0.976190476190476	0.000690109408421209	0.00522721994293186
Branchial arch epithelium	Osteoblast progenitors B	Ptn	Ptprz1	0.0710213281276074	0	PTN_PTPRZ1	Ptn - Ptprz1	PTN	Secreted Signaling	PMID: 28356350; PMID: 25620911	Branchial arch epithelium_Osteoblast progenitors B	Branchial arch epithelium_Osteoblast progenitors B	84	5259	41	0.488095238095238	0.00142672736528814	0.0101131779312244
Osteoblast progenitors B	Branchial arch epithelium	Ptn	Sdc1	0.0119940837834034	0	PTN_SDC1	Ptn - Sdc1	PTN	Secreted Signaling	PMID: 28356350; PMID: 25620911	Osteoblast progenitors B_Branchial arch epithelium	Branchial arch epithelium_Osteoblast progenitors B	84	11787	79	0.94047619047619	5.38297102715638e-07	6.41718088389256e-06
Branchial arch epithelium	Osteoblast progenitors B	Ptn	Sdc1	0.00974851602615481	0	PTN_SDC1	Ptn - Sdc1	PTN	Secreted Signaling	PMID: 28356350; PMID: 25620911	Branchial arch epithelium_Osteoblast progenitors B	Branchial arch epithelium_Osteoblast progenitors B	84	11787	79	0.94047619047619	5.38297102715638e-07	6.41718088389256e-06
Branchial arch epithelium	Osteoblast progenitors B	Ptn	Sdc2	0.0767232763619099	0	PTN_SDC2	Ptn - Sdc2	PTN	Secreted Signaling	PMID: 28356350; PMID: 25620911	Branchial arch epithelium_Osteoblast progenitors B	Branchial arch epithelium_Osteoblast progenitors B	84	10380	75	0.892857142857143	8.61515869364682e-08	1.12001218906793e-06
Osteoblast progenitors B	Branchial arch epithelium	Ptn	Sdc4	0.0641585444758244	0	PTN_SDC4	Ptn - Sdc4	PTN	Secreted Signaling	PMID: 28356350; PMID: 25620911	Osteoblast progenitors B_Branchial arch epithelium	Branchial arch epithelium_Osteoblast progenitors B	84	6498	75	0.892857142857143	2.21369906641184e-21	7.18785419756617e-20
Branchial arch epithelium	Osteoblast progenitors B	Ptn	Sdc4	0.00975179950296107	0	PTN_SDC4	Ptn - Sdc4	PTN	Secreted Signaling	PMID: 28356350; PMID: 25620911	Branchial arch epithelium_Osteoblast progenitors B	Branchial arch epithelium_Osteoblast progenitors B	84	6498	75	0.892857142857143	2.21369906641184e-21	7.18785419756617e-20
Osteoblast progenitors B	Branchial arch epithelium	Postn	ITGAV_ITGB5	0.0469924070950837	0	POSTN_ITGAV_ITGB5	Postn - (Itgav+Itgb5)	PERIOSTIN	Secreted Signaling	PMID: 26721738	Osteoblast progenitors B_Branchial arch epithelium	Branchial arch epithelium_Osteoblast progenitors B	84	7287	69	0.821428571428571	1.45142782642606e-12	2.88465928629662e-11
Osteoblast progenitors B	Branchial arch epithelium	Ntf3	Ntrk2	0.00487598375198429	0	NTF3_NTRK2	Ntf3 - Ntrk2	NT	Secreted Signaling	PMID: 27908981	Osteoblast progenitors B_Branchial arch epithelium	Branchial arch epithelium_Osteoblast progenitors B	84	1534	21	0.25	2.1543522767825e-05	0.000209597703256858
Osteoblast progenitors B	Branchial arch epithelium	Sema3d	NRP1_PLXNA1	0.00805362719520824	0	SEMA3D_NRP1_PLXNA1	Sema3d - (Nrp1+Plxna1)	SEMA3	Secreted Signaling	PMID: 27533782	Osteoblast progenitors B_Branchial arch epithelium	Branchial arch epithelium_Osteoblast progenitors B	84	1158	13	0.154761904761905	0.00787250215518818	0.0467664804736932
Branchial arch epithelium	Osteoblast progenitors B	Sema3d	NRP1_PLXNA1	0.0565896546525175	0	SEMA3D_NRP1_PLXNA1	Sema3d - (Nrp1+Plxna1)	SEMA3	Secreted Signaling	PMID: 27533782	Branchial arch epithelium_Osteoblast progenitors B	Branchial arch epithelium_Osteoblast progenitors B	84	1158	13	0.154761904761905	0.00787250215518818	0.0467664804736932
Osteoblast progenitors B	Branchial arch epithelium	Sema3d	NRP1_PLXNA2	0.0165726545252818	0	SEMA3D_NRP1_PLXNA2	Sema3d - (Nrp1+Plxna2)	SEMA3	Secreted Signaling	PMID: 27533782	Osteoblast progenitors B_Branchial arch epithelium	Branchial arch epithelium_Osteoblast progenitors B	84	1107	14	0.166666666666667	0.00138225551278105	0.00982637458967274
Branchial arch epithelium	Osteoblast progenitors B	Sema3d	NRP1_PLXNA2	0.0887086702510046	0	SEMA3D_NRP1_PLXNA2	Sema3d - (Nrp1+Plxna2)	SEMA3	Secreted Signaling	PMID: 27533782	Branchial arch epithelium_Osteoblast progenitors B	Branchial arch epithelium_Osteoblast progenitors B	84	1107	14	0.166666666666667	0.00138225551278105	0.00982637458967274
Branchial arch epithelium	Osteoblast progenitors B	Sema3c	NRP2_PLXNA1	0.0379184374731857	0	SEMA3C_NRP2_PLXNA1	Sema3c - (Nrp2+Plxna1)	SEMA3	Secreted Signaling	PMID: 27533782	Branchial arch epithelium_Osteoblast progenitors B	Branchial arch epithelium_Osteoblast progenitors B	84	4504	44	0.523809523809524	1.64218624501513e-06	1.84840258818701e-05
Osteoblast progenitors B	Branchial arch epithelium	Sema3d	NRP2_PLXNA1	0.0090060001883238	0	SEMA3D_NRP2_PLXNA1	Sema3d - (Nrp2+Plxna1)	SEMA3	Secreted Signaling	PMID: 27533782	Osteoblast progenitors B_Branchial arch epithelium	Branchial arch epithelium_Osteoblast progenitors B	84	3129	44	0.523809523809524	7.39769913406781e-12	1.39320748891074e-10
Branchial arch epithelium	Osteoblast progenitors B	Sema3d	NRP2_PLXNA1	0.0526482884592786	0	SEMA3D_NRP2_PLXNA1	Sema3d - (Nrp2+Plxna1)	SEMA3	Secreted Signaling	PMID: 27533782	Branchial arch epithelium_Osteoblast progenitors B	Branchial arch epithelium_Osteoblast progenitors B	84	3129	44	0.523809523809524	7.39769913406781e-12	1.39320748891074e-10
Osteoblast progenitors B	Branchial arch epithelium	Sema3d	NRP2_PLXNA2	0.0185136336864097	0	SEMA3D_NRP2_PLXNA2	Sema3d - (Nrp2+Plxna2)	SEMA3	Secreted Signaling	PMID: 27533782	Osteoblast progenitors B_Branchial arch epithelium	Branchial arch epithelium_Osteoblast progenitors B	84	2853	34	0.404761904761905	6.04051535393948e-07	7.15883415957207e-06
Branchial arch epithelium	Osteoblast progenitors B	Sema3d	NRP2_PLXNA2	0.0827264355720399	0	SEMA3D_NRP2_PLXNA2	Sema3d - (Nrp2+Plxna2)	SEMA3	Secreted Signaling	PMID: 27533782	Branchial arch epithelium_Osteoblast progenitors B	Branchial arch epithelium_Osteoblast progenitors B	84	2853	34	0.404761904761905	6.04051535393948e-07	7.15883415957207e-06
Branchial arch epithelium	Osteoblast progenitors B	Sema3d	NRP2_PLXNA4	0.102232779697773	0	SEMA3D_NRP2_PLXNA4	Sema3d - (Nrp2+Plxna4)	SEMA3	Secreted Signaling	PMID: 27533782	Branchial arch epithelium_Osteoblast progenitors B	Branchial arch epithelium_Osteoblast progenitors B	84	1694	18	0.214285714285714	0.00311150910678363	0.0203729762944166
Branchial arch epithelium	Osteoblast progenitors B	Sema3f	NRP2_PLXNA1	0.0159464949241125	0	SEMA3F_NRP2_PLXNA1	Sema3f - (Nrp2+Plxna1)	SEMA3	Secreted Signaling	PMID: 27533782	Branchial arch epithelium_Osteoblast progenitors B	Branchial arch epithelium_Osteoblast progenitors B	84	4225	47	0.55952380952381	4.11199699307169e-09	6.13159271283375e-08
Branchial arch epithelium	Osteoblast progenitors B	Sema3f	NRP2_PLXNA2	0.0256239195511069	0	SEMA3F_NRP2_PLXNA2	Sema3f - (Nrp2+Plxna2)	SEMA3	Secreted Signaling	PMID: 27533782	Branchial arch epithelium_Osteoblast progenitors B	Branchial arch epithelium_Osteoblast progenitors B	84	3793	37	0.44047619047619	2.18458834110447e-05	0.000212364996246599
Osteoblast progenitors B	Branchial arch epithelium	Pros1	Axl	0.00139586824623794	0	PROS1_AXL	Pros1 - Axl	PROS	Secreted Signaling	PMID: 29531161	Osteoblast progenitors B_Branchial arch epithelium	Branchial arch epithelium_Osteoblast progenitors B	84	4687	48	0.571428571428571	6.66242334248329e-08	8.75011252826143e-07
Branchial arch epithelium	Osteoblast progenitors B	Pros1	Axl	0.00233472234123699	0	PROS1_AXL	Pros1 - Axl	PROS	Secreted Signaling	PMID: 29531161	Branchial arch epithelium_Osteoblast progenitors B	Branchial arch epithelium_Osteoblast progenitors B	84	4687	48	0.571428571428571	6.66242334248329e-08	8.75011252826143e-07
Osteoblast progenitors B	Branchial arch epithelium	Col1a1	ITGA2_ITGB1	0.0407687747051511	0	COL1A1_ITGA2_ITGB1	Col1a1 - (Itga2+Itgb1)	COLLAGEN	ECM-Receptor	KEGG: mmu04512	Osteoblast progenitors B_Branchial arch epithelium	Branchial arch epithelium_Osteoblast progenitors B	84	1926	20	0.238095238095238	0.00175149958523316	0.0121427492253559
Osteoblast progenitors B	Branchial arch epithelium	Col1a2	ITGA2_ITGB1	0.0516486901577525	0	COL1A2_ITGA2_ITGB1	Col1a2 - (Itga2+Itgb1)	COLLAGEN	ECM-Receptor	KEGG: mmu04512	Osteoblast progenitors B_Branchial arch epithelium	Branchial arch epithelium_Osteoblast progenitors B	84	1929	20	0.238095238095238	0.00177358319670321	0.0122758497948339
Osteoblast progenitors B	Branchial arch epithelium	Col2a1	ITGA2_ITGB1	0.00385907154279243	0	COL2A1_ITGA2_ITGB1	Col2a1 - (Itga2+Itgb1)	COLLAGEN	ECM-Receptor	KEGG: mmu04512	Osteoblast progenitors B_Branchial arch epithelium	Branchial arch epithelium_Osteoblast progenitors B	84	1853	20	0.238095238095238	0.00136641650963569	0.00972232463293543
Osteoblast progenitors B	Branchial arch epithelium	Col4a1	ITGA2_ITGB1	0.0100638031949406	0	COL4A1_ITGA2_ITGB1	Col4a1 - (Itga2+Itgb1)	COLLAGEN	ECM-Receptor	KEGG: mmu04512	Osteoblast progenitors B_Branchial arch epithelium	Branchial arch epithelium_Osteoblast progenitors B	84	1893	20	0.238095238095238	0.00154239679018583	0.010847493083379
Osteoblast progenitors B	Branchial arch epithelium	Col4a2	ITGA2_ITGB1	0.00750451783151174	0	COL4A2_ITGA2_ITGB1	Col4a2 - (Itga2+Itgb1)	COLLAGEN	ECM-Receptor	KEGG: mmu04512	Osteoblast progenitors B_Branchial arch epithelium	Branchial arch epithelium_Osteoblast progenitors B	84	1850	20	0.238095238095238	0.00135642221773994	0.00966056521355481
Osteoblast progenitors B	Branchial arch epithelium	Col6a1	ITGA2_ITGB1	0.00378740987276539	0	COL6A1_ITGA2_ITGB1	Col6a1 - (Itga2+Itgb1)	COLLAGEN	ECM-Receptor	KEGG: mmu04512	Osteoblast progenitors B_Branchial arch epithelium	Branchial arch epithelium_Osteoblast progenitors B	84	1820	20	0.238095238095238	0.000749199713745986	0.00563835026122712
Osteoblast progenitors B	Branchial arch epithelium	Col6a2	ITGA2_ITGB1	0.00971996371520856	0	COL6A2_ITGA2_ITGB1	Col6a2 - (Itga2+Itgb1)	COLLAGEN	ECM-Receptor	KEGG: mmu04512	Osteoblast progenitors B_Branchial arch epithelium	Branchial arch epithelium_Osteoblast progenitors B	84	1779	20	0.238095238095238	0.000585560755281624	0.0045058139397087
Osteoblast progenitors B	Branchial arch epithelium	Col6a3	ITGA2_ITGB1	0.0267597456625158	0	COL6A3_ITGA2_ITGB1	Col6a3 - (Itga2+Itgb1)	COLLAGEN	ECM-Receptor	KEGG: mmu04512	Osteoblast progenitors B_Branchial arch epithelium	Branchial arch epithelium_Osteoblast progenitors B	84	1820	20	0.238095238095238	0.000749199713745986	0.00563835026122712
Osteoblast progenitors B	Branchial arch epithelium	Fn1	ITGA3_ITGB1	0.0621389154427512	0	FN1_ITGA3_ITGB1	Fn1 - (Itga3+Itgb1)	FN1	ECM-Receptor	KEGG: mmu04512	Osteoblast progenitors B_Branchial arch epithelium	Branchial arch epithelium_Osteoblast progenitors B	84	2754	33	0.392857142857143	9.11102033092432e-07	1.05700386533969e-05
Branchial arch epithelium	Osteoblast progenitors B	Fn1	ITGA8_ITGB1	0.033845443584965	0	FN1_ITGA8_ITGB1	Fn1 - (Itga8+Itgb1)	FN1	ECM-Receptor	KEGG: mmu04512	Branchial arch epithelium_Osteoblast progenitors B	Branchial arch epithelium_Osteoblast progenitors B	84	4949	50	0.595238095238095	2.74554410569272e-08	3.74898228247351e-07
Osteoblast progenitors B	Branchial arch epithelium	Lama2	ITGA2_ITGB1	0.0193254268575465	0	LAMA2_ITGA2_ITGB1	Lama2 - (Itga2+Itgb1)	LAMININ	ECM-Receptor	KEGG: mmu04512	Osteoblast progenitors B_Branchial arch epithelium	Branchial arch epithelium_Osteoblast progenitors B	84	904	16	0.19047619047619	1.16895516140495e-05	0.000118285387734156
Osteoblast progenitors B	Branchial arch epithelium	Lama4	ITGA2_ITGB1	0.0334887593852131	0	LAMA4_ITGA2_ITGB1	Lama4 - (Itga2+Itgb1)	LAMININ	ECM-Receptor	KEGG: mmu04512	Osteoblast progenitors B_Branchial arch epithelium	Branchial arch epithelium_Osteoblast progenitors B	84	1422	17	0.202380952380952	0.00123816445378613	0.00888406071073915
Osteoblast progenitors B	Branchial arch epithelium	Lamb1	ITGA2_ITGB1	0.00931775372220481	0	LAMB1_ITGA2_ITGB1	Lamb1 - (Itga2+Itgb1)	LAMININ	ECM-Receptor	KEGG: mmu04512	Osteoblast progenitors B_Branchial arch epithelium	Branchial arch epithelium_Osteoblast progenitors B	84	1788	20	0.238095238095238	0.000617417471673296	0.00472531262635233
Osteoblast progenitors B	Branchial arch epithelium	Lamc1	ITGA2_ITGB1	0.00820727513565808	0	LAMC1_ITGA2_ITGB1	Lamc1 - (Itga2+Itgb1)	LAMININ	ECM-Receptor	KEGG: mmu04512	Osteoblast progenitors B_Branchial arch epithelium	Branchial arch epithelium_Osteoblast progenitors B	84	1662	18	0.214285714285714	0.00173791285666563	0.0120599308609919
Osteoblast progenitors B	Branchial arch epithelium	Lama2	ITGA3_ITGB1	0.0436479204024666	0	LAMA2_ITGA3_ITGB1	Lama2 - (Itga3+Itgb1)	LAMININ	ECM-Receptor	KEGG: mmu04512	Osteoblast progenitors B_Branchial arch epithelium	Branchial arch epithelium_Osteoblast progenitors B	84	1208	18	0.214285714285714	3.15904983099248e-05	0.000299846417980443
Osteoblast progenitors B	Branchial arch epithelium	Lama4	ITGA3_ITGB1	0.0742865664698361	0	LAMA4_ITGA3_ITGB1	Lama4 - (Itga3+Itgb1)	LAMININ	ECM-Receptor	KEGG: mmu04512	Osteoblast progenitors B_Branchial arch epithelium	Branchial arch epithelium_Osteoblast progenitors B	84	1921	24	0.285714285714286	2.18019141149352e-05	0.000211963053895203
Osteoblast progenitors B	Branchial arch epithelium	Lamb1	ITGA3_ITGB1	0.0213186514320966	0	LAMB1_ITGA3_ITGB1	Lamb1 - (Itga3+Itgb1)	LAMININ	ECM-Receptor	KEGG: mmu04512	Osteoblast progenitors B_Branchial arch epithelium	Branchial arch epithelium_Osteoblast progenitors B	84	2513	32	0.380952380952381	2.9073460761155e-07	3.55772559791038e-06
Osteoblast progenitors B	Branchial arch epithelium	Lamb2	ITGA3_ITGB1	0.00517689807588203	0	LAMB2_ITGA3_ITGB1	Lamb2 - (Itga3+Itgb1)	LAMININ	ECM-Receptor	KEGG: mmu04512	Osteoblast progenitors B_Branchial arch epithelium	Branchial arch epithelium_Osteoblast progenitors B	84	2056	24	0.285714285714286	7.90867288896378e-05	0.000705757398535013
Osteoblast progenitors B	Branchial arch epithelium	Lamc1	ITGA3_ITGB1	0.0188050693766727	0	LAMC1_ITGA3_ITGB1	Lamc1 - (Itga3+Itgb1)	LAMININ	ECM-Receptor	KEGG: mmu04512	Osteoblast progenitors B_Branchial arch epithelium	Branchial arch epithelium_Osteoblast progenitors B	84	2391	28	0.333333333333333	1.35074872269744e-05	0.000135426629749613
Osteoblast progenitors B	Branchial arch epithelium	Thbs1	ITGA3_ITGB1	0.0186335197076377	0	THBS1_ITGA3_ITGB1	Thbs1 - (Itga3+Itgb1)	THBS	ECM-Receptor	KEGG: mmu04512	Osteoblast progenitors B_Branchial arch epithelium	Branchial arch epithelium_Osteoblast progenitors B	84	2423	29	0.345238095238095	6.35246888857995e-06	6.66749460783707e-05
Osteoblast progenitors B	Branchial arch epithelium	Thbs3	ITGA3_ITGB1	0.00457904479956532	0	THBS3_ITGA3_ITGB1	Thbs3 - (Itga3+Itgb1)	THBS	ECM-Receptor	KEGG: mmu04512	Osteoblast progenitors B_Branchial arch epithelium	Branchial arch epithelium_Osteoblast progenitors B	84	1563	20	0.238095238095238	9.21103272882665e-05	0.000813181913218645
Osteoblast progenitors B	Branchial arch epithelium	Col1a1	ITGA3_ITGB1	0.0896131788649718	0	COL1A1_ITGA3_ITGB1	Col1a1 - (Itga3+Itgb1)	COLLAGEN	ECM-Receptor	KEGG: mmu04512	Osteoblast progenitors B_Branchial arch epithelium	Branchial arch epithelium_Osteoblast progenitors B	84	2769	33	0.392857142857143	9.91433770398978e-07	1.14396204276805e-05
Osteoblast progenitors B	Branchial arch epithelium	Col1a2	ITGA3_ITGB1	0.112006086337653	0	COL1A2_ITGA3_ITGB1	Col1a2 - (Itga3+Itgb1)	COLLAGEN	ECM-Receptor	KEGG: mmu04512	Osteoblast progenitors B_Branchial arch epithelium	Branchial arch epithelium_Osteoblast progenitors B	84	2775	33	0.392857142857143	1.02733120346875e-06	1.18301848455275e-05
Osteoblast progenitors B	Branchial arch epithelium	Col2a1	ITGA3_ITGB1	0.00889251023183828	0	COL2A1_ITGA3_ITGB1	Col2a1 - (Itga3+Itgb1)	COLLAGEN	ECM-Receptor	KEGG: mmu04512	Osteoblast progenitors B_Branchial arch epithelium	Branchial arch epithelium_Osteoblast progenitors B	84	2646	33	0.392857142857143	2.79598722589402e-07	3.42664191622755e-06
Osteoblast progenitors B	Branchial arch epithelium	Col4a1	ITGA3_ITGB1	0.0230032717489598	0	COL4A1_ITGA3_ITGB1	Col4a1 - (Itga3+Itgb1)	COLLAGEN	ECM-Receptor	KEGG: mmu04512	Osteoblast progenitors B_Branchial arch epithelium	Branchial arch epithelium_Osteoblast progenitors B	84	2716	33	0.392857142857143	7.61550957114569e-07	8.92339056271201e-06
Osteoblast progenitors B	Branchial arch epithelium	Col4a2	ITGA3_ITGB1	0.0172106108187487	0	COL4A2_ITGA3_ITGB1	Col4a2 - (Itga3+Itgb1)	COLLAGEN	ECM-Receptor	KEGG: mmu04512	Osteoblast progenitors B_Branchial arch epithelium	Branchial arch epithelium_Osteoblast progenitors B	84	2623	33	0.392857142857143	2.26959119362898e-07	2.81349966275533e-06
Osteoblast progenitors B	Branchial arch epithelium	Col6a1	ITGA3_ITGB1	0.00872819826486202	0	COL6A1_ITGA3_ITGB1	Col6a1 - (Itga3+Itgb1)	COLLAGEN	ECM-Receptor	KEGG: mmu04512	Osteoblast progenitors B_Branchial arch epithelium	Branchial arch epithelium_Osteoblast progenitors B	84	2555	33	0.392857142857143	1.20566927585729e-07	1.54042921860085e-06
[truncated: 1,867 more rows]
