# Supplementary material for: Three-dimensional molecular architecture of mouse organogenesis
Source: Nat Commun. 2023 Jul 31;14:4599. doi: 10.1038/s41467-023-40155-7 (PMC10390492; doi:10.1038/s41467-023-40155-7)
Supplement: Supplementary file 16 — Source Data [file 41467_2023_40155_MOESM16_ESM.xlsx]

## Sheet: Fig 5a
Relative abundance of 46 cell types in each spatial domain.
spatial_domainV5	cell_type	freq	Mean	perc_spot_cty
1-muscle	Amniochorionic mesoderm A	3	0.199	0.016129
1-muscle	Anterior floor plate	0	0	0
1-muscle	Brain endothelium	16	0.1103	0.00677679
1-muscle	Branchial arch epithelium	10	0.301	0.0546448
1-muscle	Cardiomyocytes	17	0.0865	0.0602837
1-muscle	Connective tissue progenitors	496	0.2063	0.392095
1-muscle	Definitive erythroid cells	796	0.2466	0.199399
1-muscle	Di-mesencephalon excitatory neurons	0	0	0
1-muscle	Di-mesencephalon inhibitory neurons	0	0	0
1-muscle	Di-telencephalon	0	0	0
1-muscle	Early chondrocytes	0	0	0
1-muscle	Endothelium	1075	0.1606	0.203946
1-muscle	Epidermis	3	0.3379	0.0422535
1-muscle	Hepatocytes	502	0.0956	0.243099
1-muscle	Hindbrain	0	0	0
1-muscle	Inhibitory interneurons	0	0	0
1-muscle	Intermediate mesoderm	1	0.5186	0.0434783
1-muscle	Intermediate progenitor cells	0	0	0
1-muscle	Limb mesenchyme progenitors	94	0.2505	0.0718654
1-muscle	Liver endothelium	1	0.1032	0.0333333
1-muscle	Lung epithelium	2	0.3696	0.0227273
1-muscle	Megakaryocytes	16	0.0815	0.0269815
1-muscle	Mesencephalon-MHB	0	0	0
1-muscle	Midgut-Hindgut epithelium	0	0	0
1-muscle	Motor neurons	0	0	0
1-muscle	Myocytes	2556	0.6285	0.269791
1-muscle	Neural crest (PNS glia)	9	0.1184	0.0573248
1-muscle	Neural crest (PNS neurons)	2	0.0738	0.0043573
1-muscle	Neuron progenitor cells	0	0	0
1-muscle	Noradrenergic neurons	0	0	0
1-muscle	Olfactory epithelium	0	0	0
1-muscle	Olfactory sensory neurons	0	0	0
1-muscle	Osteoblast progenitors A	1	0.1351	0.00819672
1-muscle	Osteoblast progenitors B	117	0.1823	0.0505837
1-muscle	Otic epithelium	0	0	0
1-muscle	Pancreatic epithelium	0	0	0
1-muscle	Posterior floor plate	0	0	0
1-muscle	Pre-epidermal keratinocytes	13	0.3966	0.0218487
1-muscle	Renal epithelium	0	0	0
1-muscle	Roof plate	0	0	0
1-muscle	Spinal cord (dorsal)	0	0	0
1-muscle	Spinal cord (ventral)	0	0	0
1-muscle	Spinal cord excitatory neurons	0	0	0
1-muscle	Spinal cord inhibitory neurons	0	0	0
1-muscle	Splanchnic mesoderm	41	0.2462	0.0524968
1-muscle	White blood cells	919	0.1162	0.25185
10-mucosa and primordium	Amniochorionic mesoderm A	4	0.2348	0.0215054
10-mucosa and primordium	Anterior floor plate	0	0	0
10-mucosa and primordium	Brain endothelium	20	0.2455	0.00847099
10-mucosa and primordium	Branchial arch epithelium	3	0.5801	0.0163934
10-mucosa and primordium	Cardiomyocytes	8	0.1062	0.0283688
10-mucosa and primordium	Connective tissue progenitors	4	0.2925	0.00316206
10-mucosa and primordium	Definitive erythroid cells	92	0.3324	0.0230461
10-mucosa and primordium	Di-mesencephalon excitatory neurons	0	0	0
10-mucosa and primordium	Di-mesencephalon inhibitory neurons	0	0	0
10-mucosa and primordium	Di-telencephalon	6	0.9595	0.00626305
10-mucosa and primordium	Early chondrocytes	4	0.3418	0.00468384
10-mucosa and primordium	Endothelium	271	0.2461	0.0514134
10-mucosa and primordium	Epidermis	0	0	0
10-mucosa and primordium	Hepatocytes	39	0.1788	0.0188862
10-mucosa and primordium	Hindbrain	1	0.7908	0.0204082
10-mucosa and primordium	Inhibitory interneurons	1	0.2083	0.00202429
10-mucosa and primordium	Intermediate mesoderm	0	0	0
10-mucosa and primordium	Intermediate progenitor cells	1	0.2684	0.00285714
10-mucosa and primordium	Limb mesenchyme progenitors	101	0.3495	0.0772171
10-mucosa and primordium	Liver endothelium	0	0	0
10-mucosa and primordium	Lung epithelium	0	0	0
10-mucosa and primordium	Megakaryocytes	10	0.0976	0.0168634
10-mucosa and primordium	Mesencephalon-MHB	9	0.8636	0.0328467
10-mucosa and primordium	Midgut-Hindgut epithelium	1	0.1936	0.0113636
10-mucosa and primordium	Motor neurons	0	0	0
10-mucosa and primordium	Myocytes	560	0.6	0.0591091
10-mucosa and primordium	Neural crest (PNS glia)	3	0.2841	0.0191083
10-mucosa and primordium	Neural crest (PNS neurons)	13	0.1869	0.0283224
10-mucosa and primordium	Neuron progenitor cells	4	0.6101	0.00704225
10-mucosa and primordium	Noradrenergic neurons	44	0.3423	0.282051
10-mucosa and primordium	Olfactory epithelium	0	0	0
10-mucosa and primordium	Olfactory sensory neurons	0	0	0
10-mucosa and primordium	Osteoblast progenitors A	2	0.2362	0.0163934
10-mucosa and primordium	Osteoblast progenitors B	34	0.2326	0.0146995
10-mucosa and primordium	Otic epithelium	1	0.1848	0.0222222
10-mucosa and primordium	Pancreatic epithelium	3	0.1816	0.0625
10-mucosa and primordium	Posterior floor plate	1	0.3056	0.0434783
10-mucosa and primordium	Pre-epidermal keratinocytes	0	0	0
10-mucosa and primordium	Renal epithelium	0	0	0
10-mucosa and primordium	Roof plate	0	0	0
10-mucosa and primordium	Spinal cord (dorsal)	0	0	0
10-mucosa and primordium	Spinal cord (ventral)	0	0	0
10-mucosa and primordium	Spinal cord excitatory neurons	0	0	0
10-mucosa and primordium	Spinal cord inhibitory neurons	0	0	0
10-mucosa and primordium	Splanchnic mesoderm	44	0.3173	0.056338
10-mucosa and primordium	White blood cells	86	0.1274	0.0235681
11-telencephalon	Amniochorionic mesoderm A	0	0	0
11-telencephalon	Anterior floor plate	0	0	0
11-telencephalon	Brain endothelium	583	0.1131	0.246929
11-telencephalon	Branchial arch epithelium	0	0	0
11-telencephalon	Cardiomyocytes	0	0	0
11-telencephalon	Connective tissue progenitors	0	0	0
11-telencephalon	Definitive erythroid cells	67	0.0879	0.0167836
11-telencephalon	Di-mesencephalon excitatory neurons	5	0.3695	0.131579
11-telencephalon	Di-mesencephalon inhibitory neurons	0	0	0
11-telencephalon	Di-telencephalon	261	0.5295	0.272443
11-telencephalon	Early chondrocytes	4	0.1419	0.00468384
11-telencephalon	Endothelium	1	0.2893	0.000189717
11-telencephalon	Epidermis	0	0	0
11-telencephalon	Hepatocytes	0	0	0
11-telencephalon	Hindbrain	2	0.2758	0.0408163
11-telencephalon	Inhibitory interneurons	354	0.5092	0.716599
11-telencephalon	Intermediate mesoderm	0	0	0
11-telencephalon	Intermediate progenitor cells	163	0.6339	0.465714
11-telencephalon	Limb mesenchyme progenitors	0	0	0
11-telencephalon	Liver endothelium	0	0	0
11-telencephalon	Lung epithelium	0	0	0
11-telencephalon	Megakaryocytes	0	0	0
11-telencephalon	Mesencephalon-MHB	77	0.5457	0.281022
11-telencephalon	Midgut-Hindgut epithelium	0	0	0
11-telencephalon	Motor neurons	0	0	0
11-telencephalon	Myocytes	250	0.1929	0.026388
11-telencephalon	Neural crest (PNS glia)	0	0	0
11-telencephalon	Neural crest (PNS neurons)	0	0	0
11-telencephalon	Neuron progenitor cells	102	0.2597	0.179577
11-telencephalon	Noradrenergic neurons	0	0	0
11-telencephalon	Olfactory epithelium	0	0	0
11-telencephalon	Olfactory sensory neurons	0	0	0
11-telencephalon	Osteoblast progenitors A	0	0	0
11-telencephalon	Osteoblast progenitors B	3	0.1457	0.00129702
11-telencephalon	Otic epithelium	0	0	0
11-telencephalon	Pancreatic epithelium	0	0	0
11-telencephalon	Posterior floor plate	0	0	0
11-telencephalon	Pre-epidermal keratinocytes	0	0	0
11-telencephalon	Renal epithelium	0	0	0
11-telencephalon	Roof plate	4	0.0711	0.0487805
11-telencephalon	Spinal cord (dorsal)	0	0	0
11-telencephalon	Spinal cord (ventral)	0	0	0
11-telencephalon	Spinal cord excitatory neurons	0	0	0
11-telencephalon	Spinal cord inhibitory neurons	0	0	0
11-telencephalon	Splanchnic mesoderm	0	0	0
11-telencephalon	White blood cells	17	0.0771	0.00465881
12-cephalic mesenchyme and blood vessels	Amniochorionic mesoderm A	0	0	0
12-cephalic mesenchyme and blood vessels	Anterior floor plate	0	0	0
12-cephalic mesenchyme and blood vessels	Brain endothelium	281	0.2882	0.119017
12-cephalic mesenchyme and blood vessels	Branchial arch epithelium	0	0	0
12-cephalic mesenchyme and blood vessels	Cardiomyocytes	0	0	0
12-cephalic mesenchyme and blood vessels	Connective tissue progenitors	0	0	0
12-cephalic mesenchyme and blood vessels	Definitive erythroid cells	8	0.1503	0.00200401
12-cephalic mesenchyme and blood vessels	Di-mesencephalon excitatory neurons	0	0	0
12-cephalic mesenchyme and blood vessels	Di-mesencephalon inhibitory neurons	2	0.1621	0.0350877
12-cephalic mesenchyme and blood vessels	Di-telencephalon	66	0.304	0.0688935
12-cephalic mesenchyme and blood vessels	Early chondrocytes	596	0.4388	0.697892
12-cephalic mesenchyme and blood vessels	Endothelium	66	0.3609	0.0125213
12-cephalic mesenchyme and blood vessels	Epidermis	0	0	0
12-cephalic mesenchyme and blood vessels	Hepatocytes	0	0	0
12-cephalic mesenchyme and blood vessels	Hindbrain	0	0	0
12-cephalic mesenchyme and blood vessels	Inhibitory interneurons	4	0.2049	0.00809717
12-cephalic mesenchyme and blood vessels	Intermediate mesoderm	0	0	0
12-cephalic mesenchyme and blood vessels	Intermediate progenitor cells	2	0.1172	0.00571429
12-cephalic mesenchyme and blood vessels	Limb mesenchyme progenitors	0	0	0
12-cephalic mesenchyme and blood vessels	Liver endothelium	0	0	0
12-cephalic mesenchyme and blood vessels	Lung epithelium	0	0	0
12-cephalic mesenchyme and blood vessels	Megakaryocytes	1	0.0679	0.00168634
12-cephalic mesenchyme and blood vessels	Mesencephalon-MHB	5	0.5606	0.0182482
12-cephalic mesenchyme and blood vessels	Midgut-Hindgut epithelium	0	0	0
12-cephalic mesenchyme and blood vessels	Motor neurons	0	0	0
12-cephalic mesenchyme and blood vessels	Myocytes	99	0.3178	0.0104497
12-cephalic mesenchyme and blood vessels	Neural crest (PNS glia)	6	0.2869	0.0382166
12-cephalic mesenchyme and blood vessels	Neural crest (PNS neurons)	38	0.116	0.0827887
12-cephalic mesenchyme and blood vessels	Neuron progenitor cells	46	0.2742	0.0809859
12-cephalic mesenchyme and blood vessels	Noradrenergic neurons	4	0.2783	0.025641
12-cephalic mesenchyme and blood vessels	Olfactory epithelium	0	0	0
12-cephalic mesenchyme and blood vessels	Olfactory sensory neurons	0	0	0
12-cephalic mesenchyme and blood vessels	Osteoblast progenitors A	5	0.6168	0.0409836
12-cephalic mesenchyme and blood vessels	Osteoblast progenitors B	10	0.3957	0.00432339
12-cephalic mesenchyme and blood vessels	Otic epithelium	0	0	0
12-cephalic mesenchyme and blood vessels	Pancreatic epithelium	0	0	0
12-cephalic mesenchyme and blood vessels	Posterior floor plate	0	0	0
12-cephalic mesenchyme and blood vessels	Pre-epidermal keratinocytes	0	0	0
12-cephalic mesenchyme and blood vessels	Renal epithelium	0	0	0
12-cephalic mesenchyme and blood vessels	Roof plate	2	0.1386	0.0243902
12-cephalic mesenchyme and blood vessels	Spinal cord (dorsal)	0	0	0
12-cephalic mesenchyme and blood vessels	Spinal cord (ventral)	0	0	0
12-cephalic mesenchyme and blood vessels	Spinal cord excitatory neurons	2	0.1788	0.0116279
12-cephalic mesenchyme and blood vessels	Spinal cord inhibitory neurons	3	0.1576	0.0517241
12-cephalic mesenchyme and blood vessels	Splanchnic mesoderm	0	0	0
12-cephalic mesenchyme and blood vessels	White blood cells	316	0.1798	0.0865991
13-ganglion	Amniochorionic mesoderm A	0	0	0
13-ganglion	Anterior floor plate	0	0	0
13-ganglion	Brain endothelium	116	0.1579	0.0491317
13-ganglion	Branchial arch epithelium	0	0	0
13-ganglion	Cardiomyocytes	0	0	0
13-ganglion	Connective tissue progenitors	6	0.3363	0.00474308
13-ganglion	Definitive erythroid cells	88	0.2346	0.0220441
13-ganglion	Di-mesencephalon excitatory neurons	0	0	0
13-ganglion	Di-mesencephalon inhibitory neurons	0	0	0
13-ganglion	Di-telencephalon	0	0	0
13-ganglion	Early chondrocytes	137	0.3038	0.160422
13-ganglion	Endothelium	210	0.2332	0.0398406
13-ganglion	Epidermis	0	0	0
13-ganglion	Hepatocytes	44	0.0897	0.0213075
13-ganglion	Hindbrain	0	0	0
13-ganglion	Inhibitory interneurons	4	0.4182	0.00809717
13-ganglion	Intermediate mesoderm	0	0	0
13-ganglion	Intermediate progenitor cells	0	0	0
13-ganglion	Limb mesenchyme progenitors	27	0.38	0.0206422
13-ganglion	Liver endothelium	0	0	0
13-ganglion	Lung epithelium	0	0	0
13-ganglion	Megakaryocytes	2	0.1035	0.00337268
13-ganglion	Mesencephalon-MHB	0	0	0
13-ganglion	Midgut-Hindgut epithelium	0	0	0
13-ganglion	Motor neurons	1	0.1273	0.0192308
13-ganglion	Myocytes	401	0.3495	0.0423264
13-ganglion	Neural crest (PNS glia)	117	0.1822	0.745223
13-ganglion	Neural crest (PNS neurons)	354	0.3565	0.771242
13-ganglion	Neuron progenitor cells	0	0	0
13-ganglion	Noradrenergic neurons	15	0.4006	0.0961538
13-ganglion	Olfactory epithelium	0	0	0
13-ganglion	Olfactory sensory neurons	0	0	0
13-ganglion	Osteoblast progenitors A	3	0.329	0.0245902
13-ganglion	Osteoblast progenitors B	33	0.3008	0.0142672
13-ganglion	Otic epithelium	0	0	0
13-ganglion	Pancreatic epithelium	0	0	0
13-ganglion	Posterior floor plate	0	0	0
13-ganglion	Pre-epidermal keratinocytes	3	0.2336	0.00504202
13-ganglion	Renal epithelium	0	0	0
13-ganglion	Roof plate	0	0	0
13-ganglion	Spinal cord (dorsal)	2	0.3554	0.0277778
13-ganglion	Spinal cord (ventral)	4	0.2275	0.0677966
13-ganglion	Spinal cord excitatory neurons	1	0.1581	0.00581395
13-ganglion	Spinal cord inhibitory neurons	3	0.2915	0.0517241
13-ganglion	Splanchnic mesoderm	1	0.4492	0.00128041
13-ganglion	White blood cells	97	0.1572	0.0265826
14-neopallium	Amniochorionic mesoderm A	0	0	0
14-neopallium	Anterior floor plate	0	0	0
14-neopallium	Brain endothelium	410	0.1365	0.173655
14-neopallium	Branchial arch epithelium	0	0	0
14-neopallium	Cardiomyocytes	0	0	0
14-neopallium	Connective tissue progenitors	0	0	0
14-neopallium	Definitive erythroid cells	119	0.1864	0.0298096
14-neopallium	Di-mesencephalon excitatory neurons	0	0	0
14-neopallium	Di-mesencephalon inhibitory neurons	0	0	0
14-neopallium	Di-telencephalon	500	0.6794	0.521921
14-neopallium	Early chondrocytes	40	0.2133	0.0468384
14-neopallium	Endothelium	6	0.3619	0.0011383
14-neopallium	Epidermis	2	0.1931	0.028169
14-neopallium	Hepatocytes	0	0	0
14-neopallium	Hindbrain	0	0	0
14-neopallium	Inhibitory interneurons	0	0	0
14-neopallium	Intermediate mesoderm	0	0	0
14-neopallium	Intermediate progenitor cells	177	0.2506	0.505714
14-neopallium	Limb mesenchyme progenitors	0	0	0
14-neopallium	Liver endothelium	0	0	0
14-neopallium	Lung epithelium	0	0	0
14-neopallium	Megakaryocytes	3	0.0593	0.00505902
14-neopallium	Mesencephalon-MHB	11	0.6219	0.040146
14-neopallium	Midgut-Hindgut epithelium	0	0	0
14-neopallium	Motor neurons	0	0	0
14-neopallium	Myocytes	51	0.2002	0.00538315
14-neopallium	Neural crest (PNS glia)	0	0	0
14-neopallium	Neural crest (PNS neurons)	0	0	0
14-neopallium	Neuron progenitor cells	45	0.187	0.0792254
14-neopallium	Noradrenergic neurons	0	0	0
14-neopallium	Olfactory epithelium	0	0	0
14-neopallium	Olfactory sensory neurons	0	0	0
14-neopallium	Osteoblast progenitors A	0	0	0
14-neopallium	Osteoblast progenitors B	39	0.3931	0.0168612
14-neopallium	Otic epithelium	0	0	0
14-neopallium	Pancreatic epithelium	0	0	0
14-neopallium	Posterior floor plate	0	0	0
14-neopallium	Pre-epidermal keratinocytes	4	0.2221	0.00672269
14-neopallium	Renal epithelium	0	0	0
14-neopallium	Roof plate	1	0.0963	0.0121951
14-neopallium	Spinal cord (dorsal)	0	0	0
14-neopallium	Spinal cord (ventral)	0	0	0
14-neopallium	Spinal cord excitatory neurons	0	0	0
14-neopallium	Spinal cord inhibitory neurons	0	0	0
14-neopallium	Splanchnic mesoderm	0	0	0
14-neopallium	White blood cells	40	0.1249	0.0109619
15-skin	Amniochorionic mesoderm A	0	0	0
15-skin	Anterior floor plate	0	0	0
15-skin	Brain endothelium	4	0.1378	0.0016942
15-skin	Branchial arch epithelium	1	1	0.00546448
15-skin	Cardiomyocytes	0	0	0
15-skin	Connective tissue progenitors	1	0.2668	0.000790514
15-skin	Definitive erythroid cells	85	0.2535	0.0212926
15-skin	Di-mesencephalon excitatory neurons	0	0	0
15-skin	Di-mesencephalon inhibitory neurons	0	0	0
15-skin	Di-telencephalon	0	0	0
15-skin	Early chondrocytes	0	0	0
15-skin	Endothelium	176	0.2078	0.0333902
15-skin	Epidermis	44	0.2681	0.619718
15-skin	Hepatocytes	22	0.1201	0.0106538
15-skin	Hindbrain	0	0	0
15-skin	Inhibitory interneurons	1	0.22	0.00202429
15-skin	Intermediate mesoderm	0	0	0
15-skin	Intermediate progenitor cells	0	0	0
15-skin	Limb mesenchyme progenitors	51	0.2982	0.0389908
15-skin	Liver endothelium	0	0	0
15-skin	Lung epithelium	0	0	0
15-skin	Megakaryocytes	3	0.0952	0.00505902
15-skin	Mesencephalon-MHB	0	0	0
15-skin	Midgut-Hindgut epithelium	0	0	0
15-skin	Motor neurons	0	0	0
15-skin	Myocytes	315	0.3639	0.0332489
15-skin	Neural crest (PNS glia)	0	0	0
15-skin	Neural crest (PNS neurons)	0	0	0
15-skin	Neuron progenitor cells	2	0.3608	0.00352113
15-skin	Noradrenergic neurons	0	0	0
15-skin	Olfactory epithelium	0	0	0
15-skin	Olfactory sensory neurons	0	0	0
15-skin	Osteoblast progenitors A	0	0	0
15-skin	Osteoblast progenitors B	115	0.2316	0.049719
15-skin	Otic epithelium	0	0	0
15-skin	Pancreatic epithelium	0	0	0
15-skin	Posterior floor plate	0	0	0
15-skin	Pre-epidermal keratinocytes	300	0.3737	0.504202
15-skin	Renal epithelium	0	0	0
15-skin	Roof plate	0	0	0
15-skin	Spinal cord (dorsal)	0	0	0
15-skin	Spinal cord (ventral)	0	0	0
15-skin	Spinal cord excitatory neurons	0	0	0
15-skin	Spinal cord inhibitory neurons	0	0	0
15-skin	Splanchnic mesoderm	0	0	0
15-skin	White blood cells	24	0.1292	0.00657714
16-medulla oblongata and spinal cord	Amniochorionic mesoderm A	0	0	0
16-medulla oblongata and spinal cord	Anterior floor plate	0	0	0
16-medulla oblongata and spinal cord	Brain endothelium	183	0.1187	0.0775095
16-medulla oblongata and spinal cord	Branchial arch epithelium	0	0	0
16-medulla oblongata and spinal cord	Cardiomyocytes	0	0	0
16-medulla oblongata and spinal cord	Connective tissue progenitors	0	0	0
16-medulla oblongata and spinal cord	Definitive erythroid cells	51	0.1603	0.0127756
16-medulla oblongata and spinal cord	Di-mesencephalon excitatory neurons	0	0	0
16-medulla oblongata and spinal cord	Di-mesencephalon inhibitory neurons	0	0	0
16-medulla oblongata and spinal cord	Di-telencephalon	1	0.1944	0.00104384
16-medulla oblongata and spinal cord	Early chondrocytes	5	0.1774	0.0058548
16-medulla oblongata and spinal cord	Endothelium	61	0.1414	0.0115728
16-medulla oblongata and spinal cord	Epidermis	0	0	0
16-medulla oblongata and spinal cord	Hepatocytes	12	0.0534	0.00581114
16-medulla oblongata and spinal cord	Hindbrain	0	0	0
16-medulla oblongata and spinal cord	Inhibitory interneurons	13	0.4471	0.0263158
16-medulla oblongata and spinal cord	Intermediate mesoderm	0	0	0
16-medulla oblongata and spinal cord	Intermediate progenitor cells	0	0	0
16-medulla oblongata and spinal cord	Limb mesenchyme progenitors	0	0	0
16-medulla oblongata and spinal cord	Liver endothelium	1	0.0588	0.0333333
16-medulla oblongata and spinal cord	Lung epithelium	0	0	0
16-medulla oblongata and spinal cord	Megakaryocytes	1	0.0272	0.00168634
16-medulla oblongata and spinal cord	Mesencephalon-MHB	0	0	0
16-medulla oblongata and spinal cord	Midgut-Hindgut epithelium	0	0	0
16-medulla oblongata and spinal cord	Motor neurons	25	0.4067	0.480769
16-medulla oblongata and spinal cord	Myocytes	143	0.1958	0.0150939
16-medulla oblongata and spinal cord	Neural crest (PNS glia)	0	0	0
16-medulla oblongata and spinal cord	Neural crest (PNS neurons)	3	0.1861	0.00653595
16-medulla oblongata and spinal cord	Neuron progenitor cells	116	0.4093	0.204225
16-medulla oblongata and spinal cord	Noradrenergic neurons	7	0.5067	0.0448718
16-medulla oblongata and spinal cord	Olfactory epithelium	0	0	0
16-medulla oblongata and spinal cord	Olfactory sensory neurons	0	0	0
16-medulla oblongata and spinal cord	Osteoblast progenitors A	0	0	0
16-medulla oblongata and spinal cord	Osteoblast progenitors B	0	0	0
16-medulla oblongata and spinal cord	Otic epithelium	0	0	0
16-medulla oblongata and spinal cord	Pancreatic epithelium	0	0	0
16-medulla oblongata and spinal cord	Posterior floor plate	6	0.3168	0.26087
16-medulla oblongata and spinal cord	Pre-epidermal keratinocytes	0	0	0
16-medulla oblongata and spinal cord	Renal epithelium	0	0	0
16-medulla oblongata and spinal cord	Roof plate	0	0	0
16-medulla oblongata and spinal cord	Spinal cord (dorsal)	18	0.3897	0.25
16-medulla oblongata and spinal cord	Spinal cord (ventral)	41	0.2142	0.694915
16-medulla oblongata and spinal cord	Spinal cord excitatory neurons	100	0.6107	0.581395
16-medulla oblongata and spinal cord	Spinal cord inhibitory neurons	42	0.4301	0.724138
16-medulla oblongata and spinal cord	Splanchnic mesoderm	0	0	0
16-medulla oblongata and spinal cord	White blood cells	28	0.0799	0.00767334
17-ependyma	Amniochorionic mesoderm A	0	0	0
17-ependyma	Anterior floor plate	6	0.4286	0.666667
17-ependyma	Brain endothelium	190	0.1153	0.0804744
17-ependyma	Branchial arch epithelium	0	0	0
17-ependyma	Cardiomyocytes	0	0	0
17-ependyma	Connective tissue progenitors	0	0	0
17-ependyma	Definitive erythroid cells	151	0.1629	0.0378257
17-ependyma	Di-mesencephalon excitatory neurons	4	0.1448	0.105263
17-ependyma	Di-mesencephalon inhibitory neurons	0	0	0
17-ependyma	Di-telencephalon	35	0.5516	0.0365344
17-ependyma	Early chondrocytes	14	0.2652	0.0163934
17-ependyma	Endothelium	4	0.202	0.000758869
17-ependyma	Epidermis	0	0	0
17-ependyma	Hepatocytes	1	0.0312	0.000484262
17-ependyma	Hindbrain	37	0.5685	0.755102
17-ependyma	Inhibitory interneurons	0	0	0
17-ependyma	Intermediate mesoderm	0	0	0
17-ependyma	Intermediate progenitor cells	0	0	0
17-ependyma	Limb mesenchyme progenitors	0	0	0
17-ependyma	Liver endothelium	0	0	0
17-ependyma	Lung epithelium	0	0	0
17-ependyma	Megakaryocytes	2	0.0557	0.00337268
17-ependyma	Mesencephalon-MHB	146	0.7327	0.532847
17-ependyma	Midgut-Hindgut epithelium	0	0	0
17-ependyma	Motor neurons	0	0	0
17-ependyma	Myocytes	7	0.2293	0.000738864
17-ependyma	Neural crest (PNS glia)	0	0	0
17-ependyma	Neural crest (PNS neurons)	1	0.1036	0.00217865
17-ependyma	Neuron progenitor cells	97	0.3861	0.170775
17-ependyma	Noradrenergic neurons	1	0.1903	0.00641026
17-ependyma	Olfactory epithelium	0	0	0
17-ependyma	Olfactory sensory neurons	0	0	0
17-ependyma	Osteoblast progenitors A	1	0.3704	0.00819672
17-ependyma	Osteoblast progenitors B	1	0.3152	0.000432339
17-ependyma	Otic epithelium	0	0	0
17-ependyma	Pancreatic epithelium	0	0	0
17-ependyma	Posterior floor plate	7	0.5361	0.304348
17-ependyma	Pre-epidermal keratinocytes	2	0.2461	0.00336134
17-ependyma	Renal epithelium	0	0	0
17-ependyma	Roof plate	65	0.275	0.792683
17-ependyma	Spinal cord (dorsal)	50	0.6574	0.694444
17-ependyma	Spinal cord (ventral)	13	0.5696	0.220339
17-ependyma	Spinal cord excitatory neurons	3	0.3005	0.0174419
17-ependyma	Spinal cord inhibitory neurons	3	0.0967	0.0517241
17-ependyma	Splanchnic mesoderm	0	0	0
17-ependyma	White blood cells	20	0.1103	0.00548095
18-mesentery and septum transversum	Amniochorionic mesoderm A	0	0	0
18-mesentery and septum transversum	Anterior floor plate	0	0	0
18-mesentery and septum transversum	Brain endothelium	0	0	0
18-mesentery and septum transversum	Branchial arch epithelium	0	0	0
18-mesentery and septum transversum	Cardiomyocytes	6	0.1254	0.0212766
18-mesentery and septum transversum	Connective tissue progenitors	7	0.4088	0.0055336
18-mesentery and septum transversum	Definitive erythroid cells	244	0.3382	0.0611222
18-mesentery and septum transversum	Di-mesencephalon excitatory neurons	0	0	0
18-mesentery and septum transversum	Di-mesencephalon inhibitory neurons	0	0	0
18-mesentery and septum transversum	Di-telencephalon	0	0	0
18-mesentery and septum transversum	Early chondrocytes	0	0	0
18-mesentery and septum transversum	Endothelium	79	0.1899	0.0149877
18-mesentery and septum transversum	Epidermis	1	0.2973	0.0140845
18-mesentery and septum transversum	Hepatocytes	197	0.1228	0.0953995
18-mesentery and septum transversum	Hindbrain	0	0	0
18-mesentery and septum transversum	Inhibitory interneurons	0	0	0
18-mesentery and septum transversum	Intermediate mesoderm	0	0	0
18-mesentery and septum transversum	Intermediate progenitor cells	0	0	0
18-mesentery and septum transversum	Limb mesenchyme progenitors	28	0.4705	0.0214067
18-mesentery and septum transversum	Liver endothelium	0	0	0
18-mesentery and septum transversum	Lung epithelium	0	0	0
18-mesentery and septum transversum	Megakaryocytes	16	0.1261	0.0269815
18-mesentery and septum transversum	Mesencephalon-MHB	0	0	0
18-mesentery and septum transversum	Midgut-Hindgut epithelium	0	0	0
18-mesentery and septum transversum	Motor neurons	0	0	0
18-mesentery and septum transversum	Myocytes	95	0.3226	0.0100274
18-mesentery and septum transversum	Neural crest (PNS glia)	0	0	0
18-mesentery and septum transversum	Neural crest (PNS neurons)	0	0	0
18-mesentery and septum transversum	Neuron progenitor cells	0	0	0
18-mesentery and septum transversum	Noradrenergic neurons	0	0	0
18-mesentery and septum transversum	Olfactory epithelium	0	0	0
18-mesentery and septum transversum	Olfactory sensory neurons	0	0	0
18-mesentery and septum transversum	Osteoblast progenitors A	1	0.3858	0.00819672
18-mesentery and septum transversum	Osteoblast progenitors B	1	0.3675	0.000432339
18-mesentery and septum transversum	Otic epithelium	0	0	0
18-mesentery and septum transversum	Pancreatic epithelium	0	0	0
18-mesentery and septum transversum	Posterior floor plate	0	0	0
18-mesentery and septum transversum	Pre-epidermal keratinocytes	0	0	0
18-mesentery and septum transversum	Renal epithelium	0	0	0
18-mesentery and septum transversum	Roof plate	0	0	0
18-mesentery and septum transversum	Spinal cord (dorsal)	0	0	0
18-mesentery and septum transversum	Spinal cord (ventral)	0	0	0
18-mesentery and septum transversum	Spinal cord excitatory neurons	0	0	0
18-mesentery and septum transversum	Spinal cord inhibitory neurons	0	0	0
18-mesentery and septum transversum	Splanchnic mesoderm	218	0.378	0.279129
18-mesentery and septum transversum	White blood cells	166	0.1447	0.0454919
19-heart	Amniochorionic mesoderm A	0	0	0
19-heart	Anterior floor plate	0	0	0
19-heart	Brain endothelium	4	0.2424	0.0016942
19-heart	Branchial arch epithelium	0	0	0
19-heart	Cardiomyocytes	241	0.33	0.85461
19-heart	Connective tissue progenitors	1	0.1763	0.000790514
19-heart	Definitive erythroid cells	101	0.2757	0.0253006
19-heart	Di-mesencephalon excitatory neurons	0	0	0
19-heart	Di-mesencephalon inhibitory neurons	0	0	0
19-heart	Di-telencephalon	0	0	0
19-heart	Early chondrocytes	1	0.3455	0.00117096
19-heart	Endothelium	207	0.2114	0.0392715
19-heart	Epidermis	0	0	0
19-heart	Hepatocytes	4	0.0946	0.00193705
19-heart	Hindbrain	0	0	0
19-heart	Inhibitory interneurons	1	0.2748	0.00202429
19-heart	Intermediate mesoderm	0	0	0
19-heart	Intermediate progenitor cells	0	0	0
19-heart	Limb mesenchyme progenitors	2	0.2525	0.00152905
19-heart	Liver endothelium	0	0	0
19-heart	Lung epithelium	0	0	0
19-heart	Megakaryocytes	2	0.0915	0.00337268
19-heart	Mesencephalon-MHB	0	0	0
19-heart	Midgut-Hindgut epithelium	0	0	0
19-heart	Motor neurons	0	0	0
19-heart	Myocytes	185	0.3843	0.0195271
19-heart	Neural crest (PNS glia)	0	0	0
19-heart	Neural crest (PNS neurons)	3	0.1554	0.00653595
19-heart	Neuron progenitor cells	0	0	0
19-heart	Noradrenergic neurons	1	0.206	0.00641026
19-heart	Olfactory epithelium	0	0	0
19-heart	Olfactory sensory neurons	0	0	0
19-heart	Osteoblast progenitors A	0	0	0
19-heart	Osteoblast progenitors B	8	0.2547	0.00345871
19-heart	Otic epithelium	0	0	0
19-heart	Pancreatic epithelium	0	0	0
19-heart	Posterior floor plate	0	0	0
19-heart	Pre-epidermal keratinocytes	0	0	0
19-heart	Renal epithelium	0	0	0
19-heart	Roof plate	0	0	0
19-heart	Spinal cord (dorsal)	0	0	0
19-heart	Spinal cord (ventral)	0	0	0
19-heart	Spinal cord excitatory neurons	0	0	0
19-heart	Spinal cord inhibitory neurons	0	0	0
19-heart	Splanchnic mesoderm	93	0.3174	0.119078
19-heart	White blood cells	57	0.1189	0.0156207
2-craniofacial primordium	Amniochorionic mesoderm A	2	0.2429	0.0107527
2-craniofacial primordium	Anterior floor plate	0	0	0
2-craniofacial primordium	Brain endothelium	23	0.1183	0.00974163
2-craniofacial primordium	Branchial arch epithelium	134	0.4195	0.73224
2-craniofacial primordium	Cardiomyocytes	1	0.0935	0.0035461
2-craniofacial primordium	Connective tissue progenitors	0	0	0
2-craniofacial primordium	Definitive erythroid cells	9	0.4488	0.00225451
2-craniofacial primordium	Di-mesencephalon excitatory neurons	0	0	0
2-craniofacial primordium	Di-mesencephalon inhibitory neurons	0	0	0
2-craniofacial primordium	Di-telencephalon	0	0	0
2-craniofacial primordium	Early chondrocytes	0	0	0
2-craniofacial primordium	Endothelium	523	0.2146	0.0992222
2-craniofacial primordium	Epidermis	2	0.3438	0.028169
2-craniofacial primordium	Hepatocytes	5	0.1854	0.00242131
2-craniofacial primordium	Hindbrain	0	0	0
2-craniofacial primordium	Inhibitory interneurons	0	0	0
2-craniofacial primordium	Intermediate mesoderm	0	0	0
2-craniofacial primordium	Intermediate progenitor cells	0	0	0
2-craniofacial primordium	Limb mesenchyme progenitors	15	0.4351	0.0114679
2-craniofacial primordium	Liver endothelium	0	0	0
2-craniofacial primordium	Lung epithelium	1	0.4332	0.0113636
2-craniofacial primordium	Megakaryocytes	5	0.0665	0.0084317
2-craniofacial primordium	Mesencephalon-MHB	0	0	0
2-craniofacial primordium	Midgut-Hindgut epithelium	0	0	0
2-craniofacial primordium	Motor neurons	0	0	0
2-craniofacial primordium	Myocytes	1243	0.3826	0.131201
2-craniofacial primordium	Neural crest (PNS glia)	0	0	0
2-craniofacial primordium	Neural crest (PNS neurons)	0	0	0
2-craniofacial primordium	Neuron progenitor cells	0	0	0
2-craniofacial primordium	Noradrenergic neurons	0	0	0
2-craniofacial primordium	Olfactory epithelium	103	0.3591	0.990385
2-craniofacial primordium	Olfactory sensory neurons	63	0.1942	1
2-craniofacial primordium	Osteoblast progenitors A	48	0.3638	0.393443
2-craniofacial primordium	Osteoblast progenitors B	987	0.3731	0.426719
2-craniofacial primordium	Otic epithelium	0	0	0
2-craniofacial primordium	Pancreatic epithelium	0	0	0
2-craniofacial primordium	Posterior floor plate	0	0	0
2-craniofacial primordium	Pre-epidermal keratinocytes	69	0.328	0.115966
2-craniofacial primordium	Renal epithelium	0	0	0
2-craniofacial primordium	Roof plate	0	0	0
2-craniofacial primordium	Spinal cord (dorsal)	0	0	0
2-craniofacial primordium	Spinal cord (ventral)	0	0	0
2-craniofacial primordium	Spinal cord excitatory neurons	0	0	0
2-craniofacial primordium	Spinal cord inhibitory neurons	0	0	0
2-craniofacial primordium	Splanchnic mesoderm	0	0	0
2-craniofacial primordium	White blood cells	241	0.0882	0.0660455
3-endochondral bone	Amniochorionic mesoderm A	2	0.2514	0.0107527
3-endochondral bone	Anterior floor plate	0	0	0
3-endochondral bone	Brain endothelium	5	0.1895	0.00211775
3-endochondral bone	Branchial arch epithelium	0	0	0
3-endochondral bone	Cardiomyocytes	2	0.0573	0.0070922
3-endochondral bone	Connective tissue progenitors	384	0.3323	0.303557
3-endochondral bone	Definitive erythroid cells	50	0.2202	0.0125251
3-endochondral bone	Di-mesencephalon excitatory neurons	0	0	0
3-endochondral bone	Di-mesencephalon inhibitory neurons	0	0	0
3-endochondral bone	Di-telencephalon	1	0.3552	0.00104384
3-endochondral bone	Early chondrocytes	2	0.2455	0.00234192
3-endochondral bone	Endothelium	896	0.2301	0.169987
3-endochondral bone	Epidermis	1	0.1071	0.0140845
3-endochondral bone	Hepatocytes	13	0.1254	0.0062954
3-endochondral bone	Hindbrain	0	0	0
3-endochondral bone	Inhibitory interneurons	0	0	0
3-endochondral bone	Intermediate mesoderm	0	0	0
3-endochondral bone	Intermediate progenitor cells	1	0.2887	0.00285714
3-endochondral bone	Limb mesenchyme progenitors	50	0.4306	0.0382263
3-endochondral bone	Liver endothelium	0	0	0
3-endochondral bone	Lung epithelium	0	0	0
3-endochondral bone	Megakaryocytes	3	0.1225	0.00505902
3-endochondral bone	Mesencephalon-MHB	0	0	0
3-endochondral bone	Midgut-Hindgut epithelium	0	0	0
3-endochondral bone	Motor neurons	0	0	0
3-endochondral bone	Myocytes	1366	0.421	0.144184
3-endochondral bone	Neural crest (PNS glia)	6	0.1607	0.0382166
3-endochondral bone	Neural crest (PNS neurons)	1	0.1012	0.00217865
3-endochondral bone	Neuron progenitor cells	0	0	0
3-endochondral bone	Noradrenergic neurons	0	0	0
3-endochondral bone	Olfactory epithelium	0	0	0
3-endochondral bone	Olfactory sensory neurons	0	0	0
3-endochondral bone	Osteoblast progenitors A	0	0	0
3-endochondral bone	Osteoblast progenitors B	375	0.3067	0.162127
3-endochondral bone	Otic epithelium	0	0	0
3-endochondral bone	Pancreatic epithelium	0	0	0
3-endochondral bone	Posterior floor plate	0	0	0
3-endochondral bone	Pre-epidermal keratinocytes	27	0.1729	0.0453782
3-endochondral bone	Renal epithelium	0	0	0
3-endochondral bone	Roof plate	0	0	0
3-endochondral bone	Spinal cord (dorsal)	0	0	0
3-endochondral bone	Spinal cord (ventral)	0	0	0
3-endochondral bone	Spinal cord excitatory neurons	0	0	0
3-endochondral bone	Spinal cord inhibitory neurons	0	0	0
3-endochondral bone	Splanchnic mesoderm	9	0.3346	0.0115237
3-endochondral bone	White blood cells	723	0.1188	0.198136
4-primordium of chondrocranium	Amniochorionic mesoderm A	0	0	0
4-primordium of chondrocranium	Anterior floor plate	0	0	0
4-primordium of chondrocranium	Brain endothelium	254	0.1578	0.107582
4-primordium of chondrocranium	Branchial arch epithelium	10	0.34	0.0546448
4-primordium of chondrocranium	Cardiomyocytes	0	0	0
4-primordium of chondrocranium	Connective tissue progenitors	291	0.5832	0.23004
4-primordium of chondrocranium	Definitive erythroid cells	18	0.1247	0.00450902
4-primordium of chondrocranium	Di-mesencephalon excitatory neurons	0	0	0
4-primordium of chondrocranium	Di-mesencephalon inhibitory neurons	0	0	0
4-primordium of chondrocranium	Di-telencephalon	67	0.2454	0.0699374
4-primordium of chondrocranium	Early chondrocytes	34	0.3891	0.0398126
4-primordium of chondrocranium	Endothelium	138	0.2659	0.026181
4-primordium of chondrocranium	Epidermis	8	0.2221	0.112676
4-primordium of chondrocranium	Hepatocytes	0	0	0
4-primordium of chondrocranium	Hindbrain	0	0	0
4-primordium of chondrocranium	Inhibitory interneurons	0	0	0
4-primordium of chondrocranium	Intermediate mesoderm	0	0	0
4-primordium of chondrocranium	Intermediate progenitor cells	6	0.1253	0.0171429
4-primordium of chondrocranium	Limb mesenchyme progenitors	0	0	0
4-primordium of chondrocranium	Liver endothelium	0	0	0
4-primordium of chondrocranium	Lung epithelium	0	0	0
4-primordium of chondrocranium	Megakaryocytes	4	0.0604	0.00674536
4-primordium of chondrocranium	Mesencephalon-MHB	1	0.2249	0.00364964
4-primordium of chondrocranium	Midgut-Hindgut epithelium	0	0	0
4-primordium of chondrocranium	Motor neurons	0	0	0
4-primordium of chondrocranium	Myocytes	639	0.3572	0.0674478
4-primordium of chondrocranium	Neural crest (PNS glia)	6	0.2052	0.0382166
4-primordium of chondrocranium	Neural crest (PNS neurons)	31	0.0781	0.0675381
4-primordium of chondrocranium	Neuron progenitor cells	31	0.2003	0.0545775
4-primordium of chondrocranium	Noradrenergic neurons	0	0	0
4-primordium of chondrocranium	Olfactory epithelium	0	0	0
4-primordium of chondrocranium	Olfactory sensory neurons	0	0	0
4-primordium of chondrocranium	Osteoblast progenitors A	55	0.58	0.45082
4-primordium of chondrocranium	Osteoblast progenitors B	403	0.464	0.174233
4-primordium of chondrocranium	Otic epithelium	44	0.2836	0.977778
4-primordium of chondrocranium	Pancreatic epithelium	0	0	0
4-primordium of chondrocranium	Posterior floor plate	0	0	0
4-primordium of chondrocranium	Pre-epidermal keratinocytes	111	0.3267	0.186555
4-primordium of chondrocranium	Renal epithelium	0	0	0
4-primordium of chondrocranium	Roof plate	10	0.1242	0.121951
4-primordium of chondrocranium	Spinal cord (dorsal)	1	0.4435	0.0138889
4-primordium of chondrocranium	Spinal cord (ventral)	0	0	0
4-primordium of chondrocranium	Spinal cord excitatory neurons	0	0	0
4-primordium of chondrocranium	Spinal cord inhibitory neurons	0	0	0
4-primordium of chondrocranium	Splanchnic mesoderm	0	0	0
4-primordium of chondrocranium	White blood cells	209	0.1009	0.057276
5-visceral organ with smooth muscle	Amniochorionic mesoderm A	172	0.3186	0.924731
5-visceral organ with smooth muscle	Anterior floor plate	0	0	0
5-visceral organ with smooth muscle	Brain endothelium	2	0.2498	0.000847099
5-visceral organ with smooth muscle	Branchial arch epithelium	4	0.3111	0.0218579
5-visceral organ with smooth muscle	Cardiomyocytes	3	0.0791	0.0106383
5-visceral organ with smooth muscle	Connective tissue progenitors	2	0.274	0.00158103
5-visceral organ with smooth muscle	Definitive erythroid cells	796	0.272	0.199399
5-visceral organ with smooth muscle	Di-mesencephalon excitatory neurons	0	0	0
5-visceral organ with smooth muscle	Di-mesencephalon inhibitory neurons	0	0	0
5-visceral organ with smooth muscle	Di-telencephalon	0	0	0
5-visceral organ with smooth muscle	Early chondrocytes	1	0.2513	0.00117096
5-visceral organ with smooth muscle	Endothelium	614	0.2306	0.116486
5-visceral organ with smooth muscle	Epidermis	0	0	0
5-visceral organ with smooth muscle	Hepatocytes	279	0.1054	0.135109
5-visceral organ with smooth muscle	Hindbrain	0	0	0
5-visceral organ with smooth muscle	Inhibitory interneurons	0	0	0
5-visceral organ with smooth muscle	Intermediate mesoderm	22	0.3268	0.956522
5-visceral organ with smooth muscle	Intermediate progenitor cells	0	0	0
5-visceral organ with smooth muscle	Limb mesenchyme progenitors	1	0.3489	0.000764526
5-visceral organ with smooth muscle	Liver endothelium	0	0	0
5-visceral organ with smooth muscle	Lung epithelium	66	0.374	0.75
5-visceral organ with smooth muscle	Megakaryocytes	15	0.1394	0.0252951
5-visceral organ with smooth muscle	Mesencephalon-MHB	2	0.7001	0.00729927
5-visceral organ with smooth muscle	Midgut-Hindgut epithelium	82	0.3462	0.931818
5-visceral organ with smooth muscle	Motor neurons	0	0	0
5-visceral organ with smooth muscle	Myocytes	311	0.2906	0.0328267
5-visceral organ with smooth muscle	Neural crest (PNS glia)	0	0	0
5-visceral organ with smooth muscle	Neural crest (PNS neurons)	0	0	0
5-visceral organ with smooth muscle	Neuron progenitor cells	0	0	0
5-visceral organ with smooth muscle	Noradrenergic neurons	16	0.2348	0.102564
5-visceral organ with smooth muscle	Olfactory epithelium	1	0.4752	0.00961538
5-visceral organ with smooth muscle	Olfactory sensory neurons	0	0	0
5-visceral organ with smooth muscle	Osteoblast progenitors A	0	0	0
5-visceral organ with smooth muscle	Osteoblast progenitors B	2	0.1867	0.000864678
5-visceral organ with smooth muscle	Otic epithelium	0	0	0
5-visceral organ with smooth muscle	Pancreatic epithelium	41	0.3254	0.854167
5-visceral organ with smooth muscle	Posterior floor plate	0	0	0
5-visceral organ with smooth muscle	Pre-epidermal keratinocytes	1	0.3258	0.00168067
5-visceral organ with smooth muscle	Renal epithelium	29	0.3393	0.966667
5-visceral organ with smooth muscle	Roof plate	0	0	0
5-visceral organ with smooth muscle	Spinal cord (dorsal)	0	0	0
5-visceral organ with smooth muscle	Spinal cord (ventral)	0	0	0
5-visceral organ with smooth muscle	Spinal cord excitatory neurons	0	0	0
5-visceral organ with smooth muscle	Spinal cord inhibitory neurons	0	0	0
5-visceral organ with smooth muscle	Splanchnic mesoderm	332	0.3772	0.425096
5-visceral organ with smooth muscle	White blood cells	195	0.1702	0.0534393
6-hepatic parenchyma	Amniochorionic mesoderm A	3	0.1364	0.016129
6-hepatic parenchyma	Anterior floor plate	0	0	0
6-hepatic parenchyma	Brain endothelium	2	0.247	0.000847099
6-hepatic parenchyma	Branchial arch epithelium	0	0	0
6-hepatic parenchyma	Cardiomyocytes	2	0.1573	0.0070922
6-hepatic parenchyma	Connective tissue progenitors	0	0	0
6-hepatic parenchyma	Definitive erythroid cells	912	0.6318	0.228457
6-hepatic parenchyma	Di-mesencephalon excitatory neurons	1	0.1447	0.0263158
6-hepatic parenchyma	Di-mesencephalon inhibitory neurons	0	0	0
6-hepatic parenchyma	Di-telencephalon	0	0	0
6-hepatic parenchyma	Early chondrocytes	1	0.2526	0.00117096
6-hepatic parenchyma	Endothelium	45	0.1488	0.00853728
6-hepatic parenchyma	Epidermis	0	0	0
6-hepatic parenchyma	Hepatocytes	910	0.2296	0.440678
6-hepatic parenchyma	Hindbrain	0	0	0
6-hepatic parenchyma	Inhibitory interneurons	1	0.327	0.00202429
6-hepatic parenchyma	Intermediate mesoderm	0	0	0
6-hepatic parenchyma	Intermediate progenitor cells	0	0	0
6-hepatic parenchyma	Limb mesenchyme progenitors	2	0.3442	0.00152905
6-hepatic parenchyma	Liver endothelium	28	0.0723	0.933333
6-hepatic parenchyma	Lung epithelium	0	0	0
6-hepatic parenchyma	Megakaryocytes	504	0.0789	0.849916
6-hepatic parenchyma	Mesencephalon-MHB	1	0.5806	0.00364964
6-hepatic parenchyma	Midgut-Hindgut epithelium	0	0	0
6-hepatic parenchyma	Motor neurons	0	0	0
6-hepatic parenchyma	Myocytes	65	0.1922	0.00686088
6-hepatic parenchyma	Neural crest (PNS glia)	0	0	0
6-hepatic parenchyma	Neural crest (PNS neurons)	0	0	0
6-hepatic parenchyma	Neuron progenitor cells	0	0	0
6-hepatic parenchyma	Noradrenergic neurons	0	0	0
6-hepatic parenchyma	Olfactory epithelium	0	0	0
6-hepatic parenchyma	Olfactory sensory neurons	0	0	0
6-hepatic parenchyma	Osteoblast progenitors A	0	0	0
6-hepatic parenchyma	Osteoblast progenitors B	0	0	0
6-hepatic parenchyma	Otic epithelium	0	0	0
6-hepatic parenchyma	Pancreatic epithelium	0	0	0
6-hepatic parenchyma	Posterior floor plate	0	0	0
6-hepatic parenchyma	Pre-epidermal keratinocytes	1	0.2791	0.00168067
6-hepatic parenchyma	Renal epithelium	0	0	0
6-hepatic parenchyma	Roof plate	0	0	0
6-hepatic parenchyma	Spinal cord (dorsal)	0	0	0
6-hepatic parenchyma	Spinal cord (ventral)	0	0	0
6-hepatic parenchyma	Spinal cord excitatory neurons	0	0	0
6-hepatic parenchyma	Spinal cord inhibitory neurons	0	0	0
6-hepatic parenchyma	Splanchnic mesoderm	42	0.1826	0.0537772
6-hepatic parenchyma	White blood cells	226	0.0863	0.0619348
7-midbrain	Amniochorionic mesoderm A	0	0	0
7-midbrain	Anterior floor plate	3	0.1742	0.333333
7-midbrain	Brain endothelium	255	0.1642	0.108005
7-midbrain	Branchial arch epithelium	0	0	0
7-midbrain	Cardiomyocytes	0	0	0
7-midbrain	Connective tissue progenitors	1	0.5215	0.000790514
7-midbrain	Definitive erythroid cells	53	0.1271	0.0132766
7-midbrain	Di-mesencephalon excitatory neurons	28	0.413	0.736842
7-midbrain	Di-mesencephalon inhibitory neurons	55	0.5345	0.964912
7-midbrain	Di-telencephalon	21	0.4173	0.0219207
7-midbrain	Early chondrocytes	7	0.1911	0.00819672
7-midbrain	Endothelium	3	0.289	0.000569152
7-midbrain	Epidermis	0	0	0
7-midbrain	Hepatocytes	0	0	0
7-midbrain	Hindbrain	9	0.4778	0.183673
7-midbrain	Inhibitory interneurons	115	0.8863	0.232794
7-midbrain	Intermediate mesoderm	0	0	0
7-midbrain	Intermediate progenitor cells	0	0	0
7-midbrain	Limb mesenchyme progenitors	0	0	0
7-midbrain	Liver endothelium	0	0	0
7-midbrain	Lung epithelium	0	0	0
7-midbrain	Megakaryocytes	0	0	0
7-midbrain	Mesencephalon-MHB	22	0.6728	0.080292
7-midbrain	Midgut-Hindgut epithelium	0	0	0
7-midbrain	Motor neurons	26	0.4881	0.5
7-midbrain	Myocytes	53	0.371	0.00559426
7-midbrain	Neural crest (PNS glia)	0	0	0
7-midbrain	Neural crest (PNS neurons)	8	0.3095	0.0174292
7-midbrain	Neuron progenitor cells	125	0.4477	0.22007
7-midbrain	Noradrenergic neurons	66	0.7151	0.423077
7-midbrain	Olfactory epithelium	0	0	0
7-midbrain	Olfactory sensory neurons	0	0	0
7-midbrain	Osteoblast progenitors A	0	0	0
7-midbrain	Osteoblast progenitors B	0	0	0
7-midbrain	Otic epithelium	0	0	0
7-midbrain	Pancreatic epithelium	0	0	0
7-midbrain	Posterior floor plate	9	0.3456	0.391304
7-midbrain	Pre-epidermal keratinocytes	0	0	0
7-midbrain	Renal epithelium	0	0	0
7-midbrain	Roof plate	0	0	0
7-midbrain	Spinal cord (dorsal)	1	0.577	0.0138889
7-midbrain	Spinal cord (ventral)	1	0.1155	0.0169492
7-midbrain	Spinal cord excitatory neurons	66	0.5984	0.383721
7-midbrain	Spinal cord inhibitory neurons	7	0.4144	0.12069
7-midbrain	Splanchnic mesoderm	0	0	0
7-midbrain	White blood cells	15	0.1464	0.00411072
8-limbs and genital tubercle	Amniochorionic mesoderm A	0	0	0
8-limbs and genital tubercle	Anterior floor plate	0	0	0
8-limbs and genital tubercle	Brain endothelium	0	0	0
8-limbs and genital tubercle	Branchial arch epithelium	0	0	0
8-limbs and genital tubercle	Cardiomyocytes	0	0	0
8-limbs and genital tubercle	Connective tissue progenitors	0	0	0
8-limbs and genital tubercle	Definitive erythroid cells	289	0.2031	0.0723948
8-limbs and genital tubercle	Di-mesencephalon excitatory neurons	0	0	0
8-limbs and genital tubercle	Di-mesencephalon inhibitory neurons	0	0	0
8-limbs and genital tubercle	Di-telencephalon	0	0	0
8-limbs and genital tubercle	Early chondrocytes	0	0	0
8-limbs and genital tubercle	Endothelium	463	0.2303	0.0878391
8-limbs and genital tubercle	Epidermis	10	0.4687	0.140845
8-limbs and genital tubercle	Hepatocytes	6	0.0713	0.00290557
8-limbs and genital tubercle	Hindbrain	0	0	0
8-limbs and genital tubercle	Inhibitory interneurons	0	0	0
8-limbs and genital tubercle	Intermediate mesoderm	0	0	0
8-limbs and genital tubercle	Intermediate progenitor cells	0	0	0
8-limbs and genital tubercle	Limb mesenchyme progenitors	600	0.4801	0.458716
8-limbs and genital tubercle	Liver endothelium	0	0	0
8-limbs and genital tubercle	Lung epithelium	14	0.3204	0.159091
8-limbs and genital tubercle	Megakaryocytes	3	0.0633	0.00505902
8-limbs and genital tubercle	Mesencephalon-MHB	0	0	0
8-limbs and genital tubercle	Midgut-Hindgut epithelium	2	0.2304	0.0227273
8-limbs and genital tubercle	Motor neurons	0	0	0
8-limbs and genital tubercle	Myocytes	416	0.3442	0.0439096
8-limbs and genital tubercle	Neural crest (PNS glia)	9	0.2132	0.0573248
8-limbs and genital tubercle	Neural crest (PNS neurons)	0	0	0
8-limbs and genital tubercle	Neuron progenitor cells	0	0	0
8-limbs and genital tubercle	Noradrenergic neurons	0	0	0
8-limbs and genital tubercle	Olfactory epithelium	0	0	0
8-limbs and genital tubercle	Olfactory sensory neurons	0	0	0
8-limbs and genital tubercle	Osteoblast progenitors A	0	0	0
8-limbs and genital tubercle	Osteoblast progenitors B	1	0.1686	0.000432339
8-limbs and genital tubercle	Otic epithelium	0	0	0
8-limbs and genital tubercle	Pancreatic epithelium	0	0	0
8-limbs and genital tubercle	Posterior floor plate	0	0	0
8-limbs and genital tubercle	Pre-epidermal keratinocytes	64	0.3803	0.107563
8-limbs and genital tubercle	Renal epithelium	1	0.3174	0.0333333
8-limbs and genital tubercle	Roof plate	0	0	0
8-limbs and genital tubercle	Spinal cord (dorsal)	0	0	0
8-limbs and genital tubercle	Spinal cord (ventral)	0	0	0
8-limbs and genital tubercle	Spinal cord excitatory neurons	0	0	0
8-limbs and genital tubercle	Spinal cord inhibitory neurons	0	0	0
8-limbs and genital tubercle	Splanchnic mesoderm	0	0	0
8-limbs and genital tubercle	White blood cells	99	0.1203	0.0271307
9-cartilage matrix	Amniochorionic mesoderm A	0	0	0
9-cartilage matrix	Anterior floor plate	0	0	0
9-cartilage matrix	Brain endothelium	13	0.1178	0.00550614
9-cartilage matrix	Branchial arch epithelium	21	0.1932	0.114754
9-cartilage matrix	Cardiomyocytes	2	0.0332	0.0070922
9-cartilage matrix	Connective tissue progenitors	72	0.3938	0.056917
9-cartilage matrix	Definitive erythroid cells	63	0.248	0.0157816
9-cartilage matrix	Di-mesencephalon excitatory neurons	0	0	0
9-cartilage matrix	Di-mesencephalon inhibitory neurons	0	0	0
9-cartilage matrix	Di-telencephalon	0	0	0
9-cartilage matrix	Early chondrocytes	8	0.2736	0.00936768
9-cartilage matrix	Endothelium	433	0.1593	0.0821476
9-cartilage matrix	Epidermis	0	0	0
9-cartilage matrix	Hepatocytes	31	0.0946	0.0150121
9-cartilage matrix	Hindbrain	0	0	0
9-cartilage matrix	Inhibitory interneurons	0	0	0
9-cartilage matrix	Intermediate mesoderm	0	0	0
9-cartilage matrix	Intermediate progenitor cells	0	0	0
9-cartilage matrix	Limb mesenchyme progenitors	337	0.4154	0.257645
9-cartilage matrix	Liver endothelium	0	0	0
9-cartilage matrix	Lung epithelium	5	0.2207	0.0568182
9-cartilage matrix	Megakaryocytes	3	0.0579	0.00505902
9-cartilage matrix	Mesencephalon-MHB	0	0	0
9-cartilage matrix	Midgut-Hindgut epithelium	3	0.1374	0.0340909
9-cartilage matrix	Motor neurons	0	0	0
9-cartilage matrix	Myocytes	719	0.4282	0.0758919
9-cartilage matrix	Neural crest (PNS glia)	1	0.5007	0.00636943
9-cartilage matrix	Neural crest (PNS neurons)	5	0.0816	0.0108932
9-cartilage matrix	Neuron progenitor cells	0	0	0
9-cartilage matrix	Noradrenergic neurons	2	0.0914	0.0128205
9-cartilage matrix	Olfactory epithelium	0	0	0
9-cartilage matrix	Olfactory sensory neurons	0	0	0
9-cartilage matrix	Osteoblast progenitors A	6	0.3623	0.0491803
9-cartilage matrix	Osteoblast progenitors B	184	0.3294	0.0795504
9-cartilage matrix	Otic epithelium	0	0	0
9-cartilage matrix	Pancreatic epithelium	4	0.1692	0.0833333
9-cartilage matrix	Posterior floor plate	0	0	0
9-cartilage matrix	Pre-epidermal keratinocytes	0	0	0
9-cartilage matrix	Renal epithelium	0	0	0
9-cartilage matrix	Roof plate	0	0	0
9-cartilage matrix	Spinal cord (dorsal)	0	0	0
9-cartilage matrix	Spinal cord (ventral)	0	0	0
9-cartilage matrix	Spinal cord excitatory neurons	0	0	0
9-cartilage matrix	Spinal cord inhibitory neurons	0	0	0
9-cartilage matrix	Splanchnic mesoderm	1	0.4785	0.00128041
9-cartilage matrix	White blood cells	171	0.0787	0.0468622

## Sheet: Fig 6b
Significant L-R pairs with high communication probability between olfactory sensory neurons and olfactory epithelium cells via secreted signaling with p < 0.05.
source	target	ligand	receptor	prob	pval	interaction_name	interaction_name_2	pathway_name	annotation	evidence	LR	reorder_pair	CT.pair.colocated	LR.pair.coexp	CT.LR.pair_colocated	CT.LR.pair_co.ratio	FT.pval	FT.padj
Olfactory sensory neurons	Olfactory epithelium	Igf2	ITGA6_ITGB4	0.00511107	0	IGF2_ITGA6_ITGB4	Igf2-(Itga6+Itgb4)	IGF	Secreted Signaling	PMID: 28190785IF: 17.660 Q1 ; PMID: 28873464IF: 3.752 Q2	Olfactory sensory neurons_Olfactory epithelium	Olfactory epithelium_Olfactory sensory neurons	58	692	16	0.275862	1.27786e-09	1.99874e-08
Olfactory sensory neurons	Olfactory epithelium	Gdf11	ACVR1B_ACVR2B	0.00203899	0	GDF11_ACVR1B_ACVR2B	Gdf11-(Acvr1b+Acvr2b)	GDF	Secreted Signaling	KEGG: mmu04350	Olfactory sensory neurons_Olfactory epithelium	Olfactory epithelium_Olfactory sensory neurons	58	433	17	0.293103	7.75163e-14	1.66503e-12
Olfactory sensory neurons	Olfactory epithelium	Gdf11	TGFBR1_ACVR2B	0.00578961	0	GDF11_TGFBR1_ACVR2B	Gdf11-(Tgfbr1+Acvr2b)	GDF	Secreted Signaling	KEGG: mmu04350	Olfactory sensory neurons_Olfactory epithelium	Olfactory epithelium_Olfactory sensory neurons	58	715	21	0.362069	1.43641e-14	3.23674e-13
Olfactory sensory neurons	Olfactory epithelium	Gdf11	TGFBR1_ACVR2A	0.0102686	0	GDF11_TGFBR1_ACVR2A	Gdf11-(Tgfbr1+Acvr2a)	GDF	Secreted Signaling	KEGG: mmu04350	Olfactory sensory neurons_Olfactory epithelium	Olfactory epithelium_Olfactory sensory neurons	58	2660	48	0.827586	7.63783e-29	3.33253e-27
Olfactory epithelium	Olfactory sensory neurons	Fgf9	Fgfr1	0.000780044	0.02	FGF9_FGFR1	Fgf9-Fgfr1	FGF	Secreted Signaling	PMC: 4393358	Olfactory epithelium_Olfactory sensory neurons	Olfactory epithelium_Olfactory sensory neurons	58	2024	24	0.413793	2.53523e-08	3.47059e-07
Olfactory sensory neurons	Olfactory epithelium	Fgf9	Fgfr1	0.00374649	0	FGF9_FGFR1	Fgf9-Fgfr1	FGF	Secreted Signaling	PMC: 4393358	Olfactory sensory neurons_Olfactory epithelium	Olfactory epithelium_Olfactory sensory neurons	58	2024	24	0.413793	2.53523e-08	3.47059e-07
Olfactory epithelium	Olfactory sensory neurons	Fgf9	Fgfr2	0.0041597	0.02	FGF9_FGFR2	Fgf9-Fgfr2	FGF	Secreted Signaling	PMC: 4393358	Olfactory epithelium_Olfactory sensory neurons	Olfactory epithelium_Olfactory sensory neurons	58	1553	15	0.258621	0.000240322	0.00198064
Olfactory sensory neurons	Olfactory epithelium	Fgf9	Fgfr2	0.0107545	0	FGF9_FGFR2	Fgf9-Fgfr2	FGF	Secreted Signaling	PMC: 4393358	Olfactory sensory neurons_Olfactory epithelium	Olfactory epithelium_Olfactory sensory neurons	58	1553	15	0.258621	0.000240322	0.00198064
Olfactory sensory neurons	Olfactory epithelium	Ptn	Sdc4	0.00559413	0	PTN_SDC4	Ptn-Sdc4	PTN	Secreted Signaling	PMID: 28356350IF: 6.011 Q2 ; PMID: 25620911IF: 6.147 Q1	Olfactory sensory neurons_Olfactory epithelium	Olfactory epithelium_Olfactory sensory neurons	58	6498	44	0.758621	3.71574e-08	5.00446e-07
Olfactory epithelium	Olfactory sensory neurons	Ptn	Sdc3	0.026616	0	PTN_SDC3	Ptn-Sdc3	PTN	Secreted Signaling	PMID: 28356350IF: 6.011 Q2 ; PMID: 25620911IF: 6.147 Q1	Olfactory epithelium_Olfactory sensory neurons	Olfactory epithelium_Olfactory sensory neurons	58	12329	53	0.913793	0.00331798	0.021559
Olfactory sensory neurons	Olfactory epithelium	Mdk	Sdc4	0.00516224	0	MDK_SDC4	Mdk-Sdc4	MK	Secreted Signaling	PMID: 28356350IF: 6.011 Q2	Olfactory sensory neurons_Olfactory epithelium	Olfactory epithelium_Olfactory sensory neurons	58	6594	44	0.758621	4.43788e-08	5.93749e-07
Olfactory epithelium	Olfactory sensory neurons	Mdk	Sdc2	0.0313744	0	MDK_SDC2	Mdk-Sdc2	MK	Secreted Signaling	PMID: 28356350IF: 6.011 Q2	Olfactory epithelium_Olfactory sensory neurons	Olfactory epithelium_Olfactory sensory neurons	58	10515	50	0.862069	0.000281932	0.00229989
Olfactory sensory neurons	Olfactory epithelium	Nrg1	ERBB2_ERBB3	0.0293203	0	NRG1_ERBB2_ERBB3	Nrg1-(Erbb2+Erbb3)	NRG	Secreted Signaling	KEGG: mmu04012	Olfactory sensory neurons_Olfactory epithelium	Olfactory epithelium_Olfactory sensory neurons	58	727	30	0.517241	1.22087e-25	4.66262e-24
Olfactory sensory neurons	Olfactory epithelium	Nrg1	Erbb3	0.0507637	0	NRG1_ERBB3	Nrg1-Erbb3	NRG	Secreted Signaling	KEGG: mmu04012	Olfactory sensory neurons_Olfactory epithelium	Olfactory epithelium_Olfactory sensory neurons	58	959	33	0.568966	4.96399e-26	1.92766e-24
Olfactory epithelium	Olfactory sensory neurons	Nampt	Insr	0.00750582	0.01	NAMPT_INSR	Nampt-Insr	VISFATIN	Secreted Signaling	PMID: 28490838IF: 4.529 Q3	Olfactory epithelium_Olfactory sensory neurons	Olfactory epithelium_Olfactory sensory neurons	58	4627	37	0.637931	2.14169e-08	2.95992e-07
Olfactory epithelium	Olfactory sensory neurons	Bmp7	BMPR1B_ACVR2A	0.00602117	0.02	BMP7_BMPR1B_ACVR2A	Bmp7-(Bmpr1b+Acvr2a)	BMP	Secreted Signaling	KEGG: mmu04350; PMID:26893264IF: 47.564 Q1	Olfactory epithelium_Olfactory sensory neurons	Olfactory epithelium_Olfactory sensory neurons	58	1168	32	0.551724	4.51441e-22	1.49893e-20
Olfactory epithelium	Olfactory sensory neurons	Bmp7	BMPR1B_ACVR2B	0.00627984	0	BMP7_BMPR1B_ACVR2B	Bmp7-(Bmpr1b+Acvr2b)	BMP	Secreted Signaling	KEGG: mmu04350; PMID:26893264IF: 47.564 Q1	Olfactory epithelium_Olfactory sensory neurons	Olfactory epithelium_Olfactory sensory neurons	58	321	17	0.293103	5.59374e-16	1.37088e-14
Olfactory epithelium	Olfactory sensory neurons	Bmp7	BMPR1A_ACVR2A	0.00737437	0.03	BMP7_BMPR1A_ACVR2A	Bmp7-(Bmpr1a+Acvr2a)	BMP	Secreted Signaling	KEGG: mmu04350; PMID:26893264IF: 47.564 Q1	Olfactory epithelium_Olfactory sensory neurons	Olfactory epithelium_Olfactory sensory neurons	58	3818	42	0.724138	2.81535e-15	6.62845e-14
Olfactory epithelium	Olfactory sensory neurons	Bmp7	BMPR1A_ACVR2B	0.00769056	0	BMP7_BMPR1A_ACVR2B	Bmp7-(Bmpr1a+Acvr2b)	BMP	Secreted Signaling	KEGG: mmu04350; PMID:26893264IF: 47.564 Q1	Olfactory epithelium_Olfactory sensory neurons	Olfactory epithelium_Olfactory sensory neurons	58	954	19	0.327586	3.03081e-10	5.02236e-09
Olfactory epithelium	Olfactory sensory neurons	Bmp7	BMPR1B_BMPR2	0.00836688	0.02	BMP7_BMPR1B_BMPR2	Bmp7-(Bmpr1b+Bmpr2)	BMP	Secreted Signaling	KEGG: mmu04350; PMID:26893264IF: 47.564 Q1	Olfactory epithelium_Olfactory sensory neurons	Olfactory epithelium_Olfactory sensory neurons	58	1674	34	0.586207	1.57619e-19	4.71633e-18
Olfactory epithelium	Olfactory sensory neurons	Bmp7	BMPR1A_BMPR2	0.01024	0.01	BMP7_BMPR1A_BMPR2	Bmp7-(Bmpr1a+Bmpr2)	BMP	Secreted Signaling	KEGG: mmu04350; PMID:26893264IF: 47.564 Q1	Olfactory epithelium_Olfactory sensory neurons	Olfactory epithelium_Olfactory sensory neurons	58	5783	43	0.741379	2.00434e-09	3.08845e-08
Olfactory epithelium	Olfactory sensory neurons	Sema3f	NRP2_PLXNA2	0.0283041	0	SEMA3F_NRP2_PLXNA2	Sema3f-(Nrp2+Plxna2)	SEMA3	Secreted Signaling	PMID: 27533782IF: 3.255 Q3	Olfactory epithelium_Olfactory sensory neurons	Olfactory epithelium_Olfactory sensory neurons	58	3793	31	0.534483	7.51424e-07	8.80983e-06
Olfactory epithelium	Olfactory sensory neurons	Sema3f	NRP2_PLXNA1	0.030242	0	SEMA3F_NRP2_PLXNA1	Sema3f-(Nrp2+Plxna1)	SEMA3	Secreted Signaling	PMID: 27533782IF: 3.255 Q3	Olfactory epithelium_Olfactory sensory neurons	Olfactory epithelium_Olfactory sensory neurons	58	4225	49	0.844828	8.46829e-21	2.69446e-19
Olfactory epithelium	Olfactory sensory neurons	Sema3f	NRP2_PLXNA4	0.0482034	0	SEMA3F_NRP2_PLXNA4	Sema3f-(Nrp2+Plxna4)	SEMA3	Secreted Signaling	PMID: 27533782IF: 3.255 Q3	Olfactory epithelium_Olfactory sensory neurons	Olfactory epithelium_Olfactory sensory neurons	58	2327	16	0.275862	0.00705795	0.0424738
Olfactory epithelium	Olfactory sensory neurons	Sema3d	NRP2_PLXNA1	0.0598452	0	SEMA3D_NRP2_PLXNA1	Sema3d-(Nrp2+Plxna1)	SEMA3	Secreted Signaling	PMID: 27533782IF: 3.255 Q3	Olfactory epithelium_Olfactory sensory neurons	Olfactory epithelium_Olfactory sensory neurons	58	3129	23	0.396552	0.000284687	0.00232026
Olfactory epithelium	Olfactory sensory neurons	Sema3a	NRP1_PLXNA1	0.0845105	0	SEMA3A_NRP1_PLXNA1	Sema3a-(Nrp1+Plxna1)	SEMA3	Secreted Signaling	PMID: 27533782IF: 3.255 Q3	Olfactory epithelium_Olfactory sensory neurons	Olfactory epithelium_Olfactory sensory neurons	58	1826	15	0.258621	0.00133486	0.00952211
Olfactory epithelium	Olfactory sensory neurons	Wnt7b	FZD2_LRP5	0.000798674	0	WNT7B_FZD2_LRP5	Wnt7b-(Fzd2+Lrp5)	WNT	Secreted Signaling	KEGG: mmu04310; PMID: 23209147IF: 9.708 Q1	Olfactory epithelium_Olfactory sensory neurons	Olfactory epithelium_Olfactory sensory neurons	58	652	7	0.12069	0.00782222	0.046502
Olfactory epithelium	Olfactory sensory neurons	Wnt7b	FZD2_LRP6	0.00128922	0	WNT7B_FZD2_LRP6	Wnt7b-(Fzd2+Lrp6)	WNT	Secreted Signaling	KEGG: mmu04310; PMID: 23209147IF: 9.708 Q1	Olfactory epithelium_Olfactory sensory neurons	Olfactory epithelium_Olfactory sensory neurons	58	2538	27	0.465517	2.1403e-08	2.95852e-07
Olfactory epithelium	Olfactory sensory neurons	Wnt4	FZD2_LRP5	0.00294647	0	WNT4_FZD2_LRP5	Wnt4-(Fzd2+Lrp5)	WNT	Secreted Signaling	KEGG: mmu04310; PMID: 23209147IF: 9.708 Q1	Olfactory epithelium_Olfactory sensory neurons	Olfactory epithelium_Olfactory sensory neurons	58	669	10	0.172414	0.000104805	0.000916842
Olfactory epithelium	Olfactory sensory neurons	Wnt7b	FZD3_LRP6	0.00429788	0	WNT7B_FZD3_LRP6	Wnt7b-(Fzd3+Lrp6)	WNT	Secreted Signaling	KEGG: mmu04310; PMID: 23209147IF: 9.708 Q1	Olfactory epithelium_Olfactory sensory neurons	Olfactory epithelium_Olfactory sensory neurons	58	2073	26	0.448276	1.38897e-09	2.16709e-08
Olfactory epithelium	Olfactory sensory neurons	Wnt4	FZD2_LRP6	0.00474691	0	WNT4_FZD2_LRP6	Wnt4-(Fzd2+Lrp6)	WNT	Secreted Signaling	KEGG: mmu04310; PMID: 23209147IF: 9.708 Q1	Olfactory epithelium_Olfactory sensory neurons	Olfactory epithelium_Olfactory sensory neurons	58	2282	34	0.586207	2.44394e-15	5.77249e-14
Olfactory epithelium	Olfactory sensory neurons	Wnt4	FZD3_LRP5	0.00976657	0	WNT4_FZD3_LRP5	Wnt4-(Fzd3+Lrp5)	WNT	Secreted Signaling	KEGG: mmu04310; PMID: 23209147IF: 9.708 Q1	Olfactory epithelium_Olfactory sensory neurons	Olfactory epithelium_Olfactory sensory neurons	58	437	8	0.137931	0.000141055	0.00121001
Olfactory epithelium	Olfactory sensory neurons	Wnt4	FZD3_LRP6	0.0156374	0	WNT4_FZD3_LRP6	Wnt4-(Fzd3+Lrp6)	WNT	Secreted Signaling	KEGG: mmu04310; PMID: 23209147IF: 9.708 Q1	Olfactory epithelium_Olfactory sensory neurons	Olfactory epithelium_Olfactory sensory neurons	58	1540	33	0.568966	1.49142e-19	4.46597e-18
Significant L-R pairs with high communication probability between olfactory sensory neurons and olfactory epithelium cells via cell-cell contact with p < 0.05.
source	target	ligand	receptor	prob	pval	interaction_name	interaction_name_2	pathway_name	annotation	evidence	LR	reorder_pair	CT.pair.colocated	LR.pair.coexp	CT.LR.pair_colocated	CT.LR.pair_co.ratio	FT.pval	FT.padj
Olfactory epithelium	Olfactory sensory neurons	Dsc2	Dsg2	0.00129113	0	DSC2_DSG2	Dsc2 - Dsg2	DESMOSOME	Cell-Cell Contact	PMID: 27298358	Olfactory epithelium_Olfactory sensory neurons	Olfactory epithelium_Olfactory sensory neurons	58	369	26	0.448276	6.66315e-28	2.79272e-26
Olfactory sensory neurons	Olfactory epithelium	Efna3	Epha3	0.0176588	0	EFNA3_EPHA3	Efna3 - Epha3	EPHA	Cell-Cell Contact	PMID: 15114347	Olfactory sensory neurons_Olfactory epithelium	Olfactory epithelium_Olfactory sensory neurons	58	3062	22	0.37931	0.000537516	0.00416985
Olfactory sensory neurons	Olfactory epithelium	Efna3	Epha4	0.0451988	0	EFNA3_EPHA4	Efna3 - Epha4	EPHA	Cell-Cell Contact	PMID: 15114347	Olfactory sensory neurons_Olfactory epithelium	Olfactory epithelium_Olfactory sensory neurons	58	3486	37	0.637931	2.94119e-12	5.71348e-11
Olfactory sensory neurons	Olfactory epithelium	Efna3	Epha7	0.0254902	0	EFNA3_EPHA7	Efna3 - Epha7	EPHA	Cell-Cell Contact	PMID: 15114347	Olfactory sensory neurons_Olfactory epithelium	Olfactory epithelium_Olfactory sensory neurons	58	2951	33	0.568966	3.34674e-11	5.98372e-10
Olfactory sensory neurons	Olfactory epithelium	Efna4	Epha4	0.00791532	0	EFNA4_EPHA4	Efna4 - Epha4	EPHA	Cell-Cell Contact	PMID: 15114347	Olfactory sensory neurons_Olfactory epithelium	Olfactory epithelium_Olfactory sensory neurons	58	5680	37	0.637931	9.76846e-06	9.98457e-05
Olfactory sensory neurons	Olfactory epithelium	Efna4	Epha7	0.00438917	0	EFNA4_EPHA7	Efna4 - Epha7	EPHA	Cell-Cell Contact	PMID: 15114347	Olfactory sensory neurons_Olfactory epithelium	Olfactory epithelium_Olfactory sensory neurons	58	4697	31	0.534483	0.000101939	0.000893323
Olfactory sensory neurons	Olfactory epithelium	Efna5	Epha4	0.21917	0	EFNA5_EPHA4	Efna5 - Epha4	EPHA	Cell-Cell Contact	PMID: 15114347	Olfactory sensory neurons_Olfactory epithelium	Olfactory epithelium_Olfactory sensory neurons	58	5426	30	0.517241	0.00321806	0.0209873
Olfactory sensory neurons	Olfactory epithelium	Efna5	Ephb2	0.204174	0	EFNA5_EPHB2	Efna5 - Ephb2	EPHA	Cell-Cell Contact	PMID:15107857; PMID: 15114347	Olfactory sensory neurons_Olfactory epithelium	Olfactory epithelium_Olfactory sensory neurons	58	5085	36	0.62069	1.14755e-06	1.31341e-05
Olfactory epithelium	Olfactory sensory neurons	Efnb2	Ephb1	0.0312497	0.01	EFNB2_EPHB1	Efnb2 - Ephb1	EPHB	Cell-Cell Contact	PMID: 15114347	Olfactory epithelium_Olfactory sensory neurons	Olfactory epithelium_Olfactory sensory neurons	58	2992	35	0.603448	1.17863e-12	2.35872e-11
Olfactory epithelium	Olfactory sensory neurons	Efnb2	Ephb2	0.0604272	0	EFNB2_EPHB2	Efnb2 - Ephb2	EPHB	Cell-Cell Contact	PMID: 15114347	Olfactory epithelium_Olfactory sensory neurons	Olfactory epithelium_Olfactory sensory neurons	58	6954	45	0.775862	6.16211e-08	8.12337e-07
Olfactory sensory neurons	Olfactory epithelium	F11r	Jam3	0.00142896	0	F11R_JAM3	F11r - Jam3	JAM	Cell-Cell Contact	KEGG: mmu04514	Olfactory sensory neurons_Olfactory epithelium	Olfactory epithelium_Olfactory sensory neurons	58	3241	35	0.603448	1.29823e-11	2.39693e-10
Olfactory epithelium	Olfactory sensory neurons	F11r	Jam3	0.0138921	0	F11R_JAM3	F11r - Jam3	JAM	Cell-Cell Contact	KEGG: mmu04514	Olfactory epithelium_Olfactory sensory neurons	Olfactory epithelium_Olfactory sensory neurons	58	3241	35	0.603448	1.29823e-11	2.39693e-10
Olfactory sensory neurons	Olfactory epithelium	Jam3	F11r	0.0138921	0	JAM3_F11R	Jam3 - F11r	JAM	Cell-Cell Contact	KEGG: mmu04514	Olfactory sensory neurons_Olfactory epithelium	Olfactory epithelium_Olfactory sensory neurons	58	3241	35	0.603448	1.29823e-11	2.39693e-10
Olfactory epithelium	Olfactory sensory neurons	Jam3	F11r	0.00142896	0	JAM3_F11R	Jam3 - F11r	JAM	Cell-Cell Contact	KEGG: mmu04514	Olfactory epithelium_Olfactory sensory neurons	Olfactory epithelium_Olfactory sensory neurons	58	3241	35	0.603448	1.29823e-11	2.39693e-10
Olfactory sensory neurons	Olfactory epithelium	Ncam1	Fgfr1	0.136075	0	NCAM1_FGFR1	Ncam1 - Fgfr1	NCAM	Cell-Cell Contact	PMID: 12791257	Olfactory sensory neurons_Olfactory epithelium	Olfactory epithelium_Olfactory sensory neurons	58	11678	58	1	4.04235e-09	6.0333e-08
Olfactory epithelium	Olfactory sensory neurons	Nectin1	Cadm3	0.0269825	0	NECTIN1_CADM3	Nectin1 - Cadm3	NECTIN	Cell-Cell Contact	PMID: 23027581	Olfactory epithelium_Olfactory sensory neurons	Olfactory epithelium_Olfactory sensory neurons	58	1552	25	0.431034	1.62961e-11	2.98221e-10
Olfactory sensory neurons	Olfactory epithelium	Nectin1	Nectin4	0.0130705	0	NECTIN1_NECTIN4	Nectin1 - Nectin4	NECTIN	Cell-Cell Contact	PMID: 23027581	Olfactory sensory neurons_Olfactory epithelium	Olfactory epithelium_Olfactory sensory neurons	58	383	20	0.344828	1.14346e-18	3.276e-17
Olfactory sensory neurons	Olfactory epithelium	Nectin3	Nectin1	0.0140164	0	NECTIN3_NECTIN1	Nectin3 - Nectin1	NECTIN	Cell-Cell Contact	PMID: 23027581	Olfactory sensory neurons_Olfactory epithelium	Olfactory epithelium_Olfactory sensory neurons	58	4344	53	0.913793	2.03906e-25	7.72169e-24
Olfactory epithelium	Olfactory sensory neurons	Nectin3	Nectin1	0.0521839	0	NECTIN3_NECTIN1	Nectin3 - Nectin1	NECTIN	Cell-Cell Contact	PMID: 23027581	Olfactory epithelium_Olfactory sensory neurons	Olfactory epithelium_Olfactory sensory neurons	58	4344	53	0.913793	2.03906e-25	7.72169e-24
Olfactory epithelium	Olfactory sensory neurons	Nectin3	Nectin2	0.0116013	0	NECTIN3_NECTIN2	Nectin3 - Nectin2	NECTIN	Cell-Cell Contact	PMID: 23027581	Olfactory epithelium_Olfactory sensory neurons	Olfactory epithelium_Olfactory sensory neurons	58	5858	51	0.87931	1.95656e-16	4.92951e-15
Olfactory sensory neurons	Olfactory epithelium	Nectin1	Nectin3	0.0521839	0	NECTIN1_NECTIN3	Nectin1 - Nectin3	NECTIN	Cell-Cell Contact	KEGG: mmu04514	Olfactory sensory neurons_Olfactory epithelium	Olfactory epithelium_Olfactory sensory neurons	58	4344	53	0.913793	2.03906e-25	7.72169e-24
Olfactory epithelium	Olfactory sensory neurons	Nectin1	Nectin3	0.0140164	0	NECTIN1_NECTIN3	Nectin1 - Nectin3	NECTIN	Cell-Cell Contact	KEGG: mmu04514	Olfactory epithelium_Olfactory sensory neurons	Olfactory epithelium_Olfactory sensory neurons	58	4344	53	0.913793	2.03906e-25	7.72169e-24
Olfactory epithelium	Olfactory sensory neurons	Jag1	Notch1	0.0026665	0	JAG1_NOTCH1	Jag1 - Notch1	NOTCH	Cell-Cell Contact	PMID: 22353464	Olfactory epithelium_Olfactory sensory neurons	Olfactory epithelium_Olfactory sensory neurons	58	4506	41	0.706897	8.59615e-12	1.61141e-10
Olfactory sensory neurons	Olfactory epithelium	Jag2	Notch1	0.00406261	0	JAG2_NOTCH1	Jag2 - Notch1	NOTCH	Cell-Cell Contact	PMID: 22353464	Olfactory sensory neurons_Olfactory epithelium	Olfactory epithelium_Olfactory sensory neurons	58	3595	48	0.827586	8.18128e-23	2.80873e-21
Olfactory epithelium	Olfactory sensory neurons	Jag2	Notch1	0.000852693	0	JAG2_NOTCH1	Jag2 - Notch1	NOTCH	Cell-Cell Contact	PMID: 22353464	Olfactory epithelium_Olfactory sensory neurons	Olfactory epithelium_Olfactory sensory neurons	58	3595	48	0.827586	8.18128e-23	2.80873e-21
Olfactory sensory neurons	Olfactory epithelium	Jag2	Notch2	0.00747509	0	JAG2_NOTCH2	Jag2 - Notch2	NOTCH	Cell-Cell Contact	PMID: 22353464	Olfactory sensory neurons_Olfactory epithelium	Olfactory epithelium_Olfactory sensory neurons	58	3811	50	0.862069	3.75083e-24	1.36087e-22
Olfactory sensory neurons	Olfactory epithelium	Jag2	Notch3	0.0109984	0	JAG2_NOTCH3	Jag2 - Notch3	NOTCH	Cell-Cell Contact	PMID: 22353464	Olfactory sensory neurons_Olfactory epithelium	Olfactory epithelium_Olfactory sensory neurons	58	3457	48	0.827586	1.36963e-23	4.8589e-22
Olfactory epithelium	Olfactory sensory neurons	Jag2	Notch3	0.000925252	0	JAG2_NOTCH3	Jag2 - Notch3	NOTCH	Cell-Cell Contact	PMID: 22353464	Olfactory epithelium_Olfactory sensory neurons	Olfactory epithelium_Olfactory sensory neurons	58	3457	48	0.827586	1.36963e-23	4.8589e-22
Olfactory sensory neurons	Olfactory epithelium	Sema4d	Plxnb1	0.0105065	0	SEMA4D_PLXNB1	Sema4d - Plxnb1	SEMA4	Cell-Cell Contact	PMID: 27533782	Olfactory sensory neurons_Olfactory epithelium	Olfactory epithelium_Olfactory sensory neurons	58	1604	32	0.551724	6.27526e-18	1.73871e-16
Olfactory epithelium	Olfactory sensory neurons	Sema4d	Plxnb1	0.00128455	0	SEMA4D_PLXNB1	Sema4d - Plxnb1	SEMA4	Cell-Cell Contact	PMID: 27533782	Olfactory epithelium_Olfactory sensory neurons	Olfactory epithelium_Olfactory sensory neurons	58	1604	32	0.551724	6.27526e-18	1.73871e-16
Olfactory sensory neurons	Olfactory epithelium	Sema4d	Plxnb2	0.00412474	0	SEMA4D_PLXNB2	Sema4d - Plxnb2	SEMA4	Cell-Cell Contact	PMID: 27533782	Olfactory sensory neurons_Olfactory epithelium	Olfactory epithelium_Olfactory sensory neurons	58	2455	33	0.568966	1.7734e-13	3.73773e-12
Olfactory epithelium	Olfactory sensory neurons	Sema4d	Plxnb2	0.00932851	0	SEMA4D_PLXNB2	Sema4d - Plxnb2	SEMA4	Cell-Cell Contact	PMID: 27533782	Olfactory epithelium_Olfactory sensory neurons	Olfactory epithelium_Olfactory sensory neurons	58	2455	33	0.568966	1.7734e-13	3.73773e-12
Olfactory sensory neurons	Olfactory epithelium	Sema4c	Plxnb2	0.000405152	0.01	SEMA4C_PLXNB2	Sema4c - Plxnb2	SEMA4	Cell-Cell Contact	PMID: 27533782	Olfactory sensory neurons_Olfactory epithelium	Olfactory epithelium_Olfactory sensory neurons	58	2731	20	0.344828	0.00104831	0.00766118
Olfactory sensory neurons	Olfactory epithelium	Sema4g	Plxnb2	0.00110094	0.02	SEMA4G_PLXNB2	Sema4g - Plxnb2	SEMA4	Cell-Cell Contact	PMID: 27533782	Olfactory sensory neurons_Olfactory epithelium	Olfactory epithelium_Olfactory sensory neurons	58	6074	44	0.758621	3.12266e-09	4.72432e-08
Olfactory epithelium	Olfactory sensory neurons	Sema5a	Plxna1	0.0217519	0.01	SEMA5A_PLXNA1	Sema5a - Plxna1	SEMA5	Cell-Cell Contact	PMID: 27533782	Olfactory epithelium_Olfactory sensory neurons	Olfactory epithelium_Olfactory sensory neurons	58	6489	49	0.844828	2.30923e-12	4.525e-11
Olfactory sensory neurons	Olfactory epithelium	Sema7a	Plxnc1	0.000707353	0	SEMA7A_PLXNC1	Sema7a - Plxnc1	SEMA7	Cell-Cell Contact	PMID: 27533782	Olfactory sensory neurons_Olfactory epithelium	Olfactory epithelium_Olfactory sensory neurons	58	860	9	0.155172	0.00300611	0.0197388

## Sheet: Figure 6e
significant L-R pairs communication with high communication probability among spatial proximity brain related cell types calculated by Stcomm.
source	target	ligand	receptor	prob	pval	interaction_name	interaction_name_2	pathway_name	annotation	evidence	LR	reorder_pair	CT.pair.colocated	LR.pair.coexp	CT.LR.pair_colocated	CT.LR.pair_co.ratio	FT.pval	FT.padj
Mesencephalon/MHB	Di/mesencephalon excitatory neurons	Cntn1	Nrcam	0.0124832	0	CNTN1_NRCAM	Cntn1 - Nrcam	CNTN	Cell-Cell Contact	KEGG: mmu04514	Mesencephalon/MHB_Di/mesencephalon excitatory neurons	Di-mesencephalon excitatory neurons_Mesencephalon-MHB	16	1211	11	0.6875	1.04103e-09	1.64381e-08
Di/mesencephalon excitatory neurons	Mesencephalon/MHB	Cntn1	Nrcam	0.0823522	0	CNTN1_NRCAM	Cntn1 - Nrcam	CNTN	Cell-Cell Contact	KEGG: mmu04514	Di/mesencephalon excitatory neurons_Mesencephalon/MHB	Di-mesencephalon excitatory neurons_Mesencephalon-MHB	16	1211	11	0.6875	1.04103e-09	1.64381e-08
Mesencephalon/MHB	Di/mesencephalon excitatory neurons	Efna2	Epha5	0.0118051	0	EFNA2_EPHA5	Efna2 - Epha5	EPHA	Cell-Cell Contact	PMID: 15114347	Mesencephalon/MHB_Di/mesencephalon excitatory neurons	Di-mesencephalon excitatory neurons_Mesencephalon-MHB	16	2279	7	0.4375	0.00356526	0.0229536
Di/mesencephalon excitatory neurons	Mesencephalon/MHB	Efna2	Epha5	0.0106929	0	EFNA2_EPHA5	Efna2 - Epha5	EPHA	Cell-Cell Contact	PMID: 15114347	Di/mesencephalon excitatory neurons_Mesencephalon/MHB	Di-mesencephalon excitatory neurons_Mesencephalon-MHB	16	2279	7	0.4375	0.00356526	0.0229536
Mesencephalon/MHB	Di/mesencephalon excitatory neurons	Efna5	Epha5	0.274566	0	EFNA5_EPHA5	Efna5 - Epha5	EPHA	Cell-Cell Contact	PMID: 15114347	Mesencephalon/MHB_Di/mesencephalon excitatory neurons	Di-mesencephalon excitatory neurons_Mesencephalon-MHB	16	2059	7	0.4375	0.00196715	0.0134954
Di/mesencephalon excitatory neurons	Mesencephalon/MHB	Efna5	Epha5	0.193705	0	EFNA5_EPHA5	Efna5 - Epha5	EPHA	Cell-Cell Contact	PMID: 15114347	Di/mesencephalon excitatory neurons_Mesencephalon/MHB	Di-mesencephalon excitatory neurons_Mesencephalon-MHB	16	2059	7	0.4375	0.00196715	0.0134954
Di/mesencephalon excitatory neurons	Mesencephalon/MHB	Efnb3	Epha4	0.0208177	0	EFNB3_EPHA4	Efnb3 - Epha4	EPHB	Cell-Cell Contact	PMID: 15114347	Di/mesencephalon excitatory neurons_Mesencephalon/MHB	Di-mesencephalon excitatory neurons_Mesencephalon-MHB	16	6662	12	0.75	0.00847564	0.0499202
Di/mesencephalon excitatory neurons	Mesencephalon/MHB	Efnb3	Ephb2	0.0221361	0	EFNB3_EPHB2	Efnb3 - Ephb2	EPHB	Cell-Cell Contact	PMID: 15114347	Di/mesencephalon excitatory neurons_Mesencephalon/MHB	Di-mesencephalon excitatory neurons_Mesencephalon-MHB	16	6290	15	0.9375	5.71083e-06	6.03398e-05
Mesencephalon/MHB	Di/mesencephalon excitatory neurons	Lrrc4b	Ptprf	0.0242754	0	LRRC4B_PTPRF	Lrrc4b - Ptprf	NGL	Cell-Cell Contact	KEGG: mmu04514	Mesencephalon/MHB_Di/mesencephalon excitatory neurons	Di-mesencephalon excitatory neurons_Mesencephalon-MHB	16	4704	13	0.8125	1.9264e-05	0.000188673
Di/mesencephalon excitatory neurons	Mesencephalon/MHB	Lrrc4b	Ptprf	0.0470201	0	LRRC4B_PTPRF	Lrrc4b - Ptprf	NGL	Cell-Cell Contact	KEGG: mmu04514	Di/mesencephalon excitatory neurons_Mesencephalon/MHB	Di-mesencephalon excitatory neurons_Mesencephalon-MHB	16	4704	13	0.8125	1.9264e-05	0.000188673
Mesencephalon/MHB	Di/mesencephalon excitatory neurons	Nrxn1	Nlgn2	0.0758484	0	NRXN1_NLGN2	Nrxn1 - Nlgn2	NRXN	Cell-Cell Contact	KEGG: mmu04514	Mesencephalon/MHB_Di/mesencephalon excitatory neurons	Di-mesencephalon excitatory neurons_Mesencephalon-MHB	16	4009	13	0.8125	2.80909e-06	3.07619e-05
Mesencephalon/MHB	Di/mesencephalon excitatory neurons	Nrxn3	Nlgn2	0.0600446	0	NRXN3_NLGN2	Nrxn3 - Nlgn2	NRXN	Cell-Cell Contact	KEGG: mmu04514	Mesencephalon/MHB_Di/mesencephalon excitatory neurons	Di-mesencephalon excitatory neurons_Mesencephalon-MHB	16	2201	7	0.4375	0.0029117	0.0191891
Di/mesencephalon excitatory neurons	Mesencephalon/MHB	Sema4a	Plxnb1	0.00115177	0	SEMA4A_PLXNB1	Sema4a - Plxnb1	SEMA4	Cell-Cell Contact	PMID: 27533782	Di/mesencephalon excitatory neurons_Mesencephalon/MHB	Di-mesencephalon excitatory neurons_Mesencephalon-MHB	16	1605	7	0.4375	0.000434969	0.00342961
Di/mesencephalon excitatory neurons	Mesencephalon/MHB	Sema4a	Plxnb2	0.00104336	0	SEMA4A_PLXNB2	Sema4a - Plxnb2	SEMA4	Cell-Cell Contact	PMID: 27533782	Di/mesencephalon excitatory neurons_Mesencephalon/MHB	Di-mesencephalon excitatory neurons_Mesencephalon-MHB	16	2392	8	0.5	0.000862515	0.00640823
Di/mesencephalon excitatory neurons	Mesencephalon/MHB	Sema4g	Plxnb2	0.00112748	0	SEMA4G_PLXNB2	Sema4g - Plxnb2	SEMA4	Cell-Cell Contact	PMID: 27533782	Di/mesencephalon excitatory neurons_Mesencephalon/MHB	Di-mesencephalon excitatory neurons_Mesencephalon-MHB	16	6074	12	0.75	0.00287603	0.0189787
Mesencephalon/MHB	Di/mesencephalon excitatory neurons	Sema5b	Plxna1	0.0597089	0	SEMA5B_PLXNA1	Sema5b - Plxna1	SEMA5	Cell-Cell Contact	PMID: 27533782	Mesencephalon/MHB_Di/mesencephalon excitatory neurons	Di-mesencephalon excitatory neurons_Mesencephalon-MHB	16	3051	9	0.5625	0.000841775	0.00627316
Mesencephalon/MHB	Di/mesencephalon excitatory neurons	Sema6a	Plxna4	0.197167	0	SEMA6A_PLXNA4	Sema6a - Plxna4	SEMA6	Cell-Cell Contact	PMID: 27533782	Mesencephalon/MHB_Di/mesencephalon excitatory neurons	Di-mesencephalon excitatory neurons_Mesencephalon-MHB	16	3559	9	0.5625	0.00266872	0.0177322
Di/mesencephalon excitatory neurons	Neuron progenitor cells	Efnb3	Ephb1	0.0206973	0	EFNB3_EPHB1	Efnb3 - Ephb1	EPHB	Cell-Cell Contact	PMID: 15114347	Di/mesencephalon excitatory neurons_Neuron progenitor cells	Di-mesencephalon excitatory neurons_Neuron progenitor cells	7	2819	6	0.857143	0.000152344	0.00129871
Neuron progenitor cells	Di/mesencephalon excitatory neurons	Jam2	Jam3	0.0243486	0	JAM2_JAM3	Jam2 - Jam3	JAM	Cell-Cell Contact	PMC1237098; PMID: 11590146	Neuron progenitor cells_Di/mesencephalon excitatory neurons	Di-mesencephalon excitatory neurons_Neuron progenitor cells	7	3498	5	0.714286	0.00623365	0.0380284
Di/mesencephalon excitatory neurons	Neuron progenitor cells	Jam2	Jam3	0.0105038	0	JAM2_JAM3	Jam2 - Jam3	JAM	Cell-Cell Contact	PMC1237098; PMID: 11590146	Di/mesencephalon excitatory neurons_Neuron progenitor cells	Di-mesencephalon excitatory neurons_Neuron progenitor cells	7	3498	5	0.714286	0.00623365	0.0380284
Neuron progenitor cells	Di/mesencephalon excitatory neurons	Jam3	Jam2	0.0105038	0	JAM3_JAM2	Jam3 - Jam2	JAM	Cell-Cell Contact	KEGG: mmu04514	Neuron progenitor cells_Di/mesencephalon excitatory neurons	Di-mesencephalon excitatory neurons_Neuron progenitor cells	7	3498	5	0.714286	0.00623365	0.0380284
Di/mesencephalon excitatory neurons	Neuron progenitor cells	Jam3	Jam2	0.0243486	0	JAM3_JAM2	Jam3 - Jam2	JAM	Cell-Cell Contact	KEGG: mmu04514	Di/mesencephalon excitatory neurons_Neuron progenitor cells	Di-mesencephalon excitatory neurons_Neuron progenitor cells	7	3498	5	0.714286	0.00623365	0.0380284
Neuron progenitor cells	Di/mesencephalon excitatory neurons	Lrrc4b	Ptprf	0.0206813	0	LRRC4B_PTPRF	Lrrc4b - Ptprf	NGL	Cell-Cell Contact	KEGG: mmu04514	Neuron progenitor cells_Di/mesencephalon excitatory neurons	Di-mesencephalon excitatory neurons_Neuron progenitor cells	7	4704	6	0.857143	0.00291562	0.0192102
Di/mesencephalon excitatory neurons	Neuron progenitor cells	Lrrc4b	Ptprf	0.0506217	0	LRRC4B_PTPRF	Lrrc4b - Ptprf	NGL	Cell-Cell Contact	KEGG: mmu04514	Di/mesencephalon excitatory neurons_Neuron progenitor cells	Di-mesencephalon excitatory neurons_Neuron progenitor cells	7	4704	6	0.857143	0.00291562	0.0192102
Neuron progenitor cells	Di/mesencephalon excitatory neurons	Nrxn1	Nlgn2	0.0603556	0	NRXN1_NLGN2	Nrxn1 - Nlgn2	NRXN	Cell-Cell Contact	KEGG: mmu04514	Neuron progenitor cells_Di/mesencephalon excitatory neurons	Di-mesencephalon excitatory neurons_Neuron progenitor cells	7	4009	6	0.857143	0.00117032	0.00845507
Di/mesencephalon excitatory neurons	Neuron progenitor cells	Sema4a	Plxnb1	0.00109936	0	SEMA4A_PLXNB1	Sema4a - Plxnb1	SEMA4	Cell-Cell Contact	PMID: 27533782	Di/mesencephalon excitatory neurons_Neuron progenitor cells	Di-mesencephalon excitatory neurons_Neuron progenitor cells	7	1605	5	0.714286	0.000157417	0.0013397
Hindbrain	Neuron progenitor cells	Cntn1	Nrcam	0.0180339	0	CNTN1_NRCAM	Cntn1 - Nrcam	CNTN	Cell-Cell Contact	KEGG: mmu04514	Hindbrain_Neuron progenitor cells	Hindbrain_Neuron progenitor cells	19	1211	8	0.421053	3.09878e-05	0.000294714
Neuron progenitor cells	Hindbrain	Efna5	Epha5	0.262008	0	EFNA5_EPHA5	Efna5 - Epha5	EPHA	Cell-Cell Contact	PMID: 15114347	Neuron progenitor cells_Hindbrain	Hindbrain_Neuron progenitor cells	19	2059	8	0.421053	0.00126508	0.00906432
Neuron progenitor cells	Hindbrain	Efnb2	Ephb1	0.0339009	0	EFNB2_EPHB1	Efnb2 - Ephb1	EPHB	Cell-Cell Contact	PMID: 15114347	Neuron progenitor cells_Hindbrain	Hindbrain_Neuron progenitor cells	19	2992	10	0.526316	0.000734607	0.00553832
Neuron progenitor cells	Hindbrain	Jam2	ITGAV_ITGB1	0.0313694	0	JAM2_ITGAV_ITGB1	Jam2 - (Itgav+Itgb1)	JAM	Cell-Cell Contact	KEGG: mmu04514	Neuron progenitor cells_Hindbrain	Hindbrain_Neuron progenitor cells	19	2941	9	0.473684	0.00306169	0.0200712
Hindbrain	Neuron progenitor cells	Jam2	ITGAV_ITGB1	0.0171068	0	JAM2_ITGAV_ITGB1	Jam2 - (Itgav+Itgb1)	JAM	Cell-Cell Contact	KEGG: mmu04514	Hindbrain_Neuron progenitor cells	Hindbrain_Neuron progenitor cells	19	2941	9	0.473684	0.00306169	0.0200712
Neuron progenitor cells	Hindbrain	Jam2	Jam3	0.0493717	0	JAM2_JAM3	Jam2 - Jam3	JAM	Cell-Cell Contact	PMC1237098; PMID: 11590146	Neuron progenitor cells_Hindbrain	Hindbrain_Neuron progenitor cells	19	3498	11	0.578947	0.000548036	0.00424576
Hindbrain	Neuron progenitor cells	Jam2	Jam3	0.069293	0	JAM2_JAM3	Jam2 - Jam3	JAM	Cell-Cell Contact	PMC1237098; PMID: 11590146	Hindbrain_Neuron progenitor cells	Hindbrain_Neuron progenitor cells	19	3498	11	0.578947	0.000548036	0.00424576
Neuron progenitor cells	Hindbrain	Jam3	Jam2	0.069293	0	JAM3_JAM2	Jam3 - Jam2	JAM	Cell-Cell Contact	KEGG: mmu04514	Neuron progenitor cells_Hindbrain	Hindbrain_Neuron progenitor cells	19	3498	11	0.578947	0.000548036	0.00424576
Hindbrain	Neuron progenitor cells	Jam3	Jam2	0.0493717	0	JAM3_JAM2	Jam3 - Jam2	JAM	Cell-Cell Contact	KEGG: mmu04514	Hindbrain_Neuron progenitor cells	Hindbrain_Neuron progenitor cells	19	3498	11	0.578947	0.000548036	0.00424576
Neuron progenitor cells	Hindbrain	Lrrc4b	Ptprf	0.0265174	0	LRRC4B_PTPRF	Lrrc4b - Ptprf	NGL	Cell-Cell Contact	KEGG: mmu04514	Neuron progenitor cells_Hindbrain	Hindbrain_Neuron progenitor cells	19	4704	16	0.842105	7.6753e-07	8.98824e-06
Hindbrain	Neuron progenitor cells	Lrrc4b	Ptprf	0.0324176	0	LRRC4B_PTPRF	Lrrc4b - Ptprf	NGL	Cell-Cell Contact	KEGG: mmu04514	Hindbrain_Neuron progenitor cells	Hindbrain_Neuron progenitor cells	19	4704	16	0.842105	7.6753e-07	8.98824e-06
Neuron progenitor cells	Hindbrain	Dll1	Notch1	0.0399071	0	DLL1_NOTCH1	Dll1 - Notch1	NOTCH	Cell-Cell Contact	PMID: 22353464	Neuron progenitor cells_Hindbrain	Hindbrain_Neuron progenitor cells	19	2510	14	0.736842	1.99981e-08	2.77475e-07
Neuron progenitor cells	Hindbrain	Dll1	Notch3	0.0526307	0	DLL1_NOTCH3	Dll1 - Notch3	NOTCH	Cell-Cell Contact	PMID: 22353464	Neuron progenitor cells_Hindbrain	Hindbrain_Neuron progenitor cells	19	2254	13	0.684211	7.19343e-08	9.40929e-07
Neuron progenitor cells	Hindbrain	Dll3	Notch1	0.0718079	0	DLL3_NOTCH1	Dll3 - Notch1	NOTCH	Cell-Cell Contact	PMID: 22353464	Neuron progenitor cells_Hindbrain	Hindbrain_Neuron progenitor cells	19	1614	13	0.684211	1.17721e-09	1.84739e-08
Neuron progenitor cells	Hindbrain	Dll3	Notch2	0.0477499	0	DLL3_NOTCH2	Dll3 - Notch2	NOTCH	Cell-Cell Contact	PMID: 22353464	Neuron progenitor cells_Hindbrain	Hindbrain_Neuron progenitor cells	19	1494	8	0.421053	0.000139517	0.00119732
Neuron progenitor cells	Hindbrain	Dll3	Notch3	0.0937099	0	DLL3_NOTCH3	Dll3 - Notch3	NOTCH	Cell-Cell Contact	PMID: 22353464	Neuron progenitor cells_Hindbrain	Hindbrain_Neuron progenitor cells	19	1370	12	0.631579	3.15206e-09	4.76701e-08
Neuron progenitor cells	Hindbrain	Jag1	Notch1	0.0469553	0	JAG1_NOTCH1	Jag1 - Notch1	NOTCH	Cell-Cell Contact	PMID: 22353464	Neuron progenitor cells_Hindbrain	Hindbrain_Neuron progenitor cells	19	4506	14	0.736842	3.62329e-05	0.000341545
Hindbrain	Neuron progenitor cells	Jag1	Notch1	0.0138215	0	JAG1_NOTCH1	Jag1 - Notch1	NOTCH	Cell-Cell Contact	PMID: 22353464	Hindbrain_Neuron progenitor cells	Hindbrain_Neuron progenitor cells	19	4506	14	0.736842	3.62329e-05	0.000341545
Neuron progenitor cells	Hindbrain	Jag1	Notch3	0.0617816	0	JAG1_NOTCH3	Jag1 - Notch3	NOTCH	Cell-Cell Contact	PMID: 22353464	Neuron progenitor cells_Hindbrain	Hindbrain_Neuron progenitor cells	19	4416	13	0.684211	0.000186593	0.00156787
Hindbrain	Neuron progenitor cells	Jag1	Notch3	0.00640136	0	JAG1_NOTCH3	Jag1 - Notch3	NOTCH	Cell-Cell Contact	PMID: 22353464	Hindbrain_Neuron progenitor cells	Hindbrain_Neuron progenitor cells	19	4416	13	0.684211	0.000186593	0.00156787
Neuron progenitor cells	Hindbrain	Nrxn3	Nlgn2	0.0520529	0.02	NRXN3_NLGN2	Nrxn3 - Nlgn2	NRXN	Cell-Cell Contact	KEGG: mmu04514	Neuron progenitor cells_Hindbrain	Hindbrain_Neuron progenitor cells	19	2201	12	0.631579	6.60826e-07	7.7974e-06
Neuron progenitor cells	Hindbrain	Sema5b	Plxna1	0.0128876	0	SEMA5B_PLXNA1	Sema5b - Plxna1	SEMA5	Cell-Cell Contact	PMID: 27533782	Neuron progenitor cells_Hindbrain	Hindbrain_Neuron progenitor cells	19	3051	11	0.578947	0.000154618	0.00131723
Hindbrain	Neuron progenitor cells	Sema5b	Plxna1	0.0497611	0	SEMA5B_PLXNA1	Sema5b - Plxna1	SEMA5	Cell-Cell Contact	PMID: 27533782	Hindbrain_Neuron progenitor cells	Hindbrain_Neuron progenitor cells	19	3051	11	0.578947	0.000154618	0.00131723
Neuron progenitor cells	Hindbrain	Sema6a	Plxna2	0.131739	0	SEMA6A_PLXNA2	Sema6a - Plxna2	SEMA6	Cell-Cell Contact	PMID: 27533782	Neuron progenitor cells_Hindbrain	Hindbrain_Neuron progenitor cells	19	5989	15	0.789474	0.000195525	0.00163612
Hindbrain	Neuron progenitor cells	Sema6a	Plxna2	0.281618	0	SEMA6A_PLXNA2	Sema6a - Plxna2	SEMA6	Cell-Cell Contact	PMID: 27533782	Hindbrain_Neuron progenitor cells	Hindbrain_Neuron progenitor cells	19	5989	15	0.789474	0.000195525	0.00163612
Inhibitory interneurons	Neuron progenitor cells	Cntn1	Nrcam	0.0629249	0	CNTN1_NRCAM	Cntn1 - Nrcam	CNTN	Cell-Cell Contact	KEGG: mmu04514	Inhibitory interneurons_Neuron progenitor cells	Inhibitory interneurons_Neuron progenitor cells	63	1211	17	0.269841	1.98015e-06	2.20669e-05
Neuron progenitor cells	Inhibitory interneurons	Efna5	Epha5	0.317322	0	EFNA5_EPHA5	Efna5 - Epha5	EPHA	Cell-Cell Contact	PMID: 15114347	Neuron progenitor cells_Inhibitory interneurons	Inhibitory interneurons_Neuron progenitor cells	63	2059	23	0.365079	9.91925e-07	1.14437e-05
Inhibitory interneurons	Neuron progenitor cells	Efnb2	Ephb1	0.0237395	0.02	EFNB2_EPHB1	Efnb2 - Ephb1	EPHB	Cell-Cell Contact	PMID: 15114347	Inhibitory interneurons_Neuron progenitor cells	Inhibitory interneurons_Neuron progenitor cells	63	2992	44	0.698413	3.51445e-19	1.0295e-17
Inhibitory interneurons	Neuron progenitor cells	Efnb2	Ephb2	0.0280911	0.02	EFNB2_EPHB2	Efnb2 - Ephb2	EPHB	Cell-Cell Contact	PMID: 15114347	Inhibitory interneurons_Neuron progenitor cells	Inhibitory interneurons_Neuron progenitor cells	63	6954	57	0.904762	2.07979e-15	4.92822e-14
Inhibitory interneurons	Neuron progenitor cells	Efnb3	Epha4	0.018605	0	EFNB3_EPHA4	Efnb3 - Epha4	EPHB	Cell-Cell Contact	PMID: 15114347	Inhibitory interneurons_Neuron progenitor cells	Inhibitory interneurons_Neuron progenitor cells	63	6662	59	0.936508	5.23587e-19	1.52055e-17
Inhibitory interneurons	Neuron progenitor cells	Efnb3	Ephb1	0.0221385	0	EFNB3_EPHB1	Efnb3 - Ephb1	EPHB	Cell-Cell Contact	PMID: 15114347	Inhibitory interneurons_Neuron progenitor cells	Inhibitory interneurons_Neuron progenitor cells	63	2819	45	0.714286	2.72115e-21	8.79668e-20
Inhibitory interneurons	Neuron progenitor cells	Efnb3	Ephb2	0.0262045	0	EFNB3_EPHB2	Efnb3 - Ephb2	EPHB	Cell-Cell Contact	PMID: 15114347	Inhibitory interneurons_Neuron progenitor cells	Inhibitory interneurons_Neuron progenitor cells	63	6290	59	0.936508	2.01032e-20	6.29002e-19
Neuron progenitor cells	Inhibitory interneurons	Jam2	Jam3	0.0269892	0	JAM2_JAM3	Jam2 - Jam3	JAM	Cell-Cell Contact	PMC1237098; PMID: 11590146	Neuron progenitor cells_Inhibitory interneurons	Inhibitory interneurons_Neuron progenitor cells	63	3498	30	0.47619	3.27848e-06	3.56797e-05
Inhibitory interneurons	Neuron progenitor cells	Jam3	Jam2	0.0269892	0	JAM3_JAM2	Jam3 - Jam2	JAM	Cell-Cell Contact	KEGG: mmu04514	Inhibitory interneurons_Neuron progenitor cells	Inhibitory interneurons_Neuron progenitor cells	63	3498	30	0.47619	3.27848e-06	3.56797e-05
Neuron progenitor cells	Inhibitory interneurons	Nectin1	Cadm3	0.00467684	0	NECTIN1_CADM3	Nectin1 - Cadm3	NECTIN	Cell-Cell Contact	PMID: 23027581	Neuron progenitor cells_Inhibitory interneurons	Inhibitory interneurons_Neuron progenitor cells	63	1552	24	0.380952	9.00148e-10	1.42812e-08
Inhibitory interneurons	Neuron progenitor cells	Nectin1	Cadm3	0.00701598	0	NECTIN1_CADM3	Nectin1 - Cadm3	NECTIN	Cell-Cell Contact	PMID: 23027581	Inhibitory interneurons_Neuron progenitor cells	Inhibitory interneurons_Neuron progenitor cells	63	1552	24	0.380952	9.00148e-10	1.42812e-08
Neuron progenitor cells	Inhibitory interneurons	Lrrc4b	Ptprf	0.0196744	0	LRRC4B_PTPRF	Lrrc4b - Ptprf	NGL	Cell-Cell Contact	KEGG: mmu04514	Neuron progenitor cells_Inhibitory interneurons	Inhibitory interneurons_Neuron progenitor cells	63	4704	62	0.984127	7.49794e-33	3.72593e-31
Inhibitory interneurons	Neuron progenitor cells	Lrrc4b	Ptprf	0.0399868	0	LRRC4B_PTPRF	Lrrc4b - Ptprf	NGL	Cell-Cell Contact	KEGG: mmu04514	Inhibitory interneurons_Neuron progenitor cells	Inhibitory interneurons_Neuron progenitor cells	63	4704	62	0.984127	7.49794e-33	3.72593e-31
Inhibitory interneurons	Neuron progenitor cells	Dlk1	Notch1	0.0367203	0	DLK1_NOTCH1	Dlk1 - Notch1	NOTCH	Cell-Cell Contact	PMID: 22353464	Inhibitory interneurons_Neuron progenitor cells	Inhibitory interneurons_Neuron progenitor cells	63	9001	55	0.873016	6.17788e-08	8.14019e-07
Neuron progenitor cells	Inhibitory interneurons	Dll1	Notch1	0.00422147	0	DLL1_NOTCH1	Dll1 - Notch1	NOTCH	Cell-Cell Contact	PMID: 22353464	Neuron progenitor cells_Inhibitory interneurons	Inhibitory interneurons_Neuron progenitor cells	63	2510	53	0.84127	9.57938e-34	4.88023e-32
Neuron progenitor cells	Inhibitory interneurons	Dll3	Notch1	0.00782863	0	DLL3_NOTCH1	Dll3 - Notch1	NOTCH	Cell-Cell Contact	PMID: 22353464	Neuron progenitor cells_Inhibitory interneurons	Inhibitory interneurons_Neuron progenitor cells	63	1614	45	0.714286	1.16711e-31	5.58328e-30
Neuron progenitor cells	Inhibitory interneurons	Jag1	Notch1	0.00499988	0	JAG1_NOTCH1	Jag1 - Notch1	NOTCH	Cell-Cell Contact	PMID: 22353464	Neuron progenitor cells_Inhibitory interneurons	Inhibitory interneurons_Neuron progenitor cells	63	4506	31	0.492063	0.00030371	0.00246116
Inhibitory interneurons	Neuron progenitor cells	Nrxn1	Nlgn1	0.32801	0	NRXN1_NLGN1	Nrxn1 - Nlgn1	NRXN	Cell-Cell Contact	KEGG: mmu04514	Inhibitory interneurons_Neuron progenitor cells	Inhibitory interneurons_Neuron progenitor cells	63	948	17	0.269841	6.2291e-08	8.20232e-07
Inhibitory interneurons	Neuron progenitor cells	Nrxn2	Nlgn1	0.17927	0	NRXN2_NLGN1	Nrxn2 - Nlgn1	NRXN	Cell-Cell Contact	KEGG: mmu04514	Inhibitory interneurons_Neuron progenitor cells	Inhibitory interneurons_Neuron progenitor cells	63	765	19	0.301587	3.54525e-11	6.32047e-10
Neuron progenitor cells	Inhibitory interneurons	Nrxn3	Nlgn1	0.253153	0	NRXN3_NLGN1	Nrxn3 - Nlgn1	NRXN	Cell-Cell Contact	KEGG: mmu04514	Neuron progenitor cells_Inhibitory interneurons	Inhibitory interneurons_Neuron progenitor cells	63	647	21	0.333333	1.36383e-14	3.07833e-13
Inhibitory interneurons	Neuron progenitor cells	Nrxn3	Nlgn1	0.428321	0	NRXN3_NLGN1	Nrxn3 - Nlgn1	NRXN	Cell-Cell Contact	KEGG: mmu04514	Inhibitory interneurons_Neuron progenitor cells	Inhibitory interneurons_Neuron progenitor cells	63	647	21	0.333333	1.36383e-14	3.07833e-13
Neuron progenitor cells	Inhibitory interneurons	Nrxn3	Nlgn2	0.0719926	0	NRXN3_NLGN2	Nrxn3 - Nlgn2	NRXN	Cell-Cell Contact	KEGG: mmu04514	Neuron progenitor cells_Inhibitory interneurons	Inhibitory interneurons_Neuron progenitor cells	63	2201	62	0.984127	2.02082e-53	1.81739e-51
Neuron progenitor cells	Inhibitory interneurons	Sema5b	Plxna1	0.0405883	0	SEMA5B_PLXNA1	Sema5b - Plxna1	SEMA5	Cell-Cell Contact	PMID: 27533782	Neuron progenitor cells_Inhibitory interneurons	Inhibitory interneurons_Neuron progenitor cells	63	3051	48	0.761905	3.82891e-23	1.33549e-21
Inhibitory interneurons	Neuron progenitor cells	Sema5b	Plxna1	0.023025	0	SEMA5B_PLXNA1	Sema5b - Plxna1	SEMA5	Cell-Cell Contact	PMID: 27533782	Inhibitory interneurons_Neuron progenitor cells	Inhibitory interneurons_Neuron progenitor cells	63	3051	48	0.761905	3.82891e-23	1.33549e-21
Neuron progenitor cells	Inhibitory interneurons	Sema6d	Plxna1	0.0191655	0	SEMA6D_PLXNA1	Sema6d - Plxna1	SEMA6	Cell-Cell Contact	PMID: 27533782	Neuron progenitor cells_Inhibitory interneurons	Inhibitory interneurons_Neuron progenitor cells	63	4264	43	0.68254	2.33163e-12	4.56779e-11
Inhibitory interneurons	Neuron progenitor cells	Sema6d	Plxna1	0.0506777	0	SEMA6D_PLXNA1	Sema6d - Plxna1	SEMA6	Cell-Cell Contact	PMID: 27533782	Inhibitory interneurons_Neuron progenitor cells	Inhibitory interneurons_Neuron progenitor cells	63	4264	43	0.68254	2.33163e-12	4.56779e-11
Neuron progenitor cells	Inhibitory interneurons	Sema6a	Plxna2	0.189794	0	SEMA6A_PLXNA2	Sema6a - Plxna2	SEMA6	Cell-Cell Contact	PMID: 27533782	Neuron progenitor cells_Inhibitory interneurons	Inhibitory interneurons_Neuron progenitor cells	63	5989	40	0.634921	1.70275e-05	0.000168215
Inhibitory interneurons	Neuron progenitor cells	Sema6a	Plxna2	0.153929	0	SEMA6A_PLXNA2	Sema6a - Plxna2	SEMA6	Cell-Cell Contact	PMID: 27533782	Inhibitory interneurons_Neuron progenitor cells	Inhibitory interneurons_Neuron progenitor cells	63	5989	40	0.634921	1.70275e-05	0.000168215
Neuron progenitor cells	Inhibitory interneurons	Sema6a	Plxna4	0.167416	0	SEMA6A_PLXNA4	Sema6a - Plxna4	SEMA6	Cell-Cell Contact	PMID: 27533782	Neuron progenitor cells_Inhibitory interneurons	Inhibitory interneurons_Neuron progenitor cells	63	3559	27	0.428571	0.000163317	0.00138554
Intermediate progenitor cells	Di/telencephalon	Cntn1	Nrcam	0.0583025	0	CNTN1_NRCAM	Cntn1 - Nrcam	CNTN	Cell-Cell Contact	KEGG: mmu04514	Intermediate progenitor cells_Di/telencephalon	Di-telencephalon_Intermediate progenitor cells	159	1211	49	0.308176	1.45053e-18	4.13814e-17
Intermediate progenitor cells	Di/telencephalon	Efna2	Epha3	0.00887204	0.01	EFNA2_EPHA3	Efna2 - Epha3	EPHA	Cell-Cell Contact	PMID: 15114347	Intermediate progenitor cells_Di/telencephalon	Di-telencephalon_Intermediate progenitor cells	159	4937	96	0.603774	2.13937e-15	5.06644e-14
Intermediate progenitor cells	Di/telencephalon	Efna2	Epha4	0.012049	0	EFNA2_EPHA4	Efna2 - Epha4	EPHA	Cell-Cell Contact	PMID: 15114347	Intermediate progenitor cells_Di/telencephalon	Di-telencephalon_Intermediate progenitor cells	159	5540	101	0.63522	1.68628e-14	3.78395e-13
Intermediate progenitor cells	Di/telencephalon	Efna2	Epha5	0.013847	0	EFNA2_EPHA5	Efna2 - Epha5	EPHA	Cell-Cell Contact	PMID: 15114347	Intermediate progenitor cells_Di/telencephalon	Di-telencephalon_Intermediate progenitor cells	159	2279	106	0.666667	4.83558e-53	4.29151e-51
Intermediate progenitor cells	Di/telencephalon	Efna2	Epha7	0.00451305	0.01	EFNA2_EPHA7	Efna2 - Epha7	EPHA	Cell-Cell Contact	PMID: 15114347	Intermediate progenitor cells_Di/telencephalon	Di-telencephalon_Intermediate progenitor cells	159	4631	77	0.484277	6.49888e-08	8.53956e-07
Intermediate progenitor cells	Di/telencephalon	Efna5	Epha5	0.195002	0	EFNA5_EPHA5	Efna5 - Epha5	EPHA	Cell-Cell Contact	PMID: 15114347	Intermediate progenitor cells_Di/telencephalon	Di-telencephalon_Intermediate progenitor cells	159	2059	61	0.383648	9.81709e-17	2.51892e-15
Di/telencephalon	Intermediate progenitor cells	Efna5	Epha5	0.30566	0	EFNA5_EPHA5	Efna5 - Epha5	EPHA	Cell-Cell Contact	PMID: 15114347	Di/telencephalon_Intermediate progenitor cells	Di-telencephalon_Intermediate progenitor cells	159	2059	61	0.383648	9.81709e-17	2.51892e-15
Intermediate progenitor cells	Di/telencephalon	Efnb2	Epha4	0.143791	0	EFNB2_EPHA4	Efnb2 - Epha4	EPHB	Cell-Cell Contact	PMID: 15114347	Intermediate progenitor cells_Di/telencephalon	Di-telencephalon_Intermediate progenitor cells	159	7528	144	0.90566	6.12273e-33	3.04629e-31
Di/telencephalon	Intermediate progenitor cells	Efnb2	Epha4	0.097513	0	EFNB2_EPHA4	Efnb2 - Epha4	EPHB	Cell-Cell Contact	PMID: 15114347	Di/telencephalon_Intermediate progenitor cells	Di-telencephalon_Intermediate progenitor cells	159	7528	144	0.90566	6.12273e-33	3.04629e-31
Intermediate progenitor cells	Di/telencephalon	Efnb2	Ephb1	0.113123	0	EFNB2_EPHB1	Efnb2 - Ephb1	EPHB	Cell-Cell Contact	PMID: 15114347	Intermediate progenitor cells_Di/telencephalon	Di-telencephalon_Intermediate progenitor cells	159	2992	75	0.471698	4.96893e-17	1.3035e-15
Di/telencephalon	Intermediate progenitor cells	Efnb2	Ephb1	0.0840166	0	EFNB2_EPHB1	Efnb2 - Ephb1	EPHB	Cell-Cell Contact	PMID: 15114347	Di/telencephalon_Intermediate progenitor cells	Di-telencephalon_Intermediate progenitor cells	159	2992	75	0.471698	4.96893e-17	1.3035e-15
Intermediate progenitor cells	Di/telencephalon	Efnb2	Ephb2	0.09837	0	EFNB2_EPHB2	Efnb2 - Ephb2	EPHB	Cell-Cell Contact	PMID: 15114347	Intermediate progenitor cells_Di/telencephalon	Di-telencephalon_Intermediate progenitor cells	159	6954	132	0.830189	3.75897e-26	1.46605e-24
Di/telencephalon	Intermediate progenitor cells	Efnb2	Ephb2	0.0672035	0	EFNB2_EPHB2	Efnb2 - Ephb2	EPHB	Cell-Cell Contact	PMID: 15114347	Di/telencephalon_Intermediate progenitor cells	Di-telencephalon_Intermediate progenitor cells	159	6954	132	0.830189	3.75897e-26	1.46605e-24
Di/telencephalon	Intermediate progenitor cells	Jam2	Jam3	0.0175085	0	JAM2_JAM3	Jam2 - Jam3	JAM	Cell-Cell Contact	PMC1237098; PMID: 11590146	Di/telencephalon_Intermediate progenitor cells	Di-telencephalon_Intermediate progenitor cells	159	3498	74	0.465409	1.3214e-12	2.63272e-11
Intermediate progenitor cells	Di/telencephalon	Jam3	Jam2	0.0175085	0	JAM3_JAM2	Jam3 - Jam2	JAM	Cell-Cell Contact	KEGG: mmu04514	Intermediate progenitor cells_Di/telencephalon	Di-telencephalon_Intermediate progenitor cells	159	3498	74	0.465409	1.3214e-12	2.63272e-11
Intermediate progenitor cells	Di/telencephalon	Ncam1	Fgfr1	0.137872	0	NCAM1_FGFR1	Ncam1 - Fgfr1	NCAM	Cell-Cell Contact	PMID: 12791257	Intermediate progenitor cells_Di/telencephalon	Di-telencephalon_Intermediate progenitor cells	159	11678	136	0.855346	2.96616e-05	0.000283167
Di/telencephalon	Intermediate progenitor cells	Nectin1	Cadm3	0.00385578	0	NECTIN1_CADM3	Nectin1 - Cadm3	NECTIN	Cell-Cell Contact	PMID: 23027581	Di/telencephalon_Intermediate progenitor cells	Di-telencephalon_Intermediate progenitor cells	159	1552	47	0.295597	5.56542e-13	1.13857e-11
Di/telencephalon	Intermediate progenitor cells	Nectin3	Nectin1	0.0106228	0	NECTIN3_NECTIN1	Nectin3 - Nectin1	NECTIN	Cell-Cell Contact	PMID: 23027581	Di/telencephalon_Intermediate progenitor cells	Di-telencephalon_Intermediate progenitor cells	159	4344	75	0.471698	1.97462e-08	2.74215e-07
Intermediate progenitor cells	Di/telencephalon	Nectin1	Nectin3	0.0106228	0	NECTIN1_NECTIN3	Nectin1 - Nectin3	NECTIN	Cell-Cell Contact	KEGG: mmu04514	Intermediate progenitor cells_Di/telencephalon	Di-telencephalon_Intermediate progenitor cells	159	4344	75	0.471698	1.97462e-08	2.74215e-07
Intermediate progenitor cells	Di/telencephalon	Lrrc4b	Ptprf	0.0344329	0	LRRC4B_PTPRF	Lrrc4b - Ptprf	NGL	Cell-Cell Contact	KEGG: mmu04514	Intermediate progenitor cells_Di/telencephalon	Di-telencephalon_Intermediate progenitor cells	159	4704	136	0.855346	6.17795e-51	5.14936e-49
Di/telencephalon	Intermediate progenitor cells	Lrrc4b	Ptprf	0.0264342	0	LRRC4B_PTPRF	Lrrc4b - Ptprf	NGL	Cell-Cell Contact	KEGG: mmu04514	Di/telencephalon_Intermediate progenitor cells	Di-telencephalon_Intermediate progenitor cells	159	4704	136	0.855346	6.17795e-51	5.14936e-49
Intermediate progenitor cells	Di/telencephalon	Dlk1	Notch1	0.00913134	0	DLK1_NOTCH1	Dlk1 - Notch1	NOTCH	Cell-Cell Contact	PMID: 22353464	Intermediate progenitor cells_Di/telencephalon	Di-telencephalon_Intermediate progenitor cells	159	9001	118	0.742138	5.11722e-07	6.11932e-06
Intermediate progenitor cells	Di/telencephalon	Nrxn1	Nlgn1	0.41245	0	NRXN1_NLGN1	Nrxn1 - Nlgn1	NRXN	Cell-Cell Contact	KEGG: mmu04514	Intermediate progenitor cells_Di/telencephalon	Di-telencephalon_Intermediate progenitor cells	159	948	52	0.327044	8.25605e-26	3.17103e-24
Intermediate progenitor cells	Di/telencephalon	Nrxn2	Nlgn1	0.16207	0	NRXN2_NLGN1	Nrxn2 - Nlgn1	NRXN	Cell-Cell Contact	KEGG: mmu04514	Intermediate progenitor cells_Di/telencephalon	Di-telencephalon_Intermediate progenitor cells	159	765	39	0.245283	4.84165e-18	1.34749e-16
Di/telencephalon	Intermediate progenitor cells	Nrxn3	Nlgn1	0.234986	0	NRXN3_NLGN1	Nrxn3 - Nlgn1	NRXN	Cell-Cell Contact	KEGG: mmu04514	Di/telencephalon_Intermediate progenitor cells	Di-telencephalon_Intermediate progenitor cells	159	647	31	0.194969	1.15308e-13	2.45526e-12
Intermediate progenitor cells	Di/telencephalon	Sema4d	Plxnb1	0.00549811	0	SEMA4D_PLXNB1	Sema4d - Plxnb1	SEMA4	Cell-Cell Contact	PMID: 27533782	Intermediate progenitor cells_Di/telencephalon	Di-telencephalon_Intermediate progenitor cells	159	1604	64	0.402516	1.52589e-24	5.61532e-23
Di/telencephalon	Intermediate progenitor cells	Sema4d	Plxnb1	0.000861775	0	SEMA4D_PLXNB1	Sema4d - Plxnb1	SEMA4	Cell-Cell Contact	PMID: 27533782	Di/telencephalon_Intermediate progenitor cells	Di-telencephalon_Intermediate progenitor cells	159	1604	64	0.402516	1.52589e-24	5.61532e-23
Intermediate progenitor cells	Di/telencephalon	Sema4d	Plxnb2	0.0068672	0	SEMA4D_PLXNB2	Sema4d - Plxnb2	SEMA4	Cell-Cell Contact	PMID: 27533782	Intermediate progenitor cells_Di/telencephalon	Di-telencephalon_Intermediate progenitor cells	159	2455	68	0.427673	2.15955e-17	5.7861e-16
Intermediate progenitor cells	Di/telencephalon	Sema4g	Plxnb2	0.00146955	0	SEMA4G_PLXNB2	Sema4g - Plxnb2	SEMA4	Cell-Cell Contact	PMID: 27533782	Intermediate progenitor cells_Di/telencephalon	Di-telencephalon_Intermediate progenitor cells	159	6074	115	0.72327	1.15905e-19	3.49662e-18
Di/telencephalon	Intermediate progenitor cells	Sema5a	Plxna1	0.0161751	0	SEMA5A_PLXNA1	Sema5a - Plxna1	SEMA5	Cell-Cell Contact	PMID: 27533782	Di/telencephalon_Intermediate progenitor cells	Di-telencephalon_Intermediate progenitor cells	159	6489	93	0.584906	1.7167e-06	1.92718e-05
Intermediate progenitor cells	Di/telencephalon	Sema5b	Plxna1	0.0058405	0	SEMA5B_PLXNA1	Sema5b - Plxna1	SEMA5	Cell-Cell Contact	PMID: 27533782	Intermediate progenitor cells_Di/telencephalon	Di-telencephalon_Intermediate progenitor cells	159	3051	78	0.490566	2.09127e-18	5.92844e-17
Di/telencephalon	Intermediate progenitor cells	Sema5b	Plxna1	0.0147801	0	SEMA5B_PLXNA1	Sema5b - Plxna1	SEMA5	Cell-Cell Contact	PMID: 27533782	Di/telencephalon_Intermediate progenitor cells	Di-telencephalon_Intermediate progenitor cells	159	3051	78	0.490566	2.09127e-18	5.92844e-17
Intermediate progenitor cells	Di/telencephalon	Sema6d	Plxna1	0.0156358	0	SEMA6D_PLXNA1	Sema6d - Plxna1	SEMA6	Cell-Cell Contact	PMID: 27533782	Intermediate progenitor cells_Di/telencephalon	Di-telencephalon_Intermediate progenitor cells	159	4264	99	0.622642	4.46789e-22	1.4841e-20
Di/telencephalon	Intermediate progenitor cells	Sema6a	Plxna2	0.209367	0	SEMA6A_PLXNA2	Sema6a - Plxna2	SEMA6	Cell-Cell Contact	PMID: 27533782	Di/telencephalon_Intermediate progenitor cells	Di-telencephalon_Intermediate progenitor cells	159	5989	115	0.72327	3.25325e-20	1.00853e-18
Di/telencephalon	Intermediate progenitor cells	Sema6a	Plxna4	0.262762	0	SEMA6A_PLXNA4	Sema6a - Plxna4	SEMA6	Cell-Cell Contact	PMID: 27533782	Di/telencephalon_Intermediate progenitor cells	Di-telencephalon_Intermediate progenitor cells	159	3559	99	0.622642	1.69646e-28	7.31905e-27
Intermediate progenitor cells	Di/telencephalon	Sema7a	Plxnc1	0.00390615	0	SEMA7A_PLXNC1	Sema7a - Plxnc1	SEMA7	Cell-Cell Contact	PMID: 27533782	Intermediate progenitor cells_Di/telencephalon	Di-telencephalon_Intermediate progenitor cells	159	860	43	0.27044	1.31704e-19	3.95994e-18
Di/mesencephalon inhibitory neurons	Neuron progenitor cells	Cntn1	Nrcam	0.0584095	0	CNTN1_NRCAM	Cntn1 - Nrcam	CNTN	Cell-Cell Contact	KEGG: mmu04514	Di/mesencephalon inhibitory neurons_Neuron progenitor cells	Di-mesencephalon inhibitory neurons_Neuron progenitor cells	26	1211	11	0.423077	9.22885e-07	1.06914e-05
Neuron progenitor cells	Di/mesencephalon inhibitory neurons	Efna5	Epha5	0.253441	0	EFNA5_EPHA5	Efna5 - Epha5	EPHA	Cell-Cell Contact	PMID: 15114347	Neuron progenitor cells_Di/mesencephalon inhibitory neurons	Di-mesencephalon inhibitory neurons_Neuron progenitor cells	26	2059	9	0.346154	0.00318171	0.0207871
Neuron progenitor cells	Di/mesencephalon inhibitory neurons	Efna5	Ephb2	0.208161	0	EFNA5_EPHB2	Efna5 - Ephb2	EPHA	Cell-Cell Contact	PMID:15107857; PMID: 15114347	Neuron progenitor cells_Di/mesencephalon inhibitory neurons	Di-mesencephalon inhibitory neurons_Neuron progenitor cells	26	5085	17	0.653846	0.000375911	0.00300142
Di/mesencephalon inhibitory neurons	Neuron progenitor cells	Efna5	Ephb2	0.22214	0	EFNA5_EPHB2	Efna5 - Ephb2	EPHA	Cell-Cell Contact	PMID:15107857; PMID: 15114347	Di/mesencephalon inhibitory neurons_Neuron progenitor cells	Di-mesencephalon inhibitory neurons_Neuron progenitor cells	26	5085	17	0.653846	0.000375911	0.00300142
Neuron progenitor cells	Di/mesencephalon inhibitory neurons	Efnb2	Ephb1	0.0303013	0	EFNB2_EPHB1	Efnb2 - Ephb1	EPHB	Cell-Cell Contact	PMID: 15114347	Neuron progenitor cells_Di/mesencephalon inhibitory neurons	Di-mesencephalon inhibitory neurons_Neuron progenitor cells	26	2992	15	0.576923	7.90729e-06	8.19306e-05
Di/mesencephalon inhibitory neurons	Neuron progenitor cells	Efnb3	Ephb1	0.0160337	0	EFNB3_EPHB1	Efnb3 - Ephb1	EPHB	Cell-Cell Contact	PMID: 15114347	Di/mesencephalon inhibitory neurons_Neuron progenitor cells	Di-mesencephalon inhibitory neurons_Neuron progenitor cells	26	2819	23	0.884615	3.54798e-15	8.29778e-14
Di/mesencephalon inhibitory neurons	Neuron progenitor cells	Efnb3	Ephb2	0.0190003	0	EFNB3_EPHB2	Efnb3 - Ephb2	EPHB	Cell-Cell Contact	PMID: 15114347	Di/mesencephalon inhibitory neurons_Neuron progenitor cells	Di-mesencephalon inhibitory neurons_Neuron progenitor cells	26	6290	21	0.807692	1.53816e-05	0.000152984
Neuron progenitor cells	Di/mesencephalon inhibitory neurons	Lrrc4b	Ptprf	0.0183236	0	LRRC4B_PTPRF	Lrrc4b - Ptprf	NGL	Cell-Cell Contact	KEGG: mmu04514	Neuron progenitor cells_Di/mesencephalon inhibitory neurons	Di-mesencephalon inhibitory neurons_Neuron progenitor cells	26	4704	23	0.884615	3.13652e-10	5.19328e-09
Di/mesencephalon inhibitory neurons	Neuron progenitor cells	Lrrc4b	Ptprf	0.0370129	0	LRRC4B_PTPRF	Lrrc4b - Ptprf	NGL	Cell-Cell Contact	KEGG: mmu04514	Di/mesencephalon inhibitory neurons_Neuron progenitor cells	Di-mesencephalon inhibitory neurons_Neuron progenitor cells	26	4704	23	0.884615	3.13652e-10	5.19328e-09
Di/mesencephalon inhibitory neurons	Neuron progenitor cells	Jag1	Notch1	0.008791	0	JAG1_NOTCH1	Jag1 - Notch1	NOTCH	Cell-Cell Contact	PMID: 22353464	Di/mesencephalon inhibitory neurons_Neuron progenitor cells	Di-mesencephalon inhibitory neurons_Neuron progenitor cells	26	4506	15	0.576923	0.00136533	0.00971547
Di/mesencephalon inhibitory neurons	Neuron progenitor cells	Nrxn1	Nlgn1	0.350078	0	NRXN1_NLGN1	Nrxn1 - Nlgn1	NRXN	Cell-Cell Contact	KEGG: mmu04514	Di/mesencephalon inhibitory neurons_Neuron progenitor cells	Di-mesencephalon inhibitory neurons_Neuron progenitor cells	26	948	8	0.307692	7.36759e-05	0.0006609
Di/mesencephalon inhibitory neurons	Neuron progenitor cells	Nrxn2	Nlgn1	0.180988	0	NRXN2_NLGN1	Nrxn2 - Nlgn1	NRXN	Cell-Cell Contact	KEGG: mmu04514	Di/mesencephalon inhibitory neurons_Neuron progenitor cells	Di-mesencephalon inhibitory neurons_Neuron progenitor cells	26	765	8	0.307692	1.5827e-05	0.000157123
Neuron progenitor cells	Di/mesencephalon inhibitory neurons	Nrxn3	Nlgn1	0.27228	0	NRXN3_NLGN1	Nrxn3 - Nlgn1	NRXN	Cell-Cell Contact	KEGG: mmu04514	Neuron progenitor cells_Di/mesencephalon inhibitory neurons	Di-mesencephalon inhibitory neurons_Neuron progenitor cells	26	647	8	0.307692	4.63341e-06	4.95255e-05
Di/mesencephalon inhibitory neurons	Neuron progenitor cells	Nrxn3	Nlgn1	0.432294	0	NRXN3_NLGN1	Nrxn3 - Nlgn1	NRXN	Cell-Cell Contact	KEGG: mmu04514	Di/mesencephalon inhibitory neurons_Neuron progenitor cells	Di-mesencephalon inhibitory neurons_Neuron progenitor cells	26	647	8	0.307692	4.63341e-06	4.95255e-05
Neuron progenitor cells	Di/mesencephalon inhibitory neurons	Nrxn3	Nlgn2	0.0673314	0	NRXN3_NLGN2	Nrxn3 - Nlgn2	NRXN	Cell-Cell Contact	KEGG: mmu04514	Neuron progenitor cells_Di/mesencephalon inhibitory neurons	Di-mesencephalon inhibitory neurons_Neuron progenitor cells	26	2201	23	0.884615	1.32461e-17	3.59862e-16
Di/mesencephalon inhibitory neurons	Neuron progenitor cells	Sema6a	Plxna2	0.215871	0	SEMA6A_PLXNA2	Sema6a - Plxna2	SEMA6	Cell-Cell Contact	PMID: 27533782	Di/mesencephalon inhibitory neurons_Neuron progenitor cells	Di-mesencephalon inhibitory neurons_Neuron progenitor cells	26	5989	18	0.692308	0.000816186	0.00610271
Neuron progenitor cells	Di/mesencephalon inhibitory neurons	Sema6a	Plxna4	0.157809	0	SEMA6A_PLXNA4	Sema6a - Plxna4	SEMA6	Cell-Cell Contact	PMID: 27533782	Neuron progenitor cells_Di/mesencephalon inhibitory neurons	Di-mesencephalon inhibitory neurons_Neuron progenitor cells	26	3559	13	0.5	0.00133212	0.00950424
Di/mesencephalon inhibitory neurons	Neuron progenitor cells	Sema6a	Plxna4	0.130768	0	SEMA6A_PLXNA4	Sema6a - Plxna4	SEMA6	Cell-Cell Contact	PMID: 27533782	Di/mesencephalon inhibitory neurons_Neuron progenitor cells	Di-mesencephalon inhibitory neurons_Neuron progenitor cells	26	3559	13	0.5	0.00133212	0.00950424

## Sheet: Figure 6g
The number of significant interaction of L-R pairs of Nrxn3 and Nlgn1 among spatial proximity brain related cell types.
source	target	prob
Di/mesencephalon inhibitory neurons	Neuron progenitor cells	0.432294
Inhibitory interneurons	Neuron progenitor cells	0.428321
Spinal cord inhibitory neurons	Neuron progenitor cells	0.41252
Neuron progenitor cells	Spinal cord inhibitory neurons	0.285795
Spinal cord excitatory neurons	Neuron progenitor cells	0.280328
Neuron progenitor cells	Spinal cord excitatory neurons	0.273332
Neuron progenitor cells	Di/mesencephalon inhibitory neurons	0.27228
Neuron progenitor cells	Inhibitory interneurons	0.253153
Di/telencephalon	Intermediate progenitor cells	0.234986

## Sheet: Supplementary Fig 1a
	UMI count, genes, and mitochondrial percentage for the collected 10 sections.
	ident	nCount	nGene	mt_percent				S1	S2	S3	S4	S5	S6	S7	S8	S9	S10
AAACCGTTCGTCCAGG-1_1	S1	20809	5389	2.37397			nCount_min	2335	1613	1547	1649	1713	1875	2181	1880	1651	1529
AAACGAGACGGTTGAT-1_1	S1	25395	6091	2.89821			nCount_lower quartile	7507.5	9646	8965	14130.8	9469.5	16674	17980.5	13449.2	18920	9514.25
AAACTGCTGGCTCCAA-1_1	S1	19514	5734	2.60838			nCount_median	14137	17715	19690.5	23437	21433	26321.5	27062.5	20127	33392	15035
AAAGGCTCTCGCGCCG-1_1	S1	13298	4124	2.16574			nCount_upper quartile	29481	38313	36035.2	36423.8	35941.8	40031.2	40095	28779	52161	24917
AAAGGGATGTAGCAAG-1_1	S1	46021	7412	1.16034			nCount_max	92546	94407	112532	81545	84616	93063	107506	80048	139019	60497
AAAGTGTGATTTATCT-1_1	S1	15290	4696	3.86527			nGene_min	1262	1099	1018	1030	1099	1120	1121	1006	1018	1001
AAAGTTGACTCCCGTA-1_1	S1	24983	6158	3.13813			nGene_lower quartile	3075.5	3559	3490	4491.5	3655	4879.25	4790.75	3660.25	5203	3676.5
AAATACCTATAAGCAT-1_1	S1	41964	7921	1.75627			nGene_median	4471	5168	5522	5962	5800.5	6281.5	6026.5	4665.5	6982	4894
AAATAGGGTGCTATTG-1_1	S1	75317	8677	1.09803			nGene_upper quartile	6413.5	7368	7288	7284.75	7331.25	7604.75	7020.25	5818.25	8297	6456.75
AAATCGTGTACCACAA-1_1	S1	6554	2993	3.28044			mt.percent_max	9043	9410	10613	9861	10227	9910	9131	8680	10290	9334
AAATTAACGGGTAGCT-1_1	S1	4020	2064	3.95522			mt.percent_min	0.924945	0.513887	0.59086	0.97692	1.21662	0.90959	0.457601	0.322648	0.455113	0.871264
AAATTTGCGGGTGTGG-1_1	S1	17842	5003	4.31566			mt.percent_lower quartile	1.92362	1.89815	1.96713	2.01014	2.351	2.8167	1.79121	1.08085	1.47764	1.97799
AACAACTGGTAGTTGC-1_1	S1	26515	6096	2.66264			mt.percent_median	2.79491	2.86499	2.65883	2.43588	2.82251	3.39835	2.64504	1.58277	2.48043	2.79515
AACACACGCTCGCCGC-1_1	S1	12693	4115	3.40345			mt.percent_upper quartile	3.73035	3.82328	3.4637	3.06107	3.41263	4.16658	3.71888	2.23439	3.42375	3.50637
AACCCTACTGTCAATA-1_1	S1	21010	5526	2.91766			mt.percent_max	7.81869	9.14493	8.08864	7.39787	6.05647	9.46717	9.10419	5.28014	9.32542	8.22296
AACCGAGCTTGGTCAT-1_1	S1	13195	4109	1.63698
AACCGCTAAGGGATGC-1_1	S1	11427	4082	3.22044
AACGATATGTCAACTG-1_1	S1	40088	7233	1.4543
AACGCGGTCTCCAGCC-1_1	S1	25841	5965	2.08196
AACGGACGTACGTATA-1_1	S1	13184	4040	3.03398
AACGGCCATCTCCGGT-1_1	S1	9971	3251	3.23939
AACGTACTGTGGGTAC-1_1	S1	12649	4388	2.70377
AACGTGCGAAAGTCTC-1_1	S1	8156	3297	2.9794
AACTAGGCTTGGGTGT-1_1	S1	16547	4585	2.61679
AACTCAAGTTAATTGC-1_1	S1	9363	3504	3.35363
AACTCTCAATAGAGCG-1_1	S1	50031	8039	2.69833
AACTCTCAGTGTGCTC-1_1	S1	21964	5499	2.78638
AAGACCCAACTGAACA-1_1	S1	9790	3515	2.8192
AAGACTGCAAGCTACT-1_1	S1	9037	3497	2.77747
AAGAGCTCTTTATCGG-1_1	S1	10389	3881	3.31119
AAGAGGATGTACGCGA-1_1	S1	11716	3903	4.35302
AAGAGGCATGGATCGC-1_1	S1	17632	5272	3.65812
AAGCACCCTGCGTATC-1_1	S1	36864	7065	2.63401
AAGCTAGATCGAGTAA-1_1	S1	34404	7251	1.61028
AAGCTCGTGCCAAGTC-1_1	S1	7966	3215	2.49812
AAGCTCTTTCATGGTG-1_1	S1	52901	7973	1.85063
AAGGAGCGGTTGGTGC-1_1	S1	3697	1665	3.19178
AAGGCTGTGCTCATCG-1_1	S1	3420	1697	3.83041
AAGGTATCCTAATATA-1_1	S1	40866	7410	2.16561
AAGGTGATAAACCAGC-1_1	S1	14000	4538	3.67857
AAGTGTTTGGAGACGG-1_1	S1	71105	8554	1.11525
AAGTTCGGCCAACAGG-1_1	S1	11893	4000	4.42277
AATAACACTAGAACAA-1_1	S1	15393	4647	3.4951
AATAGAACAGAGTGGC-1_1	S1	48788	7775	1.79757
AATAGAATCTGTTTCA-1_1	S1	10151	3705	5.36893
AATAGTCCGTCCCGAC-1_1	S1	20991	5338	1.74837
AATCGCCTCAGCGCCA-1_1	S1	7196	2977	4.26626
AATGACAGCAATGTCT-1_1	S1	8758	3447	4.70427
AATGACGTAGGATGTC-1_1	S1	7494	3262	3.24259
AATGCAACCGGGTACC-1_1	S1	38730	6894	1.42525
AATTAAAGGTCGGCGT-1_1	S1	2866	1568	5.02442
AATTAACGGATTTCCA-1_1	S1	32942	6724	2.01263
AATTGAACGCTCTGGT-1_1	S1	13700	4606	5.08029
ACAAATCGCACCGAAT-1_1	S1	50108	8196	1.66041
ACAAATGGTAGTGTTT-1_1	S1	10497	3987	5.2777
ACAACAGCATGAGCTA-1_1	S1	11950	4166	1.78243
ACAAGGAAATCCGCCC-1_1	S1	56754	8293	1.18053
ACAAGGACAAGAGGTT-1_1	S1	6998	2791	3.501
ACAAGGGCAGGCTCTG-1_1	S1	8663	3657	2.89738
ACAATCCATTTAAACC-1_1	S1	9889	3607	6.24937
ACAATTTGAGCAGTGG-1_1	S1	23398	5624	1.67108
ACACAAAGACGGGTGG-1_1	S1	23409	5611	2.09321
ACACACCAGGACCAGT-1_1	S1	5674	2498	3.78921
ACACCCAGCATGCAGC-1_1	S1	28268	6558	1.84661
ACACGAGACTCCTTCT-1_1	S1	12324	4197	1.91496
ACACGGGAACTTAGGG-1_1	S1	37406	7117	1.07202
ACACTGATCAAGGTGT-1_1	S1	39762	6975	1.89628
ACAGGCTTGCCCGACT-1_1	S1	17241	4745	3.75268
ACAGGTGGAGGTGAGG-1_1	S1	10787	3658	3.56911
ACATAATAAGGCGGTG-1_1	S1	23733	5688	2.06042
ACATCCCGGCCATACG-1_1	S1	15587	4530	2.53416
ACATCGATCGTTTACC-1_1	S1	5954	2756	3.40947
ACATCGGTCAGCCGCG-1_1	S1	11739	3890	3.91004
ACATCGTATGCAATGG-1_1	S1	7429	3035	3.76901
ACCAACGCTTATTTAT-1_1	S1	60986	8254	1.42492
ACCAATATGCAAGTTA-1_1	S1	83485	8728	1.08642
ACCACAAGTTTCTATC-1_1	S1	7499	3150	2.33364
ACCACGTGCAGCTATA-1_1	S1	41888	7632	1.45388
ACCAGTGCGGGAGACG-1_1	S1	20641	5630	3.04249
ACCATATCCGCAATAA-1_1	S1	2988	1637	5.32129
ACCATCGTATATGGTA-1_1	S1	5380	2374	5.68773
ACCCAACGCCCGTGGC-1_1	S1	52472	7879	1.58561
ACCCATCTTGAGGGTA-1_1	S1	17076	4634	3.65425
ACCCGGTTACACTTCC-1_1	S1	3378	1797	4.38129
ACCCGTGTCATCAGTA-1_1	S1	23315	5461	2.40618
ACCCTATGCCATATCG-1_1	S1	22459	5562	3.23256
ACCCTCCCTTGCTATT-1_1	S1	13193	4403	3.88085
ACCGACACATCTCCCA-1_1	S1	25672	6014	2.18526
ACCGACTGAGTCCCAC-1_1	S1	10245	3714	2.58663
ACCGATGGTAGCATCG-1_1	S1	54435	8200	2.27427
ACCGCAATAACTGCCT-1_1	S1	73230	8720	1.09655
ACGATCATACATAGAG-1_1	S1	35790	6821	1.30763
ACGATGCATATGTTAT-1_1	S1	10211	3541	3.63334
ACGCATTCGTGAGTAC-1_1	S1	5926	2759	1.68748
ACGCCGCTAGACGACC-1_1	S1	8233	3462	3.00012
ACGCGCTACACAGGGT-1_1	S1	11348	3770	3.28692
ACGCGGGCCAAGGACA-1_1	S1	5000	2303	1.6
ACGGACTCTCAAAGCG-1_1	S1	16245	4735	3.17636
ACGGATGGTGCGGATA-1_1	S1	74005	8481	1.16208
ACGGCGACGATGGGAA-1_1	S1	49697	8093	1.36024
ACGTAGATTGCTGATG-1_1	S1	10757	3731	3.53258
ACGTTAATGTCGAAGA-1_1	S1	6642	3016	3.77898
ACGTTAGATTTGCCCG-1_1	S1	8828	3137	3.82873
ACTACGCGTTAGAATT-1_1	S1	9346	3430	2.33255
ACTCAATAAAGGCACG-1_1	S1	16159	4532	1.91225
ACTCCCTAATGCTAAA-1_1	S1	27708	6098	2.26649
ACTCCCTAGAATAGTA-1_1	S1	43085	7862	1.53882
ACTCGTCAGTAATCCC-1_1	S1	15173	4935	3.42055
ACTCTCTGACTTAGGT-1_1	S1	5603	2664	4.22988
ACTCTTGTATAGTAAC-1_1	S1	8091	3380	2.21233
ACTGAATGGCGAAAGT-1_1	S1	9494	3616	4.10786
ACTGTCCAGGATTATA-1_1	S1	2538	1384	4.25532
ACTGTCTTCTTTAGAA-1_1	S1	8342	3383	1.67825
ACTTACGCATCCACGC-1_1	S1	56703	8038	1.88879
ACTTATACTTACCCGG-1_1	S1	57348	8058	1.33745
ACTTATTAGGATCGGT-1_1	S1	3255	1695	5.83717
ACTTATTTATGTGCCA-1_1	S1	9247	3519	3.52547
ACTTCAGGCTGATCCC-1_1	S1	64183	8440	1.44587
ACTTCGCCATACGCAC-1_1	S1	43091	7025	1.29725
ACTTGACTCCCTCTTT-1_1	S1	6794	3096	3.22343
ACTTTCCTATAGCTTC-1_1	S1	11605	3818	2.15424
AGAACGTGGTACATTC-1_1	S1	51887	7623	1.00411
AGAAGGTTGCCGAATT-1_1	S1	8226	3285	4.46146
AGACCCACCGCTGATC-1_1	S1	28248	6530	1.98952
AGACCCGCCCTCCTCG-1_1	S1	11736	3833	1.57635
AGACGACGATGCCGCT-1_1	S1	9210	3554	2.82302
AGACTAGCCTTCCAGA-1_1	S1	3210	1680	2.61682
AGATAACTTCAGGGCC-1_1	S1	6025	2362	4.6639
AGATACCGGTGTTCAC-1_1	S1	12886	3998	4.28372
AGATACTCAAGATCGA-1_1	S1	8129	3321	4.25637
AGATCTCAGGTGTGAT-1_1	S1	50123	7550	1.06737
AGATGACTCGCCCACG-1_1	S1	15474	4683	2.0486
AGATTATAGGACGTTT-1_1	S1	2498	1364	5.36429
AGCAAAGGCCGCTAGT-1_1	S1	29125	6368	2.65751
AGCAACATATCTTATT-1_1	S1	25794	5839	2.50834
AGCACCAGTACTCACG-1_1	S1	18218	5457	2.09683
AGCACTACCTCACCAG-1_1	S1	82221	8962	0.927987
AGCACTTAAGGACGCC-1_1	S1	7106	2776	3.53223
AGCAGCCAGATGAATA-1_1	S1	18152	5007	2.24218
AGCATATCAATATGCT-1_1	S1	17121	4854	2.86198
AGCGACAGGAACGGTC-1_1	S1	11678	3992	3.66501
AGCGACATCCCATTCA-1_1	S1	6368	2614	3.01508
AGCGACCAACGATATT-1_1	S1	12442	3940	2.23437
AGCGCATAATGAATCG-1_1	S1	18403	5021	1.891
AGCGTGGTATTCTACT-1_1	S1	12627	4548	2.52633
AGCTCCTTCGCACATC-1_1	S1	20422	5358	2.67848
AGCTCTAGACGTTCCA-1_1	S1	7023	2951	3.7306
AGCTCTTTACTCAGTT-1_1	S1	6205	2606	6.09186
AGGAAGCTGTCCGCCG-1_1	S1	10381	3631	2.91879
AGGACAGTCGAATCCC-1_1	S1	8796	3320	3.94497
AGGACGACCCATTAGA-1_1	S1	2800	1521	3.75
AGGATATAGGGATTTA-1_1	S1	19129	5486	2.47791
AGGCAGGGAGCGTACT-1_1	S1	11022	3667	3.28434
AGGCCACCCGTTATGA-1_1	S1	4962	2199	3.42604
AGGCTTCCCGAAGAAG-1_1	S1	12925	4302	2.66925
AGGGACTCTACGCGAC-1_1	S1	25355	5783	2.14553
AGGGTGCTCTCGAGGG-1_1	S1	54554	8187	2.23448
AGGGTTCCCTTTGGTT-1_1	S1	58952	8396	2.35955
AGGGTTTAGTTCGGGA-1_1	S1	7956	3075	1.04324
AGGTTTCACACACCTT-1_1	S1	9716	3844	2.93331
AGTACGGGCACCTGGC-1_1	S1	29841	6347	1.92018
AGTATTTGGCACGACC-1_1	S1	24293	5776	2.67978
AGTCAACACCACCATC-1_1	S1	8514	3424	4.13437
AGTCAAGATGACACTT-1_1	S1	6997	2967	2.58682
AGTCGACGGTCTCAAG-1_1	S1	42590	7592	2.35266
AGTCTTCTCCTCAAAT-1_1	S1	26982	5943	2.00504
AGTGACCTACTTTACG-1_1	S1	4045	2074	4.20272
AGTGAGACTTCCAGTA-1_1	S1	59708	8068	1.49394
AGTGATATGAGTAGTT-1_1	S1	7170	3142	3.5007
AGTGATTCAAGCAGGA-1_1	S1	60434	8050	1.26253
AGTGCGTAGCTCGTAA-1_1	S1	12011	4256	3.58005
AGTTAAACACTTGCGA-1_1	S1	5592	2409	5.54363
AGTTCCTACAGAATTA-1_1	S1	2920	1483	4.65753
AGTTCCTATTTATGTT-1_1	S1	9008	3714	2.46448
AGTTTGCACCTGCCTC-1_1	S1	70818	8548	1.78203
AGTTTGGCCAGACCTA-1_1	S1	20793	5896	3.70798
ATAAACGGACCCGTAA-1_1	S1	30527	6978	1.51997
ATAACGCCGGAGGGTC-1_1	S1	34911	7025	2.303
ATAACGGAGTCCAACG-1_1	S1	48791	7330	1.01248
ATAAGGTGGAGAACAT-1_1	S1	51407	8490	1.25858
ATAAGTTACCGCGACG-1_1	S1	16257	5145	2.63271
ATAATAGCTGTTGAAT-1_1	S1	46729	8198	1.27116
ATAATCTTGGAGAACC-1_1	S1	14269	4322	3.79844
ATACAGGCCCTCCAAT-1_1	S1	41088	7046	2.04196
ATACCTAACCAAGAAA-1_1	S1	37805	7347	1.58445
ATACGCCGGCGAAACC-1_1	S1	7032	3093	4.3942
ATACGTACTTAGCCAC-1_1	S1	48370	7486	1.8007
ATACGTCCACTCCTGT-1_1	S1	20077	5553	3.30727
ATAGACGAAGAGAAAG-1_1	S1	3564	1780	3.95623
ATAGAGTACTGGGACA-1_1	S1	5954	2646	1.69634
ATAGGCGGCTATAGAA-1_1	S1	6365	2607	4.11626
ATAGGTTGGGCAGATG-1_1	S1	12663	4300	2.55864
ATAGTGAAGCGTTCTC-1_1	S1	4559	2147	5.6372
ATATCTTAGGGCCTTC-1_1	S1	5141	2488	1.88679
ATATTCAGTTAAACCT-1_1	S1	6519	2725	4.31048
ATATTCCACATAGTGA-1_1	S1	65267	8476	1.10929
ATATTTAACCCTCAAG-1_1	S1	6245	2727	2.56205
ATCAAACGAAGGTTTG-1_1	S1	22589	5645	3.12984
ATCACGTGCTAATTAA-1_1	S1	9961	3667	3.62413
ATCACTTCATCCTCGC-1_1	S1	20162	5288	1.98393
ATCAGACGGCACGCCG-1_1	S1	10118	3478	3.22198
ATCATCCAATATTTGT-1_1	S1	2964	1623	4.75709
ATCCAGGATTCGTGAA-1_1	S1	10756	3538	4.95537
ATCCTACCTAAGCTCT-1_1	S1	4545	2302	3.32233
ATCCTGCGTGGAATGG-1_1	S1	7835	3372	2.96107
ATCGACCCAATACAGA-1_1	S1	9186	3686	2.43849
ATCGACTCTTTCCGTT-1_1	S1	35293	6739	1.33738
ATCGCACGCCGGGAGA-1_1	S1	21902	5427	1.5889
ATCGGAGACAGACGGC-1_1	S1	48544	7831	1.37607
ATCTGGGCTGTTCTTG-1_1	S1	31251	6642	1.65435
ATCTGGTTAAGACTGT-1_1	S1	45416	7234	1.21983
ATCTTGACCTGCAACG-1_1	S1	15020	4551	2.49667
ATGACTATGCGACATT-1_1	S1	8597	3296	4.21077
ATGATGCAATGGTACA-1_1	S1	4791	2338	3.54832
ATGCACTACCGCATTG-1_1	S1	8408	3231	2.69981
ATGCATGATCCAGGAT-1_1	S1	22763	5647	1.60348
ATGCCATTTGCGACCA-1_1	S1	11528	4096	3.47849
ATGCCGGTCTTGCATA-1_1	S1	44572	7631	1.39101
ATGCGACAGTCCCATT-1_1	S1	7656	3224	2.41641
ATGCTCTGGCGCGGTA-1_1	S1	21799	5514	2.79371
ATGGATTGACCAAACG-1_1	S1	15240	4473	1.55512
ATGGGCCTCGGCCTCT-1_1	S1	11277	4001	3.37856
ATGGTCGCGTGGTTTC-1_1	S1	7715	3236	4.45885
ATGTGCATCCGACGCA-1_1	S1	27947	6166	1.98948
ATGTGGACATCTTGAT-1_1	S1	29926	6916	1.96151
ATTAAACATGCGGACC-1_1	S1	5395	2506	4.65246
ATTAATACTACGCGGG-1_1	S1	22467	5209	1.98068
ATTACGCGCTGGCAGG-1_1	S1	18093	4827	4.0734
ATTAGGCGATGCTTTC-1_1	S1	7000	3070	2.92857
ATTCATATACTGTCCA-1_1	S1	26492	6563	2.17802
ATTGAAGATCTTAGTG-1_1	S1	3088	1622	3.23834
ATTGCTGCTCCTCCAT-1_1	S1	5349	2263	3.38381
ATTTACAGTTTACTGG-1_1	S1	16764	4839	3.13171
CAAACGAGTATCGCAG-1_1	S1	25717	6330	2.12311
CAAACGGTCGCACTTT-1_1	S1	9932	3499	4.04752
CAAATGTCCTTCCGTG-1_1	S1	8071	3336	2.92405
CAACTGCTCATCCGAT-1_1	S1	28063	5727	1.5679
CAAGAGGGCGGAGTAC-1_1	S1	19851	5690	2.03012
CAAGATATTATAACGT-1_1	S1	9121	3604	3.25622
CAAGCAACGTCGGAGT-1_1	S1	8488	3238	3.75825
CAAGGATCGCATGTTC-1_1	S1	10333	4105	3.51302
CAAGTGTGGTTGCAAA-1_1	S1	19988	4878	3.51711
CAATAAACCTTGGCCC-1_1	S1	47725	7310	1.10424
CAATATTCTTGACCTA-1_1	S1	30883	6420	2.70375
CAATGCGAGAAGTATC-1_1	S1	87853	9043	1.00509
CAATGGATCTCTACCA-1_1	S1	35027	7046	2.78071
CAATTAAGGGTGATGA-1_1	S1	8474	3345	2.46637
CAATTTCGTATAAGGG-1_1	S1	4661	2365	3.32547
CACAATGAGCTGCTAT-1_1	S1	3258	1716	5.31001
CACACGCGCTGTCTTA-1_1	S1	64391	8350	1.34957
CACAGCACCCACGGCA-1_1	S1	5281	2377	2.02613
CACAGCTAGGGAGTGA-1_1	S1	14364	4338	2.44361
CACATATTAGCAGGAT-1_1	S1	28137	6584	1.81611
CACATCTCACCGACGA-1_1	S1	78042	8554	1.17885
CACATGATTCAGCAAC-1_1	S1	6046	2698	3.01025
CACCCGGTTTGTGACT-1_1	S1	13115	4041	2.93557
CACCCTAACAAGATCT-1_1	S1	85595	8871	1.02342
CACCGCCAGAAGGTTT-1_1	S1	9573	3358	1.92207
CACCGTTAGGGATCAC-1_1	S1	15437	4495	2.92803
CACGCACAGCGCAGCT-1_1	S1	22853	5629	1.79408
CACGCAGCGAGGCTTT-1_1	S1	3129	1585	4.25056
CACGTCGGCAACCTCT-1_1	S1	9226	3371	3.21916
CACGTTCGTGCTCTAG-1_1	S1	12571	4384	3.91377
CACTCAAGAGCTATGG-1_1	S1	3268	1704	5.26316
CACTCGAGCTGAACAA-1_1	S1	48392	7984	1.40726
CACTTAATCAGACGGA-1_1	S1	6867	2694	2.60667
CAGAACTTAGCCCTCT-1_1	S1	31854	6880	2.52402
CAGACACCGATCGCTG-1_1	S1	36333	6911	2.21286
CAGAGCATGAGCTTGC-1_1	S1	20023	5268	1.68306
CAGAGGCGATGCATGA-1_1	S1	67486	8256	1.27582
CAGATACTAACATAGT-1_1	S1	16567	4959	2.13678
CAGCAGCCCGTTCCTT-1_1	S1	27072	5778	1.47754
CAGCCTCCTGCAGAGG-1_1	S1	22659	5758	1.95949
CAGCGATTCCCTTCAA-1_1	S1	23285	5693	2.44793
CAGCTCACTGAGACAT-1_1	S1	5341	2474	2.99569
CAGGATATATCGTTGT-1_1	S1	6470	2906	3.60124
CAGGCCGTTTGGGTGT-1_1	S1	6386	2669	4.18102
CAGGCGCCATGCTAGG-1_1	S1	48758	7971	1.38029
CAGTCTGTATACTGGG-1_1	S1	7161	3131	3.04427
CAGTGTCGGCTGGCCC-1_1	S1	14851	4486	3.59572
CATAACGGACAGTCGT-1_1	S1	51220	8152	3.26825
CATAAGAAGCTTGGCT-1_1	S1	61154	8116	1.63849
CATACCCGTACCCAGT-1_1	S1	9574	3490	5.11803
CATACGGCGTCTGGGC-1_1	S1	4427	2241	3.77231
CATACTATGTAATTGT-1_1	S1	3796	1689	4.39937
CATAGCGTTGCCCACC-1_1	S1	26499	6237	2.385
CATAGTCCACAAGAAC-1_1	S1	21203	5548	3.50894
CATATAGGTACAGTCA-1_1	S1	3826	1947	4.62624
CATCATTACCCTGAGG-1_1	S1	19373	5383	2.70996
CATCGGACGGGTTAAT-1_1	S1	4787	2299	4.72112
CATGAGATGCACTCTC-1_1	S1	27253	5996	2.36671
CATGGCAGGAAGATCG-1_1	S1	5842	2508	2.05409
CATGGGTATGCCTTAT-1_1	S1	67461	8377	1.30149
CATGGTAAGTAGCGTT-1_1	S1	9692	3815	2.79612
CATGGTCTAGATACCG-1_1	S1	15231	4732	2.33077
CATGTAAGAGACATTT-1_1	S1	14726	4579	3.70773
CATGTCTCATTTATGG-1_1	S1	9186	3368	4.70281
CATTATGCTTGTTGTG-1_1	S1	8922	3333	1.71486
CATTTGAGTGGTACGT-1_1	S1	20234	5388	1.90274
CCAACGATGCACTGAT-1_1	S1	20851	5613	3.35715
CCAAGACTTCTGCGAA-1_1	S1	29242	6434	2.0963
CCAAGCGTAACTCGTA-1_1	S1	10274	3741	1.5184
CCAATAGTGCCGTCGA-1_1	S1	3102	1628	3.99742
CCAATGTCACAGCAAG-1_1	S1	4550	1897	5.27473
CCACAATGTACGTCTT-1_1	S1	37326	6970	2.0897
CCACACTGAGATATTA-1_1	S1	5611	2524	4.22385
CCACAGTACCCATCCT-1_1	S1	17046	5126	3.38496
CCACCAACTTTACTGT-1_1	S1	17260	4937	3.37775
CCACCCAAGGAAAGTG-1_1	S1	6613	2940	3.62922
CCAGAAAGCAACTCAT-1_1	S1	12097	3994	3.85219
CCAGATAGTTGAGTGA-1_1	S1	24728	5887	2.67713
CCAGGGACGTGGCCTC-1_1	S1	5556	2414	2.12383
CCAGTCTTGTCATAGA-1_1	S1	33681	6693	1.82892
CCATGCCTGTTTAGTA-1_1	S1	2350	1300	6.46809
CCATTAGCGATAATCC-1_1	S1	6174	2384	3.90347
CCATTCCCTGCCCACA-1_1	S1	3812	1897	3.48898
CCCAAACATGCTGCTC-1_1	S1	65077	8261	1.12482
CCCAACATACGTCGCG-1_1	S1	7482	2948	4.03635
CCCAATTTCACAACTT-1_1	S1	14770	4322	3.9675
CCCGCAGCGCGAACTA-1_1	S1	36495	7429	1.79203
CCCGTCAGCGTCTGAC-1_1	S1	12703	4286	2.771
CCCTGAAATGAGTTGA-1_1	S1	6334	2679	3.26808
CCGAACCTTCCCGGCC-1_1	S1	47148	8072	1.53771
CCGCACAAAGACCAAC-1_1	S1	10038	3757	2.83921
CCGCGGAATGCGTCAC-1_1	S1	21398	5467	1.88803
CCGCTATCAGCACCAG-1_1	S1	21927	5984	2.08875
CCGCTTACCTCACTCT-1_1	S1	10857	3878	4.33821
CCGGAGCGTACTTTCT-1_1	S1	22332	5446	2.41358
CCGGGCGGTCTCGTCA-1_1	S1	30639	6525	1.45566
CCGGGCTGCTCCATAC-1_1	S1	46154	7504	1.77883
CCGGGTTCGAGGTTAC-1_1	S1	21102	5403	4.31713
CCGGTTTGTAATTGTG-1_1	S1	24519	5768	2.99768
CCGTAAGTTGGTCCCA-1_1	S1	34488	7018	1.78613
CCGTGTTAAATTCCAT-1_1	S1	9332	3595	3.80411
CCTAAATTAACGGTTC-1_1	S1	9031	3658	3.07829
CCTAACCCAAACAAGT-1_1	S1	9286	3561	3.81219
CCTACATTCACAGACG-1_1	S1	11924	3911	4.15129
CCTACTGCTTACACTT-1_1	S1	4463	1953	2.98006
CCTAGGCGTAGCGATC-1_1	S1	62696	8197	1.39722
CCTATAATGAGTGCCC-1_1	S1	92546	8897	0.924945
CCTATACCGTCCTGTC-1_1	S1	57042	8305	2.0108
CCTATGGGTTACCGTC-1_1	S1	24719	6056	1.67887
CCTCCGACAATTCAAG-1_1	S1	7195	2885	4.85059
CCTCGCGCTGTGCGAT-1_1	S1	32279	6476	1.52421
CCTCTAATCTGCCAAG-1_1	S1	18217	4970	2.12439
CCTCTCTCCCATCTAG-1_1	S1	18284	5036	3.5769
CCTGAACGATATATTC-1_1	S1	24833	6001	2.73829
CCTGAATATTTACATA-1_1	S1	15705	4481	1.96116
CCTGACCACCGATGGT-1_1	S1	18247	5535	2.70181
CCTGCTATTTGAGAAG-1_1	S1	5763	2538	2.18636
CCTGGCTAGACCCGCC-1_1	S1	4942	2243	3.15662
CCTGTAAGACATGATA-1_1	S1	11295	3774	3.5768
CCTGTCACCCGGGCTC-1_1	S1	14011	4468	2.76212
CCTGTCGCCCGTAAAT-1_1	S1	4280	2187	2.80374
CCTTTAAGGGAGCACT-1_1	S1	45662	7630	2.66962
CGAAACGCAATTCATG-1_1	S1	8007	3069	4.08393
CGAACAGTATGGGCGT-1_1	S1	12467	4155	2.80741
CGAACCCGCATGCGTC-1_1	S1	35883	7106	1.3544
CGAAGTTGCTCTGTGT-1_1	S1	17280	4893	3.76736
CGACAATTTGATCTAA-1_1	S1	28493	6414	3.25343
CGACACGCTCCGACAG-1_1	S1	16148	4943	3.30072
CGACAGTTCGCGTTAT-1_1	S1	4174	1920	3.76138
CGAGACCCTAGAGTGT-1_1	S1	6676	2953	3.53505
CGAGAGATGTGAACCT-1_1	S1	57422	8032	1.03793
CGAGGCTAAATATGGC-1_1	S1	39725	7410	1.37445
CGAGGGACTGCGGTCG-1_1	S1	9249	3656	3.80582
CGAGTACTAAAGAGGA-1_1	S1	9510	3459	3.92219
CGAGTTCTGTCCCACC-1_1	S1	24632	6022	2.96362
CGAGTTTATCGGACTG-1_1	S1	61325	8614	2.5161
CGATACCTCGCGGACA-1_1	S1	6826	2796	4.95166
CGATCCGACCCAGTGC-1_1	S1	5052	2275	7.81869
CGATTCGCCTGGCTGC-1_1	S1	70839	8327	1.17732
CGCAATTAGGGTAATA-1_1	S1	6093	2605	3.29887
CGCACATGTCCACTAC-1_1	S1	14487	4401	4.12784
CGCATGGTGCGATGCT-1_1	S1	12621	4643	2.42453
CGCATTAGCTAATAGG-1_1	S1	9971	3336	2.26657
CGCCATCCGATTATGA-1_1	S1	29813	6606	2.71358
CGCCCAGCACGCCTAG-1_1	S1	13050	4187	2.81226
CGCCTCCCTCCTCTAT-1_1	S1	6811	3049	3.65585
CGCGACCGCGACAGAT-1_1	S1	23481	5552	2.92577
CGCGGCTCAACTTGAA-1_1	S1	19643	5362	3.89961
CGCGGGAATTAGGCAG-1_1	S1	21586	5253	1.47781
CGCGTTCATGAAATAC-1_1	S1	4210	1971	2.7791
CGCTACGGGACATTTA-1_1	S1	4297	1881	5.63184
CGCTATTCTTAGGCTC-1_1	S1	3269	1758	5.20037
CGCTCTCCGTAGATTA-1_1	S1	13818	4325	4.00203
CGCTGTGACGCCGCAC-1_1	S1	17343	4972	1.62602
CGCTTATTCCCGGTCG-1_1	S1	18523	5007	3.7359
CGCTTTCTTGCATTCG-1_1	S1	55976	7889	1.30234
CGGAAAGAATCAAACG-1_1	S1	30439	6366	2.75305
CGGAACGTAAACATAG-1_1	S1	12988	4404	2.76409
CGGAGCAATTTAATCG-1_1	S1	16364	4807	2.43217
CGGAGCATGGCGATCC-1_1	S1	9668	4009	3.20645
CGGATCCTCAAGGACT-1_1	S1	13022	3915	4.21594
CGGCCACGCACAAAGT-1_1	S1	4309	2136	3.71316
CGGGAATTTATGTAAA-1_1	S1	22522	6102	2.30441
CGGGAGCTTCAGTGTA-1_1	S1	6573	2714	3.08839
CGGGATCAATGTAAGA-1_1	S1	36277	6827	1.3645
CGGGCAGCTAAACCGC-1_1	S1	3393	1674	3.4188
CGGGCCTTCTTTGTAA-1_1	S1	3702	1888	4.97029
CGGGTGTACCCATTTA-1_1	S1	62125	8172	1.31831
CGGTACTAGAATCAAA-1_1	S1	8505	3609	3.95062
CGGTCAAGTGGGAACC-1_1	S1	28264	6087	1.92825
CGGTGCAGATAGAACG-1_1	S1	7554	3028	3.57427
CGGTGCGCGTTGGTCC-1_1	S1	11525	3598	3.61822
CGTACCTGATAGGCCT-1_1	S1	32402	6478	2.0616
CGTCACGTCCATTGGT-1_1	S1	28451	6615	2.40062
CGTCGTCCTTCGCGAA-1_1	S1	58213	7757	1.45157
CGTGAAGTTAATTCAC-1_1	S1	2723	1471	5.10466
CGTGCATTGTCGACGC-1_1	S1	16772	4650	3.95302
CGTGCCCTCCCGAAGA-1_1	S1	4978	2451	4.37927
CGTGTCCCATTCGCGA-1_1	S1	8167	3175	3.31823
CGTTGAATACCGCGCT-1_1	S1	82794	8633	1.14984
CGTTGAGCGACCGTCG-1_1	S1	5647	2705	3.40004
CGTTGTTTCAATTCCC-1_1	S1	3710	1877	4.12399
CGTTTGTGTAGAGGGT-1_1	S1	27719	6131	3.09174
CTAAAGAATGCCTACT-1_1	S1	20441	5234	3.36578
CTAAAGGGAAATAGGA-1_1	S1	11003	4036	2.79924
CTAAATCCTATTCCGG-1_1	S1	28016	6412	3.49086
CTAACCGCGCGCCCGT-1_1	S1	17411	4791	3.79645
CTAACTGGTCCGGTTC-1_1	S1	13108	4285	3.79158
CTAAGGGAATGATTGG-1_1	S1	9321	3789	3.02543
CTACGCACGGAGTACC-1_1	S1	2818	1470	4.25834
CTACTGCCACCTGACC-1_1	S1	24064	5880	1.35057
CTAGATTTACGACGGC-1_1	S1	5733	2737	3.57579
CTAGGCGCCCTATCAG-1_1	S1	14517	4447	3.57512
CTAGGTTCGGACGTGA-1_1	S1	29521	6280	2.37797
CTAGTCACGTCTTAAG-1_1	S1	6714	2879	2.65118
CTAGTGAAGGACAGGA-1_1	S1	5977	2510	4.21616
CTAGTTGGGCCCGGTA-1_1	S1	18593	4730	2.40951
CTATCGACGAAATACA-1_1	S1	15048	4529	3.20308
CTATCGGGTCTCAACA-1_1	S1	6332	2829	1.9741
CTATGTCACTAGCCCA-1_1	S1	10537	3890	2.52444
CTATTTGGTTACGGAT-1_1	S1	21803	5604	3.04087
CTCATTGCTCTAACAA-1_1	S1	26125	5806	2.43062
CTCATTTGATGGGCGG-1_1	S1	25093	5755	1.35097
CTCCGCCCACATGAGG-1_1	S1	2581	1452	4.22317
CTCCGGCCTAATATGC-1_1	S1	6929	2763	2.46789
CTCGAGGTCGAACAGT-1_1	S1	6490	2695	1.75655
CTCGCACCTATATAGT-1_1	S1	16139	4578	2.30498
CTCGCCGAATGTAGGG-1_1	S1	34059	6167	1.12746
CTCGGTACCACTGCTC-1_1	S1	12828	4432	3.50016
CTCTATTTGGCTGCAG-1_1	S1	38950	7719	1.68421
CTCTCACAATCGATGA-1_1	S1	10476	3794	1.61321
CTCTGGACGCCTGGTG-1_1	S1	6942	3077	1.54134
CTCTTGTCCCGCTTGG-1_1	S1	9946	3600	1.82988
CTGAATCCGAGACCTC-1_1	S1	33122	7061	2.19793
CTGCACAACTACATAT-1_1	S1	59506	8592	1.14274
CTGCCATGCATCACAT-1_1	S1	4536	2333	4.29894
CTGCTGAGGCCACGAA-1_1	S1	10607	3667	3.72396
CTGCTTGGCGATAGCT-1_1	S1	30689	6222	2.0724
CTGGAAATGGATGCTT-1_1	S1	4353	2002	3.49184
CTGGAAGACACGGTGG-1_1	S1	9078	3374	4.05376
CTGGATTTACACTTGA-1_1	S1	28674	6726	2.24942
CTGGCGCACAGGTCTG-1_1	S1	51516	7752	1.57233
CTGGCTGATTCATCCT-1_1	S1	17103	4985	3.44384
CTGGGATAAATAATGG-1_1	S1	15179	4629	3.67613
CTGGGCCTGCTATATC-1_1	S1	13424	4537	4.0152
CTGGGTAGGCAGTTAA-1_1	S1	7664	3324	3.78392
CTGGTAACACATAGAA-1_1	S1	10669	3908	2.81188
CTGGTTTCGAGCAAGA-1_1	S1	8414	3419	3.48229
CTGTACTTCTTAGCAT-1_1	S1	3146	1651	5.34011
CTGTAGCCATCTCACT-1_1	S1	44849	7741	2.28768
CTGTGCAGGGTAGGTC-1_1	S1	7533	3343	3.42493
CTGTTACCCAATCTAG-1_1	S1	10236	3810	2.85268
CTGTTCACTGCCTGTG-1_1	S1	30850	6683	2.3825
CTTCAACTCCACTTGG-1_1	S1	32323	6618	2.4317
CTTCATTGTCAGTGGA-1_1	S1	4676	2303	3.87083
CTTCCGCTCCGTGAAG-1_1	S1	54131	7959	1.45019
CTTCGTAGATAGGTGA-1_1	S1	7623	2870	4.70943
CTTGAGTTAGGGTAAT-1_1	S1	30201	6491	3.69193
CTTGCCCAGGCTCTAC-1_1	S1	6757	2987	3.24108
CTTGTTGCTGAGTCAA-1_1	S1	10102	3837	4.0784
CTTTAACTTTCAAAGG-1_1	S1	20379	5144	2.24741
CTTTAATATTGGTCGA-1_1	S1	39237	7640	1.52662
CTTTACCGAATAGTAG-1_1	S1	20090	5707	2.75261
CTTTAGTGCTATTATT-1_1	S1	9883	3850	2.88374
CTTTGGCTTTAGTAAA-1_1	S1	5078	2363	3.32808
GAAACAGATGACCACC-1_1	S1	22818	5241	2.59883
GAAACCGAATTACCTT-1_1	S1	9577	3774	3.17427
GAAAGCAGTGCACTTT-1_1	S1	20544	5243	1.8935
GAAATGGCGGTGTTAG-1_1	S1	3670	1803	4.08719
GAAATTGTCTCTATAA-1_1	S1	3785	2014	4.72919
GAACAGATTACTAAAT-1_1	S1	62313	8233	1.76689
GAACCCTCTGTGTTCT-1_1	S1	34540	6791	1.82397
GAACGTCTCATGGTCG-1_1	S1	56886	7951	1.4907
GAAGCGTGAGGAATTT-1_1	S1	5931	2640	2.4785
GAAGTCTCCCTAGCGA-1_1	S1	48320	7873	2.00124
GAAGTGATTTATCGTG-1_1	S1	7312	2873	4.92341
GAATAGACGCGACCCA-1_1	S1	17517	5051	3.0713
GAATCTGAACATTCTC-1_1	S1	8996	3638	2.73455
GAATGTGGTCCGGATT-1_1	S1	7656	3241	4.0883
GAATGTTGGGTAATCT-1_1	S1	19542	5050	2.39996
GAATTATAGTGAAAGG-1_1	S1	8134	3268	2.45881
GAATTCACCCGGGTGT-1_1	S1	39415	7486	1.77851
GACAACGACCATTGAA-1_1	S1	46781	7387	1.19065
GACACAAGGGAAGAAA-1_1	S1	36802	7068	1.62763
GACACTGAGTTCAGTG-1_1	S1	4185	2034	3.82318
GACCAGAGCCCTGTAG-1_1	S1	5860	2386	2.23549
GACCGTGCTGACGGTG-1_1	S1	3201	1641	5.06092
GACGCCGTAAAGGCTA-1_1	S1	19154	5111	2.77749
GACGCTTGCTTCTAAA-1_1	S1	15294	4451	4.20426
GACTAAGATCATGCAC-1_1	S1	28692	6439	2.48501
GACTAAGTAGGCTCAC-1_1	S1	32073	6654	2.52861
GACTGCAAATCGAGCT-1_1	S1	45234	7670	2.24168
GACTGCACCAGCCCAG-1_1	S1	10611	4078	3.37386
GAGACTGATGGGTAGA-1_1	S1	7725	2764	3.17152
GAGAGGGCGCGAGGTT-1_1	S1	13081	3989	3.37895
GAGATCTGCTTGGCAT-1_1	S1	2944	1468	4.04212
GAGATCTGTCACTCCG-1_1	S1	51430	7806	1.11025
GAGATCTTCCATGACA-1_1	S1	9883	3902	3.01528
GAGCACCTGTGTCCAG-1_1	S1	47346	7923	2.27263
GAGCCAGCTACCTGTG-1_1	S1	10035	3615	3.32835
GAGCGCGCACGAGTAG-1_1	S1	15413	4782	3.59437
GAGCTAAGGGCATATC-1_1	S1	25299	5671	1.5218
GAGTATGCCCGCCTTG-1_1	S1	14271	4636	2.41749
GAGTCAGACCAGAATC-1_1	S1	58477	8361	1.91186
GAGTCCGCTTACCGGA-1_1	S1	19343	5708	2.53322
GAGTGTGCGGTACCCA-1_1	S1	6661	2910	3.78322
GATAACTCGCACTGTG-1_1	S1	25718	6177	3.21176
GATACGATGGGAGTCA-1_1	S1	5433	2577	3.60758
GATAGGTAACGTTGAC-1_1	S1	18927	5335	2.42511
GATATGAGACACTAAC-1_1	S1	15450	4848	4.09061
GATCATTCCAAACATT-1_1	S1	12508	4281	1.89479
GATCCCTTTATACTGC-1_1	S1	8416	3189	1.91302
GATCCGGGAATTAACA-1_1	S1	6224	2773	3.5347
GATCCTCGACACTGGC-1_1	S1	14297	4250	2.88172
GATCGACACTATCTGA-1_1	S1	3496	1753	1.97368
GATCGCGGGCTCTCCA-1_1	S1	2485	1357	5.91549
GATCGGTGGCCATAAC-1_1	S1	19903	5455	2.23082
GATCGTGACTGATATC-1_1	S1	6180	2831	3.65696
GATCTTGGAGGGCATA-1_1	S1	12125	4385	2.66392
GATCTTTGCAGGGTAT-1_1	S1	22263	5241	2.48843
GATGCGTCCTGCATTC-1_1	S1	3138	1607	5.22626
GATGCTGTATTTCATC-1_1	S1	6010	2829	4.10982
GATGTTCAATCCACGA-1_1	S1	3422	1780	4.09117
GATTACTGAATTTGGG-1_1	S1	7396	2932	4.36723
GATTCCCTTGTCGCAG-1_1	S1	10411	3631	1.94986
GATTCGACGGTTCACG-1_1	S1	6421	2840	3.78446
GCAAACCCTACATTAT-1_1	S1	19536	5668	2.77948
GCAAATATTACGCTTT-1_1	S1	7321	2725	3.6607
GCAACCACGGCCGCGT-1_1	S1	6483	2754	4.10304
GCAAGAATTCCTTGGC-1_1	S1	10335	3600	3.59942
GCACGCCTACTTAGAT-1_1	S1	25290	5882	3.64176
GCAGATCCATAAGACT-1_1	S1	25842	6297	2.9216
GCAGATTAGGGATATC-1_1	S1	4932	2432	3.97405
GCAGCACACAGCCCAG-1_1	S1	11820	3985	3.82403
GCAGGACTATAGAATA-1_1	S1	22573	5342	2.99473
GCATAGAGCACTCAGG-1_1	S1	2690	1455	4.98141
GCCACAATTTAAGGAC-1_1	S1	4204	1997	4.1627
GCCATCGAGCTGCGTG-1_1	S1	57305	7947	1.28785
GCCCGCGCGTAAACGG-1_1	S1	13102	4351	3.38116
GCCCGTAATACCTTCT-1_1	S1	23325	5516	1.40193
GCCGATTGGCCAAGCT-1_1	S1	4632	2215	5.18135
GCCGCTTGTGAGAAAC-1_1	S1	16045	4725	3.19103
GCCGGGTTAGGGTCGC-1_1	S1	3626	1872	5.01931
GCCTCATCTGGAAATA-1_1	S1	19874	5277	3.36118
GCCTCTATACATAGCA-1_1	S1	33683	6370	2.32758
GCGAAACTTAACTGGA-1_1	S1	13229	4519	4.61108
GCGAAGCCATACCCGT-1_1	S1	8365	3387	1.50628
GCGACGATAGTTGTAC-1_1	S1	39538	7585	1.84127
GCGAGGCCCGAGCAGA-1_1	S1	4950	1938	4
GCGATTGTTAACGTTA-1_1	S1	8642	3458	3.65656
GCGCCGTTCCACGATA-1_1	S1	6857	3008	2.45005
GCGCGTCATTGGTACA-1_1	S1	27969	6075	2.5564
GCGCTAATTGAATAGA-1_1	S1	8472	3420	2.00661
GCGCTATGCCGAGGCA-1_1	S1	3432	1845	3.7296
GCGGACCGCGTTGTGG-1_1	S1	15056	4531	2.15861
GCGGAGAGGGAGAACG-1_1	S1	14240	4867	2.34551
GCGGCTCTGACGTACC-1_1	S1	14920	4236	3.06971
GCGGGCGAGCCTTACC-1_1	S1	42335	7130	1.5401
GCGGTTCCCTATCATG-1_1	S1	33254	7098	2.02983
GCGTCGCCAGGGTGAT-1_1	S1	8720	3182	2.44266
GCGTCTCTGCATTGGG-1_1	S1	11082	3721	4.62913
GCTAAGTAGTTTCTCT-1_1	S1	33492	6856	1.89896
GCTACGACTTATTGGG-1_1	S1	7886	3314	2.97996
GCTACTATAGTAGAGT-1_1	S1	10951	3851	3.08648
GCTAGCTTGAATAGCT-1_1	S1	34083	6675	2.00393
GCTAGGCACCACGGAG-1_1	S1	50181	7953	1.89315
GCTAGTAGAGCTTGTA-1_1	S1	8128	3443	2.82972
GCTATACGTCTCGGAC-1_1	S1	11454	3891	3.73669
GCTATCATACTCATGG-1_1	S1	48140	7595	1.64936
GCTCAATCCGTTTATT-1_1	S1	16509	4689	3.4466
GCTCTAAACCCTGACG-1_1	S1	34696	6579	1.42091
GCTCTCGGGTACCGAA-1_1	S1	16660	4730	1.96879
GCTGAGGCGTGAGTAT-1_1	S1	6334	3025	2.65235
GCTGCACGGTTTCTTA-1_1	S1	6561	2939	3.87136
GCTGCTAAGTAGTCGA-1_1	S1	14289	4295	2.02953
GCTGCTACTGCGTAGC-1_1	S1	43404	7707	1.37084
GCTGCTCTCCGGACAC-1_1	S1	6133	2742	1.48378
GCTGTATTACTGGCCC-1_1	S1	8206	3047	3.38777
GCTGTTGCTACCGAAC-1_1	S1	33021	6733	2.75582
GCTTATGAAGCAGGAA-1_1	S1	63839	8112	1.28605
GGAACCGTGTAAATTG-1_1	S1	35300	7030	1.54108
GGAGACGACACCTTTG-1_1	S1	7401	3169	3.17525
GGAGCACCAAGAACTA-1_1	S1	37763	7288	2.50775
GGAGGGCTTGGTTGGC-1_1	S1	46540	7431	1.15599
GGATCCGGAATATACT-1_1	S1	50953	7776	1.38167
GGATGAAGATCGCTGA-1_1	S1	18941	5204	4.09165
GGATGTCCTTACCGCA-1_1	S1	57644	8105	1.76601
GGATTTCACTTCTATA-1_1	S1	30692	6253	1.73987
GGCAAAGGCGCCAATA-1_1	S1	8499	3261	3.64749
GGCAAATTACTTTACT-1_1	S1	3642	1820	6.12301
GGCAAGGCGAAATAGC-1_1	S1	14240	4819	2.80899
GGCAATAGTCAATGAG-1_1	S1	17520	5067	1.65525
GGCACTCCACTGGGCA-1_1	S1	3354	1633	4.56172
GGCATACAGGTAGCGG-1_1	S1	6736	2679	3.78563
GGCGAAATCTAACTTG-1_1	S1	12411	4225	3.71445
GGCGCATGAATTGATG-1_1	S1	4215	2003	5.12456
GGCGCGTTCGAGTTTA-1_1	S1	12886	4469	2.35139
GGCGGAGTAATATTAG-1_1	S1	4881	2132	3.66728
GGCGGTAGGATCATTG-1_1	S1	9584	3578	1.57554
GGCTATTAAGTTGTAT-1_1	S1	4087	2005	4.13506
GGCTCTGCTCCAACGC-1_1	S1	41306	7037	1.15722
GGCTGAAATAGCAAAG-1_1	S1	54809	8514	1.6895
GGCTTTCAATAAGGGT-1_1	S1	23925	5426	1.63845
GGGAACGGGAGGTTAG-1_1	S1	13750	4181	3.76727
GGGACCCGTATATCTT-1_1	S1	20599	5349	2.39817
GGGACTGCATAGATAG-1_1	S1	6257	2769	2.09366
GGGAGGATGCCCGAAA-1_1	S1	2940	1541	7.17687
GGGAGTTAATGAGGCG-1_1	S1	11971	4076	2.40581
GGGATGGTCGTAACCG-1_1	S1	9356	3620	3.18512
GGGATTTACCGCACCT-1_1	S1	11492	3955	2.85416
GGGCAGAGCAATCGTT-1_1	S1	42194	7327	1.43859
GGGCCCGTCTTAAACA-1_1	S1	3319	1743	5.54384
GGGCCGGCCGAAGTAC-1_1	S1	41604	7400	2.01183
GGGCGATATGTGTGAA-1_1	S1	6322	2677	1.78741
GGGCGGCAAATGAATT-1_1	S1	18496	5150	2.25995
GGGCGGGTTCCCTACG-1_1	S1	6645	2672	4.27389
GGGCGTACATTTATAT-1_1	S1	20281	5371	2.33223
GGGCGTCACCACGTAA-1_1	S1	41158	7619	1.57442
GGGCTATGATCGATGG-1_1	S1	41792	7487	1.95013
GGGCTGCCTAGGGCGA-1_1	S1	7222	3053	1.91083
GGGCTGGTTAGTCGCG-1_1	S1	2335	1262	2.91221
GGGTACTTCATGAACT-1_1	S1	13503	4079	3.62882
GGGTGACACCTTAACT-1_1	S1	18229	5448	2.53991
GGGTTAACATTTGAGT-1_1	S1	56986	7964	1.47405
GGTACAAACATGCTAT-1_1	S1	2831	1551	5.75768
GGTAGTGCTCGCACCA-1_1	S1	8155	3188	1.98651
GGTCAGTGGGTCCCAC-1_1	S1	26859	6453	1.90253
GGTCGGCCAGGAGCTT-1_1	S1	41074	7006	1.72859
GGTCGGTCGTCCACAG-1_1	S1	37224	6872	1.50709
GGTCTCTGAATGGACT-1_1	S1	15292	4405	3.37431
GGTGAAGTACAGGGAT-1_1	S1	8319	3157	4.07501
GGTGATAAGGAGCAGT-1_1	S1	14381	4933	3.69237
GGTGCTGGTACACATT-1_1	S1	4378	2106	7.01233
GGTGGACTGCTCTGGC-1_1	S1	37392	6877	2.53263
GGTTACCACCCTCGGG-1_1	S1	9073	3290	4.32051
GGTTAGCTATATGTCT-1_1	S1	7125	3023	4.53333
GGTTTACAATCTCAAT-1_1	S1	42174	7171	1.06701
GGTTTCAATCGGTCAG-1_1	S1	62214	8585	2.04616
GTAAGCGGGCAGTCAG-1_1	S1	37551	6997	1.24098
GTAAGTAACAGTCTGG-1_1	S1	18505	4965	3.01
GTAATCTGATTCTTCG-1_1	S1	17884	5093	2.21427
GTACAGAGGCAAGGGT-1_1	S1	20555	5186	3.17198
GTACGAGATTGCGACA-1_1	S1	21595	5435	2.95902
GTACGCTTCATTGCAC-1_1	S1	17687	5420	2.02409
GTACGTTTGCCCGTCA-1_1	S1	9899	3883	2.92959
GTACTAAGATTTGGAG-1_1	S1	7381	2863	2.22192
GTACTGGAGTTAGACC-1_1	S1	43665	7262	1.39013
GTAGAGGGAGACAAGT-1_1	S1	8626	3396	3.72131
GTAGCCAAACATGGGA-1_1	S1	41575	7785	1.46963
GTAGCGGCTATACACT-1_1	S1	6277	2850	3.39334
GTAGCTTCCTCTTGTT-1_1	S1	64061	8607	2.20415
GTAGTCGCGGGAATCA-1_1	S1	44292	7819	1.80168
GTATCTTTCATAACCA-1_1	S1	36020	7433	1.92115
GTATGTGGGTCTAGTT-1_1	S1	51624	8385	2.65574
GTATTCTGAGAAACGA-1_1	S1	10738	3567	3.39914
GTCAAGCGGACTCGGG-1_1	S1	5734	2627	4.3774
GTCATGCACCTCCGTT-1_1	S1	6158	2640	2.0786
GTCATGGACATGACTA-1_1	S1	29732	6258	1.33526
GTCATTAGAGCGAACG-1_1	S1	9429	3333	3.4256
GTCCCAACGTAAAGTA-1_1	S1	9972	3658	2.01564
GTCCCGCGACGTTATG-1_1	S1	30593	6242	2.14755
GTCCGGACCTGAAATT-1_1	S1	15091	4521	4.41323
GTCCGGCTGAATTGCG-1_1	S1	5379	2184	3.4393
GTCCTACGAATAGTCT-1_1	S1	16701	4752	3.63451
GTCGCCGTTGTGTGTT-1_1	S1	12706	4039	3.76987
GTCGCGTAACCCGTTG-1_1	S1	2891	1620	4.08163
GTCGGATATCTCAGAC-1_1	S1	9400	3427	3.53191
GTCGGGAAGCAGAAAC-1_1	S1	31794	6541	1.73618
GTCGTACCATCTCGGG-1_1	S1	24739	6140	1.77857
GTCGTTATTCGCTTAT-1_1	S1	12492	4474	2.04131
GTCTATCTGAGTTTCT-1_1	S1	6024	2557	4.91368
GTCTATTGGTTCCGGT-1_1	S1	8120	2983	2.85714
GTCTCAAGGCCCGGCT-1_1	S1	31459	6315	1.88499
GTCTGGGCGGTCGAGA-1_1	S1	6521	2883	3.52707
GTGACCGCACACTACG-1_1	S1	33244	6965	3.22163
GTGACTTCAGTAGTGC-1_1	S1	19365	5598	2.57165
GTGAGGACACTTAAGG-1_1	S1	6204	2797	4.11025
GTGATCATAGATCTGC-1_1	S1	8443	3539	3.19792
GTGATTCGCCGCTCAA-1_1	S1	15465	4571	3.67281
GTGCCATCACACGGTG-1_1	S1	4951	2220	4.30216
GTGCCCGTTCGGATTC-1_1	S1	9365	3284	4.1858
GTGCCGCTTCAAAGGT-1_1	S1	5159	2223	5.09789
GTGCGAAATCGAACAC-1_1	S1	8919	3523	3.96905
GTGGACCAACCCGATT-1_1	S1	7101	2954	4.21067
GTGGAGTCGGCGGTTG-1_1	S1	21870	5538	3.20073
GTGGGCTTAGACACAC-1_1	S1	15285	4706	3.18613
GTGGTATAGTCTGCCG-1_1	S1	12329	4056	3.99059
GTGGTGGCCAAGTGAA-1_1	S1	8014	3425	3.38158
GTGGTTTCCGCCTTTC-1_1	S1	6791	2791	4.09365
GTGTACCTTGGCTACG-1_1	S1	30125	6114	1.31452
GTGTATATCAGCGGGC-1_1	S1	62683	8055	1.55066
GTGTGAATAACTTAGG-1_1	S1	47440	7436	1.58516
GTGTTACTATGCGTCC-1_1	S1	5944	2757	3.9031
GTTAAAGTAGGACTGG-1_1	S1	20101	5722	2.74116
GTTAAGGGTGCGATGT-1_1	S1	23514	5726	2.40282
GTTACAATTGGTGACG-1_1	S1	15072	4294	3.60271
GTTACCTACAACTTGC-1_1	S1	46204	8074	1.77474
GTTACTTTGGGCCTAG-1_1	S1	2792	1591	4.01146
GTTATATTATCTCCCT-1_1	S1	21834	6008	2.15261
GTTCACAGGAGTCTAG-1_1	S1	6130	2647	4.42088
GTTCGCCATAAGTGCC-1_1	S1	2976	1607	5.84677
GTTCGTCTAAAGAACT-1_1	S1	13129	3986	3.24473
GTTGAACCGGTTCCAT-1_1	S1	4849	2190	4.22768
GTTGAGTCCCGCCGGT-1_1	S1	67076	8469	1.10919
GTTGCACGGAGTTTCG-1_1	S1	6443	2749	2.40571
GTTGGATTGAGAACAC-1_1	S1	65892	8350	1.44631
GTTGGATTTGCGTTGG-1_1	S1	3234	1660	5.38033
GTTTACGTTCCATCTG-1_1	S1	29445	6967	1.6811
GTTTCCTGGAGGGTGA-1_1	S1	18348	5080	1.98387
GTTTCTGCAGTCTCCC-1_1	S1	5120	2445	4.12109
GTTTGACCAAATCCTA-1_1	S1	6554	2672	2.30394
GTTTGGCCCAAGTTAT-1_1	S1	7641	3127	4.03089
TAAACCCAGGAGGGCA-1_1	S1	25769	6175	2.47972
TAACATACAATGTGGG-1_1	S1	6843	3022	3.2588
TAACTCATCCGCGCGG-1_1	S1	3480	1833	3.76437
TAAGGCAACATAAGAT-1_1	S1	27134	6142	1.63632
TAAGGCATAACATCAA-1_1	S1	63426	8782	2.43591
TAAGGCTGAATCCCTC-1_1	S1	23184	5995	2.86404
TAAGTAACATCTTGAC-1_1	S1	10762	3792	3.80041
TAATACACAGTAGTAT-1_1	S1	27103	6441	2.19533
TAATAGAACAGAGTTA-1_1	S1	10839	3690	3.70883
TAATAGTGACGACCAG-1_1	S1	30289	6484	2.3738
TACAACGCACAACTCA-1_1	S1	4170	2051	4.65228
TACATAGGCATACACC-1_1	S1	3542	1859	5.42067
TACATTTCTAACGTGC-1_1	S1	3197	1652	5.91179
TACCAAATAGCCCAGA-1_1	S1	38881	7191	1.77722
TACCAATAAAGTACCA-1_1	S1	81949	9016	1.42406
TACCAGAAGTAGGTTC-1_1	S1	33635	7082	1.71547
TACCGGCTCACTGCCC-1_1	S1	44332	7939	1.20004
TACCGGTCGTTTCCAT-1_1	S1	4301	2025	4.23157
TACCGTAGGTTAACTA-1_1	S1	33012	6300	1.84781
TACCTACTCCCAGTAT-1_1	S1	42738	7687	1.38986
TACGAACACGACTTCA-1_1	S1	3469	1721	3.19977
TACGACGCTTGCTGCG-1_1	S1	17231	5337	2.50711
TACGACTGCCTCTTAG-1_1	S1	9886	3822	2.85252
TACGAGAACTTCACGT-1_1	S1	8076	2964	3.91283
TACGATGTTGATCATC-1_1	S1	18262	5030	3.9919
TACGCAGTTCTTTCCT-1_1	S1	3220	1657	5.90062
TACGCCATATTCTAAT-1_1	S1	4922	2247	5.28241
TACGCCTCCATTCCGA-1_1	S1	9296	3422	1.7642
TACGTTTACCGGCAAT-1_1	S1	10143	3379	4.19008
TACTATGGTTCCTCAG-1_1	S1	38282	7241	2.60436
TACTCTTTCGTCTTCA-1_1	S1	13655	4121	2.89271
TACTGAACAGATTTAG-1_1	S1	41948	7471	2.82731
TACTTGTTAGTAGTCC-1_1	S1	34376	6844	2.0363
TAGACGCCCGTACCGG-1_1	S1	68234	8717	1.99314
TAGAGTCTAAGCGAAC-1_1	S1	6517	2692	2.14823
TAGATATGGACTGGAA-1_1	S1	39821	7662	1.70262
TAGCCATTTCAAAGTC-1_1	S1	11970	4210	3.84294
TAGCCGGCGGTCAGCG-1_1	S1	54420	7785	1.52701
TAGCGTCCGGTGTGGT-1_1	S1	44398	7354	1.64872
TAGCGTTGGGTCTTAC-1_1	S1	5810	2748	2.85714
TAGCTAAGTCCGGGAG-1_1	S1	5845	2561	1.74508
TAGGGTGTTTCAAGAG-1_1	S1	16154	4971	2.79188
TAGGTGTTCCACAGAT-1_1	S1	13687	4294	2.92248
TAGTCCGCAGAGAATG-1_1	S1	2914	1513	6.14276
TAGTCTAACAACGAGA-1_1	S1	8683	3201	4.29575
TATACGCGTCATCACT-1_1	S1	28069	6237	1.85258
TATCCAATTGGTTATC-1_1	S1	73183	8438	1.1847
TATCCGCACCGTCGGG-1_1	S1	21887	5106	1.95093
TATCTACCACAGCGGG-1_1	S1	5010	2396	4.43114
TATGCTCCCTACTTAC-1_1	S1	42428	7194	1.39295
TATGGATGTGCTACGC-1_1	S1	9263	3372	1.41423
TATGGGACCGAGCAGG-1_1	S1	2727	1469	5.39054
TATGGGTACGTATCGT-1_1	S1	3848	1938	3.1185
TATGGTCTGAGTAACA-1_1	S1	2561	1463	5.42757
TATGTCTCATTGTGCC-1_1	S1	22998	5453	1.60014
TATTAACCTGACCGCG-1_1	S1	24123	5793	3.04688
TATTCAATTCTAATCC-1_1	S1	8708	3401	2.44603
TATTCCACTCAGCTCG-1_1	S1	17369	5046	2.21084
TATTCCGAGCTGTTAT-1_1	S1	24127	5708	3.10855
TATTCCTCCGCCCACT-1_1	S1	17742	5112	3.37053
TCAAACAACCGCGTCG-1_1	S1	27465	5960	1.49645
TCAAACTTAGATTGTT-1_1	S1	11449	4045	2.1836
TCAAATTTGAGACTCA-1_1	S1	29788	6576	2.4003
TCAACATAGCGCCCTA-1_1	S1	13317	3868	3.19141
TCAACCATGTTCGGGC-1_1	S1	9768	3518	2.24201
TCAACGAGGAGACAAA-1_1	S1	5707	2553	3.78483
TCAACGCAGGAAATAA-1_1	S1	16794	4942	3.24521
TCACAGGAGAATAAGA-1_1	S1	60523	8099	1.53826
TCACAGGGAATCGCAA-1_1	S1	22995	6186	2.17439
TCACAGGTTATTGGGC-1_1	S1	2916	1505	3.46365
TCACCCTCTTAAGATT-1_1	S1	13564	4662	3.43556
TCACGCATTGTAGATC-1_1	S1	3697	1771	2.46146
TCACGTGCCCGATTCA-1_1	S1	4586	2236	3.72874
TCAGACGCTATAGAAG-1_1	S1	41890	7609	1.70685
TCAGCAAATGCATCTC-1_1	S1	33263	6963	1.59937
TCAGGGTGTAACGTAA-1_1	S1	54108	7920	1.09411
TCAGGTTCTTTGAGAA-1_1	S1	3667	1823	3.43605
TCAGTAGGGACTATAA-1_1	S1	14881	4909	2.48639
TCCAACTTTAAATTCT-1_1	S1	15518	4585	4.87176
TCCACAATGGTTTACG-1_1	S1	5535	2431	3.7579
TCCAGAGCACCGGTTC-1_1	S1	5344	2526	3.8735
TCCAGGCGAGTACGGT-1_1	S1	6503	2527	2.52191
TCCAGGGTATATACGA-1_1	S1	7398	2936	3.40633
TCCCAAAGACGAAGGA-1_1	S1	25991	5928	1.56977
TCCCAGCTTTAGTCTG-1_1	S1	2368	1343	4.6875
TCCCGCGTACTCCTGG-1_1	S1	27665	6328	1.52901
TCCCGGGTGTGCTGCT-1_1	S1	15206	4558	4.19571
TCCCGTCAGTCCCGCA-1_1	S1	31985	6711	2.01344
TCCCGTGTGCAATTTG-1_1	S1	7626	3271	3.52741
TCCGATGGTGCGACAT-1_1	S1	10148	3496	2.14821
TCCGCCTGTCTACAAG-1_1	S1	58472	7809	1.44856
TCCGCGGCAGCATCTG-1_1	S1	43854	7140	1.63497
TCCGCTGTCATCCCGG-1_1	S1	16003	5169	2.61201
TCCTAAATTGGGAAGC-1_1	S1	32555	6572	2.17171
TCCTACATCCACGGCC-1_1	S1	10719	3976	5.32699
TCCTAGCAAAGAAGCT-1_1	S1	3295	1701	4.97724
TCCTCGGGCTGGGCTT-1_1	S1	5752	2633	4.52017
TCCTGCGTTGATACTC-1_1	S1	14132	4247	4.6278
TCCTTACGACGGTCCG-1_1	S1	12854	4321	2.64509
TCCTTTCTTACGCTTA-1_1	S1	7915	3304	1.51611
TCGAAATTTAGGACCA-1_1	S1	3367	1724	3.2967
TCGAGACCAACACCGT-1_1	S1	3000	1608	5.43333
TCGCAAAGATGCATTT-1_1	S1	33848	7032	1.66627
TCGCACCAGGAGGCAG-1_1	S1	51750	7928	1.42222
TCGCCGAAGTTGCGTC-1_1	S1	7541	3050	3.89869
TCGCCGGTCGATCCGT-1_1	S1	15068	4555	3.16565
TCGCTCGATATATTCC-1_1	S1	6756	2873	2.08703
TCGCTGGGCGGATTGT-1_1	S1	43027	7133	1.13185
TCGGACGCCCAGCCCA-1_1	S1	39073	7076	1.62004
TCGGAGTACATGAGTA-1_1	S1	15253	4734	1.99961
TCGGGAGACAGCGTAC-1_1	S1	26606	5934	2.98429
TCGTAAGACGACATTG-1_1	S1	33327	6338	1.20923
TCGTCAAGTACGCGCA-1_1	S1	13571	4342	3.05799
TCGTCTTAGGCGTTAA-1_1	S1	58442	8228	1.46812
TCGTTGCTATCCGGTC-1_1	S1	47383	7505	1.64827
TCTACCGTCCACAAGC-1_1	S1	13540	4544	2.8582
TCTAGCAATCTCCGCC-1_1	S1	10179	3727	3.85107
TCTAGCATGCCCAGAA-1_1	S1	47917	8165	1.2939
TCTAGTGATATCGTGG-1_1	S1	14073	4500	3.48895
TCTAGTTATCAGAAGA-1_1	S1	2374	1279	5.43387
TCTCATGAGATAGGGT-1_1	S1	7705	3102	4.07528
TCTCCCTGGGCAGCGT-1_1	S1	75630	8583	1.09084
TCTGAACTCGTACCCG-1_1	S1	24544	6086	2.72572
TCTGAAGCACGTGGTC-1_1	S1	41877	7069	1.88409
TCTGATGTATTCTGTC-1_1	S1	46838	7940	1.97489
TCTGCCAGAAACTGCA-1_1	S1	7681	3180	3.28082
TCTGGGTAGCGCTCAT-1_1	S1	10263	3586	4.80366
TCTGTTACCCAGCATA-1_1	S1	9292	3330	4.65992
TCTTACTTATGCCTCT-1_1	S1	13031	4393	3.98281
TCTTCGAATAGACGTT-1_1	S1	4441	2232	3.64783
TCTTCGATACCAATAA-1_1	S1	13282	4271	2.49209
TCTTGATGCGTAGCGA-1_1	S1	6815	2905	1.59941
TCTTGGTAACACCAAA-1_1	S1	28910	6446	1.95088
TGAAAGGACCTGACTC-1_1	S1	55957	8125	1.56906
TGACCCACGTTAGACA-1_1	S1	2761	1483	4.12894
TGACTATAATCCTTTC-1_1	S1	26436	6610	2.59495
TGAGAGATTTACCACG-1_1	S1	20110	4978	2.42665
TGAGCCATACAGTCTC-1_1	S1	5820	2484	4.93127
TGAGGAGTGCCAGCTT-1_1	S1	32765	6839	1.77934
TGAGTAAATTAGCGTA-1_1	S1	23903	6406	2.0625
TGAGTGCCTCTTAAAT-1_1	S1	8706	3240	4.15805
TGAGTGGTCCGTGACG-1_1	S1	39357	6932	1.33648
TGATACATTTAGCCGT-1_1	S1	44728	7854	2.38106
TGATCGGTTTGACCCT-1_1	S1	5894	2361	2.86732
TGATTCGTCTATCACT-1_1	S1	3625	1792	3.8069
TGATTCTGTCGCCGGT-1_1	S1	13810	4527	2.80956
TGATTTATTAGCTGTG-1_1	S1	16132	4577	4.50037
TGCAAGAATGACGTAA-1_1	S1	6241	2718	2.09902
TGCAGAGTACCGAGCA-1_1	S1	14139	4279	3.98189
TGCAGGATCGGCAAAG-1_1	S1	30762	6447	1.57987
TGCAGTTTCCTCCCAT-1_1	S1	10092	3628	2.85375
TGCATATGTCTGTCAC-1_1	S1	54594	7826	1.63754
TGCATGTGGTAATCTA-1_1	S1	20345	5169	1.5827
TGCCAATGGGTACTCT-1_1	S1	40918	7101	1.61054
TGCCCGTACCGTTAAA-1_1	S1	13607	4725	2.26354
TGCCGTGGATCGTCCT-1_1	S1	22167	5683	2.56688
TGCCTTGGCCAGGCAA-1_1	S1	71987	8762	1.36969
TGCGACACCCTAGTGC-1_1	S1	10062	3968	2.86225
TGCGAGAATATTACCC-1_1	S1	16259	4606	3.82557
TGCGCAAAGCATTTGG-1_1	S1	10510	3891	2.28354
TGCGCGATTAACGGAG-1_1	S1	12308	4089	3.42866
TGCGGAGTAAAGGTGC-1_1	S1	25448	5926	2.34203
TGCGTAAGAACCTGAT-1_1	S1	5568	2347	3.55603
TGCGTTTGTTGACACT-1_1	S1	6364	2941	3.47266
TGCTAAGTGTCTATTT-1_1	S1	12306	3958	3.77052
TGCTCCACAGTTCTTA-1_1	S1	16018	4893	3.33999
TGCTCGGCGAAACCCA-1_1	S1	31105	6432	2.74875
TGCTGTTGAAGAACTC-1_1	S1	12618	4127	2.84514
TGGAAGAAGGGAACGT-1_1	S1	12271	3795	3.80572
TGGACTGTTCGCTCAA-1_1	S1	6896	3022	3.49478
TGGAGTGATGCGATGA-1_1	S1	19162	5199	3.1312
TGGCAAACTAAATTAC-1_1	S1	69387	8698	1.09963
TGGCAGATTACGATCA-1_1	S1	6550	2921	3.69466
TGGCAGCAGTAATAGT-1_1	S1	3396	1807	4.85866
TGGCCAAACTGAAGTA-1_1	S1	38961	6837	1.38857
TGGCGACTGCTCCAAA-1_1	S1	56422	8052	1.7121
TGGGCCCATACTAATT-1_1	S1	7677	3197	3.54305
TGGTCCCACGCTACGG-1_1	S1	30170	6419	2.19423
TGGTTCAACGGGTAAT-1_1	S1	55145	8534	1.27663
TGGTTCGTAGCAAAGG-1_1	S1	34098	6875	1.87401
TGTACGAACAAATCCG-1_1	S1	3311	1758	6.04047
TGTAGGAGAAATTTCC-1_1	S1	57560	7907	1.4524
TGTAGTGATCTATAAT-1_1	S1	11665	3874	4.56065
TGTATAACAGATCCTG-1_1	S1	23930	5582	1.72169
TGTATGGCGCAGACAG-1_1	S1	14135	4622	3.42412
TGTGAGACTAGCCCAA-1_1	S1	33232	6897	1.85063
TGTGGCAAAGCGTATG-1_1	S1	41901	7476	2.47249
TGTTATTGTATGTGGC-1_1	S1	6608	2861	4.35835
TGTTCTTCCATTGACT-1_1	S1	3379	1731	4.3208
TGTTTCGGTACTTCTC-1_1	S1	7774	3096	1.89092
TTAACCAACCCTCCCT-1_1	S1	9708	3639	2.35888
TTAAGCGCCTGACCCA-1_1	S1	3270	1635	3.5474
TTAATGTAGACCAGGT-1_1	S1	20029	5486	1.77243
TTACAACTACGCATCC-1_1	S1	20525	5218	1.98782
TTACCCTAGGGATTGG-1_1	S1	10279	3617	2.53916
TTACGGATGGTTCGAG-1_1	S1	35215	7165	3.35652
TTACTAAAGGACTTTA-1_1	S1	42044	7785	1.67444
TTACTCCGGCCGGGAA-1_1	S1	29556	6561	2.67628
TTACTCTGGTACGTAC-1_1	S1	15123	4560	3.86167
TTACTGGGATATTTCA-1_1	S1	4541	2241	4.58049
TTAGACGAGTCACCTC-1_1	S1	29493	6751	2.04794
TTAGAGTTTAGAAGGA-1_1	S1	7432	3060	4.21152
TTAGCTGATTTGCCGT-1_1	S1	39929	7430	3.18315
TTAGTTATTCGTGGCA-1_1	S1	10316	3753	3.77084
TTATAGGTAATTGTCT-1_1	S1	17478	4763	2.80352
TTATATACGCTGTCAC-1_1	S1	6364	2828	3.70836
TTATATTTGGCAATCC-1_1	S1	33204	6671	1.34321
TTATCCGGGATCTATA-1_1	S1	15907	4674	4.33143
TTATCTGTATCATAAC-1_1	S1	32862	6464	1.33285
TTATGAATGAAAGGGA-1_1	S1	7173	3158	3.318
TTATTAGAGCGTGTTC-1_1	S1	17602	5466	2.47131
TTCAAAGTCTCTAGCC-1_1	S1	8694	3416	2.93306
TTCAATACTCTGAATC-1_1	S1	18845	5270	2.93977
TTCACGAAAGGATCAC-1_1	S1	3431	1740	5.42116
TTCAGCCCTGGTCCAC-1_1	S1	8793	3362	4.68555
TTCCAATCTGGCTATC-1_1	S1	21945	5719	2.11438
TTCCACACAGATTTGA-1_1	S1	18521	5181	1.88975
TTCCGCGTGAGGCGAT-1_1	S1	37953	7609	1.42808
TTCCGGCCTTGAGGCT-1_1	S1	36042	6869	2.34726
TTCCGGTTACCCACTT-1_1	S1	7930	3302	4.0227
TTCCTCGGACTAACCA-1_1	S1	17868	5024	4.37094
TTCGCACTCGCGTGCT-1_1	S1	6674	2849	2.50225
TTCGCGCGCCATACGA-1_1	S1	10702	3632	3.02747
TTCGGGACTAATCGCG-1_1	S1	8406	3379	2.31977
TTCGGGCGCTAGTCTT-1_1	S1	18383	5233	2.63831
TTCTAACCGAAGCTTA-1_1	S1	64607	8385	1.36518
TTCTGACCGGGCTCAA-1_1	S1	43678	7642	2.00559
TTCTGCCGCGCCTAGA-1_1	S1	36742	7534	1.66023
TTCTGCGGGTTAGCGG-1_1	S1	8256	3194	4.55426
TTCTTGAGCCGCGCTA-1_1	S1	12234	4242	4.32402
TTCTTGGACGATCTGC-1_1	S1	7119	2891	3.90504
TTGAAGAATTCCCAGG-1_1	S1	3257	1674	2.36414
TTGAATATGGACTTTC-1_1	S1	10946	3887	2.95999
TTGACATGAACGTGGA-1_1	S1	11204	3762	4.06998
TTGACCATGTTCTCCG-1_1	S1	39069	7268	2.10397
TTGACCGTGTTAATGA-1_1	S1	15338	4726	3.78798
TTGACTACCATATGGT-1_1	S1	2990	1616	4.38127
TTGAGAGTACTGCTAA-1_1	S1	8806	3312	2.61186
TTGATCTAACTTTGTC-1_1	S1	3077	1549	3.37992
TTGATTAGCTGTTTCT-1_1	S1	10152	3558	4.89559
TTGCACAATTCAGAAA-1_1	S1	5845	2620	4.80753
TTGCACGGAGCAGCAC-1_1	S1	15267	4437	1.96502
TTGCATGCTGATCACG-1_1	S1	11820	3865	3.84095
TTGCCCTGATCACGGG-1_1	S1	18471	4678	3.39451
TTGCGGCATCAGAAAG-1_1	S1	47566	7604	1.95308
TTGCGTCGGCCAACCG-1_1	S1	11628	3958	3.18197
TTGCTCCCATACCGGA-1_1	S1	17918	5203	2.22123
TTGCTGATCATGTTCG-1_1	S1	3126	1650	4.35061
TTGGACATGTGGCTTA-1_1	S1	12740	4265	3.84615
TTGGATATCGTCTACG-1_1	S1	42095	7694	1.74605
TTGGGACACTGCCCGC-1_1	S1	37166	7164	1.2915
TTGGGCGGCGGTTGCC-1_1	S1	45940	7414	1.21027
TTGGTCACACTCGTAA-1_1	S1	46056	7809	1.3983
TTGTAAGGACCTAAGT-1_1	S1	15885	4843	4.53258
TTGTAAGGCCAGTTGG-1_1	S1	22102	5479	1.83694
TTGTAATCCGTACTCG-1_1	S1	2634	1443	6.15034
TTGTCGTTCAGTTACC-1_1	S1	30115	6299	1.72339
TTGTGCAGCCACGTCA-1_1	S1	22410	5719	3.40473
TTGTGGCCCTGACAGT-1_1	S1	10120	3394	2.84585
TTGTTCAGTGTGCTAC-1_1	S1	35845	6785	1.26377
TTGTTGTGTGTCAAGA-1_1	S1	45909	7413	1.32
AAACCGGGTAGGTACC-1_2	S2	10254	3612	4.01794
AAACCGTTCGTCCAGG-1_2	S2	15021	4961	3.74143
AAACCTCATGAAGTTG-1_2	S2	13949	4116	3.82106
AAACGAAGAACATACC-1_2	S2	31175	6522	2.76824
AAACGAGACGGTTGAT-1_2	S2	13504	4196	3.4064
AAACTTGCAAACGTAT-1_2	S2	8833	3160	3.30579
AAAGACCCAAGTCGCG-1_2	S2	8024	3160	1.65753
AAAGGCTACGGACCAT-1_2	S2	31530	7054	2.4326
AAAGGGATGTAGCAAG-1_2	S2	62995	8203	0.793714
AAAGGGCAGCTTGAAT-1_2	S2	37298	7616	3.04574
AAAGTAGCATTGCTCA-1_2	S2	10823	3950	4.12085
AAAGTCACTGATGTAA-1_2	S2	14815	4636	2.22072
AAAGTGTGATTTATCT-1_2	S2	11332	4117	2.90328
AAAGTTGACTCCCGTA-1_2	S2	7382	3041	2.73639
AAATAACCATACGGGA-1_2	S2	65157	8685	2.65052
AAATAGGGTGCTATTG-1_2	S2	11700	4094	3.05128
AAATCGTGTACCACAA-1_2	S2	6746	2944	2.9499
AAATGGCCCGTGCCCT-1_2	S2	3066	1577	5.51207
AAATGGTCAATGTGCC-1_2	S2	3286	1632	6.66464
AAATTAACGGGTAGCT-1_2	S2	3831	1862	6.60402
AAATTACACGACTCTG-1_2	S2	90859	9099	1.23708
AAATTACCTATCGATG-1_2	S2	33941	7060	3.50314
AAATTGATAGTCCTTT-1_2	S2	38305	7312	3.58961
AACAACTGGTAGTTGC-1_2	S2	5659	2628	2.75667
AACAATACATTGTCGA-1_2	S2	11925	3996	4.89727
AACAATTACTCTACGC-1_2	S2	24664	6122	3.10574
AACACACGCTCGCCGC-1_2	S2	13481	4347	2.55174
AACACGACTGTACTGA-1_2	S2	39006	7339	2.42783
AACACGAGACGCGGCC-1_2	S2	8830	3399	3.13703
AACAGCTGTGTGGCAA-1_2	S2	15880	4514	3.53275
AACAGGAAATCGAATA-1_2	S2	54625	8365	1.40046
AACAGGATGGGCCGCG-1_2	S2	16100	4964	2.31056
AACATATCAACTGGTG-1_2	S2	21872	5748	4.18343
AACATTGTGACTCGAG-1_2	S2	28942	7058	2.23896
AACCAAGACTTCTCTG-1_2	S2	12993	4235	4.48703
AACCCAGAGACGGAGA-1_2	S2	62511	8331	0.649486
AACCCTACTGTCAATA-1_2	S2	7861	3234	2.7223
AACCCTGGTGGAACCA-1_2	S2	57034	8179	2.11628
AACCGAGCTTGGTCAT-1_2	S2	44258	8101	1.80532
AACCGCTAAGGGATGC-1_2	S2	15871	4718	2.94247
AACCGTTGTGTTTGCT-1_2	S2	65567	8707	1.62734
AACCTCGCTTTAGCCC-1_2	S2	12175	4316	2.66119
AACCTTTAAATACGGT-1_2	S2	24782	6704	2.67936
AACCTTTACGACGTCT-1_2	S2	42182	7243	2.56508
AACGATAATGCCGTAG-1_2	S2	23591	6369	2.79344
AACGATATGTCAACTG-1_2	S2	65861	8421	0.92012
AACGCGGTCTCCAGCC-1_2	S2	57392	7895	1.01582
AACGGACGTACGTATA-1_2	S2	19070	5113	3.04143
AACGTCAGACTAGTGG-1_2	S2	47376	7844	1.53453
AACGTGCGAAAGTCTC-1_2	S2	7345	3098	4.52008
AACTCAAGTTAATTGC-1_2	S2	10177	3928	3.57669
AACTCTCAATAGAGCG-1_2	S2	19246	5346	3.4137
AACTCTCAGTGTGCTC-1_2	S2	18101	5321	4.20971
AACTGATATTAGGCCT-1_2	S2	31548	6904	2.4851
AACTGGGTCCCGACGT-1_2	S2	52201	7876	0.846727
AACTGGTGTGGGCCTT-1_2	S2	12232	3955	1.87214
AACTTGCCCGTATGCA-1_2	S2	31945	6856	2.87056
AACTTTAGCTGCTGAG-1_2	S2	3977	1839	5.23007
AAGACCCAACTGAACA-1_2	S2	43909	8281	1.71036
AAGACTGCAAGCTACT-1_2	S2	23654	6019	2.57885
AAGAGATGAATCGGTA-1_2	S2	28736	6614	3.20504
AAGAGCTCTTTATCGG-1_2	S2	7539	2904	3.89972
AAGAGGATGTACGCGA-1_2	S2	12144	4073	4.22431
AAGAGGCATGGATCGC-1_2	S2	11761	3926	3.12899
AAGATGGCACCGGACC-1_2	S2	29951	6549	4.44726
AAGATTGGCGGAACGT-1_2	S2	37355	7319	2.57261
AAGCACCCTGCGTATC-1_2	S2	19127	5707	3.42448
AAGCATACTCTCCTGA-1_2	S2	15783	5121	3.34537
AAGCGTCCCTCATCGA-1_2	S2	20000	5397	4.69
AAGCTCGTGCCAAGTC-1_2	S2	4896	2281	5.63725
AAGCTCTTTCATGGTG-1_2	S2	28005	6268	3.2887
AAGGAGCGGTTGGTGC-1_2	S2	2702	1324	4.88527
AAGGATGAGGGACCTC-1_2	S2	40052	7445	2.20463
AAGGCGCGTAAAGCTT-1_2	S2	58428	8263	1.32128
AAGGCTGTGCTCATCG-1_2	S2	2838	1447	4.19309
AAGGGACAGATTCTGT-1_2	S2	32676	6972	2.84
AAGGTATCCTAATATA-1_2	S2	59515	8198	1.52231
AAGGTGATAAACCAGC-1_2	S2	11212	3975	2.76489
AAGTAGAAGACCGGGT-1_2	S2	90876	8931	0.513887
AAGTAGTGACGCGAGG-1_2	S2	8685	3438	2.48705
AAGTGACGACCGAATT-1_2	S2	13516	4088	4.3208
AAGTGAGTCGGGTTTA-1_2	S2	27266	6696	2.65532
AAGTGCGTTAGAATCT-1_2	S2	11394	4082	4.8271
AAGTGTTTGGAGACGG-1_2	S2	7854	3151	3.17036
AAGTTCACTCCAAGCT-1_2	S2	10890	3693	2.73646
AATAACAACGCTCGGC-1_2	S2	17739	5020	4.04758
AATAGAACAGAGTGGC-1_2	S2	24398	6413	2.86499
AATAGAATCTGTTTCA-1_2	S2	7915	3283	2.37524
AATATCAAGGTCGGAT-1_2	S2	14581	4652	4.25211
AATATTGGAGTATTGA-1_2	S2	11374	3835	4.22015
AATCGCCTCAGCGCCA-1_2	S2	15397	5041	3.69553
AATCGGGACACTACGA-1_2	S2	37681	7040	1.75685
AATCTGCGTTGGGACG-1_2	S2	50398	8048	2.18659
AATGACGTAGGATGTC-1_2	S2	16299	5253	2.93883
AATGACTGTCAGCCGG-1_2	S2	40978	7134	1.00054
AATGATGATACGCTAT-1_2	S2	37700	7213	2.64456
AATGCAACCGGGTACC-1_2	S2	49198	7487	0.967519
AATGGTTCTCACAAGC-1_2	S2	44628	7630	1.11589
AATGTGCCCGAGGTGT-1_2	S2	15481	4653	3.97261
AATTAAAGGTCGGCGT-1_2	S2	5249	2380	5.02953
AATTAACGGATTTCCA-1_2	S2	48170	8644	1.85385
AATTCATAAGGGATCT-1_2	S2	38505	7224	2.81262
AATTCCAAGCATGTAC-1_2	S2	20067	5553	2.2973
AATTGAACGCTCTGGT-1_2	S2	21632	6006	3.59652
AATTTGGTTCCAAAGA-1_2	S2	50005	7884	1.80782
ACAAATCGCACCGAAT-1_2	S2	7822	3135	3.14498
ACAAATGGTAGTGTTT-1_2	S2	20234	5789	3.69181
ACAACAGCATGAGCTA-1_2	S2	8786	3454	4.73481
ACAACGGTCCCTGCGA-1_2	S2	31847	6923	1.91227
ACAAGCAGTGCCTAGC-1_2	S2	20537	5578	2.96051
ACAAGGAAATCCGCCC-1_2	S2	10160	3895	3.05118
ACAAGGACAAGAGGTT-1_2	S2	7919	3210	2.5382
ACAAGGGCAGGCTCTG-1_2	S2	23410	6418	2.54165
ACAATAGTCGTACGTT-1_2	S2	13791	4334	4.62621
ACAATCCATTTAAACC-1_2	S2	18507	5291	3.70671
ACAATGAATACGGAGA-1_2	S2	20975	5350	2.92729
ACAATTTGAGCAGTGG-1_2	S2	42435	7565	1.69436
ACACAAAGACGGGTGG-1_2	S2	34283	6723	1.51387
ACACACCAGGACCAGT-1_2	S2	10616	3840	3.15561
ACACACTTTCTACACG-1_2	S2	46939	7882	1.96212
ACACCCAGCATGCAGC-1_2	S2	16990	4831	1.13596
ACACCCGAGAAATCCG-1_2	S2	64839	8316	0.828205
ACACCTTAAGTAGGGC-1_2	S2	13259	4210	2.12686
ACACGAGACTCCTTCT-1_2	S2	8970	3514	3.89075
ACACGGCACTATGCAT-1_2	S2	40872	7213	2.84792
ACACGGGAACTTAGGG-1_2	S2	19147	5454	2.5487
ACACTGATCAAGGTGT-1_2	S2	34143	7105	3.12509
ACAGAACTGAGAACAA-1_2	S2	14421	4580	4.06352
ACAGATTAGGTTAGTG-1_2	S2	40904	7361	1.80178
ACAGCGCACCCGCAGC-1_2	S2	73634	8626	1.50881
ACAGGCTTGCCCGACT-1_2	S2	25817	6166	3.18782
ACATAATAAGGCGGTG-1_2	S2	61038	8082	0.729054
ACATCGATCGTTTACC-1_2	S2	5083	2451	3.71828
ACATCGGTCAGCCGCG-1_2	S2	5509	2410	4.64694
ACATCGTATGCAATGG-1_2	S2	17182	5469	3.96927
ACATCGTTAACCTAGT-1_2	S2	56466	8056	1.45574
ACCAACGCTTATTTAT-1_2	S2	40770	7829	2.02109
ACCAAGAACGCGTGTC-1_2	S2	41235	7239	1.44537
ACCAATATGCAAGTTA-1_2	S2	17128	5132	3.15273
ACCACAAGTTTCTATC-1_2	S2	1995	1117	5.56391
ACCAGTGCGGGAGACG-1_2	S2	20736	5546	3.125
ACCATATCCGCAATAA-1_2	S2	3591	1780	5.9315
ACCATCGTATATGGTA-1_2	S2	5958	2742	4.74992
ACCCAACGCCCGTGGC-1_2	S2	49200	8117	1.71341
ACCCACCTACATGCTC-1_2	S2	28016	6476	2.90548
ACCCGAGCGAAATTAC-1_2	S2	7103	2736	5.57511
ACCCGGAAACTCCCAG-1_2	S2	27848	6805	2.35564
ACCCGGATGACGCATC-1_2	S2	11992	3689	1.93462
ACCCGGTTACACTTCC-1_2	S2	8261	3399	3.46205
ACCCTATGCCATATCG-1_2	S2	20872	5963	3.9862
ACCCTCCCTTGCTATT-1_2	S2	11547	4061	3.16099
ACCCTTCATCTGCGAA-1_2	S2	57037	8168	1.22026
ACCGAAAGGGCCCTGC-1_2	S2	10271	3598	2.10301
ACCGACACATCTCCCA-1_2	S2	46396	8395	1.86007
ACCGACTGAGTCCCAC-1_2	S2	31682	6530	1.4109
ACCGATGGTAGCATCG-1_2	S2	15124	4576	3.42502
ACCGGGCCTTTGTTGA-1_2	S2	7976	3192	2.82096
ACCGTGACCACGTGGG-1_2	S2	18559	5212	3.99267
ACCTAAGTACCTTTCA-1_2	S2	14161	4671	3.82741
ACCTAATCGACTTCCT-1_2	S2	10046	3630	2.81704
ACCTGCGTGTCATGTT-1_2	S2	5246	2413	3.7743
ACGAAATGGGCGGCAC-1_2	S2	16842	4763	3.02221
ACGACTGGTCATACTC-1_2	S2	8952	3274	4.90393
ACGAGATATTTGCTTA-1_2	S2	45710	7794	3.16561
ACGAGGATACCACTCT-1_2	S2	4429	2175	6.14134
ACGATACATAGAACTA-1_2	S2	66524	8254	1.39499
ACGATCATACATAGAG-1_2	S2	49781	7739	0.811555
ACGATCATCTTGTAAA-1_2	S2	4791	2281	2.6508
ACGATGCATATGTTAT-1_2	S2	9973	3284	2.86774
ACGATGGATCCGATGC-1_2	S2	36904	6896	2.23282
ACGCAAACTAATAGAT-1_2	S2	23305	6192	2.53594
ACGCCGCTAGACGACC-1_2	S2	18228	5548	2.09019
ACGCGCTACACAGGGT-1_2	S2	8359	3209	4.3187
ACGCGGGCCAAGGACA-1_2	S2	6070	2459	3.88797
ACGCTAGTGATACACT-1_2	S2	13836	4500	5.305
ACGGACTCTCAAAGCG-1_2	S2	18648	5397	2.87967
ACGGATGGTGCGGATA-1_2	S2	19291	5203	3.83599
ACGGGAGTGTCGGCCC-1_2	S2	10371	3815	4.32938
ACGTACAGATTTCTCT-1_2	S2	50073	7889	1.55173
ACGTAGATTGCTGATG-1_2	S2	3880	1952	5.15464
ACGTATTACTCCGATC-1_2	S2	6382	2680	2.19367
ACGTGCGCCTCGTGCA-1_2	S2	14640	4472	1.99454
ACGTTAATGTCGAAGA-1_2	S2	7823	3298	3.6431
ACGTTAGATTTGCCCG-1_2	S2	8540	3383	3.86417
ACGTTCCGCGCTCCGT-1_2	S2	13755	4287	2.93711
ACGTTCGTTCAGGAAA-1_2	S2	17512	5475	3.40909
ACGTTTAGTTGTGATC-1_2	S2	30684	6566	2.09881
ACTACCAGCTCTCTGG-1_2	S2	22316	5716	2.14196
ACTATTTCCGGGCCCA-1_2	S2	17894	5017	4.19694
ACTCAAGTGCAAGGCT-1_2	S2	11741	4139	3.10876
ACTCAATAAAGGCACG-1_2	S2	40837	7638	1.87085
ACTCAGACCTGCTTCT-1_2	S2	9353	3518	2.52325
ACTCCCATTCCTAAAG-1_2	S2	3817	1997	4.03458
ACTCCCTAATGCTAAA-1_2	S2	39603	7981	2.21448
ACTCGTAACCCGTCCT-1_2	S2	15849	4948	4.90883
ACTCGTCAGTAATCCC-1_2	S2	9509	3345	2.9551
ACTCTCTGACTTAGGT-1_2	S2	10319	4054	3.67284
ACTCTTGTATAGTAAC-1_2	S2	17626	5331	2.94451
ACTGAATGGCGAAAGT-1_2	S2	13466	4523	5.07946
ACTGCCGTCGTAACTC-1_2	S2	30516	6712	1.80889
ACTGTACGATACACAT-1_2	S2	45375	8272	1.58898
ACTGTAGCACTTTGGA-1_2	S2	7553	3012	3.32318
ACTGTCCAGGATTATA-1_2	S2	2899	1561	8.4167
ACTGTCTTCTTTAGAA-1_2	S2	12602	4108	2.12665
ACTTACGCATCCACGC-1_2	S2	18972	5329	3.60004
ACTTATACTTACCCGG-1_2	S2	31539	6835	2.87263
ACTTATTAGGATCGGT-1_2	S2	5353	2464	5.32412
ACTTATTTATGTGCCA-1_2	S2	15751	4549	2.69189
ACTTCAGGCTGATCCC-1_2	S2	6808	2771	3.53995
ACTTCCATGCGGGACA-1_2	S2	10608	3862	3.94985
ACTTCGCCATACGCAC-1_2	S2	52413	8412	1.34318
ACTTGACTCCCTCTTT-1_2	S2	12201	4377	2.71289
ACTTGGGACCCGGTGG-1_2	S2	2326	1240	5.33104
ACTTTCCTATAGCTTC-1_2	S2	16881	4711	1.8897
AGAACGTGGTACATTC-1_2	S2	29368	6562	1.83193
AGAAGGTTGCCGAATT-1_2	S2	6607	2958	4.11685
AGAAGTGATTCGTGAT-1_2	S2	23020	6249	5.11729
AGAATTATGGATTCGA-1_2	S2	25100	6093	3.2749
AGACATAGATCCTTCC-1_2	S2	16013	4658	1.60495
AGACCATGGGATACAA-1_2	S2	43487	7927	2.21445
AGACCCGCCCTCCTCG-1_2	S2	5615	2358	3.06322
AGACGACGATGCCGCT-1_2	S2	10108	3665	3.9078
AGACTAGCCTTCCAGA-1_2	S2	3117	1387	4.26692
AGACTGTTACCGGGTC-1_2	S2	16092	4928	2.98285
AGAGAACCGTCTAGGA-1_2	S2	47781	7966	2.19125
AGAGAAGGAGTACAAT-1_2	S2	17162	4917	4.35264
AGAGATCTCTAAAGCG-1_2	S2	14010	4087	2.75517
AGAGCGGGCTAATCAT-1_2	S2	22593	5509	2.2175
AGAGCGTACAAGCTCG-1_2	S2	28120	6506	2.57112
AGATAACTTCAGGGCC-1_2	S2	3534	1745	5.48953
AGATACCGGTGTTCAC-1_2	S2	13266	4575	3.04538
AGATACGACTTCATAT-1_2	S2	35928	7136	1.54754
AGATACTCAAGATCGA-1_2	S2	14417	4758	4.5155
AGATATAATACGACTA-1_2	S2	24910	6186	2.83019
AGATCGTGCATAAGAT-1_2	S2	24076	6179	3.70909
AGATCTCAGGTGTGAT-1_2	S2	15520	4965	2.60954
AGATGACTCGCCCACG-1_2	S2	29261	6564	1.62674
AGATTATAGGACGTTT-1_2	S2	3029	1525	9.14493
AGCAAAGGCCGCTAGT-1_2	S2	26064	6698	2.56676
AGCAACATATCTTATT-1_2	S2	15714	4788	3.40461
AGCACCAGTACTCACG-1_2	S2	33463	6771	1.22225
AGCACTACCGGCCTGT-1_2	S2	14051	4250	2.51228
AGCACTACCTCACCAG-1_2	S2	10890	3741	3.09458
AGCACTTAAGGACGCC-1_2	S2	7162	3018	2.69478
AGCAGAAGGAGAAAGA-1_2	S2	23514	6161	2.13065
AGCATATCAATATGCT-1_2	S2	7703	3200	3.03778
AGCATCGTCGATAATT-1_2	S2	48896	7948	0.957134
AGCCAAGCTTTGTGTC-1_2	S2	25122	6592	1.8032
AGCCACTCCCGTGCTT-1_2	S2	46552	7314	1.57029
AGCCCATACATGTAAG-1_2	S2	10148	3623	4.4935
AGCCCGGTAGCCTGTA-1_2	S2	38290	7811	2.33481
AGCCCTAAGCGAAGTT-1_2	S2	36036	7137	2.13953
AGCCGTGGCTAAATGT-1_2	S2	11102	3993	4.16141
AGCGACATCCCATTCA-1_2	S2	31938	7156	1.76905
AGCGACCAACGATATT-1_2	S2	10430	3571	2.59827
AGCGCGGGTGCCAATG-1_2	S2	32570	6776	2.71722
AGCGGACACTTCGTAG-1_2	S2	27699	6721	2.37915
AGCGGGAAGGGTCCAT-1_2	S2	32438	6839	1.87126
AGCTAACAAGCAATGT-1_2	S2	16567	5031	3.71824
AGCTCCTTCGCACATC-1_2	S2	22377	5701	4.00858
AGCTCTAGACGTTCCA-1_2	S2	12210	4331	3.58722
AGCTCTTCCCAGTGCA-1_2	S2	64376	8272	1.27687
AGCTCTTTACTCAGTT-1_2	S2	5445	2517	5.56474
AGCTGAAGTAAACCAA-1_2	S2	84171	8859	1.40785
AGCTGTAACCTCAATC-1_2	S2	20385	5546	4.47878
AGCTTATAGAGACCTG-1_2	S2	5555	2297	5.49055
AGCTTGATCTTAACTT-1_2	S2	7923	3103	4.72043
AGGAAGCTGTCCGCCG-1_2	S2	46765	8385	1.60376
AGGACAGTCGAATCCC-1_2	S2	16952	5359	3.43322
AGGACATCGCACGTCG-1_2	S2	60158	8267	0.600086
AGGACGACCCATTAGA-1_2	S2	13636	4776	2.79407
AGGATATAGGGATTTA-1_2	S2	14519	4654	3.1476
AGGCAGATGCGTAAAC-1_2	S2	48129	7850	1.94062
AGGCAGGGAGCGTACT-1_2	S2	38085	7814	2.11369
AGGCCACCCGTTATGA-1_2	S2	7174	2981	2.25815
AGGCCCTAGAACGCCA-1_2	S2	11033	3902	3.51672
AGGCTATGGTTAGCTT-1_2	S2	24700	6344	2.27126
AGGCTTCCCGAAGAAG-1_2	S2	7704	3275	5.02336
AGGGAAACGAGGTACT-1_2	S2	37008	7176	3.22093
AGGGCAGCGGCGTGGT-1_2	S2	43840	7345	2.20347
AGGGCGAGCAGCTGAT-1_2	S2	10405	3739	3.31571
AGGGCGTGATCGGCTA-1_2	S2	94125	8933	0.660823
AGGGCTGCAGTTACAG-1_2	S2	4093	1922	5.42389
AGGGTCGATGCGAACT-1_2	S2	13930	4452	3.25197
AGGGTGCTCTCGAGGG-1_2	S2	37600	7324	2.40426
AGGGTTCCCTTTGGTT-1_2	S2	40604	7521	1.93331
AGGGTTTAGTTCGGGA-1_2	S2	4493	1929	5.76452
AGGTAACCTCCTATTC-1_2	S2	59197	8299	0.866598
AGGTAGATCGAGATAT-1_2	S2	8242	3076	4.71973
AGGTAGGTACAAAGCT-1_2	S2	18674	5373	3.59323
AGGTCAGGTGAGAGTG-1_2	S2	7032	2861	3.17122
AGGTGGTGACCTTCGC-1_2	S2	19055	5719	2.66597
AGGTGTATCGCCATGA-1_2	S2	11427	3746	3.86803
AGGTTGAGGCACGCTT-1_2	S2	61915	8148	0.854397
AGGTTTCACACACCTT-1_2	S2	6365	2903	4.58759
AGTAATGTCTTGCCGC-1_2	S2	31583	6670	2.11506
AGTACGGGCACCTGGC-1_2	S2	43534	7351	1.31162
AGTACTCTTATGCCCA-1_2	S2	8269	3113	2.56379
AGTATAATACTAGGCA-1_2	S2	38090	7596	1.6671
AGTATACACAGCGACA-1_2	S2	26098	6495	2.21856
AGTATGCTGGAGACCA-1_2	S2	14891	4730	3.36445
AGTATTTGGCACGACC-1_2	S2	41122	8102	1.65362
AGTCAACACCACCATC-1_2	S2	8303	3274	4.05877
AGTCAAGATGACACTT-1_2	S2	19840	5234	2.5504
AGTCCCGCCTTTAATT-1_2	S2	28107	6406	3.42263
AGTCGACGGTCTCAAG-1_2	S2	15835	4768	3.82065
AGTCGGCCCAAACGAC-1_2	S2	32742	6823	1.90581
AGTCGGCTCAACTTTA-1_2	S2	14387	4609	5.38681
AGTCGTCGACCACCAA-1_2	S2	10492	3802	3.31681
AGTCGTGGGCATTACG-1_2	S2	8926	3490	4.54851
AGTCTCACAAGACTAC-1_2	S2	26076	6276	4.58659
AGTCTTCTCCTCAAAT-1_2	S2	53260	7889	1.26737
AGTGACCTACTTTACG-1_2	S2	4675	2215	4.17112
AGTGAGACTTCCAGTA-1_2	S2	57886	8292	0.982967
AGTGATTCAAGCAGGA-1_2	S2	62915	8638	0.845585
AGTGCTTGCACGAATA-1_2	S2	5594	2605	2.86021
AGTGGCGGCAATTTGA-1_2	S2	28761	6472	3.23702
AGTGTATTGCGCATTG-1_2	S2	12816	4188	5.103
AGTTAAACACTTGCGA-1_2	S2	5402	2523	5.03517
AGTTAAGCGGTCCCGG-1_2	S2	59624	8097	1.36858
AGTTAAGTCAACCGCT-1_2	S2	9946	3711	4.9065
AGTTACTCTATCGTGG-1_2	S2	52777	7900	2.55225
AGTTCCTACAGAATTA-1_2	S2	2241	1243	6.0241
AGTTCCTATTTATGTT-1_2	S2	5934	2737	4.1119
AGTTGACGGTCCTTGC-1_2	S2	23918	6256	1.89815
AGTTTCGCAGGTCGGA-1_2	S2	71369	8763	1.48664
AGTTTGCACCTGCCTC-1_2	S2	20030	5850	3.19521
ATAAAGGCTCGGTCGT-1_2	S2	3615	1763	6.22407
ATAAATATTAGCAGCT-1_2	S2	14136	4503	3.67148
ATAACGCCGGAGGGTC-1_2	S2	27229	6467	2.61853
ATAACGGAGTCCAACG-1_2	S2	62795	8565	0.813759
ATAAGGTGGAGAACAT-1_2	S2	8235	3482	2.79296
ATAATAGTGTAGGGAC-1_2	S2	39118	7659	2.27772
ATAATCTTGGAGAACC-1_2	S2	23100	5963	2.93074
ATAATTAGCTAAGTAG-1_2	S2	33523	7549	2.17164
ATACAGGCCCTCCAAT-1_2	S2	35502	7581	1.99144
ATACCACGGGCAACTT-1_2	S2	13407	4235	3.4385
ATACCTAACCAAGAAA-1_2	S2	26440	6700	2.37141
ATACGCCGGCGAAACC-1_2	S2	12587	4510	3.28116
ATACGGAACGTCGTTT-1_2	S2	5282	2410	5.6986
ATACGGGTTTCGATTG-1_2	S2	69145	8350	1.5359
ATACGTACTTAGCCAC-1_2	S2	13066	4677	3.19149
ATACGTCCACTCCTGT-1_2	S2	27916	6304	3.18097
ATACGTTATGCACGGA-1_2	S2	35206	7678	1.72982
ATACTAGCATGACCCT-1_2	S2	55730	7860	0.843352
ATACTGCCTTACACCG-1_2	S2	11270	3707	3.15883
ATAGACAACGGGACCT-1_2	S2	35907	7277	2.95764
ATAGACGAAGAGAAAG-1_2	S2	5286	2048	3.85925
ATAGAGTACTGGGACA-1_2	S2	4694	2153	3.40861
ATAGAGTTATCAACTT-1_2	S2	28944	6653	3.49641
ATAGGCGGCTATAGAA-1_2	S2	10292	3652	3.57559
ATAGGCTAGCTTCGCA-1_2	S2	27007	6393	3.89529
ATAGGGATATCCTTGA-1_2	S2	69078	8557	0.725267
ATAGGTTGGGCAGATG-1_2	S2	23537	5876	1.43604
ATAGTCTTTGACGTGC-1_2	S2	32065	6518	3.0407
ATAGTGAAGCGTTCTC-1_2	S2	3901	1950	6.04973
ATATAAAGCGCTCGTG-1_2	S2	43873	8138	2.13115
ATATAAATGTAGCTGC-1_2	S2	34716	7605	2.50029
ATATCTCCCTCGTTAA-1_2	S2	71253	8639	1.20276
ATATCTTAGGGCCTTC-1_2	S2	8046	2953	3.49242
ATATGTCTCCCTAGCC-1_2	S2	18634	5229	2.7745
ATATTCAGTTAAACCT-1_2	S2	11367	4087	2.86795
ATATTCCACATAGTGA-1_2	S2	12295	4257	2.80602
ATATTCCCACAGGTCA-1_2	S2	47942	7629	1.3412
ATATTGCTGTCAAAGT-1_2	S2	41050	7516	1.51523
ATATTTAACCCTCAAG-1_2	S2	3924	1928	4.56167
ATCAATCTGGGCTGCA-1_2	S2	3739	1927	4.81412
ATCACATTAGAATATC-1_2	S2	84629	8861	1.37305
ATCACTTCATCCTCGC-1_2	S2	38031	7261	1.32523
ATCAGACGGCACGCCG-1_2	S2	9365	3518	2.95782
ATCAGCCTCATGCTGC-1_2	S2	9899	3641	2.34367
ATCAGTAGGCAGGGAT-1_2	S2	61706	8060	1.84261
ATCATCCAATATTTGT-1_2	S2	7050	2563	5.57447
ATCCAACGCAGTCATA-1_2	S2	43070	7649	1.69027
ATCCAATGGAGGGTCC-1_2	S2	8442	3181	3.69581
ATCCACATCGACAGAA-1_2	S2	17179	5287	2.80575
ATCCAGGATTCGTGAA-1_2	S2	5758	2523	5.40118
ATCCTACCTAAGCTCT-1_2	S2	4986	2377	4.33213
ATCCTGAATCGCTGCG-1_2	S2	14733	4190	3.67203
ATCCTGCTGCAGATAG-1_2	S2	6413	2629	2.83799
ATCGACCCAATACAGA-1_2	S2	6386	2915	4.02443
ATCGACTCTTTCCGTT-1_2	S2	55539	7872	0.840851
ATCGCACGCCGGGAGA-1_2	S2	27233	5933	1.34396
ATCGGAGACAGACGGC-1_2	S2	12303	4433	2.98301
ATCGGCAAGCAGTCCA-1_2	S2	28747	6544	2.94987
ATCTAATATCCTACGG-1_2	S2	19365	5845	2.83501
ATCTGACATGGAAGGA-1_2	S2	20844	5669	4.0923
ATCTGGGCTGTTCTTG-1_2	S2	34817	7496	2.32932
ATCTGGTTAAGACTGT-1_2	S2	56252	8405	0.846192
ATCTGTAATTGTACCC-1_2	S2	47681	7933	1.17867
ATCTTGACCTGCAACG-1_2	S2	7709	3107	2.23116
ATGAAGCCAAGGAGCC-1_2	S2	60141	8092	0.834705
ATGACGCCGGCTCTAA-1_2	S2	44172	7808	1.45341
ATGACGCGTTCTATCC-1_2	S2	9694	3843	4.87931
ATGACTATCAGCTGTG-1_2	S2	13594	4599	2.96454
ATGACTATGCGACATT-1_2	S2	16195	4339	2.03767
ATGAGGAGTGTTAATC-1_2	S2	44775	7816	1.65271
ATGATGCAATGGTACA-1_2	S2	5366	2479	4.43533
ATGCACTACCGCATTG-1_2	S2	5215	2516	2.68456
ATGCATGATCCAGGAT-1_2	S2	50470	7688	1.21656
ATGCCATTTGCGACCA-1_2	S2	10940	3912	2.67824
ATGCCGGTCTTGCATA-1_2	S2	24738	6261	2.41733
ATGCCGGTTGATGGGA-1_2	S2	81640	8701	1.17712
ATGCGACAGTCCCATT-1_2	S2	6297	2764	4.81182
ATGCTCAGTGTTGCAT-1_2	S2	36913	7505	2.15371
ATGCTCTGGCGCGGTA-1_2	S2	22068	5896	3.65235
ATGGAGCAGGCCGTGA-1_2	S2	16232	4899	2.78462
ATGGATCCGGCGTCCG-1_2	S2	69589	8126	0.971418
ATGGATTGACCAAACG-1_2	S2	11114	3731	2.46536
ATGGGACCTGCTGAAC-1_2	S2	15174	4777	4.32977
ATGGGCCTCGGCCTCT-1_2	S2	11143	3907	2.86278
ATGGTCGCGTGGTTTC-1_2	S2	14130	4746	3.9632
ATGTACGATGACGTCG-1_2	S2	18849	5585	2.46697
ATGTGAAAGCCTAATG-1_2	S2	7550	3097	3.92053
ATGTGCATCCGACGCA-1_2	S2	52381	7762	1.11109
ATGTGTAGTTTAGTCA-1_2	S2	15330	4722	3.4638
ATGTTGTAGTCTGTTT-1_2	S2	15245	4788	3.12889
ATTAAACATGCGGACC-1_2	S2	4916	2447	3.58015
ATTAATACTACGCGGG-1_2	S2	60829	8262	1.19187
ATTAATGAACCAGTCG-1_2	S2	59070	7977	1.36618
ATTAATTCGGTCACTC-1_2	S2	45730	7698	1.62913
ATTACGCGCTGGCAGG-1_2	S2	12072	3914	3.95958
ATTACTAGCCTCTTGC-1_2	S2	88802	8702	0.62386
ATTAGATTGATAGCGG-1_2	S2	67685	8451	0.684051
ATTAGGCGATGCTTTC-1_2	S2	14814	4920	2.93641
ATTATACTTTGCTCGT-1_2	S2	84044	8575	0.831707
ATTATCTCGACAGATC-1_2	S2	30832	6447	2.92878
ATTATGCCATAGGGAG-1_2	S2	40273	7551	1.03792
ATTATTATGTCCGTCA-1_2	S2	36115	7012	3.54977
ATTCACTGATGTTGGA-1_2	S2	30337	7199	2.5843
ATTCAGTAGCAGGGTC-1_2	S2	24887	6181	3.03371
ATTCCCACATAAACAA-1_2	S2	35829	6961	2.85244
ATTCCTCCGCCAGTGC-1_2	S2	53366	7997	1.24986
ATTCGACGCCGGGCCT-1_2	S2	18125	5063	3.92276
ATTCTCGTCTCTTTAG-1_2	S2	12867	4086	1.29789
ATTGAAGATCTTAGTG-1_2	S2	2139	1232	5.65685
ATTGACGTAACTCGGT-1_2	S2	54371	8013	2.2935
ATTGATGAGTCCTAAC-1_2	S2	21504	5570	3.50632
ATTGCTGCTCCTCCAT-1_2	S2	6837	2800	4.28551
ATTGTCGCAATACCTT-1_2	S2	78903	8777	0.827598
ATTTACAGTTTACTGG-1_2	S2	5119	2379	2.91072
ATTTCCGGGTTCTGCG-1_2	S2	12036	3990	3.47291
ATTTGCGCGAGTAGCT-1_2	S2	11168	3957	5.44413
ATTTGTCTTGGGAGCT-1_2	S2	10500	3987	3.9619
ATTTGTTCCAGGGCTC-1_2	S2	47668	8149	1.3657
CAAACGGTCGCACTTT-1_2	S2	6902	2954	2.94118
CAAACTACGATAGAGA-1_2	S2	93742	9276	1.69294
CAAACTATTGAGCTTC-1_2	S2	38712	7078	2.37394
CAAAGATTATTGGGCC-1_2	S2	19404	5304	4.24139
CAAATCTCTCACAAGG-1_2	S2	9891	3677	4.09463
CAAATTGTCAGCAAGC-1_2	S2	49605	7825	1.88892
CAACGACCCGTTTACA-1_2	S2	76274	8699	0.57949
CAACGGTTCTTGATAC-1_2	S2	57206	8241	0.797119
CAACTCCTTGATCCCG-1_2	S2	94407	8874	0.613302
CAACTTGTAGTGGGCA-1_2	S2	14069	4461	3.11323
CAAGATATTATAACGT-1_2	S2	14089	4558	3.59855
CAAGCAACGTCGGAGT-1_2	S2	7111	3013	2.43285
CAAGCACCAAATGCCT-1_2	S2	44354	7978	1.22199
CAAGCGGCACATAATT-1_2	S2	37039	7647	2.42177
CAAGGATCGCATGTTC-1_2	S2	6749	2946	4.38583
CAAGTGAACTTTGGTT-1_2	S2	31763	6623	2.39272
CAAGTGTGGTTGCAAA-1_2	S2	14876	4650	3.21323
CAATAAACCTTGGCCC-1_2	S2	56942	8702	1.01858
CAATATTCTTGACCTA-1_2	S2	18311	5538	4.09044
CAATCCCTATACCAGC-1_2	S2	33395	6802	3.65324
CAATGCGAGAAGTATC-1_2	S2	13520	4355	3.35059
CAATGGATCTCTACCA-1_2	S2	42389	7608	2.06893
CAATGGTCGGCCTGGG-1_2	S2	39776	7278	3.33115
CAATTAAGGGTGATGA-1_2	S2	16257	4892	1.75309
CAATTTCGTATAAGGG-1_2	S2	8920	3502	3.4417
CACAATGAGCTGCTAT-1_2	S2	9336	3683	3.67395
CACACAGGGATAGATT-1_2	S2	31002	6920	2.77401
CACACGCGCTGTCTTA-1_2	S2	59720	8446	1.07167
CACAGCTAGGGAGTGA-1_2	S2	54443	7896	0.692467
CACATCGTGCACGCGC-1_2	S2	25325	6141	3.81046
CACATCTCACCGACGA-1_2	S2	17586	5541	3.11612
CACATGATTCAGCAAC-1_2	S2	17638	4999	2.16011
CACATTCTTTCGATGG-1_2	S2	51556	7866	1.7321
CACCATCGGAGGAGAC-1_2	S2	64366	8334	0.984992
CACCCACACGTCACCC-1_2	S2	91391	8819	0.585397
CACCCACGAGGCAATT-1_2	S2	71182	8568	1.6802
CACCCTAACAAGATCT-1_2	S2	18764	5274	3.54935
CACCCTTTCCTCGCTC-1_2	S2	14572	4750	2.70382
CACCGATACACCGAGC-1_2	S2	36920	7108	3.44529
CACCGCCAGAAGGTTT-1_2	S2	4764	2098	3.82032
CACCGCCGACCAGCGA-1_2	S2	36137	7008	1.97305
CACCTAATCAGTTTAC-1_2	S2	64082	8525	0.8099
CACCTCGATGGTGGAC-1_2	S2	35626	7429	1.48487
CACCTTGCGAAACTCG-1_2	S2	59942	8170	1.91852
CACGAAAGTTAGTCCC-1_2	S2	11802	4021	2.72835
CACGCACAGCGCAGCT-1_2	S2	57484	8619	0.989841
CACGCAGCGAGGCTTT-1_2	S2	3338	1694	4.16417
CACGCGGAACTGTTGC-1_2	S2	7728	2858	1.90217
CACGTTTCGTACACAC-1_2	S2	15112	4845	2.52779
CACTAAAGTTGCCTAT-1_2	S2	3289	1621	5.92885
CACTCAAGAGCTATGG-1_2	S2	3894	1841	6.95942
CACTCCTATGTAAGAT-1_2	S2	14487	4436	3.94146
CACTCCTCTCGGTCGG-1_2	S2	76496	8694	1.16215
CACTCGAGCTGAACAA-1_2	S2	8363	3332	3.96987
CACTGACGATTGTGGA-1_2	S2	47392	8175	2.10584
CACTGTCCAAGTGAGA-1_2	S2	68115	8303	0.739925
CACTTAATCAGACGGA-1_2	S2	3280	1682	6.55488
CACTTCGCCACAGGCT-1_2	S2	31027	6759	1.78232
CAGAACTTAGCCCTCT-1_2	S2	23420	5905	3.94962
CAGACCTGTAAGTGTT-1_2	S2	19634	5184	3.79444
CAGAGCATGAGCTTGC-1_2	S2	29605	6637	1.81726
CAGAGGCGATGCATGA-1_2	S2	53199	8682	1.79327
CAGAGTGATTTAACGT-1_2	S2	43436	7469	1.76121
CAGATACTAACATAGT-1_2	S2	7136	3131	2.43834
CAGCAGCCCGTTCCTT-1_2	S2	52397	8352	1.08212
CAGCAGTCTGTGCTGC-1_2	S2	17281	5013	3.22319
CAGCCGGGCCCTCTAT-1_2	S2	57987	8528	2.74199
CAGCCTCCTGCAGAGG-1_2	S2	55761	7824	1.07781
CAGCGATTCCCTTCAA-1_2	S2	16632	5379	3.30688
CAGCTCGACAAGTTAA-1_2	S2	39095	7542	2.31743
CAGCTCGTGCTTGTGT-1_2	S2	48271	7799	0.926022
CAGCTGGCGTAACCGT-1_2	S2	15518	4789	4.13069
CAGCTTAGTAGGTAGC-1_2	S2	11301	3978	3.14131
CAGGAAGACTTTATAT-1_2	S2	78694	8707	1.43467
CAGGATATATCGTTGT-1_2	S2	7751	3350	2.27067
CAGGCCGTTTGGGTGT-1_2	S2	5930	2596	5.3457
CAGGCGCACGGTGGTC-1_2	S2	11452	3780	4.27
CAGGCGCCATGCTAGG-1_2	S2	8021	3433	2.85501
CAGTAATCCCTCCCAG-1_2	S2	25280	6437	2.65823
CAGTACCAGTTTACGT-1_2	S2	7870	3256	3.59593
CAGTAGCCCACGCGGT-1_2	S2	34491	7038	2.87901
CAGTCGAGGATGCAAT-1_2	S2	20419	5550	4.34889
CAGTCTGTATACTGGG-1_2	S2	6153	2821	4.24183
CAGTGAATAAATGACT-1_2	S2	57562	8262	1.91619
CAGTGTCCGCAGAATG-1_2	S2	50446	7869	0.911866
CAGTGTCGGCTGGCCC-1_2	S2	12020	3999	3.24459
CAGTTCAAATTGACAC-1_2	S2	2683	1382	4.69624
CAGTTCCGCGGGTCGA-1_2	S2	26555	6605	3.28375
CATAACGGACAGTCGT-1_2	S2	15876	4859	3.37617
CATAAGAAGCTTGGCT-1_2	S2	40564	8094	2.31733
CATAATGAGCGGGCGA-1_2	S2	9569	3390	3.63674
CATACAAAGCCGAACC-1_2	S2	30839	6646	1.88722
CATACACGGTTCCCAC-1_2	S2	32319	7272	1.92147
CATACCCGTACCCAGT-1_2	S2	15883	4722	3.96651
CATACGGCGTCTGGGC-1_2	S2	7757	2974	3.69988
CATACTATGTAATTGT-1_2	S2	3925	1922	7.23567
CATAGCCGCCCGGGAT-1_2	S2	21708	5606	2.25263
CATAGCGTTGCCCACC-1_2	S2	18789	5743	3.28916
CATAGTAGCATAGTAG-1_2	S2	90398	8875	0.609527
CATATAGGTACAGTCA-1_2	S2	3719	1907	5.53912
CATATGTCAGGCTACG-1_2	S2	25684	6262	4.8357
CATATTATTTGCCCTA-1_2	S2	69003	8750	1.99267
CATCATTACCCTGAGG-1_2	S2	9730	3701	3.23741
CATCCTCTCAAAGATC-1_2	S2	10058	3652	3.13184
CATCGCCCGCGGCCAA-1_2	S2	32828	6588	1.20324
CATCGGACGGGTTAAT-1_2	S2	3512	1854	5.01139
CATCTTACACCACCTC-1_2	S2	11726	3510	1.53505
CATGAACCGACATTTG-1_2	S2	22335	5612	1.30289
CATGAGATGCACTCTC-1_2	S2	29705	6478	3.65258
CATGATGCACAATTCT-1_2	S2	52558	8327	1.19677
CATGCATGGAGACCCT-1_2	S2	25511	6018	4.11587
CATGCCAACTCGCAAA-1_2	S2	11427	3954	3.93804
CATGCGACCAGTTTAA-1_2	S2	25845	6248	3.75314
CATGCGTTAGACAGAA-1_2	S2	39550	7004	1.90645
CATGCTGGCTCCAATT-1_2	S2	75077	8721	0.977663
CATGGCAGGAAGATCG-1_2	S2	43164	7853	1.17459
CATGGGTATGCCTTAT-1_2	S2	27507	6034	3.22827
CATGGGTCGGGTGTGG-1_2	S2	67689	8421	1.83929
CATGGTCTAGATACCG-1_2	S2	36537	7065	1.68323
CATGTAAGAGACATTT-1_2	S2	7909	3075	3.26211
CATGTCTCATTTATGG-1_2	S2	7333	3058	2.23647
CATTACGTCGGCCCGT-1_2	S2	37062	7236	1.25196
CATTATGCTTGTTGTG-1_2	S2	3810	1865	4.90814
CATTTAGCGGACCATG-1_2	S2	48285	7695	2.02962
CCAAACAGAACCCTCG-1_2	S2	67031	8389	0.733989
CCAACGATGCACTGAT-1_2	S2	6294	2787	2.415
CCAAGACTTCTGCGAA-1_2	S2	48973	7723	0.826986
CCAAGCGTAACTCGTA-1_2	S2	5370	2441	5.88454
CCAATAGTGCCGTCGA-1_2	S2	4069	1876	4.49742
CCAATCGGTAGATCGA-1_2	S2	73734	8582	0.844929
CCAATGTCACAGCAAG-1_2	S2	4369	2049	5.85946
CCAATTACGGGTCGAG-1_2	S2	37802	7232	2.61891
CCAATTGAATGTTAAT-1_2	S2	92007	8957	0.616257
CCACAATGTACGTCTT-1_2	S2	46587	8045	1.70648
CCACACTGAGATATTA-1_2	S2	4118	2009	6.45945
CCACAGTACCCATCCT-1_2	S2	33406	6815	2.81985
CCACCAACTTTACTGT-1_2	S2	16877	4694	3.407
CCACCCAAGGAAAGTG-1_2	S2	13085	4188	4.73825
CCACGAGAAGAGAATC-1_2	S2	52406	7825	1.27657
CCACGGAGCCATAAGA-1_2	S2	10985	4022	3.59581
CCACTGGTGGCTGGTT-1_2	S2	4797	2226	4.12758
CCAGATAGTTGAGTGA-1_2	S2	36244	7182	1.96446
CCAGCCTGGACCAATA-1_2	S2	30169	6566	1.91587
CCAGCTCGAACGCATT-1_2	S2	40545	7892	2.07424
CCAGCTGATGGTACTT-1_2	S2	11271	3640	3.28276
CCAGGGACGTGGCCTC-1_2	S2	3029	1541	4.35787
CCAGTAGTCTGATCCA-1_2	S2	34586	7077	2.41138
CCAGTCTAGACGGCGC-1_2	S2	57927	8151	2.1061
CCATAGGTTGGCGTGG-1_2	S2	28832	6786	1.47406
CCATCCATACCAAGTC-1_2	S2	49914	7851	1.05181
CCATCTCACCAGTGAA-1_2	S2	11561	3743	2.18839
CCATCTTGTTCACAAT-1_2	S2	17412	4968	2.63611
CCATGCCTGTTTAGTA-1_2	S2	2720	1426	8.89706
CCATGCTCTGCAGGAA-1_2	S2	68942	8296	0.844188
CCATGGCCCTTGTACC-1_2	S2	10706	3665	2.53129
CCATTAGCGATAATCC-1_2	S2	5404	2256	4.64471
CCATTCCCTGCCCACA-1_2	S2	4139	2037	3.3583
CCATTTCTACCTATTA-1_2	S2	33650	7484	2.45765
CCCAAACATGCTGCTC-1_2	S2	67350	8687	0.791388
CCCAACATACGTCGCG-1_2	S2	8459	3437	3.7002
CCCAACCACACTAACA-1_2	S2	41840	7371	2.66969
CCCAATGAGATTTGCA-1_2	S2	16803	4862	4.66583
CCCAATTTCACAACTT-1_2	S2	12723	4151	3.89059
CCCAGTTAAGGCGCCG-1_2	S2	11028	4247	3.71781
CCCGACCATAGTCCGC-1_2	S2	67273	8379	0.710538
CCCGCAGGGCCCAAAG-1_2	S2	71936	8667	1.126
CCCGCCATGCTCCCGT-1_2	S2	69831	8327	0.81196
CCCGGGTCGTTCAGGG-1_2	S2	22393	6103	2.16586
CCCGTAAGTCTAGGCC-1_2	S2	12332	4044	4.11936
CCCGTAGCTGGGAAGA-1_2	S2	16075	4720	3.83204
CCCGTCAGCGTCTGAC-1_2	S2	25301	5977	1.17387
CCCTCATTCTGGAATT-1_2	S2	76449	8701	0.648799
CCCTGAAATGAGTTGA-1_2	S2	6330	2835	2.62243
CCCTGCCCAATCCGCT-1_2	S2	11712	3818	3.27869
CCCTGCGCTACGCATA-1_2	S2	14502	4593	4.03393
CCGAACACTGGGCCTC-1_2	S2	12817	4130	3.69041
CCGAACCTTCCCGGCC-1_2	S2	12348	4036	3.69291
CCGACAAAGGGAGTGC-1_2	S2	8911	3109	2.44641
CCGACGGGCATGAGGT-1_2	S2	11067	3807	4.56312
CCGAGGGATGTTAGGC-1_2	S2	25535	5710	2.94106
CCGATCTCAACCTTAT-1_2	S2	4077	1965	2.9924
CCGATTCGAGGGACCC-1_2	S2	8154	3034	4.05936
CCGCACAAAGACCAAC-1_2	S2	20124	4446	2.01749
CCGCACGTGACCTCGG-1_2	S2	27557	6531	3.31313
CCGCATGTGGTACGAT-1_2	S2	19330	5759	2.58665
CCGCGGAATGCGTCAC-1_2	S2	7000	3107	3.34286
CCGCGGGTACGAAGAA-1_2	S2	22036	5813	3.38537
CCGCGTAGGTAAGGGC-1_2	S2	4460	2047	2.30942
CCGGAATGGTTTCAGT-1_2	S2	31375	6942	1.90916
CCGGGCGGTCTCGTCA-1_2	S2	16643	5125	3.04633
CCGGGCTGCTCCATAC-1_2	S2	31938	6938	2.10095
CCGGGTTCGAGGTTAC-1_2	S2	10986	3756	4.62407
CCGGTTTGTAATTGTG-1_2	S2	21170	6124	3.76949
CCGTAAGTTGGTCCCA-1_2	S2	10393	3935	3.5216
CCGTATCTCGTCGTAG-1_2	S2	12478	4247	5.0008
CCGTTACGTTAGAACA-1_2	S2	61670	8320	1.55829
CCGTTCCGAATCTCGG-1_2	S2	4856	2273	3.99506
CCTAAAGGCTGACGCT-1_2	S2	89956	9082	1.00271
CCTAAATTAACGGTTC-1_2	S2	11301	4183	3.01743
CCTAACCCAAACAAGT-1_2	S2	18516	4729	2.33852
CCTAACTAAGGCTCTA-1_2	S2	38401	7388	2.9218
CCTACATTCACAGACG-1_2	S2	8883	3242	4.28909
CCTACGGCTCAGTCGA-1_2	S2	34709	7327	1.90152
CCTACTGCTTACACTT-1_2	S2	5108	2207	3.48473
CCTAGGCGTAGCGATC-1_2	S2	39197	7520	2.16853
CCTATAATGAGTGCCC-1_2	S2	15150	4652	3.0099
CCTATACCGTCCTGTC-1_2	S2	48055	8376	2.41598
CCTATATTTGTCCTGG-1_2	S2	45590	8259	2.47423
CCTATCTATATCGGAA-1_2	S2	78666	8433	0.790685
CCTATGGGTTACCGTC-1_2	S2	12540	4227	2.89474
CCTCACCAATCTTGAC-1_2	S2	44100	7577	1.11565
CCTCACCTTAGCATCG-1_2	S2	27390	6466	4.05988
CCTCCCGACAATCCCT-1_2	S2	54655	8191	1.95225
CCTCCGACAATTCAAG-1_2	S2	8698	3329	2.63279
CCTCGCCAGCAAATTA-1_2	S2	49601	7767	1.42336
CCTCGCGCGATATAGG-1_2	S2	33324	6962	3.06086
CCTCGGACCGGGATAG-1_2	S2	13700	4478	4.32847
CCTCTAATCTGCCAAG-1_2	S2	62093	8285	0.789139
CCTCTATCGATTAGCA-1_2	S2	11205	4153	4.65863
CCTCTCTCCCATCTAG-1_2	S2	7243	2903	3.28593
CCTGAACGATATATTC-1_2	S2	16340	5024	3.40881
CCTGAATATTTACATA-1_2	S2	67489	9153	0.923113
CCTGCTATTTGAGAAG-1_2	S2	4241	1983	3.63122
CCTGGCTAGACCCGCC-1_2	S2	4171	1940	3.16471
CCTGGTCGAATGTGGG-1_2	S2	47208	8348	2.24962
CCTGTACTCACGCCCA-1_2	S2	11939	3893	3.53463
CCTGTCACCCGGGCTC-1_2	S2	18442	5142	1.887
CCTGTCGCCCGTAAAT-1_2	S2	6150	2651	3.77236
CCTTCAGTTAAAGTGA-1_2	S2	32936	7345	2.55951
CCTTCTTGATCCAGTG-1_2	S2	50557	7933	1.09777
CCTTTAAGGGAGCACT-1_2	S2	53716	8768	1.82999
CCTTTCAATGAAGAAA-1_2	S2	26996	6382	3.68573
CGAAACATAGATGGCA-1_2	S2	73096	8609	1.46656
CGAAACGCAATTCATG-1_2	S2	8285	3094	4.15208
CGAACAGTATGGGCGT-1_2	S2	8901	3366	3.14571
CGAAGTTGCTCTGTGT-1_2	S2	7187	2957	2.99151
CGAATGACGCATAATG-1_2	S2	25838	6605	1.60229
CGACAATTTGATCTAA-1_2	S2	8639	3398	3.05591
CGACACGCTCCGACAG-1_2	S2	21241	5558	3.13074
CGACAGTTCGCGTTAT-1_2	S2	8897	2885	3.64168
CGACATGCGATCTTCT-1_2	S2	27258	6181	2.68912
CGACTCAGGATGTTAT-1_2	S2	43262	7455	2.97027
CGAGACCCTAGAGTGT-1_2	S2	4769	2361	3.83728
CGAGAGATGTGAACCT-1_2	S2	13589	3988	2.41372
CGAGCACTTCAAGTTT-1_2	S2	38355	7374	2.36214
CGAGCTGGGCTTTAGG-1_2	S2	30345	6868	2.41555
CGAGGCTAAATATGGC-1_2	S2	11824	4159	3.56055
CGAGGGACTGCGGTCG-1_2	S2	12203	4337	3.75318
CGAGGGTATCCAGGTG-1_2	S2	25660	6712	1.94076
CGAGTACTAAAGAGGA-1_2	S2	8205	3465	3.88787
CGAGTGAAGGTACCAG-1_2	S2	17985	5184	4.53155
CGAGTGCTATAGTTCG-1_2	S2	32436	6789	2.09644
CGAGTTCTGTCCCACC-1_2	S2	41389	7612	2.26147
CGAGTTTATCGGACTG-1_2	S2	12155	4119	3.82559
CGATACCTCGCGGACA-1_2	S2	5686	2539	4.43194
CGATCCGACCCAGTGC-1_2	S2	4920	2334	5.85366
CGATCTGTTGGAGGAC-1_2	S2	7818	3161	3.51752
CGATGGACCCTACGCC-1_2	S2	39802	7061	2.37676
CGATTCGCCTGGCTGC-1_2	S2	34839	7544	2.60053
CGCAAACACGAGTTAC-1_2	S2	14806	4647	2.33014
CGCAATTACTTTCGGT-1_2	S2	36675	7306	1.76414
CGCAATTAGGGTAATA-1_2	S2	4156	2135	3.53705
CGCAATTCTACAATAA-1_2	S2	26460	6384	3.00831
CGCACATGTCCACTAC-1_2	S2	17715	5176	3.31358
CGCACGTGCGCTATCA-1_2	S2	8542	3227	2.2126
CGCAGAAACATTTGCG-1_2	S2	40149	7162	1.70365
CGCATGGTGCGATGCT-1_2	S2	7194	3001	3.75313
CGCATTAGCTAATAGG-1_2	S2	3530	1702	4.05099
CGCCAAGAAGCCGAGT-1_2	S2	5843	2342	3.6625
CGCCATCCGATTATGA-1_2	S2	52779	7776	1.40586
CGCCCAGCACGCCTAG-1_2	S2	44863	8293	1.8211
CGCCCGCTTCCGTACA-1_2	S2	85693	8775	0.968574
CGCCGCCCATGCCTGT-1_2	S2	11856	4096	3.50877
CGCCTCCCTCCTCTAT-1_2	S2	24843	6509	1.87175
CGCCTGGCCTACGTAA-1_2	S2	10491	3731	4.08922
CGCGACCGCGACAGAT-1_2	S2	13566	4262	3.79626
CGCGAGTCTGCCGGGT-1_2	S2	8503	3453	4.79831
CGCGCAAATGTCCAGA-1_2	S2	7845	3012	4.48693
CGCGCCCGACTTAATA-1_2	S2	68418	8213	0.809728
CGCGGCTCAACTTGAA-1_2	S2	8199	3232	2.39054
CGCGGGAATTAGGCAG-1_2	S2	45919	7859	1.32843
CGCGTTCATGAAATAC-1_2	S2	3400	1616	3.58824
CGCTACGGGACATTTA-1_2	S2	6881	2687	4.33077
CGCTAGAGACCGCTGC-1_2	S2	4565	2105	2.86966
CGCTATACCGCCCACT-1_2	S2	34500	6988	1.73623
CGCTATTCAATGTATG-1_2	S2	34658	7110	1.75428
CGCTATTCTTAGGCTC-1_2	S2	3345	1656	6.84604
CGCTCGACATAATGAT-1_2	S2	69193	8330	0.718281
CGCTCTCCGTAGATTA-1_2	S2	4838	2319	3.12112
CGCTGTGACGCCGCAC-1_2	S2	9707	3546	1.79252
CGCTGTGTGGATGTTG-1_2	S2	21527	6038	3.60942
CGCTTAGTATTGATAC-1_2	S2	16755	5371	3.47359
CGCTTATTCCCGGTCG-1_2	S2	8581	3250	3.85736
CGCTTCCACTGAAATC-1_2	S2	92488	8884	0.584941
CGCTTTCTTGCATTCG-1_2	S2	44563	7837	1.43393
CGGAAAGAATCAAACG-1_2	S2	61517	9191	1.98644
CGGAGCATGGCGATCC-1_2	S2	18003	5368	2.51069
CGGAGTTTGAGAGACA-1_2	S2	8963	3408	2.37644
CGGATCCTCAAGGACT-1_2	S2	15147	4465	3.54526
CGGCAGGGTCGGGTTG-1_2	S2	39145	7499	3.33631
CGGCCACGCACAAAGT-1_2	S2	4811	2158	5.15485
CGGCTTTGTATGATAA-1_2	S2	28854	6388	2.15568
CGGGAGCTTCAGTGTA-1_2	S2	25471	5941	2.87386
CGGGATCAATGTAAGA-1_2	S2	66502	8245	0.780428
CGGGCAGCTAAACCGC-1_2	S2	3805	1776	3.46912
CGGGCCTTCTTTGTAA-1_2	S2	4787	2284	5.11803
CGGGTGTACCCATTTA-1_2	S2	52086	8266	1.26138
CGGTACTAGAATCAAA-1_2	S2	18316	5606	3.58157
CGGTAGAGGTGCAGGT-1_2	S2	29777	6482	2.61947
CGGTCAAGTGGGAACC-1_2	S2	48803	7778	1.34828
CGGTCCGTCGCAAGCC-1_2	S2	30559	7204	2.41173
CGGTCTATCAACCCGT-1_2	S2	85162	8797	0.931166
CGGTGAAGACTAAAGT-1_2	S2	12520	4094	3.89776
CGGTGCAGATAGAACG-1_2	S2	7917	3450	3.78931
CGGTGTACTTGATCCC-1_2	S2	39677	7779	2.24815
CGGTTATCCAACAGTG-1_2	S2	23812	5914	3.53603
CGGTTCAAGTAGGTGT-1_2	S2	25861	6274	3.61935
CGGTTGACCTGGCATA-1_2	S2	15156	4146	3.84006
CGTACCTGATAGGCCT-1_2	S2	40199	7630	1.57715
CGTAGCGCCGACGTTG-1_2	S2	11709	3927	2.87813
CGTATTAAGAGATCTA-1_2	S2	2469	1369	6.23734
CGTCAGTGCGCACAAG-1_2	S2	7865	2998	1.33503
CGTCGGATAGTGTTGA-1_2	S2	19700	5308	3.58883
CGTCGGGTCTAAGCGC-1_2	S2	3816	1858	5.81761
CGTCGTCCTTCGCGAA-1_2	S2	14286	4963	2.84194
CGTCTGGAAGGGCCCG-1_2	S2	22813	5334	1.6175
CGTGAAGTTAATTCAC-1_2	S2	2914	1532	5.52505
CGTGACATTGGGTCGT-1_2	S2	64193	8313	0.990762
CGTGACCAGTCCTCTG-1_2	S2	16005	5065	2.5742
CGTGCAGACTGGGACA-1_2	S2	1897	1159	2.53031
CGTGCATTGTCGACGC-1_2	S2	9765	3542	4.44444
CGTGCCCTCCCGAAGA-1_2	S2	12123	4497	2.26842
CGTGTCCCATTCGCGA-1_2	S2	3374	1742	3.40842
CGTGTCTCGTTACGAC-1_2	S2	9398	3383	3.53267
CGTTAATGTCCCGACG-1_2	S2	10399	3945	3.57727
CGTTAGCTCACAACTG-1_2	S2	41426	7552	3.10916
CGTTCAGACCCGCGAA-1_2	S2	24669	6334	2.12007
CGTTCATGGTGCGCGT-1_2	S2	8136	3141	4.03147
CGTTGAATACCGCGCT-1_2	S2	16662	5077	3.88909
CGTTGAGCGACCGTCG-1_2	S2	14736	5109	2.66015
CGTTGCCCGCGTGGGA-1_2	S2	11279	3966	4.03405
CGTTGTCGGCAATTGA-1_2	S2	22634	6071	2.20907
CGTTGTTTCAATTCCC-1_2	S2	7492	2879	3.2835
CGTTTAAGCGGAGCAC-1_2	S2	60277	8263	1.13642
CGTTTCACTTCGGGCG-1_2	S2	36192	6995	2.65528
CGTTTCGCTCATTACA-1_2	S2	3026	1513	7.07204
CGTTTGTGTAGAGGGT-1_2	S2	14712	5096	3.71805
CTAAAGAATGCCTACT-1_2	S2	13290	4089	2.82167
CTAAAGGGAAATAGGA-1_2	S2	7286	2927	2.74499
CTAAATCCGGTGTACA-1_2	S2	14107	4410	4.27447
CTAAATCCTATTCCGG-1_2	S2	53363	8108	1.89645
CTAACCGCGCGCCCGT-1_2	S2	14869	4552	4.35133
CTAACGAAACTTGCTG-1_2	S2	47441	8031	3.67825
CTAAGGGAATGATTGG-1_2	S2	20471	5995	2.54506
CTAATTCGCACGCGCT-1_2	S2	20996	5807	1.94799
CTAATTTCAACAACAC-1_2	S2	60669	9064	2.16915
CTACAAGAAATAACCC-1_2	S2	20066	5329	4.0317
CTACCCTAAGGTCATA-1_2	S2	47589	7927	2.2169
CTACGACTAGCTATAA-1_2	S2	13847	4220	3.89254
CTACGCACGGAGTACC-1_2	S2	2928	1428	7.65027
CTACGCCATTTCCGAT-1_2	S2	83483	8914	1.0553
CTACTATCATAGGTTT-1_2	S2	12802	4364	4.38994
CTACTATCTTTCAGAG-1_2	S2	31492	6784	3.61997
CTACTCAAGGTATAGT-1_2	S2	14555	4595	4.61697
CTACTCTAGGCCCGGC-1_2	S2	18020	5046	3.13541
CTACTGCCACCTGACC-1_2	S2	17996	5153	1.48922
CTAGATTTACGACGGC-1_2	S2	12763	4617	2.41323
CTAGCATAGTATAATG-1_2	S2	3383	1704	6.41443
CTAGGCGCCCTATCAG-1_2	S2	18344	5020	2.9819
CTAGGTTCGGACGTGA-1_2	S2	41400	8075	2.2971
CTAGTATTCGGAATTA-1_2	S2	48023	7506	1.5555
CTAGTCACGTCTTAAG-1_2	S2	35572	7049	2.10559
CTAGTGAAGGACAGGA-1_2	S2	4566	2089	2.84713
CTAGTTACAACCCGGT-1_2	S2	23049	5893	2.13892
CTAGTTGGGCCCGGTA-1_2	S2	35881	7048	2.02057
CTATAGGCGTTGATGT-1_2	S2	14950	4661	3.88629
CTATCGACGAAATACA-1_2	S2	14007	4606	2.73435
CTATCGGGTCTCAACA-1_2	S2	7433	3097	4.43966
CTATGCCCGAATGCAA-1_2	S2	21630	5886	3.1068
CTATGTCACTAGCCCA-1_2	S2	8766	3467	2.53251
CTATGTGAGTCACGGC-1_2	S2	6643	2765	4.35044
CTATTTGGTTACGGAT-1_2	S2	16809	5083	3.27801
CTCAAACCACTGCCCG-1_2	S2	18697	5014	3.00583
CTCACATTTACTAAAT-1_2	S2	37672	7794	2.11032
CTCACTGTGATACTTA-1_2	S2	17715	5112	2.73779
CTCACTTGGCTGGTAA-1_2	S2	11150	3745	3.70404
CTCAGTCACGACAAAT-1_2	S2	27405	6401	3.89345
CTCATGGCTCACAATC-1_2	S2	62685	8614	1.75162
CTCATGGTAATTTGCG-1_2	S2	11296	4057	4.80701
CTCATTGCTCTAACAA-1_2	S2	26344	6254	3.77695
CTCATTTGATGGGCGG-1_2	S2	58031	7907	0.811635
CTCCCTCCTTTCGATC-1_2	S2	10973	4010	4.10098
CTCCGCCCACATGAGG-1_2	S2	7439	3173	3.88493
CTCCGGCCTAATATGC-1_2	S2	49497	8067	0.878841
CTCCTCCAGCTCACAC-1_2	S2	35199	7498	2.65917
CTCGATATTTGCGAGC-1_2	S2	12641	4300	5.6562
CTCGCACCTATATAGT-1_2	S2	39818	7454	1.77558
CTCGCCGAATGTAGGG-1_2	S2	37969	7842	1.7962
CTCGGTACCACTGCTC-1_2	S2	9717	3764	4.55902
CTCGGTTGTCGGCCCT-1_2	S2	8869	3231	4.20566
CTCTACACTGGCGATT-1_2	S2	5714	2426	4.76024
CTCTCACAATCGATGA-1_2	S2	5265	2427	5.20418
CTCTTCTGGAAGTTAG-1_2	S2	21075	5525	4.38909
CTGAAAGAGATCCGAC-1_2	S2	42752	7867	1.15316
CTGACTGCGCAGCTCG-1_2	S2	15560	4737	4.87789
CTGCACAACTACATAT-1_2	S2	14232	4823	2.71922
CTGCACTCCAGTACAG-1_2	S2	30446	7141	2.36813
CTGCCAAGGTTGGAAG-1_2	S2	65964	8111	0.920199
CTGCCATGCATCACAT-1_2	S2	4119	1975	5.26827
CTGCGGGTGAAATGTT-1_2	S2	17215	4852	3.57827
CTGCGTTACGATATAA-1_2	S2	53255	7963	2.28148
CTGCTTGGCGATAGCT-1_2	S2	17483	5415	2.85992
CTGGAAATGGATGCTT-1_2	S2	2615	1407	5.96558
CTGGAAGACACGGTGG-1_2	S2	21537	5280	2.8927
CTGGCATCCGAATGAG-1_2	S2	12230	4332	4.66885
CTGGCGACATAAGTCC-1_2	S2	86185	8902	0.851656
CTGGCGCACAGGTCTG-1_2	S2	15114	4555	3.86397
CTGGCTGATTCATCCT-1_2	S2	7805	3163	3.20307
CTGGGATAAATAATGG-1_2	S2	12148	3835	2.72473
CTGGGCCTGCTATATC-1_2	S2	7665	3130	4.0835
CTGGGTAGGCAGTTAA-1_2	S2	13670	4737	2.87491
CTGGTAACACATAGAA-1_2	S2	9816	3618	3.30073
CTGGTAACGAGCTCTT-1_2	S2	26726	6211	4.14578
CTGGTCCTAACTTGGC-1_2	S2	30605	6366	2.58781
CTGGTTTCGAGCAAGA-1_2	S2	10764	3968	3.79041
CTGTACTTCTTAGCAT-1_2	S2	5347	2366	5.68543
CTGTAGCCATCTCACT-1_2	S2	60160	8971	1.87832
CTGTATGGTGTAGAAA-1_2	S2	30010	6776	1.64612
CTGTCAAATGGCTCGG-1_2	S2	57168	7936	1.96963
CTGTGCAGGGTAGGTC-1_2	S2	11099	4169	2.5678
CTGTGGTCGGGAGATA-1_2	S2	8460	3099	2.76596
CTGTTCACTGCCTGTG-1_2	S2	41141	7266	1.2761
CTGTTCATCTCACGGG-1_2	S2	36922	7201	1.90401
CTTAACTTCGAAGTAC-1_2	S2	75152	9011	1.57281
CTTACACGGTATTCCA-1_2	S2	2821	1526	5.49451
CTTACACTGGGAAATA-1_2	S2	40922	7197	1.37823
CTTAGCCTTCCACATG-1_2	S2	58479	7787	1.16281
CTTAGTGTAGTAGCAT-1_2	S2	7544	3085	3.63203
CTTCAACTCCACTTGG-1_2	S2	18947	5419	3.66285
CTTCATAGCTCAAGAA-1_2	S2	56596	8121	1.00537
CTTCCGCTCCGTGAAG-1_2	S2	54147	8817	1.54764
CTTCGTAGATAGGTGA-1_2	S2	4659	2165	5.00107
CTTCTATTAATGCTAG-1_2	S2	10732	4053	3.46627
CTTCTTACGTCGTATA-1_2	S2	43660	7414	1.20247
CTTGACCCGAAAGATA-1_2	S2	28596	6159	1.78696
CTTGAGTTAGGGTAAT-1_2	S2	12467	4084	3.73787
CTTGCAACCGCCTCCT-1_2	S2	12558	4179	3.94967
CTTGTACTTGTTGACT-1_2	S2	68145	8325	0.559102
CTTGTGCTCACCGATT-1_2	S2	30484	6674	3.39522
CTTGTTGCTGAGTCAA-1_2	S2	9950	3649	3.59799
CTTGTTTATGTAGCCA-1_2	S2	28768	6866	2.28379
CTTTAACTTTCAAAGG-1_2	S2	52245	7985	1.42023
CTTTAATATTGGTCGA-1_2	S2	7442	3301	2.7412
CTTTACCGAATAGTAG-1_2	S2	7716	3210	2.68274
CTTTAGGAACACTGTT-1_2	S2	6063	2785	3.18324
CTTTAGTGCTATTATT-1_2	S2	4350	2094	4.16092
CTTTCTGTGCGGGCTT-1_2	S2	21575	5700	2.14137
CTTTGGCTTTAGTAAA-1_2	S2	5505	2489	4.17802
CTTTGGGATTGTTGCA-1_2	S2	13593	4240	3.59744
GAAACAGATGACCACC-1_2	S2	13602	4241	3.47743
GAAACAGCCATGCAGT-1_2	S2	74470	8839	1.23003
GAAACCTATACAAATG-1_2	S2	49682	8495	1.9343
GAAACTCGTGCGATGC-1_2	S2	27103	6301	2.74877
GAAAGCCCTTTGGACC-1_2	S2	16923	4776	3.13183
GAAAGTGACTAACTGC-1_2	S2	37256	7648	2.04262
GAAATATCACCATCAG-1_2	S2	14722	4550	3.2876
GAAATCGCGCGCAACT-1_2	S2	47506	8230	1.50297
GAAATGGCGGTGTTAG-1_2	S2	3089	1536	4.72645
GAAATTGTCTCTATAA-1_2	S2	5758	2666	5.14067
GAACACACATCAACCA-1_2	S2	72331	8496	0.662233
GAACAGATTACTAAAT-1_2	S2	41315	8012	2.34055
GAACCCTCTGTGTTCT-1_2	S2	47152	8504	2.01052
GAACCTTTAACGATCC-1_2	S2	12784	4329	4.22403
GAACGACCGAATGATA-1_2	S2	34393	6908	1.27351
GAACGTCTCATGGTCG-1_2	S2	49475	8031	1.54624
GAAGAAACGATATTGT-1_2	S2	14139	4207	3.7485
GAAGAACGGTGCAGGT-1_2	S2	75043	8815	0.650294
GAAGCCACTGATTATG-1_2	S2	26248	6537	2.24017
GAAGCTCGGACCCGTC-1_2	S2	3399	1778	6.7667
GAAGCTTGCTGACCGC-1_2	S2	8114	3266	2.67439
GAAGGAGTCGAGTGCG-1_2	S2	19424	5513	2.31157
GAAGTCTCCCTAGCGA-1_2	S2	13716	4323	3.65267
GAAGTGATTTATCGTG-1_2	S2	4215	2046	5.71767
GAAGTGCTGGATAGCT-1_2	S2	45031	7708	1.82541
GAAGTTTCCACTCAAT-1_2	S2	5535	2359	5.67299
GAATAGACGCGACCCA-1_2	S2	10514	3517	3.17672
GAATAGTGCTCGATTA-1_2	S2	17633	5049	4.34413
GAATATTCGGAGTCCC-1_2	S2	88814	9032	0.910892
GAATCGACATGGTCAC-1_2	S2	10135	3604	2.51603
GAATCGCCGGACACGG-1_2	S2	24222	5836	1.43258
GAATCTGAACATTCTC-1_2	S2	6979	3118	4.3416
GAATGCGAATCGGTTC-1_2	S2	20412	5892	2.37115
GAATGTATGGCAGGTC-1_2	S2	38398	7368	3.2085
GAATGTGGTCCGGATT-1_2	S2	16818	5353	3.56761
GAATGTTGGGTAATCT-1_2	S2	43616	7949	1.80209
GAATTATAGTGAAAGG-1_2	S2	4588	2208	6.19006
GAATTTCTCGCTGCAG-1_2	S2	31676	7042	2.07728
GACAACGACCATTGAA-1_2	S2	63503	8395	0.947987
GACAACGCAGCTTACG-1_2	S2	37752	7487	1.36152
GACACAAGGGAAGAAA-1_2	S2	15144	4809	2.73376
GACACTGAGTTCAGTG-1_2	S2	9301	3718	3.66627
GACAGCCAGACCTGAC-1_2	S2	13805	4473	4.02753
GACAGGCACACACTAT-1_2	S2	11790	3720	2.8838
GACATCCGTCGAACTG-1_2	S2	18559	5468	2.78571
GACCAGAGCCCTGTAG-1_2	S2	2753	1395	5.23066
GACCCGTCGCCGGCTA-1_2	S2	34860	6726	1.58348
GACCGACTGAAGCGTC-1_2	S2	9242	3349	3.23523
GACCGTCAGGTCGTGA-1_2	S2	82114	8868	0.880483
GACCGTGCTGACGGTG-1_2	S2	6453	2737	4.83496
GACGACGATCCGCGTT-1_2	S2	13355	4352	3.79633
GACGCTTGCTTCTAAA-1_2	S2	21823	5853	3.17097
GACGGGTTGGCCCGTA-1_2	S2	45702	8358	2.19028
GACGGTCAATAGAAGC-1_2	S2	20822	5597	4.08222
GACGTGTAGGGATTAT-1_2	S2	1613	1099	1.42591
GACTAAGATCATGCAC-1_2	S2	22552	5901	1.48102
GACTAAGTAGGCTCAC-1_2	S2	6905	2978	2.24475
GACTACAAAGCGGTGG-1_2	S2	10652	3734	4.3466
GACTCGCGGGAATGAC-1_2	S2	32834	6987	4.26996
GACTGCAAATCGAGCT-1_2	S2	19112	5462	3.96609
GAGACTGATGGGTAGA-1_2	S2	2725	1341	3.81651
GAGAGGGCGCGAGGTT-1_2	S2	13393	4333	4.39782
GAGAGGTGCATTCTGG-1_2	S2	7292	3034	4.05924
GAGATCTGCTTGGCAT-1_2	S2	6203	2516	4.91698
GAGATCTGTCACTCCG-1_2	S2	16645	5177	2.64944
GAGATGGGAGTCGACA-1_2	S2	9711	3899	3.54237
GAGCACCTGTGTCCAG-1_2	S2	35011	6930	3.09903
GAGCATCATCCCTGGG-1_2	S2	41313	7324	1.10619
GAGCCACGGTAGTAGG-1_2	S2	9844	3644	2.25518
GAGCCAGCTACCTGTG-1_2	S2	13583	4395	3.6369
GAGCGAGGGAGTACCG-1_2	S2	52435	7901	1.1786
GAGCGCGCACGAGTAG-1_2	S2	17098	4894	3.28109
GAGCTAAGGGCATATC-1_2	S2	42552	7721	1.50169
GAGCTCTCGGACCTAA-1_2	S2	32912	7000	1.95673
GAGGAATGGAGAGGTT-1_2	S2	31331	6887	2.36188
GAGGCCCGACTCCGCA-1_2	S2	6748	2799	3.80854
GAGGCTATCAAAGTCG-1_2	S2	17208	4825	4.1318
GAGGGAGTCAGATCGC-1_2	S2	5759	2513	5.38288
GAGGGCGCAGCTCTGC-1_2	S2	39146	7391	2.30675
GAGTACGGGTATACAA-1_2	S2	46175	7512	1.10449
GAGTAGATACTAGTTG-1_2	S2	47609	8490	1.53332
GAGTATGCCCGCCTTG-1_2	S2	9841	3582	4.66416
GAGTATGCGCGTGCAT-1_2	S2	20989	5752	2.66806
GAGTCAGACCAGAATC-1_2	S2	67584	9209	1.81404
GAGTGTGCGGTACCCA-1_2	S2	10591	3895	3.1725
GAGTTGATGGCAATTT-1_2	S2	9155	3612	4.30366
GATAAATCGGTGGATG-1_2	S2	65991	8573	0.775863
GATAACTCGCACTGTG-1_2	S2	7528	3130	2.90914
GATATCTCATGCAATA-1_2	S2	48277	7696	1.41268
GATATGAGACACTAAC-1_2	S2	13481	4539	4.41362
GATATGCGGTAGCCAA-1_2	S2	49856	7793	1.85133
GATATTGAGATTGGCG-1_2	S2	10958	4003	3.40391
GATATTTCCTACATGG-1_2	S2	63407	8388	1.44779
GATCAACATAAAGGGA-1_2	S2	12417	3957	3.89788
GATCATTCCAAACATT-1_2	S2	6111	2575	3.51825
GATCCCTTTATACTGC-1_2	S2	13699	4289	1.54026
GATCCGGGAATTAACA-1_2	S2	10411	4028	3.73643
GATCCTAAATCGGGAC-1_2	S2	30567	6690	4.40017
GATCCTCGACACTGGC-1_2	S2	7552	3127	3.74735
GATCGACACTATCTGA-1_2	S2	4340	1673	3.15668
GATCGCGGGCTCTCCA-1_2	S2	3474	1709	6.4479
GATCGGTGGCCATAAC-1_2	S2	25144	5979	2.08797
GATCGTGACTGATATC-1_2	S2	15282	4927	3.58592
GATCTGCTATCTAAGG-1_2	S2	23448	6191	1.77414
GATCTTGGAGGGCATA-1_2	S2	7940	3215	2.60705
GATCTTTGCAGGGTAT-1_2	S2	6551	2685	3.84674
GATGACAAGTAGGGCA-1_2	S2	20260	5484	3.57848
GATGCGTCCTGCATTC-1_2	S2	2756	1473	6.20464
[truncated: 14,420 more rows]

## Sheet: Supplementary Fig 1b
The total number of spots in each tissue section from S1 to S10.
orig.ident	spot_number
E135_1A	986
E135_1B	1813
E135_1C	2244
E135_1D	2214
E135_2A	1708
E135_2B	1686
E135_2C	1482
E135_2D	1508
E135_3A	1681
E135_3B	1096

## Sheet: Supplementary Fig 3b
UMI count, genes, and mitochondrial percentage for the collected 4 sections from the female embryo.
	new.ident	nCount	nGene	mt_percent				S6.5	S7.5	S8.5	S9.5
AAACAAGTATCTCCCA-1_1_2	F6.5	16828	5099	4.94414			nCount_min	1116	1919	2083	2482
AAACACCAATAACTGC-1_1_2	F6.5	17039	5078	4.06714			nCount_lower quartile	3267	7849.5	9155.25	9764.5
AAACATTTCCCGGATT-1_1_2	F6.5	4515	2252	4.54042			nCount_median	4449	11721	12487	13388
AAACCGGGTAGGTACC-1_1_2	F6.5	2128	1134	3.1015			nCount_upper quartile	6531	19697	17571.5	18460
AAACCTCATGAAGTTG-1_1_2	F6.5	5257	2191	2.37778			nCount_max	51807	58129	44045	70464
AAACGAGACGGTTGAT-1_1_2	F6.5	2131	1176	3.94181			nGene_min	598	1020	1111	1183
AAACTGCTGGCTCCAA-1_1_2	F6.5	6407	2178	8.63118			nGene_lower quartile	1528	2962	2898.75	3551
AAACTTGCAAACGTAT-1_1_2	F6.5	4677	2237	2.62989			nGene_median	1948	3716	3398	4271
AAAGGGATGTAGCAAG-1_1_2	F6.5	4257	1995	2.67794			nGene_upper quartile	2627	4439.5	3962.25	4998.5
AAAGGGCAGCTTGAAT-1_1_2	F6.5	4511	1829	1.92862			mt.percent_max	7076	7326	6822	7776
AAAGTAGCATTGCTCA-1_1_2	F6.5	5151	2351	3.64978			mt.percent_min	0.935428	0.370618	0.26699	0.477089
AAAGTCGACCCTCAGT-1_1_2	F6.5	4487	2084	2.89726			mt.percent_lower quartile	2.58152	1.21916	0.74777	2.9034
AAAGTGTGATTTATCT-1_1_2	F6.5	5062	2383	3.04228			mt.percent_median	3.29022	2.75075	1.5658	3.44294
AAAGTTGACTCCCGTA-1_1_2	F6.5	7247	2978	3.39451			mt.percent_upper quartile	4.19272	3.50451	2.25962	4.05446
AAATACCTATAAGCAT-1_1_2	F6.5	4663	1730	9.50032			mt.percent_max	16.3589	6.58733	7.44936	7.88951
AAATCGTGTACCACAA-1_1_2	F6.5	2958	1395	5.98377
AAATCTAGCCCTGCTA-1_1_2	F6.5	11741	4047	4.9144
AAATGGCCCGTGCCCT-1_1_2	F6.5	6329	2647	3.69727
AAATGGTCAATGTGCC-1_1_2	F6.5	4072	1528	1.30157
AAATTAACGGGTAGCT-1_1_2	F6.5	5612	2415	2.45902
AAATTACCTATCGATG-1_1_2	F6.5	2147	1155	5.40289
AAATTTGCGGGTGTGG-1_1_2	F6.5	10999	3596	3.31848
AACAACTGGTAGTTGC-1_1_2	F6.5	3852	1814	3.27103
AACAATTACTCTACGC-1_1_2	F6.5	8187	2817	2.19861
AACACACGCTCGCCGC-1_1_2	F6.5	6784	2740	5.91097
AACACGAGACGCGGCC-1_1_2	F6.5	4799	2304	2.52136
AACAGGATGGGCCGCG-1_1_2	F6.5	6600	2099	2.18182
AACCAAGACTTCTCTG-1_1_2	F6.5	3583	1665	2.26068
AACCCATCCCATGATC-1_1_2	F6.5	17925	5222	3.09066
AACCCTACTGTCAATA-1_1_2	F6.5	15986	4759	3.68447
AACCGAGCTTGGTCAT-1_1_2	F6.5	5074	2395	3.94166
AACCGCTAAGGGATGC-1_1_2	F6.5	4909	2339	2.91302
AACGATAATGCCGTAG-1_1_2	F6.5	4161	1928	4.32588
AACGATATGTCAACTG-1_1_2	F6.5	4764	2134	2.9597
AACGCGGTCTCCAGCC-1_1_2	F6.5	6722	2682	2.41
AACGCTGTTGCTGAAA-1_1_2	F6.5	9144	3607	3.75109
AACGGACGTACGTATA-1_1_2	F6.5	4556	2130	5.9482
AACGTACTGTGGGTAC-1_1_2	F6.5	2948	1317	5.59701
AACGTCAGACTAGTGG-1_1_2	F6.5	5530	2286	2.74864
AACTCAAGTTAATTGC-1_1_2	F6.5	2838	1327	3.24172
AACTCTCAATAGAGCG-1_1_2	F6.5	2970	1530	4.34343
AACTGATATTAGGCCT-1_1_2	F6.5	7929	3001	2.61067
AACTGGGTCCCGACGT-1_1_2	F6.5	5699	2450	2.3162
AACTTGCCCGTATGCA-1_1_2	F6.5	5295	2012	2.17186
AAGACTGCAAGCTACT-1_1_2	F6.5	3559	1557	4.04608
AAGAGATGAATCGGTA-1_1_2	F6.5	4610	1960	2.64642
AAGAGCTCTTTATCGG-1_1_2	F6.5	1471	834	2.8552
AAGAGGATGTACGCGA-1_1_2	F6.5	2956	1503	3.48444
AAGAGGCATGGATCGC-1_1_2	F6.5	1963	1135	3.82068
AAGATTGGCGGAACGT-1_1_2	F6.5	4187	1971	3.24815
AAGCCGAAGCGGTTTA-1_1_2	F6.5	9567	3669	5.51897
AAGCTAGATCGAGTAA-1_1_2	F6.5	10873	3197	12.1494
AAGGATGAGGGACCTC-1_1_2	F6.5	2769	1390	3.86421
AAGGCGCGTAAAGCTT-1_1_2	F6.5	6586	2371	2.58123
AAGGGAACGACTGGCT-1_1_2	F6.5	3844	1882	4.24037
AAGGGACAGATTCTGT-1_1_2	F6.5	2169	1182	3.87275
AAGGGACTATGCATTC-1_1_2	F6.5	4464	2023	4.99552
AAGGTATCCTAATATA-1_1_2	F6.5	3267	1615	2.47934
AAGGTGATAAACCAGC-1_1_2	F6.5	6441	2845	2.51514
AAGTAGAAGACCGGGT-1_1_2	F6.5	3059	1516	3.0729
AAGTAGTGACGCGAGG-1_1_2	F6.5	2534	1203	2.24941
AAGTCAATTGTCGTCA-1_1_2	F6.5	6494	2678	3.52633
AAGTGACGACCGAATT-1_1_2	F6.5	2301	1245	2.47718
AAGTGCCTTGACTGTA-1_1_2	F6.5	3440	1677	3.51744
AAGTGCGTTAGAATCT-1_1_2	F6.5	2175	1255	3.49425
AAGTTCGGCCAACAGG-1_1_2	F6.5	9003	3171	3.7432
AATAACAACGCTCGGC-1_1_2	F6.5	3236	1494	2.6576
AATAGAATCTGTTTCA-1_1_2	F6.5	2059	1236	4.22535
AATATCGAATCAATGC-1_1_2	F6.5	8885	3578	5.44738
AATATTGGAGTATTGA-1_1_2	F6.5	2751	1412	2.79898
AATCATGTAAAGACTC-1_1_2	F6.5	14442	4700	4.26534
AATCGCCTCAGCGCCA-1_1_2	F6.5	3242	1563	4.19494
AATCTAGGTTTACTTG-1_1_2	F6.5	8834	3376	3.35069
AATCTGCGTTGGGACG-1_1_2	F6.5	3940	1761	3.29949
AATCTGGCTTTCTAGT-1_1_2	F6.5	5781	2600	3.44231
AATGACAGCAATGTCT-1_1_2	F6.5	1823	1061	2.96215
AATGACGTAGGATGTC-1_1_2	F6.5	3816	1861	3.826
AATGACTGTCAGCCGG-1_1_2	F6.5	11522	4080	2.95088
AATGCAACCGGGTACC-1_1_2	F6.5	3099	1503	2.87189
AATGTGCCCGAGGTGT-1_1_2	F6.5	1819	1111	3.90324
AATTAAAGGTCGGCGT-1_1_2	F6.5	3752	1509	2.07889
AATTAGCGCTGCAGCG-1_1_2	F6.5	7242	2547	7.40127
AATTCTAGAGTTAGGC-1_1_2	F6.5	3299	1350	6.699
AATTGAACGCTCTGGT-1_1_2	F6.5	5508	2402	3.37691
AATTGCAGCAATCGAC-1_1_2	F6.5	3157	1708	8.29902
ACAAAGCATGACCTAG-1_1_2	F6.5	6015	2688	6.46717
ACAAATCGCACCGAAT-1_1_2	F6.5	6111	2400	3.66552
ACAAATGGTAGTGTTT-1_1_2	F6.5	5966	2482	3.58699
ACAACGGTCCCTGCGA-1_1_2	F6.5	7965	2597	1.65725
ACAAGCAGTGCCTAGC-1_1_2	F6.5	4266	1829	2.53165
ACAAGGAAATCCGCCC-1_1_2	F6.5	3762	1729	4.0404
ACAAGGACAAGAGGTT-1_1_2	F6.5	7144	2778	3.09351
ACAAGGGCAGGCTCTG-1_1_2	F6.5	5065	1907	3.11945
ACAATAGTCGTACGTT-1_1_2	F6.5	2953	1535	2.74297
ACAATCCATTTAAACC-1_1_2	F6.5	3379	1604	2.36756
ACAATTGTGTCTCTTT-1_1_2	F6.5	10995	4055	4.42929
ACAATTTGAGCAGTGG-1_1_2	F6.5	2215	1144	2.84424
ACACAAAGACGGGTGG-1_1_2	F6.5	3731	1634	1.79577
ACACACCAGGACCAGT-1_1_2	F6.5	4876	2304	3.3429
ACACATGATCAAATCT-1_1_2	F6.5	12884	4428	5.19249
ACACCCAGCATGCAGC-1_1_2	F6.5	6251	2749	2.4956
ACACCCGAGAAATCCG-1_1_2	F6.5	6427	2511	2.70733
ACACCTTAAGTAGGGC-1_1_2	F6.5	6433	2540	3.0157
ACACGGGAACTTAGGG-1_1_2	F6.5	3492	1511	2.97824
ACACGTAGGCCACAAG-1_1_2	F6.5	7858	3128	7.72461
ACAGAACTGAGAACAA-1_1_2	F6.5	5051	2252	3.44486
ACAGCGACATTCTCAT-1_1_2	F6.5	12734	4304	4.21706
ACATAATAAGGCGGTG-1_1_2	F6.5	7635	3307	2.6981
ACATCCTGGTAACTGT-1_1_2	F6.5	5521	2410	3.2965
ACATCGATCGTTTACC-1_1_2	F6.5	7380	2798	6.05691
ACATCGTATGCAATGG-1_1_2	F6.5	4362	2079	4.37873
ACATGGCGCCAAAGTA-1_1_2	F6.5	10804	3754	3.65605
ACATTAGTTTATATCC-1_1_2	F6.5	11622	3492	7.80416
ACCAACCGCACTCCAC-1_1_2	F6.5	9717	3272	8.50057
ACCAAGAACGCGTGTC-1_1_2	F6.5	8321	2855	2.54777
ACCACAAGTTTCTATC-1_1_2	F6.5	8919	2794	1.61453
ACCACGTGCAGCTATA-1_1_2	F6.5	4725	2157	4.14815
ACCAGTGCGGGAGACG-1_1_2	F6.5	4466	2157	3.15719
ACCATATCCGCAATAA-1_1_2	F6.5	5195	1617	2.52166
ACCATCGTATATGGTA-1_1_2	F6.5	2544	1054	3.02673
ACCCAACGCCCGTGGC-1_1_2	F6.5	4180	1856	2.94258
ACCCACCTACATGCTC-1_1_2	F6.5	3785	1683	1.87583
ACCCATTTGTCCCTCT-1_1_2	F6.5	13431	4412	3.89398
ACCCGGATGACGCATC-1_1_2	F6.5	5070	2357	3.4714
ACCCGGTTACACTTCC-1_1_2	F6.5	4342	1572	4.12252
ACCCTCCCTTGCTATT-1_1_2	F6.5	4664	2158	3.70926
ACCGAAGAGTCTGGTT-1_1_2	F6.5	14630	4519	3.72522
ACCGATGGTAGCATCG-1_1_2	F6.5	3243	1633	3.39192
ACCGCAATAACTGCCT-1_1_2	F6.5	4391	2057	4.73696
ACCGCGGTGGAAGTCG-1_1_2	F6.5	2834	1421	4.55187
ACCGGGCCTTTGTTGA-1_1_2	F6.5	6739	2729	3.48716
ACCGGTCAGGTACACC-1_1_2	F6.5	12406	4115	4.78801
ACCTAAGTACCTTTCA-1_1_2	F6.5	3995	1932	2.77847
ACCTAATCGACTTCCT-1_1_2	F6.5	4171	1730	1.98993
ACCTCCGCCCTCGCTG-1_1_2	F6.5	10148	3834	4.87781
ACCTGCGTGTCATGTT-1_1_2	F6.5	8233	3310	4.09328
ACGAAATGGGCGGCAC-1_1_2	F6.5	4561	1871	1.88555
ACGAGGATACCACTCT-1_1_2	F6.5	6592	2704	3.85316
ACGAGGTTTACAACGT-1_1_2	F6.5	5999	2686	2.93382
ACGATACATAGAACTA-1_1_2	F6.5	4882	2122	3.25686
ACGATCATACATAGAG-1_1_2	F6.5	7749	3060	3.4198
ACGCATACGTTTACTA-1_1_2	F6.5	23133	5932	3.26806
ACGCATTCGTGAGTAC-1_1_2	F6.5	2698	1440	3.52113
ACGCCAGATGATTTCT-1_1_2	F6.5	9002	2899	1.82182
ACGCCGCTAGACGACC-1_1_2	F6.5	11941	2712	2.54585
ACGCGAAGTCAGACGA-1_1_2	F6.5	3163	1372	5.91211
ACGCGCTACACAGGGT-1_1_2	F6.5	3492	1685	2.46277
ACGCGGGCCAAGGACA-1_1_2	F6.5	5330	2357	2.34522
ACGCTGTGAGGCGTAG-1_1_2	F6.5	3849	1960	4.20889
ACGGCGACGATGGGAA-1_1_2	F6.5	5847	2490	4.19018
ACGGGAGTGTCGGCCC-1_1_2	F6.5	1602	975	3.6829
ACGTAGATTGCTGATG-1_1_2	F6.5	5089	2320	3.53704
ACGTATTACTCCGATC-1_1_2	F6.5	6195	2622	4.16465
ACGTGCGCCTCGTGCA-1_1_2	F6.5	3854	1964	3.26933
ACGTTAATGTCGAAGA-1_1_2	F6.5	8089	1855	2.18816
ACTACCAGCTCTCTGG-1_1_2	F6.5	6538	2586	2.24839
ACTAGTTGCGATCGTC-1_1_2	F6.5	15743	4922	4.78308
ACTATGTCCAGCTGCC-1_1_2	F6.5	5687	2692	3.09478
ACTCAATAAAGGCACG-1_1_2	F6.5	5363	2251	5.18367
ACTCCAATATCATCAT-1_1_2	F6.5	8940	3433	6.59955
ACTCCCATTCCTAAAG-1_1_2	F6.5	3179	1656	3.55458
ACTCCCTAGAATAGTA-1_1_2	F6.5	3787	1609	8.66121
ACTCGTAACCCGTCCT-1_1_2	F6.5	5851	2654	2.92258
ACTCGTCAGTAATCCC-1_1_2	F6.5	1750	984	3.6
ACTCTCTGACTTAGGT-1_1_2	F6.5	4238	2023	3.72817
ACTCTTGTATAGTAAC-1_1_2	F6.5	2841	1298	3.44949
ACTGAAACGCCGTTAG-1_1_2	F6.5	9497	3500	6.0019
ACTGAATGGCGAAAGT-1_1_2	F6.5	4390	2076	4.05467
ACTGCCGTCGTAACTC-1_1_2	F6.5	3396	1691	4.29918
ACTGTACGATACACAT-1_1_2	F6.5	7111	2902	3.72662
ACTGTAGCACTTTGGA-1_1_2	F6.5	3394	1622	2.94638
ACTGTCCAGGATTATA-1_1_2	F6.5	5264	2094	2.10866
ACTGTCTTCTTTAGAA-1_1_2	F6.5	6577	2709	2.98008
ACTTATACTTACCCGG-1_1_2	F6.5	3564	1682	3.33895
ACTTATTAGGATCGGT-1_1_2	F6.5	4197	1630	2.78771
ACTTATTTATGTGCCA-1_1_2	F6.5	2292	1319	3.79581
ACTTCAGGCTGATCCC-1_1_2	F6.5	4020	1775	3.23383
ACTTCGCCATACGCAC-1_1_2	F6.5	3229	1553	2.7253
ACTTGACTCCCTCTTT-1_1_2	F6.5	13891	2663	1.54057
ACTTGTGGATGGAACG-1_1_2	F6.5	11269	3993	5.73254
ACTTTCCTATAGCTTC-1_1_2	F6.5	4891	2216	2.55571
AGAACGTGGTACATTC-1_1_2	F6.5	3580	1711	2.90503
AGAAGGTACACTTCAC-1_1_2	F6.5	6135	2709	3.17848
AGAAGGTTGCCGAATT-1_1_2	F6.5	3720	1523	3.89785
AGAAGTGATTCGTGAT-1_1_2	F6.5	1725	1065	2.84058
AGAATTATGGATTCGA-1_1_2	F6.5	2516	1362	4.17329
AGACCATGGGATACAA-1_1_2	F6.5	3880	1649	2.65464
AGACCCACCGCTGATC-1_1_2	F6.5	2751	1227	4.94366
AGACCGCTCCGCGGTT-1_1_2	F6.5	8201	3346	5.98707
AGACCGGGAAACCCTG-1_1_2	F6.5	3729	1892	2.17216
AGACGAAGTGCCGGTC-1_1_2	F6.5	12713	4365	4.66452
AGACGACGATGCCGCT-1_1_2	F6.5	5658	2472	3.71156
AGAGAACCGTCTAGGA-1_1_2	F6.5	4515	1984	2.90144
AGAGATCTCTAAAGCG-1_1_2	F6.5	3162	1622	2.24541
AGAGCAGTTATGAGAC-1_1_2	F6.5	3179	1502	2.57943
AGAGCGGGCTAATCAT-1_1_2	F6.5	3988	1829	3.00903
AGAGCGTACAAGCTCG-1_1_2	F6.5	5868	2189	1.77232
AGAGGCTTCGGAAACC-1_1_2	F6.5	11492	4153	6.23912
AGAGTAAACTTCACTA-1_1_2	F6.5	9879	3747	5.06124
AGATACTCAAGATCGA-1_1_2	F6.5	3239	1676	3.85922
AGATCTCAGGTGTGAT-1_1_2	F6.5	3072	1501	4.03646
AGATGACTCGCCCACG-1_1_2	F6.5	5668	2625	2.18772
AGATGCAAGACGTGCA-1_1_2	F6.5	2350	1204	3.31915
AGATTATAGGACGTTT-1_1_2	F6.5	2591	1348	4.16827
AGATTCACAACCGATA-1_1_2	F6.5	8367	3364	3.03574
AGCAACATATCTTATT-1_1_2	F6.5	6599	2818	2.80346
AGCAACCGAAAGTAAT-1_1_2	F6.5	11881	4189	2.71021
AGCACCAGTACTCACG-1_1_2	F6.5	51807	7076	1.31642
AGCACTACCGGCCTGT-1_1_2	F6.5	5624	2086	2.06259
AGCACTTAAGGACGCC-1_1_2	F6.5	4565	2003	3.08872
AGCATATCAATATGCT-1_1_2	F6.5	10397	3751	4.87641
AGCATCATTTCGAAAG-1_1_2	F6.5	6351	2782	3.16486
AGCATCGTCGATAATT-1_1_2	F6.5	6513	2979	2.39521
AGCCACTCCCGTGCTT-1_1_2	F6.5	4141	1793	3.38083
AGCCCATACATGTAAG-1_1_2	F6.5	2540	1331	2.6378
AGCCCGGCATTAGAGG-1_1_2	F6.5	12682	4405	4.40782
AGCCCTAAGCGAAGTT-1_1_2	F6.5	2949	1511	5.12038
AGCCGTGGCTAAATGT-1_1_2	F6.5	2852	1568	4.59327
AGCCTAATACCCACGT-1_1_2	F6.5	4822	2218	3.42182
AGCGACATCCCATTCA-1_1_2	F6.5	7151	3306	2.04167
AGCGACCAACGATATT-1_1_2	F6.5	3034	1521	3.32894
AGCGCATAATGAATCG-1_1_2	F6.5	3558	1520	3.09162
AGCGGCGGTTAGCGGT-1_1_2	F6.5	5707	2543	4.64342
AGCGTGGTATTCTACT-1_1_2	F6.5	4107	1825	4.91843
AGCTATTTAATCCAAC-1_1_2	F6.5	4366	2071	5.61154
AGCTCCATATATGTTC-1_1_2	F6.5	4391	2204	7.21931
AGCTCTAGACGTTCCA-1_1_2	F6.5	3047	1435	5.87463
AGCTCTTTACTCAGTT-1_1_2	F6.5	5264	1081	1.53875
AGCTGAAGTAAACCAA-1_1_2	F6.5	2432	1403	4.89309
AGCTGTAACCTCAATC-1_1_2	F6.5	3931	1927	4.07021
AGCTTGATCTTAACTT-1_1_2	F6.5	2438	1288	2.25595
AGGACAGTCGAATCCC-1_1_2	F6.5	4619	2140	3.9186
AGGACGACCCATTAGA-1_1_2	F6.5	2862	1270	4.6471
AGGAGGCCTTCGCGCG-1_1_2	F6.5	8087	3265	5.25535
AGGATATAGGGATTTA-1_1_2	F6.5	6247	2649	2.7053
AGGATCACGCGATCTG-1_1_2	F6.5	3407	1721	3.46346
AGGCAGATGCGTAAAC-1_1_2	F6.5	2977	1490	4.16527
AGGCATTGTCGTAGGG-1_1_2	F6.5	9786	3669	5.53852
AGGCCACCCGTTATGA-1_1_2	F6.5	4873	2067	2.81141
AGGCCCATTGTACAGG-1_1_2	F6.5	6367	2959	2.73284
AGGCCCTAGAACGCCA-1_1_2	F6.5	2795	1465	2.11091
AGGCGGTTTGTCCCGC-1_1_2	F6.5	17737	5170	4.47088
AGGCTATGGTTAGCTT-1_1_2	F6.5	5678	2206	2.25431
AGGCTTCCCGAAGAAG-1_1_2	F6.5	2767	1263	5.16805
AGGGACTCTACGCGAC-1_1_2	F6.5	2101	1034	4.71204
AGGGCGAGCAGCTGAT-1_1_2	F6.5	2695	1444	3.04267
AGGGCGTGATCGGCTA-1_1_2	F6.5	2751	1459	3.63504
AGGGCTGCAGTTACAG-1_1_2	F6.5	5718	2317	2.90311
AGGGTCGATGCGAACT-1_1_2	F6.5	5523	2494	3.65743
AGGGTGCTCTCGAGGG-1_1_2	F6.5	3247	1512	3.20296
AGGGTTCCCTTTGGTT-1_1_2	F6.5	3767	1711	4.32705
AGGGTTTAGTTCGGGA-1_1_2	F6.5	2538	1253	2.48227
AGGTAGGTACAAAGCT-1_1_2	F6.5	3037	1479	2.73296
AGGTCAGGTGAGAGTG-1_1_2	F6.5	7763	3107	2.80819
AGGTGTATCGCCATGA-1_1_2	F6.5	3383	1557	2.42388
AGGTTGAGGCACGCTT-1_1_2	F6.5	2957	1529	3.00981
AGGTTTCACACACCTT-1_1_2	F6.5	6443	2213	2.32811
AGTAATGTCTTGCCGC-1_1_2	F6.5	7306	2893	2.01204
AGTACGGGCACCTGGC-1_1_2	F6.5	3108	1425	2.76705
AGTATAATACTAGGCA-1_1_2	F6.5	7598	2571	1.78994
AGTATGCTGGAGACCA-1_1_2	F6.5	3300	1709	4.69697
AGTCAACACCACCATC-1_1_2	F6.5	5109	1773	2.75984
AGTCAAGATGACACTT-1_1_2	F6.5	2855	1569	3.50263
AGTCACTAGCTCTCGA-1_1_2	F6.5	8622	3427	3.65344
AGTCCATTGGCTGATG-1_1_2	F6.5	5367	2384	4.45314
AGTCGACGGTCTCAAG-1_1_2	F6.5	3681	1776	3.99348
AGTCGGCCCAAACGAC-1_1_2	F6.5	5724	2320	2.18379
AGTCGGCTCAACTTTA-1_1_2	F6.5	4233	2066	2.6695
AGTCGTGGGCATTACG-1_1_2	F6.5	1954	1123	3.22416
AGTCTCACAAGACTAC-1_1_2	F6.5	1663	1022	6.37402
AGTCTTCTCCTCAAAT-1_1_2	F6.5	5994	2664	3.1031
AGTGAACAAACTTCTC-1_1_2	F6.5	4546	2231	2.44171
AGTGACCTACTTTACG-1_1_2	F6.5	3875	1360	2.7871
AGTGACTGTGACACAA-1_1_2	F6.5	4482	2121	9.46006
AGTGAGACTTCCAGTA-1_1_2	F6.5	2284	1333	3.3275
AGTGATATGAGTAGTT-1_1_2	F6.5	3467	1377	4.70147
AGTGATTCAAGCAGGA-1_1_2	F6.5	2257	1221	3.45591
AGTGCACGCTTAAGAA-1_1_2	F6.5	12528	4373	4.32631
AGTGCGTAGCTCGTAA-1_1_2	F6.5	1727	919	5.61668
AGTGCTTGCACGAATA-1_1_2	F6.5	4634	2084	2.71903
AGTTAAACACTTGCGA-1_1_2	F6.5	6577	1048	1.14034
AGTTAAGTCAACCGCT-1_1_2	F6.5	3418	1762	3.71562
AGTTCCTATTTATGTT-1_1_2	F6.5	4028	1740	7.12512
AGTTTGGCACGGGTTG-1_1_2	F6.5	7370	2936	5.26459
AGTTTGGCCAGACCTA-1_1_2	F6.5	3098	1637	2.42092
ATAAACGGACCCGTAA-1_1_2	F6.5	5269	2051	7.21199
ATAAACGTTGCACCAC-1_1_2	F6.5	6811	3000	5.24152
ATAAAGGCTCGGTCGT-1_1_2	F6.5	3216	1340	2.2699
ATAAATATTAGCAGCT-1_1_2	F6.5	4291	1959	2.35376
ATAACGCCGGAGGGTC-1_1_2	F6.5	2323	1230	3.9604
ATAACGGAGTCCAACG-1_1_2	F6.5	3354	1654	3.57782
ATAAGTTACCGCGACG-1_1_2	F6.5	2604	1134	4.95392
ATAATAGCTGTTGAAT-1_1_2	F6.5	2832	1079	4.5904
ATACCACGGGCAACTT-1_1_2	F6.5	3803	1555	2.60321
ATACGCCGGCGAAACC-1_1_2	F6.5	4282	1980	4.13358
ATACGGAACGTCGTTT-1_1_2	F6.5	6130	2588	3.23002
ATACGGGTTTCGATTG-1_1_2	F6.5	3630	1618	3.63636
ATACGTCCACTCCTGT-1_1_2	F6.5	4328	2100	2.98059
ATACTACCCGTACCAC-1_1_2	F6.5	6366	2829	5.78071
ATACTAGCATGACCCT-1_1_2	F6.5	8240	3575	1.74757
ATAGACAACGGGACCT-1_1_2	F6.5	5684	2196	2.42787
ATAGAGTACTGGGACA-1_1_2	F6.5	3470	1654	2.27666
ATAGAGTTATCAACTT-1_1_2	F6.5	3149	1539	2.66751
ATAGCAACTAGGGAAG-1_1_2	F6.5	5586	2597	4.35016
ATAGGCGGCTATAGAA-1_1_2	F6.5	3363	1673	3.41957
ATAGGGATATCCTTGA-1_1_2	F6.5	2895	1410	2.86701
ATAGTGAAGCGTTCTC-1_1_2	F6.5	2039	1071	4.85532
ATAGTTCCACCCACTC-1_1_2	F6.5	4331	2054	4.29462
ATATCTTAGGGCCTTC-1_1_2	F6.5	3955	1811	2.32617
ATATGTCTCCCTAGCC-1_1_2	F6.5	3886	1779	2.72774
ATATTCCACATAGTGA-1_1_2	F6.5	2005	1139	4.28928
ATATTTAACCCTCAAG-1_1_2	F6.5	7235	1936	1.72771
ATCAAACACTGTTCCA-1_1_2	F6.5	5541	2482	5.07129
ATCAAACGAAGGTTTG-1_1_2	F6.5	7073	2859	2.34695
ATCAATCTGGGCTGCA-1_1_2	F6.5	4584	2001	2.74869
ATCAATGCCGTGGCTG-1_1_2	F6.5	9499	3597	2.75819
ATCACATTAGAATATC-1_1_2	F6.5	5041	2152	3.01527
ATCACGTGCTAATTAA-1_1_2	F6.5	2044	1183	3.03327
ATCACTTCATCCTCGC-1_1_2	F6.5	4089	1977	2.15212
ATCAGCTCGTCCACTA-1_1_2	F6.5	4231	2060	3.85252
ATCAGTAGGCAGGGAT-1_1_2	F6.5	3840	1535	1.97917
ATCATCCAATATTTGT-1_1_2	F6.5	2793	1319	3.18654
ATCCAACGCAGTCATA-1_1_2	F6.5	4985	2047	2.28686
ATCCAATGGAGGGTCC-1_1_2	F6.5	2110	1144	2.41706
ATCCAGAGCAACAACC-1_1_2	F6.5	8578	2660	4.49988
ATCCAGGATTCGTGAA-1_1_2	F6.5	8202	1187	1.07291
ATCCTACCTAAGCTCT-1_1_2	F6.5	3956	1496	5.20728
ATCCTGAATCGCTGCG-1_1_2	F6.5	2116	1151	1.98488
ATCCTGCGTGGAATGG-1_1_2	F6.5	3102	1279	7.05996
ATCGACCCAATACAGA-1_1_2	F6.5	7054	2642	8.61922
ATCGACTCTTTCCGTT-1_1_2	F6.5	7045	3027	1.90206
ATCGCACGCCGGGAGA-1_1_2	F6.5	3502	1666	3.11251
ATCGCCAGTCAACATT-1_1_2	F6.5	4799	2230	3.209
ATCGGAGACAGACGGC-1_1_2	F6.5	5707	2413	4.81864
ATCGTGGAAAGTCTGG-1_1_2	F6.5	6122	2755	3.00555
ATCGTTAGCTAGCGGA-1_1_2	F6.5	9479	3708	4.02996
ATCTAATATCCTACGG-1_1_2	F6.5	3909	1688	3.86288
ATCTCCCTGCAATCTA-1_1_2	F6.5	3044	1660	4.79632
ATCTGGTTAAGACTGT-1_1_2	F6.5	3651	1786	3.23199
ATCTGTAATTGTACCC-1_1_2	F6.5	5284	2669	3.19833
ATCTTATCGCACACCC-1_1_2	F6.5	9112	3275	8.48332
ATCTTGACCTGCAACG-1_1_2	F6.5	4678	1946	3.01411
ATGAAGCCAAGGAGCC-1_1_2	F6.5	9004	3478	2.75433
ATGACGCCGGCTCTAA-1_1_2	F6.5	9406	3657	1.9243
ATGACGCGTTCTATCC-1_1_2	F6.5	3191	1686	3.82325
ATGAGGAGTGTTAATC-1_1_2	F6.5	3172	1506	2.08071
ATGATCGGGAATAGAC-1_1_2	F6.5	7475	2941	2.39465
ATGATGCAATGGTACA-1_1_2	F6.5	3469	1476	6.54367
ATGCATGATCCAGGAT-1_1_2	F6.5	5562	2422	3.64977
ATGCCATTTGCGACCA-1_1_2	F6.5	4832	2322	3.125
ATGCCGGTCTTGCATA-1_1_2	F6.5	2500	1216	2
ATGCCGGTTGATGGGA-1_1_2	F6.5	3754	1688	4.68833
ATGCGACAGTCCCATT-1_1_2	F6.5	4186	1716	2.79503
ATGCGAGTCCCACCAC-1_1_2	F6.5	10127	3717	4.46332
ATGCTCAGTGTTGCAT-1_1_2	F6.5	4997	2112	3.32199
ATGGAGCAGGCCGTGA-1_1_2	F6.5	6375	1787	2.32157
ATGGATCCGGCGTCCG-1_1_2	F6.5	5594	2291	2.91384
ATGGATTGACCAAACG-1_1_2	F6.5	5076	2221	3.684
ATGGGCCTCGGCCTCT-1_1_2	F6.5	5284	2397	3.04693
ATGGGTGTATACCTCC-1_1_2	F6.5	8839	3653	3.9371
ATGGTCGCGTGGTTTC-1_1_2	F6.5	4354	1983	3.62885
ATGTGAAAGCCTAATG-1_1_2	F6.5	4431	2152	2.43737
ATGTGCATCCGACGCA-1_1_2	F6.5	6341	2962	1.51396
ATGTGGACATCTTGAT-1_1_2	F6.5	2946	1354	8.24847
ATGTTCGTCGACCCAC-1_1_2	F6.5	2516	1392	5.64388
ATTAAACATGCGGACC-1_1_2	F6.5	2320	1133	4.9569
ATTAATACTACGCGGG-1_1_2	F6.5	4999	2193	2.22044
ATTAATGAACCAGTCG-1_1_2	F6.5	4104	1800	2.65595
ATTACATGTCAGTCTT-1_1_2	F6.5	9918	3833	4.51704
ATTACGCGCTGGCAGG-1_1_2	F6.5	2400	1270	2.04167
ATTACTAGCCTCTTGC-1_1_2	F6.5	11425	3687	2.22319
ATTAGATTGATAGCGG-1_1_2	F6.5	2926	1654	1.67464
ATTAGGCGATGCTTTC-1_1_2	F6.5	2512	1120	5.09554
ATTATACTTTGCTCGT-1_1_2	F6.5	3246	1662	2.74184
ATTATGCCATAGGGAG-1_1_2	F6.5	6944	3001	2.00173
ATTCAACCATTTAAGG-1_1_2	F6.5	17903	5243	4.3233
ATTCAGTAGCAGGGTC-1_1_2	F6.5	4548	1846	2.13281
ATTCATATACTGTCCA-1_1_2	F6.5	6921	2528	7.051
ATTCCCACATAAACAA-1_1_2	F6.5	3699	1799	2.27088
ATTCCTCCGCCAGTGC-1_1_2	F6.5	5427	2032	1.69523
ATTCGACGCCGGGCCT-1_1_2	F6.5	3781	1497	2.06295
ATTGATGAGTCCTAAC-1_1_2	F6.5	2975	1508	3.83193
ATTGCGATCAGTAACT-1_1_2	F6.5	11856	4138	4.639
ATTGGATTACAGCGTA-1_1_2	F6.5	16173	4808	4.4766
ATTTACAGTTTACTGG-1_1_2	F6.5	3712	1812	2.66703
ATTTGTCTTGGGAGCT-1_1_2	F6.5	3688	1737	3.63341
ATTTGTTCCAGGGCTC-1_1_2	F6.5	2187	1079	3.33791
CAAACGAGTATCGCAG-1_1_2	F6.5	4323	1364	4.14064
CAAATCTCTCACAAGG-1_1_2	F6.5	3339	1776	1.97664
CAAATGTCCTTCCGTG-1_1_2	F6.5	3102	1035	2.86912
CAACCTACCGAGCAGT-1_1_2	F6.5	5751	2657	5.70336
CAACGACCCGTTTACA-1_1_2	F6.5	7098	2959	2.26824
CAACTCCTTGATCCCG-1_1_2	F6.5	5958	2423	2.1148
CAAGATATTATAACGT-1_1_2	F6.5	3523	1821	3.09395
CAAGCACCAAATGCCT-1_1_2	F6.5	4296	2136	2.65363
CAAGCGGCACATAATT-1_1_2	F6.5	12155	3905	3.88318
CAAGGATCGCATGTTC-1_1_2	F6.5	5311	1303	2.05234
CAAGGCCAGTGGTGCA-1_1_2	F6.5	6619	2788	11.4368
CAAGTGTGGTTGCAAA-1_1_2	F6.5	9854	3510	3.04445
CAATAAACCTTGGCCC-1_1_2	F6.5	5183	2266	3.78159
CAATATTCTTGACCTA-1_1_2	F6.5	3279	1632	3.75114
CAATGGATCTCTACCA-1_1_2	F6.5	3295	1579	4.06677
CAATTTCGTATAAGGG-1_1_2	F6.5	8920	2364	2.27578
CACAATGAGCTGCTAT-1_1_2	F6.5	4995	1986	4.02402
CACACACGCTAACGAG-1_1_2	F6.5	21000	5752	3.39524
CACACAGGGATAGATT-1_1_2	F6.5	4145	1665	2.24367
CACACGCGCTGTCTTA-1_1_2	F6.5	6568	2642	4.4458
CACAGAGACGAGGACG-1_1_2	F6.5	4951	2319	4.34256
CACAGCACCCACGGCA-1_1_2	F6.5	2863	1257	1.60671
CACAGCTAGGGAGTGA-1_1_2	F6.5	9843	4002	1.48329
CACAGGGCCATATAGT-1_1_2	F6.5	6697	2856	3.88234
CACATATTAGCAGGAT-1_1_2	F6.5	3697	1607	3.9762
CACATGATTCAGCAAC-1_1_2	F6.5	8411	2246	2.55618
CACATTTCTTGTCAGA-1_1_2	F6.5	2170	1167	4.93088
CACCAGTCAGCATGCA-1_1_2	F6.5	6861	2774	3.1045
CACCCACACGTCACCC-1_1_2	F6.5	5534	2420	3.45139
CACCCTTGGTGAGACC-1_1_2	F6.5	5032	2287	3.6566
CACCGCCAGAAGGTTT-1_1_2	F6.5	6236	2501	2.69403
CACCGTATCCCATCCG-1_1_2	F6.5	21760	5680	3.21691
CACCGTTAGGGATCAC-1_1_2	F6.5	2270	1163	4.05286
CACCGTTGCGCGATAT-1_1_2	F6.5	2274	1285	3.56201
CACCTAATCAGTTTAC-1_1_2	F6.5	3492	1638	3.69416
CACCTCGATGGTGGAC-1_1_2	F6.5	3304	1526	3.72276
CACCTTGCGAAACTCG-1_1_2	F6.5	4742	2038	3.43737
CACCTTGGCGCCTTTG-1_1_2	F6.5	4014	1949	3.91131
CACGAAAGTTAGTCCC-1_1_2	F6.5	3822	1683	2.9304
CACGCACAGCGCAGCT-1_1_2	F6.5	5817	2598	4.43528
CACGCGGAACTGTTGC-1_1_2	F6.5	6827	2803	4.01348
CACGTCGGCAACCTCT-1_1_2	F6.5	2657	1442	3.83892
CACGTTCGTGCTCTAG-1_1_2	F6.5	2778	1463	5.07559
CACGTTTCGTACACAC-1_1_2	F6.5	5747	2567	5.20271
CACTAAAGTTGCCTAT-1_1_2	F6.5	4747	1555	2.23299
CACTACGGGAGCTGCC-1_1_2	F6.5	7168	2951	6.34766
CACTCAAGAGCTATGG-1_1_2	F6.5	3484	1545	2.89897
CACTCGGTTAGGAGGA-1_1_2	F6.5	2614	1390	5.08799
CACTCTTCTGCTAGCC-1_1_2	F6.5	16484	4965	4.77433
CACTGTCCAAGTGAGA-1_1_2	F6.5	6546	2543	2.41369
CACTTAATCAGACGGA-1_1_2	F6.5	2325	1159	2.70968
CACTTCGCCACAGGCT-1_1_2	F6.5	3850	1515	2.62338
CAGAATAACACACGGA-1_1_2	F6.5	10477	3782	7.18717
CAGACCTGTAAGTGTT-1_1_2	F6.5	1821	1009	6.09555
CAGACGAACCTGATAC-1_1_2	F6.5	6123	1981	3.72366
CAGAGACGGTCACCCA-1_1_2	F6.5	7430	2577	5.04711
CAGAGCATGAGCTTGC-1_1_2	F6.5	2379	1245	3.90921
CAGATAATGGGCGGGT-1_1_2	F6.5	5387	2205	10.1169
CAGATACTAACATAGT-1_1_2	F6.5	3708	1770	2.2384
CAGATCCTGGTTTGAA-1_1_2	F6.5	15915	4819	2.68929
CAGCAGCCCGTTCCTT-1_1_2	F6.5	3693	1703	4.00758
CAGCAGTCCAGACTAT-1_1_2	F6.5	12536	4261	5.44033
CAGCCTCCTGCAGAGG-1_1_2	F6.5	3980	1799	3.39196
CAGCTCACTGAGACAT-1_1_2	F6.5	2262	1256	2.60831
CAGCTCGACAAGTTAA-1_1_2	F6.5	3786	1819	3.30164
CAGCTGGCGTAACCGT-1_1_2	F6.5	7611	3091	2.96939
CAGCTTAGTAGGTAGC-1_1_2	F6.5	3938	1689	2.81869
CAGGATATATCGTTGT-1_1_2	F6.5	1918	994	5.99583
CAGGCCGTTTGGGTGT-1_1_2	F6.5	2828	1181	3.85431
CAGGCGCACGGTGGTC-1_1_2	F6.5	2810	1496	5.19573
CAGTACCAGTTTACGT-1_1_2	F6.5	4108	1993	2.79942
CAGTAGCCCACGCGGT-1_1_2	F6.5	1840	1006	3.80435
CAGTCTGTATACTGGG-1_1_2	F6.5	4147	1647	5.64263
CAGTGAATAAATGACT-1_1_2	F6.5	2219	1200	3.06444
CAGTGTCGGCTGGCCC-1_1_2	F6.5	4758	2202	5.77974
CAGTTCAAATTGACAC-1_1_2	F6.5	2791	1412	1.79147
CAGTTCCGCGGGTCGA-1_1_2	F6.5	3949	1682	1.87389
CATAACGGACAGTCGT-1_1_2	F6.5	3044	1477	4.63206
CATACCCGTACCCAGT-1_1_2	F6.5	2391	1187	2.25847
CATACGGCGTCTGGGC-1_1_2	F6.5	3163	1350	3.22479
CATACTATGTAATTGT-1_1_2	F6.5	4929	1944	2.67803
CATAGCCGCCCGGGAT-1_1_2	F6.5	2977	1230	1.98186
CATAGCGTTGCCCACC-1_1_2	F6.5	1848	1001	3.67965
CATAGTAGCATAGTAG-1_1_2	F6.5	4116	1913	2.74538
CATAGTCCACAAGAAC-1_1_2	F6.5	7385	2829	3.29045
CATATAGGTACAGTCA-1_1_2	F6.5	2248	1131	4.04804
CATATGTCAGGCTACG-1_1_2	F6.5	4150	2041	3.10843
CATCATTACCCTGAGG-1_1_2	F6.5	7259	2961	5.71704
CATCCTCTCAAAGATC-1_1_2	F6.5	6995	2956	4.46033
CATCGGACGGGTTAAT-1_1_2	F6.5	1116	598	5.55556
CATCTTACACCACCTC-1_1_2	F6.5	5124	2264	2.71272
CATGATGCACAATTCT-1_1_2	F6.5	4315	2068	2.94322
CATGATGGAAGTTAGC-1_1_2	F6.5	5259	2224	2.12968
CATGCCAACTCGCAAA-1_1_2	F6.5	3432	1751	2.62238
CATGCGTTAGACAGAA-1_1_2	F6.5	4017	2049	4.20712
CATGGATTGTCTTCCG-1_1_2	F6.5	11558	3962	3.32237
CATGGCAGGAAGATCG-1_1_2	F6.5	6539	2992	2.11041
CATGGGTCGGGTGTGG-1_1_2	F6.5	2354	1087	3.35599
CATGGTAAGTAGCGTT-1_1_2	F6.5	2569	1335	5.06033
CATGGTCTAGATACCG-1_1_2	F6.5	44817	6892	2.70433
CATGTAAGAGACATTT-1_1_2	F6.5	8549	3318	4.80758
CATGTCTCATTTATGG-1_1_2	F6.5	2725	1409	2.89908
CATTACGTCGGCCCGT-1_1_2	F6.5	6748	3022	2.13397
CATTATGCTTGTTGTG-1_1_2	F6.5	6045	2531	4.26799
CATTTAGCGGACCATG-1_1_2	F6.5	2453	1253	3.87281
CATTTGAGTGGTACGT-1_1_2	F6.5	6346	2363	8.6196
CCAAACAGAACCCTCG-1_1_2	F6.5	9608	3586	2.33139
CCAACGATGCACTGAT-1_1_2	F6.5	4927	2140	2.39497
CCAAGAAAGTGGGCGA-1_1_2	F6.5	4251	1607	6.02211
CCAAGACTTCTGCGAA-1_1_2	F6.5	9866	3878	1.82445
CCAATGTCACAGCAAG-1_1_2	F6.5	3766	1472	2.76155
CCAATTGAATGTTAAT-1_1_2	F6.5	5339	2372	3.89586
CCACAATGTACGTCTT-1_1_2	F6.5	4314	1924	4.82151
CCACACTGAGATATTA-1_1_2	F6.5	8182	1237	1.41775
CCACAGTACCCATCCT-1_1_2	F6.5	3989	1971	3.86062
CCACCCAAGGAAAGTG-1_1_2	F6.5	3144	1404	3.33969
CCACGAGAAGAGAATC-1_1_2	F6.5	3118	1685	4.97114
CCACGGAGCCATAAGA-1_1_2	F6.5	2850	1516	4.52632
CCACTGGTGGCTGGTT-1_1_2	F6.5	3091	1490	2.94403
CCACTGTTTGGATTAA-1_1_2	F6.5	7617	3178	5.30393
CCAGATAGTTGAGTGA-1_1_2	F6.5	3223	1628	4.40583
CCAGCCTGGACCAATA-1_1_2	F6.5	9649	2752	2.89149
CCAGCTGATGGTACTT-1_1_2	F6.5	3566	1638	2.66405
CCAGGGACGTGGCCTC-1_1_2	F6.5	11640	3776	3.06701
CCAGTAGTCTGATCCA-1_1_2	F6.5	7136	2715	2.31222
CCAGTCTAGACGGCGC-1_1_2	F6.5	4192	1853	2.95802
CCATAGGTTGGCGTGG-1_1_2	F6.5	6889	3067	2.13384
CCATATGGAAACTATA-1_1_2	F6.5	14747	4783	5.20106
CCATCGCAGTTAAACT-1_1_2	F6.5	6043	2047	5.17955
CCATCTCACCAGTGAA-1_1_2	F6.5	10452	3795	3.44432
CCATGCCCTAGATTTC-1_1_2	F6.5	10212	3812	3.43713
CCATGCCTGTTTAGTA-1_1_2	F6.5	3083	1420	3.76257
CCATGCTCTGCAGGAA-1_1_2	F6.5	4650	2068	2.73118
CCATGGCCCTTGTACC-1_1_2	F6.5	4836	2059	2.48139
CCCAAACATGCTGCTC-1_1_2	F6.5	3035	1538	2.89951
CCCAACATACGTCGCG-1_1_2	F6.5	2818	1420	3.26473
CCCAATTTCACAACTT-1_1_2	F6.5	4200	1863	2.2619
CCCAGGTCTGAAGGCT-1_1_2	F6.5	8323	3279	7.68954
CCCAGTAAACTTGGGA-1_1_2	F6.5	4989	2247	3.02666
CCCAGTTAAGGCGCCG-1_1_2	F6.5	19850	4832	3.62217
CCCGACCATAGTCCGC-1_1_2	F6.5	5544	2345	3.40909
CCCGAGTTTCTCCGTA-1_1_2	F6.5	6925	3021	4.6787
CCCGCAGCGCGAACTA-1_1_2	F6.5	4082	1451	4.65458
CCCGCCATGCTCCCGT-1_1_2	F6.5	12863	3314	1.51598
CCCGGTGTATCGGAAT-1_1_2	F6.5	13806	4395	2.144
CCCGTAAGTCTAGGCC-1_1_2	F6.5	3889	1751	2.05708
CCCGTCAGCGTCTGAC-1_1_2	F6.5	6620	2593	1.60121
CCCGTTTCGCAGATGT-1_1_2	F6.5	16314	4903	4.19272
CCCTATGTAGAGCAGA-1_1_2	F6.5	3948	1945	3.1155
CCCTCCTCGCTCGTAT-1_1_2	F6.5	10449	3773	5.82831
CCCTGCCCAATCCGCT-1_1_2	F6.5	3826	1833	2.50915
CCCTGCGCTACGCATA-1_1_2	F6.5	4205	1792	1.92628
CCCTTTGACAGGTCTT-1_1_2	F6.5	4441	1653	4.43594
CCGAACACTGGGCCTC-1_1_2	F6.5	5453	2443	2.82413
CCGAACCTTCCCGGCC-1_1_2	F6.5	4125	1634	6.69091
CCGACAAAGGGAGTGC-1_1_2	F6.5	4256	1750	1.76222
CCGACGGGCATGAGGT-1_1_2	F6.5	3023	1597	3.27489
CCGATCTCAACCTTAT-1_1_2	F6.5	3209	1681	3.80181
CCGATTCGAGGGACCC-1_1_2	F6.5	4378	1774	2.01005
CCGCACGTGACCTCGG-1_1_2	F6.5	6413	2197	1.90239
CCGCATGTGGTACGAT-1_1_2	F6.5	3781	1561	3.06797
CCGCCGGAACTTCTCG-1_1_2	F6.5	10892	3862	3.12156
CCGCGGAATGCGTCAC-1_1_2	F6.5	5266	2084	7.2161
CCGCGGGTACGAAGAA-1_1_2	F6.5	3625	1613	2.51034
CCGCGTAGGTAAGGGC-1_1_2	F6.5	2084	1030	2.30326
CCGCTATCAGCACCAG-1_1_2	F6.5	9384	2658	8.17349
CCGCTCTTCCGAACTA-1_1_2	F6.5	4389	2162	5.24037
CCGCTTACCTCACTCT-1_1_2	F6.5	8836	3189	3.33861
CCGGAATGGTTTCAGT-1_1_2	F6.5	4386	1872	2.80438
CCGGGACCCGCAGAGA-1_1_2	F6.5	4632	2214	2.07254
CCGGGCGGTCTCGTCA-1_1_2	F6.5	2624	1192	2.3628
CCGGGCTGCTCCATAC-1_1_2	F6.5	3512	1612	2.70501
CCGGGTTCGAGGTTAC-1_1_2	F6.5	2613	1332	2.29621
CCGTAAGTTGGTCCCA-1_1_2	F6.5	3063	1587	2.61182
CCGTAGGAAATCCCTG-1_1_2	F6.5	6439	2674	5.45116
CCGTAGGGTTGTTTAC-1_1_2	F6.5	5193	2438	5.48816
CCGTATCTCGTCGTAG-1_1_2	F6.5	4592	2118	3.39721
CCGTGTTAAATTCCAT-1_1_2	F6.5	3238	1691	3.02656
CCGTTCCGAATCTCGG-1_1_2	F6.5	2051	1135	2.38908
CCTAAATTAACGGTTC-1_1_2	F6.5	8660	2660	2.93303
CCTACATTCACAGACG-1_1_2	F6.5	2867	1495	3.17405
CCTAGGCGTAGCGATC-1_1_2	F6.5	2751	1385	3.52599
CCTAGGTAAAGGTAGC-1_1_2	F6.5	13114	4366	4.94128
CCTATACCGTCCTGTC-1_1_2	F6.5	2511	1284	4.26125
CCTATCTATATCGGAA-1_1_2	F6.5	3948	1789	3.03951
CCTATGGCTCCTAGTG-1_1_2	F6.5	7263	3002	2.42324
CCTCCGACAATTCAAG-1_1_2	F6.5	3761	1624	2.02074
CCTCCTGTTGTGTCGT-1_1_2	F6.5	7583	2800	4.65515
CCTCGCCAGCAAATTA-1_1_2	F6.5	9394	2815	1.76709
CCTCGGACCGGGATAG-1_1_2	F6.5	3758	1726	3.37946
CCTCTAATCTGCCAAG-1_1_2	F6.5	4348	2000	3.10488
CCTCTATCGATTAGCA-1_1_2	F6.5	4693	2118	3.49457
CCTCTCTCCCATCTAG-1_1_2	F6.5	4039	1759	2.42634
CCTGAACGATATATTC-1_1_2	F6.5	2730	1438	3.18681
CCTGAATATTTACATA-1_1_2	F6.5	3185	1643	3.23391
CCTGACCACCGATGGT-1_1_2	F6.5	3024	1323	4.10053
CCTGCTATTTGAGAAG-1_1_2	F6.5	3514	1651	2.39044
CCTGTACTCACGCCCA-1_1_2	F6.5	2919	1391	2.98047
CCTGTCGCCCGTAAAT-1_1_2	F6.5	4939	1991	2.57137
CCTGTTTGAAGACACG-1_1_2	F6.5	8154	3116	5.75178
CCTTCTTGATCCAGTG-1_1_2	F6.5	3461	1577	3.00491
CCTTGACCACTTTATT-1_1_2	F6.5	6702	2904	5.50582
CGAAACGCAATTCATG-1_1_2	F6.5	16612	4502	3.17843
CGAACAGTATGGGCGT-1_1_2	F6.5	12032	4115	4.97839
CGAACCCGCATGCGTC-1_1_2	F6.5	5157	1963	6.47663
CGAACGGCCGGACAAC-1_1_2	F6.5	5529	2403	4.25032
CGAAGTTGCTCTGTGT-1_1_2	F6.5	3054	1482	2.58677
CGAATCTGCTCGACGC-1_1_2	F6.5	5492	2558	2.8587
CGAATGAAGTCATTGC-1_1_2	F6.5	5336	2403	4.49775
CGACAATTTGATCTAA-1_1_2	F6.5	6985	2970	2.99213
CGACACGCTCCGACAG-1_1_2	F6.5	6752	2745	3.51007
CGACTCAGGATGTTAT-1_1_2	F6.5	1827	1024	4.48823
CGAGACCCTAGAGTGT-1_1_2	F6.5	4056	1927	5.22682
CGAGAGATGTGAACCT-1_1_2	F6.5	3965	1764	3.35435
CGAGAGGGTAGCCGCG-1_1_2	F6.5	15531	4924	3.92119
CGAGCACTTCAAGTTT-1_1_2	F6.5	4629	1992	3.13243
CGAGCTGGGCTTTAGG-1_1_2	F6.5	3803	1718	2.86616
CGAGGGACTGCGGTCG-1_1_2	F6.5	1434	824	3.55649
CGAGTACTAAAGAGGA-1_1_2	F6.5	2901	1502	3.86074
CGAGTGAAGGTACCAG-1_1_2	F6.5	2726	1552	5.35583
CGAGTTCTGTCCCACC-1_1_2	F6.5	3069	1500	3.8449
CGAGTTTATCGGACTG-1_1_2	F6.5	2331	1331	4.1184
CGATACCTCGCGGACA-1_1_2	F6.5	3175	1297	3.11811
CGATCCGACCCAGTGC-1_1_2	F6.5	7253	1651	2.09568
CGATCTGTTGGAGGAC-1_1_2	F6.5	2094	1218	2.67431
CGATGTTGTTATCTAC-1_1_2	F6.5	9858	3618	4.05762
CGCAAACACGAGTTAC-1_1_2	F6.5	4217	1864	2.96419
CGCAATTACTTTCGGT-1_1_2	F6.5	4606	1865	2.4099
CGCAATTCTACAATAA-1_1_2	F6.5	5922	2328	2.31341
CGCACATGTCCACTAC-1_1_2	F6.5	3364	1655	4.10226
CGCACGTGCGCTATCA-1_1_2	F6.5	8882	3369	4.24454
CGCAGGCGATCCAAAC-1_1_2	F6.5	13121	4462	5.63981
CGCATGGTGCGATGCT-1_1_2	F6.5	4658	1866	2.76943
CGCATTAGCTAATAGG-1_1_2	F6.5	1537	835	7.09174
CGCCAAGAAGCCGAGT-1_1_2	F6.5	5591	2258	2.05688
CGCCATCCGATTATGA-1_1_2	F6.5	2842	1443	3.44828
CGCCCGCTTCCGTACA-1_1_2	F6.5	4135	1763	4.40145
CGCCGCCCATGCCTGT-1_1_2	F6.5	6226	2530	3.46932
CGCCGTTCAGCATAGT-1_1_2	F6.5	10783	3935	5.57359
CGCCTCCCTCCTCTAT-1_1_2	F6.5	14960	2713	1.60428
CGCCTGGCCTACGTAA-1_1_2	F6.5	2439	1283	2.41902
CGCGAAGTGGCATACT-1_1_2	F6.5	5044	2216	7.31562
CGCGAGTCTGCCGGGT-1_1_2	F6.5	4372	2124	3.59103
CGCGCAAATGTCCAGA-1_1_2	F6.5	3754	1848	3.91582
CGCGCATGTTTGATTG-1_1_2	F6.5	4494	1696	5.02893
CGCGCCCGACTTAATA-1_1_2	F6.5	7075	2739	3.37809
CGCGGCTCAACTTGAA-1_1_2	F6.5	9586	3532	3.24431
CGCGGGAATTAGGCAG-1_1_2	F6.5	2428	1241	4.44811
CGCGTTCATGAAATAC-1_1_2	F6.5	2876	1479	3.26843
CGCTACGGGACATTTA-1_1_2	F6.5	11011	1473	0.935428
CGCTAGAGACCGCTGC-1_1_2	F6.5	5876	2657	3.53982
CGCTATTCTTAGGCTC-1_1_2	F6.5	5420	1534	2.61993
CGCTCGACATAATGAT-1_1_2	F6.5	6616	2685	3.56711
CGCTGGTGACTACCCT-1_1_2	F6.5	6252	2806	3.93474
CGCTGTGACGCCGCAC-1_1_2	F6.5	6499	2676	2.29266
CGCTTATTCCCGGTCG-1_1_2	F6.5	1997	1029	2.95443
CGCTTCCACTGAAATC-1_1_2	F6.5	6290	2512	2.28935
CGCTTTCTTGCATTCG-1_1_2	F6.5	2715	1407	3.68324
CGGAACGTAAACATAG-1_1_2	F6.5	4233	1754	8.45736
CGGAGCATGGCGATCC-1_1_2	F6.5	5487	1436	2.22344
CGGAGTTTGAGAGACA-1_1_2	F6.5	3423	1618	3.18434
CGGCAATAAGATCGCC-1_1_2	F6.5	14285	4597	4.10921
CGGCAGGGTCGGGTTG-1_1_2	F6.5	4426	1725	3.29869
CGGCCACGCACAAAGT-1_1_2	F6.5	4027	1862	3.12888
CGGCCCAGGTATATCC-1_1_2	F6.5	3262	1679	3.12692
CGGGAATATAGTATAC-1_1_2	F6.5	5500	2462	5.76364
CGGGAATTTATGTAAA-1_1_2	F6.5	18626	4355	16.3589
CGGGAGCTTCAGTGTA-1_1_2	F6.5	2609	1443	5.21273
CGGGATCAATGTAAGA-1_1_2	F6.5	5801	2784	2.51681
CGGGCAGCTAAACCGC-1_1_2	F6.5	4406	1871	1.56605
CGGGCCTTCTTTGTAA-1_1_2	F6.5	2650	1192	3.58491
CGGGTGTACCCATTTA-1_1_2	F6.5	2169	1140	3.2734
CGGTACTAGAATCAAA-1_1_2	F6.5	5698	2439	3.52755
CGGTCAAGTGGGAACC-1_1_2	F6.5	4089	1842	3.88848
CGGTGAAGACTAAAGT-1_1_2	F6.5	3878	1801	2.44972
CGGTGCAGATAGAACG-1_1_2	F6.5	2356	1205	4.45671
CGGTTATCCAACAGTG-1_1_2	F6.5	1972	1108	6.99797
CGGTTGACCTGGCATA-1_1_2	F6.5	2765	1339	2.71248
CGTACCTGATAGGCCT-1_1_2	F6.5	6050	2696	2.94215
CGTATTAAGAGATCTA-1_1_2	F6.5	5041	1944	2.14243
CGTCACGTCCATTGGT-1_1_2	F6.5	3157	1260	5.22648
CGTCGCTTGGTTATAC-1_1_2	F6.5	7155	2968	3.54997
CGTCGGATAGTGTTGA-1_1_2	F6.5	3929	1847	3.79231
CGTCGGGTCTAAGCGC-1_1_2	F6.5	8020	3222	2.95511
CGTCTGGAAGGGCCCG-1_1_2	F6.5	7762	2970	2.22881
CGTGAAGTTAATTCAC-1_1_2	F6.5	4148	1929	8.05207
CGTGCAGACTGGGACA-1_1_2	F6.5	2825	1209	4.70796
CGTGCATTGTCGACGC-1_1_2	F6.5	2509	1322	3.0291
CGTGCCCTCCCGAAGA-1_1_2	F6.5	4015	1746	3.3873
CGTGCTTCTACCTAAA-1_1_2	F6.5	5555	2510	4.59046
CGTGGCCGAATATCTA-1_1_2	F6.5	5476	2521	3.98101
CGTGTCCCATTCGCGA-1_1_2	F6.5	3897	1752	2.54042
CGTTAAACTAGTTAGG-1_1_2	F6.5	10308	3844	5.31626
CGTTCATGGTGCGCGT-1_1_2	F6.5	3900	1887	3
CGTTGAGCGACCGTCG-1_1_2	F6.5	4574	1821	3.12637
CGTTTCGCTCATTACA-1_1_2	F6.5	4015	1570	2.14197
CGTTTGTGTAGAGGGT-1_1_2	F6.5	6764	2663	3.42992
CTAAAGAATGCCTACT-1_1_2	F6.5	2173	1129	2.57708
CTAAAGGGAAATAGGA-1_1_2	F6.5	7078	2271	3.30602
CTAAATCCTATTCCGG-1_1_2	F6.5	3169	1482	2.42979
CTAACCGCGCGCCCGT-1_1_2	F6.5	2734	1306	2.0117
CTAACGAAACTTGCTG-1_1_2	F6.5	4921	2083	2.6011
CTAACTGATAATCGCC-1_1_2	F6.5	14593	4720	4.52272
CTAACTGGTCCGGTTC-1_1_2	F6.5	2544	1377	4.04874
CTAAGGGAATGATTGG-1_1_2	F6.5	8011	2327	3.02085
CTAATTCGCACGCGCT-1_1_2	F6.5	3890	1781	2.2365
CTACACTCGCAGATGG-1_1_2	F6.5	17302	5187	3.36955
CTACCCTAAGGTCATA-1_1_2	F6.5	3108	1544	3.861
CTACGACTAGCTATAA-1_1_2	F6.5	3301	1497	2.84762
CTACGCACGGAGTACC-1_1_2	F6.5	5410	2316	2.03327
CTACTATCATAGGTTT-1_1_2	F6.5	4766	2217	3.46202
CTACTATCTTTCAGAG-1_1_2	F6.5	3573	1698	3.49846
CTACTCTAGGCCCGGC-1_1_2	F6.5	4570	1831	2.07877
CTACTGCCACCTGACC-1_1_2	F6.5	22856	5212	3.16766
CTAGATTTACGACGGC-1_1_2	F6.5	9763	2606	2.3968
CTAGCATAGTATAATG-1_1_2	F6.5	7307	2646	2.44971
CTAGGCGCCCTATCAG-1_1_2	F6.5	3507	1756	6.27317
CTAGTCACGTCTTAAG-1_1_2	F6.5	3886	1585	3.42254
CTAGTTGGGCCCGGTA-1_1_2	F6.5	6327	2442	4.01454
CTATCGACGAAATACA-1_1_2	F6.5	11534	4029	4.26565
CTATCGGGTCTCAACA-1_1_2	F6.5	7760	2372	2.57732
CTATGGGAAGCGGAAT-1_1_2	F6.5	13176	4418	5.76047
CTATGTCACTAGCCCA-1_1_2	F6.5	7822	2892	3.05548
CTATGTGAGTCACGGC-1_1_2	F6.5	2894	1571	4.35384
CTATTTGGTTACGGAT-1_1_2	F6.5	3142	1634	4.39211
CTCACTTGGCTGGTAA-1_1_2	F6.5	2801	1363	2.2135
CTCATGGTAATTTGCG-1_1_2	F6.5	3956	2015	3.56421
CTCATTTGATGGGCGG-1_1_2	F6.5	6070	2695	2.30643
CTCCCTCCTTTCGATC-1_1_2	F6.5	2586	1434	4.17633
CTCCGGCCTAATATGC-1_1_2	F6.5	13797	4706	1.28289
CTCGAGGTCGAACAGT-1_1_2	F6.5	2013	1099	4.52062
CTCGCACCTATATAGT-1_1_2	F6.5	5154	2264	3.78347
CTCGGGTTCTCTGGCC-1_1_2	F6.5	7708	3086	3.85314
CTCGGTACCACTGCTC-1_1_2	F6.5	26232	5533	3.49573
CTCGGTCCGTAGCCTG-1_1_2	F6.5	4410	2138	2.40363
CTCGGTTGTCGGCCCT-1_1_2	F6.5	1815	1099	3.0854
CTCGTCGAGGGCTCAT-1_1_2	F6.5	10842	3790	4.53791
CTCTACACTGGCGATT-1_1_2	F6.5	5037	2332	2.20369
CTCTATTTGGCTGCAG-1_1_2	F6.5	8534	2632	12.0342
CTCTCTAACTGCCTAG-1_1_2	F6.5	7049	2795	2.80891
CTCTGGACGCCTGGTG-1_1_2	F6.5	2482	1136	2.09508
CTCTTCTATTGACTGG-1_1_2	F6.5	5813	2537	4.02546
CTGAAAGAGATCCGAC-1_1_2	F6.5	3551	1705	3.37933
CTGAATCCGAGACCTC-1_1_2	F6.5	4529	1645	7.10974
CTGATAGTGTATCTCA-1_1_2	F6.5	2298	1277	4.65622
CTGCACAACTACATAT-1_1_2	F6.5	5028	2106	4.57438
CTGCACTCCAGTACAG-1_1_2	F6.5	3409	1650	4.81079
CTGCAGAGAATCAGAG-1_1_2	F6.5	13457	4548	4.38434
CTGCCAAGGTTGGAAG-1_1_2	F6.5	3091	1551	2.74992
CTGCCATGCATCACAT-1_1_2	F6.5	3791	1605	3.42917
CTGCCTTTAATACCTT-1_1_2	F6.5	4654	2286	4.06102
CTGCGGGTGAAATGTT-1_1_2	F6.5	5318	2120	3.45995
CTGCTGAGGCCACGAA-1_1_2	F6.5	4339	2053	3.48006
CTGCTTGGCGATAGCT-1_1_2	F6.5	7761	2992	3.83971
CTGGAAATGGATGCTT-1_1_2	F6.5	3315	1567	2.32278
CTGGACGCAGTCCGGC-1_1_2	F6.5	4151	2020	3.03541
CTGGATTTACACTTGA-1_1_2	F6.5	2744	1222	4.77405
CTGGCATCCGAATGAG-1_1_2	F6.5	1665	991	3.9039
CTGGCGCACAGGTCTG-1_1_2	F6.5	3002	1484	4.09727
CTGGCTGATTCATCCT-1_1_2	F6.5	4942	2349	2.83286
CTGGGATAAATAATGG-1_1_2	F6.5	4367	2118	3.02267
CTGGGCCTGCTATATC-1_1_2	F6.5	3883	1773	2.03451
CTGGGTAGGCAGTTAA-1_1_2	F6.5	10149	3509	4.09893
CTGGGTTGAGTTAAAG-1_1_2	F6.5	6883	2967	3.26892
CTGGTAACACATAGAA-1_1_2	F6.5	5324	2397	3.287
CTGGTAACGAGCTCTT-1_1_2	F6.5	1779	1047	6.35188
CTGGTTTCGAGCAAGA-1_1_2	F6.5	2146	1268	3.63467
CTGTACTTCTTAGCAT-1_1_2	F6.5	5044	1508	2.22046
CTGTAGCCATCTCACT-1_1_2	F6.5	6067	2425	4.08769
CTGTCAAATGGCTCGG-1_1_2	F6.5	3796	1636	2.97682
CTGTGCAGGGTAGGTC-1_1_2	F6.5	9911	2173	2.21976
CTGTTACCCAATCTAG-1_1_2	F6.5	2871	1246	4.77186
CTGTTCACTGCCTGTG-1_1_2	F6.5	6071	2816	1.64718
CTGTTCATCTCACGGG-1_1_2	F6.5	4535	1719	1.89636
CTTACACTGGGAAATA-1_1_2	F6.5	4121	2054	4.4164
CTTAGCCTTCCACATG-1_1_2	F6.5	3115	1495	2.63242
CTTCAGTGGTCGCCTA-1_1_2	F6.5	10475	3778	2.93079
CTTCATAGCTCAAGAA-1_1_2	F6.5	4552	2209	3.99824
CTTCATTGTCAGTGGA-1_1_2	F6.5	3498	1767	3.745
CTTCCGCTCCGTGAAG-1_1_2	F6.5	5062	2114	3.08179
CTTCGGCCAATTGTTT-1_1_2	F6.5	5415	2455	5.13389
CTTCGTAGATAGGTGA-1_1_2	F6.5	4619	1097	1.77528
CTTCTATGTTGAAGTA-1_1_2	F6.5	2775	1509	2.7027
CTTCTATTAATGCTAG-1_1_2	F6.5	7994	2829	7.71829
CTTGAGTTAGGGTAAT-1_1_2	F6.5	8013	3124	3.73144
CTTGCAACCGCCTCCT-1_1_2	F6.5	4038	1824	2.05547
CTTGCCCAGGCTCTAC-1_1_2	F6.5	2953	1073	3.58957
CTTGTACTTGTTGACT-1_1_2	F6.5	6911	3076	2.0981
CTTGTCAACATTCGAG-1_1_2	F6.5	10547	3414	6.58955
CTTGTTGCTGAGTCAA-1_1_2	F6.5	2229	1207	4.12741
CTTTAACTTTCAAAGG-1_1_2	F6.5	7963	3290	3.29022
CTTTAGGAACACTGTT-1_1_2	F6.5	4562	2149	3.28803
CTTTAGTGCTATTATT-1_1_2	F6.5	15917	4178	11.805
CTTTGGCGCTTTATAC-1_1_2	F6.5	3728	1748	2.36052
GAAACAGATGACCACC-1_1_2	F6.5	6844	2877	2.79077
GAAACATAGGAAACAG-1_1_2	F6.5	12601	4198	2.74581
GAAACCGAATTACCTT-1_1_2	F6.5	3041	960	3.32128
GAAACTCGTGCGATGC-1_1_2	F6.5	4136	1801	2.15184
GAAAGCAGTGCACTTT-1_1_2	F6.5	16393	4592	3.5503
GAAAGCCCTTTGGACC-1_1_2	F6.5	5689	2300	2.14449
GAAAGTGACTAACTGC-1_1_2	F6.5	6120	2315	2.64706
GAAATATCACCATCAG-1_1_2	F6.5	4549	1974	2.35217
GAAATCGCGCGCAACT-1_1_2	F6.5	3330	1643	2.88288
GAAATGGCGGTGTTAG-1_1_2	F6.5	4753	1885	1.80938
GAAATTGTCTCTATAA-1_1_2	F6.5	3560	1677	4.04494
GAACACACATCAACCA-1_1_2	F6.5	9808	3285	1.927
GAACGACCGAATGATA-1_1_2	F6.5	11674	4331	1.92736
GAACGTCTCATGGTCG-1_1_2	F6.5	2871	1420	4.28422
GAACGTTAGGAAGACG-1_1_2	F6.5	1682	1042	4.87515
GAAGCGTGAGGAATTT-1_1_2	F6.5	4955	2268	3.53179
GAAGCTCGGACCCGTC-1_1_2	F6.5	10721	3805	3.40453
GAAGCTTGCTGACCGC-1_1_2	F6.5	3409	1641	3.25609
GAAGTCAGTTGCACTA-1_1_2	F6.5	5052	1910	5.77989
GAAGTCTCCCTAGCGA-1_1_2	F6.5	4015	1950	3.43711
GAAGTGATTTATCGTG-1_1_2	F6.5	10491	1350	0.96273
GAAGTGCTGGATAGCT-1_1_2	F6.5	3919	2007	3.82751
GAAGTTTCCACTCAAT-1_1_2	F6.5	2296	1117	2.43902
GAATAGACGCGACCCA-1_1_2	F6.5	5295	2362	2.9084
GAATCGACATGGTCAC-1_1_2	F6.5	4446	1958	3.01395
GAATCTGAACATTCTC-1_1_2	F6.5	7410	2628	7.24696
GAATGTGGTCCGGATT-1_1_2	F6.5	19490	4844	3.2786
GAATGTTGGGTAATCT-1_1_2	F6.5	4844	2266	3.42692
GAATTATAGTGAAAGG-1_1_2	F6.5	9501	2551	1.85244
GAATTCACCCGGGTGT-1_1_2	F6.5	2954	1279	5.07786
GAATTTCTCGCTGCAG-1_1_2	F6.5	6256	2223	2.22187
GACAAACATATGCAGG-1_1_2	F6.5	4654	2269	3.63128
GACAACGACCATTGAA-1_1_2	F6.5	4385	1984	3.76283
GACAACGCAGCTTACG-1_1_2	F6.5	11033	4138	1.67679
GACACTGAGTTCAGTG-1_1_2	F6.5	2588	1183	5.5255
GACACTGGAACCCGAT-1_1_2	F6.5	6182	2805	5.92041
GACAGCCAGACCTGAC-1_1_2	F6.5	3991	1912	3.58306
GACAGGCACACACTAT-1_1_2	F6.5	3726	1650	2.06656
GACCAAACGTTGACTG-1_1_2	F6.5	6326	2889	6.07019
GACCCAATTATGATAC-1_1_2	F6.5	15023	4842	3.1951
GACCGACTGAAGCGTC-1_1_2	F6.5	4995	2090	2.96296
GACCGCGTCTGACGTG-1_1_2	F6.5	8296	3265	5.99084
GACCGTGCTGACGGTG-1_1_2	F6.5	4158	1801	2.9341
GACGAGGCTAATAAAC-1_1_2	F6.5	15748	4978	3.30836
GACTAAGATCATGCAC-1_1_2	F6.5	6385	2839	1.50352
GACTAAGTAGGCTCAC-1_1_2	F6.5	4060	1740	2.3399
GACTACAAAGCGGTGG-1_1_2	F6.5	5050	2320	3.64356
GACTCCTTCCAATTGA-1_1_2	F6.5	20667	5592	3.69188
GACTCGCGGGAATGAC-1_1_2	F6.5	1591	909	6.41106
GACTGCACCAGCCCAG-1_1_2	F6.5	5612	2400	3.31433
GAGACTGATGGGTAGA-1_1_2	F6.5	13728	4240	3.98456
GAGAGGTGCATTCTGG-1_1_2	F6.5	3848	1914	2.7027
GAGATCTGTCACTCCG-1_1_2	F6.5	2201	1145	2.45343
GAGATCTTCCATGACA-1_1_2	F6.5	3003	1466	3.3966
GAGCATCAACAACTTG-1_1_2	F6.5	8483	3269	7.45019
GAGCCAGCTACCTGTG-1_1_2	F6.5	8160	3219	5.1348
GAGCGCAAATACTCCG-1_1_2	F6.5	17101	5157	4.66639
GAGCGCGCACGAGTAG-1_1_2	F6.5	4504	2152	4.99556
GAGCGCTGTTAGGTAA-1_1_2	F6.5	8930	3327	2.35162
GAGCTAAGGGCATATC-1_1_2	F6.5	2952	1388	2.3374
GAGGAATGGAGAGGTT-1_1_2	F6.5	6446	2335	2.0633
GAGGCCCGACTCCGCA-1_1_2	F6.5	6250	2657	2.656
GAGGCTATCAAAGTCG-1_1_2	F6.5	3756	1658	2.71565
GAGGGCGCAGCTCTGC-1_1_2	F6.5	4278	1935	3.31931
GAGTAAGGCCACGGGA-1_1_2	F6.5	4926	2279	4.01949
GAGTATGCCCGCCTTG-1_1_2	F6.5	3664	1544	4.23035
GAGTCAGACCAGAATC-1_1_2	F6.5	5162	2165	3.56451
GAGTCCGCTTACCGGA-1_1_2	F6.5	2937	1245	5.17535
GAGTGTGCGGTACCCA-1_1_2	F6.5	3365	1692	3.0312
GAGTTGATGGCAATTT-1_1_2	F6.5	5304	2364	3.63876
GATAACTCGCACTGTG-1_1_2	F6.5	3943	1945	3.52523
GATACGATGGGAGTCA-1_1_2	F6.5	2778	1179	6.98344
GATAGGTAACGTTGAC-1_1_2	F6.5	3653	1443	4.07884
GATATGAGACACTAAC-1_1_2	F6.5	16518	4603	3.65056
GATATTGAGATTGGCG-1_1_2	F6.5	2339	1362	5.51518
GATCATTCCAAACATT-1_1_2	F6.5	6791	2617	1.66397
GATCCCTTTATACTGC-1_1_2	F6.5	3632	1787	4.10242
GATCCGGGAATTAACA-1_1_2	F6.5	5769	2147	9.20437
GATCCTAAATCGGGAC-1_1_2	F6.5	1914	1000	4.80669
GATCCTCGACACTGGC-1_1_2	F6.5	8206	3059	2.1204
GATCGCGGGCTCTCCA-1_1_2	F6.5	3977	1324	2.41388
GATCGCTACCCGATTT-1_1_2	F6.5	9910	3787	5.0555
GATCGCTATATCTCAG-1_1_2	F6.5	7226	3068	2.36645
GATCGTGACTGATATC-1_1_2	F6.5	8492	2818	10.5629
GATCTTGGAGGGCATA-1_1_2	F6.5	5482	2010	4.26852
GATGCCTTCTGCGGCA-1_1_2	F6.5	8171	3286	3.50018
GATGCGTCCTGCATTC-1_1_2	F6.5	4314	1686	2.68892
GATGCTACAAGCGCCT-1_1_2	F6.5	6217	2579	2.95963
GATGCTGTATTTCATC-1_1_2	F6.5	9715	3013	3.38652
GATGTAACGAACCACC-1_1_2	F6.5	3362	1706	3.59905
GATGTTCAATCCACGA-1_1_2	F6.5	5138	1043	2.1993
GATTAACCGAAAGCCC-1_1_2	F6.5	5574	2510	4.61069
GATTCCCTTGTCGCAG-1_1_2	F6.5	6081	2533	4.25917
GATTCCTATACGGCGC-1_1_2	F6.5	2925	1350	4.13675
GATTCGACGGTTCACG-1_1_2	F6.5	9724	2283	1.90251
GATTGCTCCAGTTGCA-1_1_2	F6.5	4019	2086	2.81164
GCAAACCCTACATTAT-1_1_2	F6.5	5469	2420	3.45584
GCAACACACTAGAACT-1_1_2	F6.5	7358	3075	5.00136
GCAACAGCAGTATGCG-1_1_2	F6.5	4279	2112	5.18813
GCAACCACGGCCGCGT-1_1_2	F6.5	2844	1430	2.74262
GCAAGAATTCCTTGGC-1_1_2	F6.5	2464	1256	3.6526
GCAAGTGCACAGAGAA-1_1_2	F6.5	6318	2689	2.39
GCACACACTGGTAGCC-1_1_2	F6.5	5797	2557	3.89857
GCACGCCTACTTAGAT-1_1_2	F6.5	4468	1982	4.9239
GCAGACCCAGCACGTA-1_1_2	F6.5	6225	2751	5.09237
GCAGATTAGGGATATC-1_1_2	F6.5	7417	2533	4.26048
GCAGCACACAGCCCAG-1_1_2	F6.5	4487	1699	2.34009
GCAGGAACTTAGATCT-1_1_2	F6.5	10696	3796	2.40277
GCATACGAGGTCTTTA-1_1_2	F6.5	5212	2484	4.1251
GCATAGAGCACTCAGG-1_1_2	F6.5	5261	2018	3.15529
GCATCGGCCGTGTAGG-1_1_2	F6.5	1661	1027	4.51535
GCATGAGGGACGCGGC-1_1_2	F6.5	2948	1457	3.45997
GCATTGTAATTCATAT-1_1_2	F6.5	3731	1793	2.2246
GCCACTCAGAGCGCGA-1_1_2	F6.5	6460	2739	5.99071
GCCATTAGCCTCAAAC-1_1_2	F6.5	24788	5836	3.62272
GCCCAGTTGGTATGCC-1_1_2	F6.5	4110	1800	1.99513
GCCCGACTTCTTCCCG-1_1_2	F6.5	4573	2163	3.19265
GCCCGCGCGTAAACGG-1_1_2	F6.5	2226	1124	5.48068
GCCCGCGCGTTTGACA-1_1_2	F6.5	9943	3109	2.00141
GCCCGTAATACCTTCT-1_1_2	F6.5	5208	2270	2.63057
GCCCTAGCCGTCGCGA-1_1_2	F6.5	20809	5570	2.13369
GCCGAAATTCCTACGT-1_1_2	F6.5	3194	1303	1.03319
GCCGATTGGCCAAGCT-1_1_2	F6.5	5392	2174	4.13576
GCCGCATTAGTCCGGC-1_1_2	F6.5	4890	2035	2.18814
GCCGGGTTAGGGTCGC-1_1_2	F6.5	3708	1452	3.20928
GCCTAGCGATCTGACC-1_1_2	F6.5	5743	2454	1.84573
GCCTATAGTGTCAGGG-1_1_2	F6.5	4189	1858	2.74529
GCCTATTCCGATATAG-1_1_2	F6.5	5664	2333	1.88912
GCCTCATCTGGAAATA-1_1_2	F6.5	8196	3252	3.72133
GCCTCCGACAATTCAC-1_1_2	F6.5	8661	3335	3.3368
GCCTTCAGCCCTACCG-1_1_2	F6.5	5820	2525	3.65979
GCGAAACGATCGGGAG-1_1_2	F6.5	9889	3551	4.4595
GCGAAACTTAACTGGA-1_1_2	F6.5	5761	2411	3.73199
GCGAAGCCATACCCGT-1_1_2	F6.5	2500	1227	2.32
GCGACGATAGTTGTAC-1_1_2	F6.5	2997	1333	6.13947
GCGAGGCCCGAGCAGA-1_1_2	F6.5	3801	1571	2.99921
GCGAGTTCTGCAAAGA-1_1_2	F6.5	4857	2282	2.53243
GCGCAAGAGCGCGCTG-1_1_2	F6.5	5724	2564	4.40252
GCGCATCCAGTCAGCA-1_1_2	F6.5	3276	1630	2.41148
GCGCCGTTCCACGATA-1_1_2	F6.5	4190	1726	4.00955
GCGCCTCCCACTCCGA-1_1_2	F6.5	11415	4097	4.85326
GCGCTAATTGAATAGA-1_1_2	F6.5	3087	1417	3.04503
GCGCTATGCCGAGGCA-1_1_2	F6.5	3710	1446	5.09434
GCGCTGCTTTGCATTT-1_1_2	F6.5	4123	1816	2.25564
GCGGACCGCGTTGTGG-1_1_2	F6.5	2942	1395	6.56016
GCGGAGAGGGAGAACG-1_1_2	F6.5	3321	1612	3.9446
GCGGGAACCAGGCCCT-1_1_2	F6.5	6043	2263	1.96922
GCGGGCGAGCCTTACC-1_1_2	F6.5	2987	1184	2.91262
GCGGTTCCCTATCATG-1_1_2	F6.5	5567	1384	2.47889
GCGTCGAAATGTCGGT-1_1_2	F6.5	3951	1957	3.44217
GCGTCTCTGCATTGGG-1_1_2	F6.5	2031	946	2.90497
GCGTGGTACTGGGTTA-1_1_2	F6.5	3560	1743	3.79213
GCTAAGTAGTTTCTCT-1_1_2	F6.5	2515	1431	4.21471
GCTAATACCGAATGCC-1_1_2	F6.5	8431	3413	2.28917
GCTACAATCGAGGATA-1_1_2	F6.5	4020	2052	6.39303
GCTACAGTACGGACCG-1_1_2	F6.5	4181	2137	2.91796
GCTACGACTTATTGGG-1_1_2	F6.5	7878	2325	3.26225
GCTACTATAGTAGAGT-1_1_2	F6.5	8303	3274	5.68469
GCTAGACCGTCTACTG-1_1_2	F6.5	4126	1981	3.36888
GCTAGAGTAGAGATGT-1_1_2	F6.5	7686	3163	3.49987
GCTAGTAGAGCTTGTA-1_1_2	F6.5	4044	1704	3.16518
GCTCAATCCGTTTATT-1_1_2	F6.5	4137	1989	3.16655
GCTCGCTCATGTCCAA-1_1_2	F6.5	6109	2608	3.27386
GCTCGGAATTTAAAGC-1_1_2	F6.5	5638	2224	2.58957
GCTCTAAACCCTGACG-1_1_2	F6.5	5079	2041	2.16578
GCTCTATGTTACGTGC-1_1_2	F6.5	3923	1747	2.49809
GCTGAATCTTCCAATC-1_1_2	F6.5	4772	2106	2.66136
GCTGAGGCGTGAGTAT-1_1_2	F6.5	2912	1351	2.85027
GCTGCACGGTTTCTTA-1_1_2	F6.5	11458	2827	2.37389
GCTGCTAAGTAGTCGA-1_1_2	F6.5	12567	3901	4.15374
GCTGCTCTCCGGACAC-1_1_2	F6.5	3809	1796	2.86164
GCTGGCATATTCACCT-1_1_2	F6.5	4629	1740	1.98747
GCTGGTTTAGGCCATA-1_1_2	F6.5	6478	2860	3.81291
GCTGTATTACTGGCCC-1_1_2	F6.5	2936	1512	3.50817
GCTGTTGCTACCGAAC-1_1_2	F6.5	19419	5069	3.8828
GCTTAATGTAACTAAC-1_1_2	F6.5	5603	2369	3.37319
GCTTATGAAGCAGGAA-1_1_2	F6.5	2819	1454	4.71799
GCTTCCGTCCCTAGAC-1_1_2	F6.5	4836	2124	3.18445
GCTTGATGATAATCAG-1_1_2	F6.5	4260	1933	1.92488
GCTTGGATCGATTAGG-1_1_2	F6.5	3128	1556	2.94118
GCTTTCAGAGGAGGTG-1_1_2	F6.5	3678	1726	3.86079
GGAAACTAAATGGGCC-1_1_2	F6.5	14382	4573	4.17883
GGAACCGTGTAAATTG-1_1_2	F6.5	5116	1851	6.27443
GGAACCTTGACTCTGC-1_1_2	F6.5	11154	3885	2.7972
GGAATGCGCTAGCGTG-1_1_2	F6.5	2567	1366	3.19439
GGACCAACAGGATAAC-1_1_2	F6.5	15567	4092	7.99769
GGAGAAGTCATTGGCA-1_1_2	F6.5	3868	1806	2.58532
GGAGACGACACCTTTG-1_1_2	F6.5	3383	1496	5.73456
GGAGCAACATTTCAAG-1_1_2	F6.5	16283	5003	4.24983
GGAGCACCAAGAACTA-1_1_2	F6.5	3488	1602	2.60894
GGAGGGCTTGGTTGGC-1_1_2	F6.5	6003	2262	2.5987
GGAGTGCCGCCCTGGA-1_1_2	F6.5	8752	3646	1.98812
GGATCCGGAATATACT-1_1_2	F6.5	2104	1197	3.61217
GGATCTTGACTCAACC-1_1_2	F6.5	7959	3148	3.36726
GGATGAAGATCGCTGA-1_1_2	F6.5	4903	2330	3.44687
GGATGACGCGAGTTTA-1_1_2	F6.5	1670	862	2.33533
GGATGCTGGCGTTCCT-1_1_2	F6.5	4165	1806	1.80072
GGATGTCCTTACCGCA-1_1_2	F6.5	2915	1500	3.70497
GGATTCCGCTATACCC-1_1_2	F6.5	4357	1920	2.84599
GGATTTCACTTCTATA-1_1_2	F6.5	3010	1494	2.75748
GGCAAATTACTTTACT-1_1_2	F6.5	5558	2013	2.55488
GGCAAGGCGAAATAGC-1_1_2	F6.5	6743	2349	10.2625
GGCACTCCACTGGGCA-1_1_2	F6.5	2103	945	2.37756
GGCAGCAAACCTATGC-1_1_2	F6.5	16137	4999	4.90178
GGCATACAGGTAGCGG-1_1_2	F6.5	3192	1526	2.28697
GGCCCTCACCCACTTA-1_1_2	F6.5	4233	1662	2.00803
GGCGAAATCTAACTTG-1_1_2	F6.5	7851	3092	3.34989
GGCGCAGGACATCTTC-1_1_2	F6.5	3131	1428	2.42734
GGCGCATGAATTGATG-1_1_2	F6.5	1976	1017	4.40283
GGCGCGTTCGAGTTTA-1_1_2	F6.5	3249	1416	4.73992
GGCGGTAGGATCATTG-1_1_2	F6.5	2584	1296	2.74768
GGCGTCCTATCCGCTG-1_1_2	F6.5	3431	1595	2.76887
GGCTCGCGTTGAGGTA-1_1_2	F6.5	2864	1502	2.5838
GGCTCGTGCCACCAGC-1_1_2	F6.5	14995	3803	1.70724
GGCTCTGCTCCAACGC-1_1_2	F6.5	2924	1421	3.55677
GGCTGAAATAGCAAAG-1_1_2	F6.5	8348	3092	3.98898
GGGACAGAGTTACTCC-1_1_2	F6.5	10792	3949	2.93736
GGGACCCGTATATCTT-1_1_2	F6.5	6451	2221	2.75926
GGGACTGCATAGATAG-1_1_2	F6.5	1964	1046	3.51324
GGGAGAACTCACAGTA-1_1_2	F6.5	3334	1649	2.5195
GGGAGGATGCCCGAAA-1_1_2	F6.5	3464	1482	3.31986
GGGATGGTCGTAACCG-1_1_2	F6.5	2909	1313	4.29701
GGGATTTACCGCACCT-1_1_2	F6.5	5187	2401	2.9304
GGGCAACCGCACGTGC-1_1_2	F6.5	8414	3231	2.686
GGGCCCGTCTTAAACA-1_1_2	F6.5	6455	2138	2.58714
GGGCCCTACGAAAGGG-1_1_2	F6.5	6528	2291	2.0527
GGGCCGGCCGAAGTAC-1_1_2	F6.5	2758	1386	3.77085
GGGCGATATGTGTGAA-1_1_2	F6.5	4217	1947	5.64382
GGGCGGCAAATGAATT-1_1_2	F6.5	3967	1516	5.24326
GGGCGGGTTCCCTACG-1_1_2	F6.5	3635	1567	3.65887
GGGCGTACATTTATAT-1_1_2	F6.5	5300	2175	2.13208
GGGCGTCACCACGTAA-1_1_2	F6.5	3516	1254	3.18544
GGGCGTTTACATTCAT-1_1_2	F6.5	3897	1966	7.69823
GGGCTCATCGAACCCA-1_1_2	F6.5	3326	1658	2.85628
GGGCTGCCTAGGGCGA-1_1_2	F6.5	3366	1529	1.93108
GGGCTGGTTAGTCGCG-1_1_2	F6.5	5161	1832	2.03449
GGGTATGTATGCACTT-1_1_2	F6.5	5191	2100	2.61992
GGGTATTCTAGCAAAC-1_1_2	F6.5	23835	5982	2.90329
GGGTCACCGTGACGGT-1_1_2	F6.5	1509	810	2.12061
GGGTGACACCTTAACT-1_1_2	F6.5	2407	1095	4.36228
GGGTGTTTCAGCTATG-1_1_2	F6.5	2189	1174	3.97442
GGGTTTAGGATAGGAT-1_1_2	F6.5	3036	1569	4.31489
GGTAACCGGGAGGATA-1_1_2	F6.5	3194	1679	5.35379
GGTACAAACATGCTAT-1_1_2	F6.5	6504	2193	2.55228
GGTACATCTGGGACGA-1_1_2	F6.5	6394	2333	2.00188
GGTATTGCCGAGTTTA-1_1_2	F6.5	3900	1599	1.87179
GGTCAAGACTACTTCG-1_1_2	F6.5	14943	4681	3.70742
GGTCAGTGGGTCCCAC-1_1_2	F6.5	4772	1502	3.81391
GGTCGGCCAGGAGCTT-1_1_2	F6.5	2334	1287	3.25621
GGTCGGTCGTCCACAG-1_1_2	F6.5	3638	1646	3.5459
GGTCGTAAGCTCGCAC-1_1_2	F6.5	3700	1847	3.43243
GGTCTCCGTCCAGGTT-1_1_2	F6.5	7914	3386	6.50746
GGTCTCTGAATGGACT-1_1_2	F6.5	1895	1091	3.90501
GGTCTGAGAATCTGGA-1_1_2	F6.5	2910	1480	4.15808
GGTGAAGTACAGGGAT-1_1_2	F6.5	3920	1762	3.44388
GGTGATAAGGAGCAGT-1_1_2	F6.5	1726	1016	3.30243
GGTGCTGATCACAAAG-1_1_2	F6.5	2502	1290	2.47802
GGTGCTGGTACACATT-1_1_2	F6.5	4681	1729	3.54625
GGTTACCACCCTCGGG-1_1_2	F6.5	12972	3966	3.44588
GGTTAGCTATATGTCT-1_1_2	F6.5	3331	1771	3.39237
GGTTAGGCTTGGAGAA-1_1_2	F6.5	3781	1749	3.27956
GGTTAGTTACGGCGCC-1_1_2	F6.5	4746	2009	2.04383
GGTTTACAATCTCAAT-1_1_2	F6.5	3859	1900	4.17207
GGTTTAGCCTTTCTTG-1_1_2	F6.5	6531	2687	3.62885
GGTTTCAATCGGTCAG-1_1_2	F6.5	3896	1813	3.90144
GGTTTGTGACCTGAGG-1_1_2	F6.5	6021	2682	6.49394
GTAACATCTAAGATAA-1_1_2	F6.5	9373	3623	6.0813
GTAAGCGGGCAGTCAG-1_1_2	F6.5	6584	2795	2.14156
GTAAGTAACAGTCTGG-1_1_2	F6.5	21994	5232	3.8556
GTAAGTAGGGTATACC-1_1_2	F6.5	4542	1961	2.57596
GTAATCTGATTCTTCG-1_1_2	F6.5	5811	2214	6.79745
GTACACTTACCTGAAG-1_1_2	F6.5	5952	2242	2.90659
GTACAGAGGCAAGGGT-1_1_2	F6.5	3722	1827	4.4331
GTACGAGATTGCGACA-1_1_2	F6.5	5487	2764	1.51267
GTACGCTTCATTGCAC-1_1_2	F6.5	2619	1360	4.5819
GTACGTTTGCCCGTCA-1_1_2	F6.5	3808	1516	6.77521
GTACTAAGATTTGGAG-1_1_2	F6.5	5157	2189	3.19953
GTACTCCCTTATCGCT-1_1_2	F6.5	4788	1972	2.73601
GTACTGGAGTTAGACC-1_1_2	F6.5	2962	1564	3.74747
GTAGAGGGAGACAAGT-1_1_2	F6.5	2453	1319	3.26131
GTAGCCAAACATGGGA-1_1_2	F6.5	4785	1917	8.23406
GTAGCGGCTATACACT-1_1_2	F6.5	7288	2425	3.96542
GTAGCTTCCTCTTGTT-1_1_2	F6.5	3099	1555	3.45273
GTAGTCGCGGGAATCA-1_1_2	F6.5	5067	2236	4.10499
GTATAGGACTCAGTAG-1_1_2	F6.5	6673	3014	1.22883
GTATCAAACGTTAGCT-1_1_2	F6.5	8041	3164	3.34536
GTATCAGCTTGGGTTC-1_1_2	F6.5	3709	1819	2.80399
GTATCTCAGTCTTGAC-1_1_2	F6.5	5116	2074	2.97107
GTATCTTTCATAACCA-1_1_2	F6.5	9427	2841	10.8412
GTATGAAATTTCACTC-1_1_2	F6.5	5844	2527	3.66188
GTATGTGGGTCTAGTT-1_1_2	F6.5	3743	1858	3.66017
GTATTCTGAGAAACGA-1_1_2	F6.5	2572	1347	3.92691
GTCAAAGAAGTGGTGT-1_1_2	F6.5	14873	4554	2.6222
GTCAACCAGGCCTATA-1_1_2	F6.5	9932	3643	10.0181
GTCAAGCGGACTCGGG-1_1_2	F6.5	4006	1816	5.71643
GTCACTCTCCAAATCT-1_1_2	F6.5	6896	2509	1.84165
GTCAGAATAGTCTATG-1_1_2	F6.5	3699	1689	2.46012
GTCATGCACCTCCGTT-1_1_2	F6.5	3541	1564	2.31573
GTCATGCGCGAGGGCT-1_1_2	F6.5	1798	1020	6.45161
GTCATGGACATGACTA-1_1_2	F6.5	4935	2241	3.36373
GTCATTAGAGCGAACG-1_1_2	F6.5	6360	2148	3.27044
GTCATTGCATTGACCC-1_1_2	F6.5	2766	1439	5.06146
GTCCATTACTGCTACG-1_1_2	F6.5	5001	2254	3.55929
GTCCGGCTGAATTGCG-1_1_2	F6.5	2213	1152	2.12381
GTCCTACGAATAGTCT-1_1_2	F6.5	4640	2191	4.87069
GTCGCGTAACCCGTTG-1_1_2	F6.5	4088	1718	6.06654
GTCGGATATCTCAGAC-1_1_2	F6.5	2802	1382	2.60528
GTCGGATGTAGCGCGC-1_1_2	F6.5	4692	2114	4.83802
GTCGTACCATCTCGGG-1_1_2	F6.5	3742	1409	5.42491
GTCTACTCAATTACAA-1_1_2	F6.5	3578	1900	4.69536
GTCTATCTGAGTTTCT-1_1_2	F6.5	2968	1374	2.99865
GTCTATTGGTTCCGGT-1_1_2	F6.5	4026	1973	4.99255
GTCTCCTGCCAGTATG-1_1_2	F6.5	7230	3113	3.38866
GTCTCGATCTGCTTTC-1_1_2	F6.5	4192	1853	2.95802
GTCTGGGCGGTCGAGA-1_1_2	F6.5	3139	1260	7.51832
GTGAAACGGCGCCACC-1_1_2	F6.5	4046	1853	2.84231
GTGACCGCACACTACG-1_1_2	F6.5	5444	2344	2.5349
GTGACTTCAGTAGTGC-1_1_2	F6.5	2795	824	3.00537
GTGAGCGTGCTGCACT-1_1_2	F6.5	3621	1646	2.18172
GTGAGGACACTTAAGG-1_1_2	F6.5	4119	1905	5.1226
GTGAGTGGTACAACGC-1_1_2	F6.5	3126	1388	6.14203
GTGATCAAGCGTGCAC-1_1_2	F6.5	2605	1495	5.98848
GTGATCACTAACGCCT-1_1_2	F6.5	5589	2509	3.41743
GTGATCATAGATCTGC-1_1_2	F6.5	2629	1265	4.86877
GTGCACGAAAGTGACT-1_1_2	F6.5	6737	2345	2.10776
GTGCCATCACACGGTG-1_1_2	F6.5	11149	3555	2.99578
GTGCCCGTTCGGATTC-1_1_2	F6.5	2507	1311	3.90905
GTGCCGCTTCAAAGGT-1_1_2	F6.5	2886	1237	5.44006
GTGCGAAATCGAACAC-1_1_2	F6.5	2745	1326	5.86521
GTGCGACAGGGAGTGT-1_1_2	F6.5	4002	1948	3.84808
GTGCGGGTCTCCAAAT-1_1_2	F6.5	10149	4129	1.35974
GTGCGTGTATATGAGC-1_1_2	F6.5	4926	2146	4.4661
GTGCTCAAGTACTGTC-1_1_2	F6.5	2872	1335	1.98468
GTGGACCAACCCGATT-1_1_2	F6.5	5240	2321	2.55725
GTGGACGCATTTGTCC-1_1_2	F6.5	4466	1849	4.38871
GTGGAGCGTTTACCGA-1_1_2	F6.5	16023	4852	3.84447
GTGGAGTCGGCGGTTG-1_1_2	F6.5	4102	1890	3.04729
GTGGCAAACAGCGGCA-1_1_2	F6.5	3630	1831	4.02204
GTGGCGGTCCCAGCGT-1_1_2	F6.5	2980	1483	2.61745
GTGGGCTTAGACACAC-1_1_2	F6.5	5093	2099	2.67033
GTGGTGGCCAAGTGAA-1_1_2	F6.5	5724	2438	4.38505
GTGGTTTCCGCCTTTC-1_1_2	F6.5	4543	2003	2.2232
GTGTACCTTGGCTACG-1_1_2	F6.5	3718	1741	3.41581
GTGTGAATAACTTAGG-1_1_2	F6.5	2441	1297	3.60508
GTGTTACTATGCGTCC-1_1_2	F6.5	7923	2722	4.10198
GTTAAAGTAGGACTGG-1_1_2	F6.5	3508	1786	5.21665
GTTACAATTGGTGACG-1_1_2	F6.5	3040	1494	2.56579
GTTACCTACAACTTGC-1_1_2	F6.5	8630	2784	8.12283
GTTACTTTGGGCCTAG-1_1_2	F6.5	3766	1533	2.84121
GTTAGGCTACCCGTTT-1_1_2	F6.5	20820	5509	2.94428
GTTATAATACGGTGAA-1_1_2	F6.5	23416	5777	3.8478
GTTATATTATCTCCCT-1_1_2	F6.5	3232	1371	4.33168
GTTCACAGGAGTCTAG-1_1_2	F6.5	3257	1588	2.67117
GTTCCAGTCTGACCAT-1_1_2	F6.5	5502	2502	2.43548
GTTCGCCATAAGTGCC-1_1_2	F6.5	3352	1399	3.31146
GTTCGCTGAGACGTCT-1_1_2	F6.5	6432	2857	5.86132
GTTCGTCTAAAGAACT-1_1_2	F6.5	6942	2952	4.89772
GTTGAACCGGTTCCAT-1_1_2	F6.5	2757	1324	4.09866
GTTGAGTCCCGCCGGT-1_1_2	F6.5	3753	1692	3.94351
GTTGCACGGAGTTTCG-1_1_2	F6.5	7706	3180	3.12743
GTTGGATTGAGAACAC-1_1_2	F6.5	4401	1945	3.79459
GTTGGATTTGCGTTGG-1_1_2	F6.5	3295	1371	3.24734
GTTTACGTTCCATCTG-1_1_2	F6.5	2876	1003	3.72045
GTTTCATATCGTCGCT-1_1_2	F6.5	3509	1679	2.30835
GTTTCCTGGAGGGTGA-1_1_2	F6.5	5817	2508	2.01135
GTTTCTGCAGTCTCCC-1_1_2	F6.5	6763	2137	3.0312
GTTTGACCAAATCCTA-1_1_2	F6.5	3232	1564	2.41337
GTTTGGCCCAAGTTAT-1_1_2	F6.5	16289	4453	3.66505
GTTTGGGCTTGTGAGC-1_1_2	F6.5	9298	3017	6.90471
TAAACCCAGGAGGGCA-1_1_2	F6.5	4540	2033	3.85463
TAAAGCGTTAGGAGAA-1_1_2	F6.5	3521	1728	4.17495
TAAATGAATCCGTTTC-1_1_2	F6.5	4416	1830	2.58152
TAACAAAGGGAGAAGC-1_1_2	F6.5	7370	2435	1.99457
TAACATACAATGTGGG-1_1_2	F6.5	3729	1524	6.06061
TAACATACACGCGATC-1_1_2	F6.5	2482	1387	4.43191
TAACCTAGGGAGTCCA-1_1_2	F6.5	7685	3088	5.85556
TAACGCTTTGAGAGCG-1_1_2	F6.5	3858	1653	2.41058
TAACTATCGAAGGTCC-1_1_2	F6.5	5177	1929	1.81572
TAACTCATCCGCGCGG-1_1_2	F6.5	3130	1200	5.11182
TAAGAGGGACAGGGAC-1_1_2	F6.5	5078	2271	4.6475
TAAGCAGGCGACACGC-1_1_2	F6.5	5950	2231	2.94118
TAAGCGCGAATCAAAT-1_1_2	F6.5	2965	1676	4.89039
TAAGGCAACATAAGAT-1_1_2	F6.5	5699	2484	5.28163
TAAGGCTGAATCCCTC-1_1_2	F6.5	8762	3345	3.13855
TAAGGGCCTGTCCGAT-1_1_2	F6.5	6577	2527	4.16603
TAAGGGCTGGGAGAGG-1_1_2	F6.5	5972	2088	2.10985
TAAGTTGCGACGTAGG-1_1_2	F6.5	15163	4794	3.85148
TAATACACAGTAGTAT-1_1_2	F6.5	10125	4098	2.38025
TAATAGGTCACCAGAA-1_1_2	F6.5	6596	2725	3.13827
TAATAGTGACGACCAG-1_1_2	F6.5	2404	1231	3.78536
TAATATTGAAATTCGC-1_1_2	F6.5	3136	1571	2.71046
TAATTACGTCAGTAGA-1_1_2	F6.5	7950	3343	5.69811
TACAACGCACAACTCA-1_1_2	F6.5	3875	1542	3.6129
TACAAGTCTCGTGCAT-1_1_2	F6.5	4000	1755	2.65
TACATAGGCATACACC-1_1_2	F6.5	2860	1283	3.00699
TACATTTCTAACGTGC-1_1_2	F6.5	7131	1906	2.31384
TACCAGAAGTAGGTTC-1_1_2	F6.5	3230	1330	4.98452
TACCGCGGACTTGCAG-1_1_2	F6.5	3621	1732	3.23115
TACCGGCTCACTGCCC-1_1_2	F6.5	3401	1146	5.14555
TACCGTGCCTCGGACC-1_1_2	F6.5	6573	2306	6.87662
TACCTCACGCTTGTAC-1_1_2	F6.5	10786	3883	2.57742
TACCTCCACACCAATG-1_1_2	F6.5	6741	2762	8.50022
TACCTGCTGCACTGTG-1_1_2	F6.5	5370	2192	1.82495
TACCTTAAGATTTCCC-1_1_2	F6.5	2391	1318	3.42953
TACGAACACGACTTCA-1_1_2	F6.5	7135	1946	1.49965
TACGACGCTTGCTGCG-1_1_2	F6.5	3666	1496	5.94654
TACGACTGCCTCTTAG-1_1_2	F6.5	6078	2117	9.13129
TACGATGTTGATCATC-1_1_2	F6.5	4233	2045	3.18923
TACGCAGTTCTTTCCT-1_1_2	F6.5	3825	1662	3.45098
TACGCCATATTCTAAT-1_1_2	F6.5	3582	1419	2.45673
TACGGGATGCTAGCAG-1_1_2	F6.5	4969	1950	2.31435
TACGTAAAGCGGAGTG-1_1_2	F6.5	4065	2120	7.79828
TACGTGCACTATGCTG-1_1_2	F6.5	6961	2463	2.02557
TACGTTTACCGGCAAT-1_1_2	F6.5	5685	2408	2.55057
TACTCGGCACGCCGGG-1_1_2	F6.5	6268	2309	2.05807
TACTCTCCGAACAAAT-1_1_2	F6.5	5978	2436	2.52593
TACTGAACAGATTTAG-1_1_2	F6.5	4103	1923	5.26444
TACTGGACAGCTCGGC-1_1_2	F6.5	3220	1426	2.14286
TACTTGTTAGTAGTCC-1_1_2	F6.5	1778	1046	3.54331
TACTTTACTGAGCCGG-1_1_2	F6.5	3449	1590	2.75442
TACTTTCCGCACGCCA-1_1_2	F6.5	2819	1491	3.15715
TAGAAAGGTGGCGCTA-1_1_2	F6.5	2525	1337	3.72277
TAGAATAGCCGATGAA-1_1_2	F6.5	13742	4549	5.51594
TAGACGCCCGTACCGG-1_1_2	F6.5	4258	1976	4.03946
TAGAGATCATGCAACT-1_1_2	F6.5	3201	1636	2.21806
TAGAGGTTCTACTTGT-1_1_2	F6.5	9090	3496	3.75138
TAGAGTCTAAGCGAAC-1_1_2	F6.5	4072	1765	2.4558
TAGATATGGACTGGAA-1_1_2	F6.5	3345	1415	7.89238
TAGATGGTTCCTTACT-1_1_2	F6.5	5801	2627	3.84416
TAGATTCCTGGTTATT-1_1_2	F6.5	5605	2255	2.0339
TAGCAGTATGACTAAA-1_1_2	F6.5	4548	1946	8.81706
TAGCCATTTCAAAGTC-1_1_2	F6.5	5085	2405	3.24484
TAGCCGGCGGTCAGCG-1_1_2	F6.5	1551	891	3.35268
TAGCGTCCCTCGATTG-1_1_2	F6.5	3305	1638	4.32678
TAGCGTTGGGTCTTAC-1_1_2	F6.5	6139	1864	2.62258
TAGCTAAGTCCGGGAG-1_1_2	F6.5	2792	1366	3.25931
TAGCTAGAAGGCATGA-1_1_2	F6.5	6117	2368	5.72176
TAGCTCGCCTGATAAC-1_1_2	F6.5	6910	2419	4.13893
TAGGCATGTTACGCCA-1_1_2	F6.5	5229	2046	2.46701
TAGGCGATGAGGTCTC-1_1_2	F6.5	7931	3211	3.13958
TAGGCTAAAGTGGCAC-1_1_2	F6.5	2533	1402	9.04066
TAGGGAGCTTGGGATG-1_1_2	F6.5	3394	1650	3.29994
TAGGGTGTTTCAAGAG-1_1_2	F6.5	5765	2722	3.10494
TAGGTCCAAGTAAGGA-1_1_2	F6.5	4634	1971	2.69745
TAGGTCGCCGGAACTG-1_1_2	F6.5	1730	1016	5.72254
TAGGTGAGCCCTACTC-1_1_2	F6.5	3888	1736	2.46914
TAGGTGCTCGCCTAGC-1_1_2	F6.5	3313	1609	3.38062
TAGGTTCGAGTTCGTC-1_1_2	F6.5	8747	2464	2.10358
TAGTCCGCAGAGAATG-1_1_2	F6.5	7754	1881	2.20531
TAGTCGATCACGGGTT-1_1_2	F6.5	7721	3133	4.04093
TAGTCTAACAACGAGA-1_1_2	F6.5	10826	3555	3.3438
TAGTGCCCTCCAGAGT-1_1_2	F6.5	3943	1530	1.21735
TATAAATCCACAAGCT-1_1_2	F6.5	5065	2269	2.19151
TATAAGTGAGGATAGC-1_1_2	F6.5	5929	2223	2.02395
TATACACAGACGCCTT-1_1_2	F6.5	9614	2960	5.70002
TATAGATGGTCGCAGT-1_1_2	F6.5	4964	2304	2.96132
TATAGGGTACTCATGA-1_1_2	F6.5	3955	1731	2.32617
TATATCCCTGGGAGGA-1_1_2	F6.5	3730	1825	2.92225
TATCCATATCATGCGA-1_1_2	F6.5	4139	2164	1.81203
TATCCATCTCGGTTAG-1_1_2	F6.5	8608	3367	2.98559
TATCGATCTATGCATA-1_1_2	F6.5	2425	1338	5.36082
TATCGATGATTAAACG-1_1_2	F6.5	7953	3329	2.53992
TATCTACAGAGGTAAT-1_1_2	F6.5	3526	1708	1.90017
TATCTACCACAGCGGG-1_1_2	F6.5	2597	1333	4.46669
TATCTTGCAATACAAC-1_1_2	F6.5	14924	4794	2.67355
TATGAAGACAGGTGCG-1_1_2	F6.5	5286	2195	2.47824
TATGCTCCCTACTTAC-1_1_2	F6.5	4533	2054	2.49283
TATGGATGTGCTACGC-1_1_2	F6.5	3547	1573	3.5241
TATGGCCCGGCCTCGC-1_1_2	F6.5	3878	1572	2.50129
TATGGGACCGAGCAGG-1_1_2	F6.5	2820	1319	4.25532
TATGGGTACGTATCGT-1_1_2	F6.5	4658	2030	2.4474
TATGGTCTGAGTAACA-1_1_2	F6.5	3271	1512	3.11831
TATGGTTAGTGGGAGA-1_1_2	F6.5	6920	2920	4.46532
TATGTCTCATTGTGCC-1_1_2	F6.5	2562	1266	3.12256
TATTAACACCAAAGCA-1_1_2	F6.5	10658	3774	3.28392
TATTACCATCCTGCTT-1_1_2	F6.5	8820	3413	3.63946
TATTATGTTTGCCTGC-1_1_2	F6.5	12642	4222	3.14824
TATTCCACTCAGCTCG-1_1_2	F6.5	3271	1364	4.6469
TATTCCTCCGCCCACT-1_1_2	F6.5	6116	2493	2.50164
TATTCGTGCCAGAATA-1_1_2	F6.5	5746	2106	2.24504
TATTTAGTCTAGATCG-1_1_2	F6.5	12845	4750	1.33904
TATTTGTTACCCTTTA-1_1_2	F6.5	8931	3274	3.04557
TCAAACAACCGCGTCG-1_1_2	F6.5	4303	1921	2.41692
TCAAACTTAGATTGTT-1_1_2	F6.5	8691	3305	2.8075
TCAACAAAGATAATTC-1_1_2	F6.5	3702	1945	4.53809
TCAACCATGTTCGGGC-1_1_2	F6.5	3793	1604	2.6628
TCAACGAGGAGACAAA-1_1_2	F6.5	2140	1024	3.41121
TCAACGCAGGAAATAA-1_1_2	F6.5	6153	2497	2.27531
TCAACGCGACCGGCAG-1_1_2	F6.5	2497	1161	2.40288
TCAACTAACGTATAAC-1_1_2	F6.5	4826	2069	2.2586
TCAACTGCAGAGTCAG-1_1_2	F6.5	6136	2787	5.9322
TCAAGGTTACTACACC-1_1_2	F6.5	6152	2608	4.97399
TCACAGCAAACTCGAA-1_1_2	F6.5	8954	2998	6.95778
TCACAGGGAATCGCAA-1_1_2	F6.5	4247	1923	3.62609
TCACATCTTATCTGAT-1_1_2	F6.5	2911	1431	2.33597
TCACCCTCTTAAGATT-1_1_2	F6.5	2763	1241	4.92219
TCACCGCTCGGCACTC-1_1_2	F6.5	6736	2463	2.10808
TCACGATGTCCGTGGA-1_1_2	F6.5	3966	2000	3.53001
TCACGCATTGTAGATC-1_1_2	F6.5	2724	1431	1.90896
TCACGGTCATCGCACA-1_1_2	F6.5	7241	2727	3.19017
TCACGTGCCCGATTCA-1_1_2	F6.5	5737	1601	2.45773
TCAGACGCTATAGAAG-1_1_2	F6.5	2558	1234	8.67866
TCAGGGTGTAACGTAA-1_1_2	F6.5	3257	1625	3.43875
TCAGTACTGACCCGCG-1_1_2	F6.5	4464	1959	2.06093
TCAGTAGGGACTATAA-1_1_2	F6.5	3662	1086	3.05844
TCATTTAAGTCTCCGA-1_1_2	F6.5	3151	1643	3.6179
TCATTTAGAAGTGTGA-1_1_2	F6.5	8121	3310	6.48935
TCCAACTTTAAATTCT-1_1_2	F6.5	4006	1674	2.97054
TCCACAATGGTTTACG-1_1_2	F6.5	5138	2144	3.1919
TCCACTTTATCTAGGT-1_1_2	F6.5	5309	2375	3.63534
TCCAGAGCACCGGTTC-1_1_2	F6.5	5504	1677	2.74346
TCCAGGCGAGTACGGT-1_1_2	F6.5	4939	2082	1.29581
TCCCAAAGACGAAGGA-1_1_2	F6.5	4261	1864	2.67543
TCCCAGCTTTAGTCTG-1_1_2	F6.5	4442	2011	3.12922
TCCCGCGTACTCCTGG-1_1_2	F6.5	3520	1542	3.125
TCCCGGGTGTGCTGCT-1_1_2	F6.5	4064	1785	2.48524
TCCCGTCAGTCCCGCA-1_1_2	F6.5	4875	2091	2.54359
TCCCGTGTGCAATTTG-1_1_2	F6.5	14371	4154	3.95936
TCCCTGGCGTATTAAC-1_1_2	F6.5	19133	5343	3.59065
TCCCTGGCTCGCTGGA-1_1_2	F6.5	4139	1769	2.85093
TCCGAACTTGGCTTAC-1_1_2	F6.5	6023	2333	2.25801
TCCGATAATTGCCATA-1_1_2	F6.5	6776	3014	2.2137
TCCGATGACTGAGCTC-1_1_2	F6.5	2885	1437	3.15425
TCCGATGGTGCGACAT-1_1_2	F6.5	3181	1616	2.67212
TCCGATTACATTGCCG-1_1_2	F6.5	3428	1568	2.65461
TCCGCGGCAGCATCTG-1_1_2	F6.5	2607	1335	4.21941
TCCGCGGCCCAATGAA-1_1_2	F6.5	13713	4434	4.1931
TCCGCTGTCATCCCGG-1_1_2	F6.5	4187	1877	3.98854
TCCGCTTATCCCATTA-1_1_2	F6.5	7029	2486	6.81463
TCCGGTTCGTCCGGTC-1_1_2	F6.5	4038	1621	4.85389
TCCGTTAAGCTAATAT-1_1_2	F6.5	12469	4309	4.57134
TCCGTTTAGCCTTGAA-1_1_2	F6.5	3296	1622	3.39806
TCCTACATCCACGGCC-1_1_2	F6.5	4253	1961	3.19774
TCCTAGCAAAGAAGCT-1_1_2	F6.5	2192	1151	2.60036
TCCTCCTAAGACATTC-1_1_2	F6.5	8984	3407	2.56011
TCCTCGGGCTGGGCTT-1_1_2	F6.5	5719	2206	4.94842
TCCTCTACGAGATGGC-1_1_2	F6.5	4007	1763	1.64712
TCCTCTCCAGTTGTCC-1_1_2	F6.5	8226	2718	1.53173
TCCTGCGTTGATACTC-1_1_2	F6.5	3129	1497	2.87632
TCCTTACGACGGTCCG-1_1_2	F6.5	9798	3547	4.12329
TCCTTTAAATCCGCTT-1_1_2	F6.5	7040	2931	5.09943
TCCTTTCTTACGCTTA-1_1_2	F6.5	2294	1175	2.96425
TCGAAGAACCGAGCAC-1_1_2	F6.5	5524	2541	3.27661
TCGACAACTGAACCCG-1_1_2	F6.5	12887	4273	3.24358
TCGAGACCAACACCGT-1_1_2	F6.5	3908	1608	3.22416
TCGCACCAGGAGGCAG-1_1_2	F6.5	3273	1613	4.27742
TCGCCGAAGTTGCGTC-1_1_2	F6.5	1807	1035	5.14665
TCGCCGGTCGATCCGT-1_1_2	F6.5	13917	4673	1.65266
TCGCGTCCAGAAGGTC-1_1_2	F6.5	3672	1664	2.61438
TCGCTCGATATATTCC-1_1_2	F6.5	3670	1781	2.37057
TCGCTGGGCGGATTGT-1_1_2	F6.5	2892	1427	3.69986
TCGCTTTAAACGTTTG-1_1_2	F6.5	3546	1694	3.4405
TCGGAATGCGCTCTGA-1_1_2	F6.5	3008	1376	2.85904
TCGGACGCCCAGCCCA-1_1_2	F6.5	3441	1646	3.31299
TCGGAGAGTATCGGGA-1_1_2	F6.5	1673	1064	3.16796
TCGGCGAACCCAAACC-1_1_2	F6.5	14974	4693	5.56298
TCGGCGTACTGCACAA-1_1_2	F6.5	5171	2318	4.54458
TCGGCTTGTATCGACG-1_1_2	F6.5	3662	1834	5.16111
TCGGGATTCAAACATA-1_1_2	F6.5	4145	1944	2.09891
TCGGGCCGTCGTGGTA-1_1_2	F6.5	2521	1329	3.49068
TCGGTCCCGACAATAG-1_1_2	F6.5	3657	1829	3.25403
TCGTAAGACGACATTG-1_1_2	F6.5	2973	1574	4.06996
TCGTATTACCCATTGC-1_1_2	F6.5	3335	1505	3.2084
TCGTCCGCTGGCGTCT-1_1_2	F6.5	3964	1694	2.69929
TCGTGTTCGACCACAA-1_1_2	F6.5	4628	2310	4.66724
TCGTTAGGAGTCCCTA-1_1_2	F6.5	3860	1456	3.60104
TCTAAAGAACAGTCTC-1_1_2	F6.5	17457	5094	5.4133
TCTAATACTGCCTCAG-1_1_2	F6.5	1813	1037	4.74352
TCTACCCAATAGAGAG-1_1_2	F6.5	11967	4294	4.42885
TCTACCGTCCACAAGC-1_1_2	F6.5	24201	5219	3.23954
TCTAGCAATCTCCGCC-1_1_2	F6.5	3402	1695	2.46914
TCTAGCATCTTCGATG-1_1_2	F6.5	4440	1996	2.27477
TCTAGCATGCCCAGAA-1_1_2	F6.5	2501	1157	5.63774
TCTAGTGATATCGTGG-1_1_2	F6.5	7494	3051	4.09661
TCTAGTTATCAGAAGA-1_1_2	F6.5	1858	1009	2.42196
TCTATCATGCAGTTAC-1_1_2	F6.5	3886	1897	3.42254
TCTATCGGTCGCAACA-1_1_2	F6.5	6541	2951	2.21679
TCTATTACTAGAGGAT-1_1_2	F6.5	3363	1824	2.97354
TCTCCAACGTAGGTTA-1_1_2	F6.5	4770	2062	2.57862
TCTCTAATAGCTGGTA-1_1_2	F6.5	9019	3771	2.28407
TCTGAACCGGTCGGCT-1_1_2	F6.5	4193	1737	1.62175
TCTGAACTCGTACCCG-1_1_2	F6.5	5028	2295	3.24185
TCTGAATTCCGTACAA-1_1_2	F6.5	3126	1581	3.29495
TCTGCATACCTTGCTT-1_1_2	F6.5	6044	2740	4.00397
TCTGCCAGAAACTGCA-1_1_2	F6.5	4094	1937	3.41964
TCTGGGAACCTTTGAA-1_1_2	F6.5	9545	3537	3.60398
TCTGTGCCATCATAGT-1_1_2	F6.5	2843	1474	3.72846
TCTGTTACCCAGCATA-1_1_2	F6.5	2245	1243	4.14254
TCTTACGGCATCCGAC-1_1_2	F6.5	5402	2033	1.98075
TCTTACTTATGCCTCT-1_1_2	F6.5	3962	1988	2.12014
TCTTAGAGTGAACTCT-1_1_2	F6.5	4902	2284	3.95757
TCTTCCCATGGGCACA-1_1_2	F6.5	3047	1361	2.65835
TCTTCGAATAGACGTT-1_1_2	F6.5	4741	1887	8.45813
TCTTCGATACCAATAA-1_1_2	F6.5	7496	2933	3.22839
TCTTCTATAACCCGCC-1_1_2	F6.5	3044	1522	3.38371
TCTTGATGCGTAGCGA-1_1_2	F6.5	2506	1327	2.19473
TCTTGGTAACACCAAA-1_1_2	F6.5	6053	2770	2.6268
TCTTTAAGACTATGAA-1_1_2	F6.5	4061	1909	2.93031
TGAAAGGACCTGACTC-1_1_2	F6.5	3267	1560	4.40771
TGAATGTCAGCCGGCC-1_1_2	F6.5	12132	3814	4.52522
TGACAGGACAAGTCCA-1_1_2	F6.5	16381	4983	3.6872
TGACATCGAGCGGACC-1_1_2	F6.5	2074	1220	6.26808
TGACCCACGTTAGACA-1_1_2	F6.5	2825	1240	1.59292
TGACGAATATTTCCCT-1_1_2	F6.5	2861	1562	3.04089
TGACGATGCACTAGAA-1_1_2	F6.5	6063	2689	4.0409
TGACTATAATCCTTTC-1_1_2	F6.5	9292	3010	12.1072
TGACTCCGAATCATAC-1_1_2	F6.5	6012	2693	2.44511
TGAGAATGCTTTACCG-1_1_2	F6.5	6572	2964	2.1759
TGAGAGATTTACCACG-1_1_2	F6.5	3811	1883	2.49278
TGAGCGGAAAGTGTTC-1_1_2	F6.5	2744	1319	4.51895
TGAGTAAATTAGCGTA-1_1_2	F6.5	2731	1215	5.01648
TGAGTGGTCCGTGACG-1_1_2	F6.5	2583	1367	3.29075
TGATACATTTAGCCGT-1_1_2	F6.5	7617	2965	3.7285
TGATCAGGGAACTGCT-1_1_2	F6.5	3227	1581	2.04524
TGATCGGTTTGACCCT-1_1_2	F6.5	3135	1580	3.22169
TGATCTCCGGCGCCAG-1_1_2	F6.5	2044	976	2.20157
TGATGTCAATTAAGTG-1_1_2	F6.5	12410	4265	5.88235
TGATTCTGTCGCCGGT-1_1_2	F6.5	5145	1930	2.95432
TGATTTATTAGCTGTG-1_1_2	F6.5	2727	1341	2.60359
TGCAAGAATGACGTAA-1_1_2	F6.5	1623	861	3.4504
TGCAGAACTATATCGT-1_1_2	F6.5	3448	1758	2.17517
TGCAGAGTACCGAGCA-1_1_2	F6.5	4779	1157	1.84139
TGCAGATCGTCCTAGG-1_1_2	F6.5	3395	1735	2.44477
TGCAGCTACGTACTTC-1_1_2	F6.5	3807	1924	2.75808
TGCAGGATCGGCAAAG-1_1_2	F6.5	3998	1976	3.35168
TGCAGTTTCCTCCCAT-1_1_2	F6.5	5715	2487	2.67717
TGCATATGTCTGTCAC-1_1_2	F6.5	2168	1172	3.18266
TGCATGGATCGGATCT-1_1_2	F6.5	3320	1830	2.98193
TGCATGTGGTAATCTA-1_1_2	F6.5	2925	1460	3.00855
TGCCAAAGTCAGACTT-1_1_2	F6.5	4694	2232	2.57776
TGCCACCTGGCGAAAC-1_1_2	F6.5	3643	1696	2.05874
TGCCATTACTAAAGAA-1_1_2	F6.5	4071	1668	3.78285
TGCCCGTACCGTTAAA-1_1_2	F6.5	5909	1889	2.94466
TGCCTAATTGAAGATT-1_1_2	F6.5	14664	4706	3.97572
TGCCTGATCAAACGAT-1_1_2	F6.5	2927	1498	2.56235
TGCGACACCCTAGTGC-1_1_2	F6.5	2466	1017	5.23114
TGCGCAAAGCATTTGG-1_1_2	F6.5	9338	3237	2.13108
TGCGCGATTAACGGAG-1_1_2	F6.5	7046	2754	3.40619
TGCGGAGTAAAGGTGC-1_1_2	F6.5	3331	1763	3.30231
TGCGTAAGAACCTGAT-1_1_2	F6.5	5194	1930	3.38853
TGCGTCATGACTGAGC-1_1_2	F6.5	12911	4245	2.88901
TGCGTTTGTTGACACT-1_1_2	F6.5	8849	3001	3.26591
TGCTAAGTGTCTATTT-1_1_2	F6.5	3272	1700	6.20416
TGCTCCACAGTTCTTA-1_1_2	F6.5	6430	2711	2.87714
TGCTGGTTGGACAATT-1_1_2	F6.5	4853	2099	2.53451
TGCTGTTGAAGAACTC-1_1_2	F6.5	10412	2362	1.5559
TGCTTAGAGAGAATGC-1_1_2	F6.5	3919	1987	2.1434
TGGAAGAAGGGAACGT-1_1_2	F6.5	1690	932	3.01775
TGGAAGGATAAAGATG-1_1_2	F6.5	3827	1853	2.92657
TGGACGCAATCCAGCC-1_1_2	F6.5	9451	3398	2.70871
TGGACTGTTCGCTCAA-1_1_2	F6.5	2582	1221	6.27421
TGGAGTGATGCGATGA-1_1_2	F6.5	1997	1030	2.50376
TGGCAAACTAAATTAC-1_1_2	F6.5	4635	2063	4.59547
TGGCAACTCGCGCGCC-1_1_2	F6.5	2591	1385	2.81745
TGGCAATGGGACGGCG-1_1_2	F6.5	13403	4541	4.402
TGGCAGATTACGATCA-1_1_2	F6.5	2237	1074	4.962
TGGCAGCAGTAATAGT-1_1_2	F6.5	3394	1528	3.65351
TGGCATGAAGTTTGGG-1_1_2	F6.5	13023	4339	2.6338
TGGCCAAACTGAAGTA-1_1_2	F6.5	4032	1835	3.125
TGGCCGTATATTGACC-1_1_2	F6.5	4449	1985	2.85457
TGGCGACTGCTCCAAA-1_1_2	F6.5	2376	1151	4.08249
TGGCGATCAAGTTATG-1_1_2	F6.5	2860	1254	4.47552
TGGCTACACTCTACCT-1_1_2	F6.5	3906	2021	6.96365
TGGCTTTGGGTAGACA-1_1_2	F6.5	6026	2812	2.27348
TGGGAAATGCCTTTCC-1_1_2	F6.5	2493	1243	2.80786
TGGGCAATAGTTGGGT-1_1_2	F6.5	4706	2229	3.88865
TGGGCCACAAGAGCGC-1_1_2	F6.5	8027	2387	1.66937
TGGTAGAATATATGGG-1_1_2	F6.5	7669	3207	5.07237
TGGTCTGTTGGGCGTA-1_1_2	F6.5	3226	1556	3.13081
TGGTTCGTAGCAAAGG-1_1_2	F6.5	5912	2699	2.01286
TGTAATGACCACAATA-1_1_2	F6.5	3756	1961	4.8722
TGTACGAACAAATCCG-1_1_2	F6.5	5756	1843	3.04031
TGTAGGAGAAATTTCC-1_1_2	F6.5	2125	1157	3.24706
TGTAGTGATCTATAAT-1_1_2	F6.5	2859	1433	2.48339
TGTATAACAGATCCTG-1_1_2	F6.5	3750	1794	3.73333
TGTATGGCGCAGACAG-1_1_2	F6.5	4562	2211	2.89347
TGTCCACGGCTCAACT-1_1_2	F6.5	3312	1697	7.72947
TGTCCGTGGCGCCTTT-1_1_2	F6.5	2879	1469	5.24488
TGTCCTAAGTCACCGC-1_1_2	F6.5	3085	1385	1.68558
TGTCGTTATCACATAT-1_1_2	F6.5	10527	4022	3.64776
TGTGACTACGCCAGTC-1_1_2	F6.5	4233	1894	3.33097
TGTGCCGGTGCCGGAA-1_1_2	F6.5	14939	4668	4.0498
TGTGCTTTACGTAAGA-1_1_2	F6.5	3268	1589	2.23378
TGTGGCAAAGCGTATG-1_1_2	F6.5	2571	1347	4.35628
TGTGTCGCGAGTTGCA-1_1_2	F6.5	4647	1978	2.21648
TGTGTTCGTATCCAAG-1_1_2	F6.5	4903	2075	2.50867
TGTTATTGTATGTGGC-1_1_2	F6.5	5017	2225	3.16922
TGTTCGTATTGCGGTG-1_1_2	F6.5	3597	1444	5.61579
TGTTGTCAAGAAGTCT-1_1_2	F6.5	2492	1306	2.32745
TGTTTCGGTACTTCTC-1_1_2	F6.5	8559	3598	2.02126
TTAAACTCGAATTCAT-1_1_2	F6.5	4503	1944	2.53165
TTAACCAACCCTCCCT-1_1_2	F6.5	15465	5008	1.57129
TTAACTTCAGGTAGGA-1_1_2	F6.5	3044	1570	2.59527
TTAAGATAGGATTGAC-1_1_2	F6.5	3682	1893	3.44921
TTAAGGCCCGTACTTT-1_1_2	F6.5	3021	1569	4.50182
TTAATCAGTACGTCAG-1_1_2	F6.5	7796	2623	2.21909
TTAATGTAGACCAGGT-1_1_2	F6.5	3820	1812	2.6178
TTAATTTCAGACGCGG-1_1_2	F6.5	3573	1560	2.46292
TTACAACTACGCATCC-1_1_2	F6.5	8490	2744	1.54299
TTACATCGTGGCCTGG-1_1_2	F6.5	5988	2262	2.07081
TTACATGCCACAACTA-1_1_2	F6.5	5541	2432	3.75384
TTACCATTGATTACCC-1_1_2	F6.5	3975	1609	2.11321
TTACCCTAACAGTCCT-1_1_2	F6.5	4788	1964	3.04929
TTACGGATGGTTCGAG-1_1_2	F6.5	2198	1223	2.95723
TTACTAAAGGACTTTA-1_1_2	F6.5	6199	2558	3.22633
TTACTATCGGCTTCTC-1_1_2	F6.5	4971	2135	2.43412
TTACTCCGGCCGGGAA-1_1_2	F6.5	2584	1307	3.28947
TTACTCTGGTACGTAC-1_1_2	F6.5	2513	1326	2.58655
TTACTGGGATATTTCA-1_1_2	F6.5	3330	1265	2.91291
TTAGACGAGTCACCTC-1_1_2	F6.5	5459	2358	4.34145
TTAGAGTTTAGAAGGA-1_1_2	F6.5	2671	1434	3.6316
TTAGCTGATTTGCCGT-1_1_2	F6.5	4712	2203	3.96859
TTAGTAGGGCGGCGGG-1_1_2	F6.5	2370	1058	1.81435
TTAGTTATTCGTGGCA-1_1_2	F6.5	2901	1612	4.10203
TTATATACGCTGTCAC-1_1_2	F6.5	3632	1610	5.56167
TTATATTTGGCAATCC-1_1_2	F6.5	18166	4729	3.53958
TTATCCTCAAGGAATA-1_1_2	F6.5	9081	3418	3.01729
TTATCTGTATCATAAC-1_1_2	F6.5	6828	3124	2.10896
TTATGAATGAAAGGGA-1_1_2	F6.5	6111	2310	6.51285
TTATGACAAACTGGAT-1_1_2	F6.5	4214	1894	2.61035
TTATGATCTTAACGAA-1_1_2	F6.5	4472	2017	4.20394
TTATTAGAGCGTGTTC-1_1_2	F6.5	2231	1093	8.65083
TTATTAGGGAAGCATC-1_1_2	F6.5	4251	1958	2.30534
TTCAACGACCCGACCG-1_1_2	F6.5	5305	2311	2.13007
TTCAATACTCTGAATC-1_1_2	F6.5	2818	1520	4.00994
TTCACGAAAGGATCAC-1_1_2	F6.5	6169	1848	2.7395
TTCACTCGAGCACCTA-1_1_2	F6.5	17617	3016	1.49288
TTCAGCCCTGGTCCAC-1_1_2	F6.5	3768	1794	3.55626
TTCAGCTGGCGTGCCC-1_1_2	F6.5	5381	2458	3.90262
TTCAGGCGTCAAAGCC-1_1_2	F6.5	2378	1290	2.43902
TTCATGGCGCAACAGG-1_1_2	F6.5	3893	1664	2.54303
TTCCAATCTGGCTATC-1_1_2	F6.5	2948	1102	4.68114
TTCCACACAGATTTGA-1_1_2	F6.5	12783	3765	5.6716
TTCCGCGTGAGGCGAT-1_1_2	F6.5	5978	1877	6.54065
TTCCGGTTACCCACTT-1_1_2	F6.5	3542	1699	2.7668
TTCCTCGAGGGTGTCT-1_1_2	F6.5	5331	2168	2.0634
TTCCTCTGCCCGAATA-1_1_2	F6.5	3938	2005	3.83443
TTCGACGGGAAGGGCG-1_1_2	F6.5	4536	1839	2.46914
TTCGCACTCGCGTGCT-1_1_2	F6.5	3481	1658	2.90147
TTCGGGACTAATCGCG-1_1_2	F6.5	2223	1014	3.01395
TTCGTACTCCAGAACG-1_1_2	F6.5	5538	2025	2.25713
TTCTAACCGAAGCTTA-1_1_2	F6.5	3375	1651	4.20741
TTCTACTTGCGAGGGC-1_1_2	F6.5	5275	1873	1.72512
TTCTAGGCCAATTGTG-1_1_2	F6.5	6458	2525	3.28275
TTCTGCCGCGCCTAGA-1_1_2	F6.5	5138	1888	8.89451
TTCTGCGAGCGCCCTT-1_1_2	F6.5	4236	1852	2.14825
TTCTGCGGGTTAGCGG-1_1_2	F6.5	4026	1801	3.89965
TTCTTAGTGGCTCAGA-1_1_2	F6.5	4796	2236	2.60634
TTCTTATCCGCTGGGT-1_1_2	F6.5	10358	3679	4.89477
TTCTTGAGCCGCGCTA-1_1_2	F6.5	1634	935	4.71236
TTCTTGGACGATCTGC-1_1_2	F6.5	2105	1220	4.18052
TTCTTGGAGTAATGAG-1_1_2	F6.5	3510	1621	3.24786
TTCTTGTAACCTAATG-1_1_2	F6.5	5716	2211	2.25682
TTGAAGAATTCCCAGG-1_1_2	F6.5	3956	1471	1.82002
TTGAATTCACGTGAGG-1_1_2	F6.5	12053	4070	3.61736
TTGACAGGAGCTCCCG-1_1_2	F6.5	6637	2765	3.54076
TTGACATGAACGTGGA-1_1_2	F6.5	4698	2053	2.32014
TTGACCATGTTCTCCG-1_1_2	F6.5	3202	1539	2.62336
TTGACCGTGTTAATGA-1_1_2	F6.5	4478	2086	2.99241
TTGACGCTCCATGAGC-1_1_2	F6.5	4068	1948	3.51524
TTGACTACCATATGGT-1_1_2	F6.5	3400	1408	3.67647
TTGACTATTGTCCGGC-1_1_2	F6.5	4992	2294	3.98638
TTGAGAGTACTGCTAA-1_1_2	F6.5	2438	1238	4.01969
TTGATGTGTAGTCCCG-1_1_2	F6.5	1669	947	4.79329
TTGATTAGCTGTTTCT-1_1_2	F6.5	11262	3736	2.69934
TTGATTATGCAGATGA-1_1_2	F6.5	4680	1968	2.00855
TTGCACAATTCAGAAA-1_1_2	F6.5	2044	1084	4.64775
TTGCACGGAGCAGCAC-1_1_2	F6.5	6227	2943	1.25261
TTGCATGCTGATCACG-1_1_2	F6.5	6843	2696	4.06255
TTGCCATAGCCCGCTC-1_1_2	F6.5	5681	2484	2.58757
TTGCCCTGATCACGGG-1_1_2	F6.5	3086	1471	2.43033
TTGCCGCAGACCTACA-1_1_2	F6.5	4404	2064	2.83833
TTGCTCCCATACCGGA-1_1_2	F6.5	3023	1508	3.24181
TTGCTGAAGGAACCAC-1_1_2	F6.5	13390	4659	1.2696
TTGCTGATCATGTTCG-1_1_2	F6.5	2246	1217	2.00356
TTGGAAGAATACAGTC-1_1_2	F6.5	3641	1848	3.79017
TTGGACATGTGGCTTA-1_1_2	F6.5	1670	957	2.75449
TTGGACCATCTGGCAA-1_1_2	F6.5	19583	5485	4.38646
TTGGATATCGTCTACG-1_1_2	F6.5	2500	1067	6.08
TTGGATTGGGTACCAC-1_1_2	F6.5	5318	2438	2.01203
TTGGCTCGCATGAGAC-1_1_2	F6.5	4506	1857	2.1083
TTGGGACGTAAGAGTT-1_1_2	F6.5	8663	3491	4.89438
TTGGGCGGCGGTTGCC-1_1_2	F6.5	2593	1304	3.0081
TTGGTCACACTCGTAA-1_1_2	F6.5	4085	1539	4.65116
TTGGTTGCGGTGCGCG-1_1_2	F6.5	7852	3123	3.1457
TTGTAAGGACCTAAGT-1_1_2	F6.5	10030	3434	3.19043
TTGTAAGGCCAGTTGG-1_1_2	F6.5	2929	1397	3.58484
TTGTAATCCGTACTCG-1_1_2	F6.5	3080	1461	2.62987
TTGTCGTTCAGTTACC-1_1_2	F6.5	7140	3379	1.4986
TTGTGGCCCTGACAGT-1_1_2	F6.5	12733	4581	1.50789
TTGTGGTAGGAGGGAT-1_1_2	F6.5	2421	1345	2.60223
TTGTGTTTCCCGAAAG-1_1_2	F6.5	14000	3793	7.48571
TTGTTAGCAAATTCGA-1_1_2	F6.5	4585	2025	2.85714
TTGTTCAGTGTGCTAC-1_1_2	F6.5	3759	1874	2.63368
TTGTTGTGTGTCAAGA-1_1_2	F6.5	3829	1824	3.39514
TTGTTTCCATACAACT-1_1_2	F6.5	4334	1987	2.30734
AAACCGGGTAGGTACC-1_2_2	F7.5	15957	4481	2.14953
AAACCGTTCGTCCAGG-1_2_2	F7.5	45437	5805	0.640447
AAACGAGACGGTTGAT-1_2_2	F7.5	9439	3339	2.86047
AAACTGCTGGCTCCAA-1_2_2	F7.5	24025	4440	0.840791
AAAGGCTCTCGCGCCG-1_2_2	F7.5	24755	4612	0.88467
AAAGGGATGTAGCAAG-1_2_2	F7.5	20476	5368	3.81911
AAAGTGTGATTTATCT-1_2_2	F7.5	6998	2818	4.62989
AAAGTTGACTCCCGTA-1_2_2	F7.5	19675	4926	3.78145
AAATACCTATAAGCAT-1_2_2	F7.5	17535	3821	0.878244
AAATAGCTTAGACTTT-1_2_2	F7.5	4466	1951	3.8961
AAATAGGGTGCTATTG-1_2_2	F7.5	8872	2524	1.47656
AAATCGTGTACCACAA-1_2_2	F7.5	19480	4014	0.749487
AAATGGTCAATGTGCC-1_2_2	F7.5	17266	4902	2.6584
AAATTAACGGGTAGCT-1_2_2	F7.5	17008	4979	2.01082
AAATTACCTATCGATG-1_2_2	F7.5	6894	2627	3.04613
AAATTTGCGGGTGTGG-1_2_2	F7.5	47293	5655	0.437697
AACAACTGGTAGTTGC-1_2_2	F7.5	14394	4534	4.02946
AACAATACATTGTCGA-1_2_2	F7.5	15401	4788	3.83092
AACAATTACTCTACGC-1_2_2	F7.5	7888	2982	2.75101
AACACACGCTCGCCGC-1_2_2	F7.5	4740	2056	3.35443
AACAGGAAATCGAATA-1_2_2	F7.5	11948	4190	2.41881
AACAGGATGGGCCGCG-1_2_2	F7.5	10849	3363	3.05097
AACATATCAACTGGTG-1_2_2	F7.5	5883	2318	4.04555
AACCAAGACTTCTCTG-1_2_2	F7.5	14689	4414	2.82524
AACCCTACTGTCAATA-1_2_2	F7.5	11824	3835	4.09337
AACCGAGCTTGGTCAT-1_2_2	F7.5	9402	3434	4.77558
AACCGCTAAGGGATGC-1_2_2	F7.5	8220	3096	3.41849
AACCTTTAAATACGGT-1_2_2	F7.5	17624	3830	0.941897
AACGATAATGCCGTAG-1_2_2	F7.5	12769	3108	0.994596
AACGATATGTCAACTG-1_2_2	F7.5	12849	4536	2.6539
AACGCGGTCTCCAGCC-1_2_2	F7.5	6226	2607	2.97141
AACGGACGTACGTATA-1_2_2	F7.5	5932	2513	3.3884
AACGGCCATCTCCGGT-1_2_2	F7.5	50946	5885	0.441644
AACGTACTGTGGGTAC-1_2_2	F7.5	26436	4225	0.669542
AACGTCAGACTAGTGG-1_2_2	F7.5	11051	3673	3.80056
AACTAGGCTTGGGTGT-1_2_2	F7.5	22801	4358	1.09644
AACTCAAGTTAATTGC-1_2_2	F7.5	19042	4405	1.3654
AACTCTCAGTGTGCTC-1_2_2	F7.5	37087	5297	0.649823
AACTGATATTAGGCCT-1_2_2	F7.5	9234	3754	2.73987
AACTGGGTCCCGACGT-1_2_2	F7.5	11598	4495	1.88826
AACTTGCCCGTATGCA-1_2_2	F7.5	9028	3305	3.37838
AAGACTGCAAGCTACT-1_2_2	F7.5	9047	3256	2.50912
AAGAGATGAATCGGTA-1_2_2	F7.5	8044	3059	3.23222
AAGAGGATGTACGCGA-1_2_2	F7.5	11401	3580	3.47338
AAGATGGCACCGGACC-1_2_2	F7.5	10369	3583	2.92217
AAGATTGGCGGAACGT-1_2_2	F7.5	6113	2477	3.74611
AAGCATACTCTCCTGA-1_2_2	F7.5	15380	3556	0.994798
AAGCGTCCCTCATCGA-1_2_2	F7.5	13985	4279	4.64784
AAGCTAGATCGAGTAA-1_2_2	F7.5	17352	3543	0.720378
AAGCTCGTGCCAAGTC-1_2_2	F7.5	7429	2972	2.69215
AAGCTCTTTCATGGTG-1_2_2	F7.5	6835	2631	6.29115
AAGGATGAGGGACCTC-1_2_2	F7.5	6380	2654	4.15361
AAGGCGCGTAAAGCTT-1_2_2	F7.5	10322	3432	3.4877
AAGGGACAGATTCTGT-1_2_2	F7.5	6263	2434	3.9917
AAGGTATCCTAATATA-1_2_2	F7.5	10009	3780	4.09631
AAGGTGATAAACCAGC-1_2_2	F7.5	5810	2515	3.85542
AAGTAGAAGACCGGGT-1_2_2	F7.5	12222	3824	2.7655
AAGTAGTGACGCGAGG-1_2_2	F7.5	9414	3294	3.45231
AAGTCAATTGTCGTCA-1_2_2	F7.5	5517	2477	3.62516
AAGTGACGACCGAATT-1_2_2	F7.5	13133	4018	2.71073
AAGTGAGTCGGGTTTA-1_2_2	F7.5	12901	3863	3.4726
AAGTGCCTTGACTGTA-1_2_2	F7.5	3125	1606	4.992
AAGTGCGTTAGAATCT-1_2_2	F7.5	12660	3721	2.55924
AAGTGTTTGGAGACGG-1_2_2	F7.5	8967	2531	1.38285
AAGTTCGGCCAACAGG-1_2_2	F7.5	50532	6065	0.518483
AATAACAACGCTCGGC-1_2_2	F7.5	13040	3966	3.68098
AATAACACTAGAACAA-1_2_2	F7.5	45415	5859	0.62094
AATACCGGAGGGCTGT-1_2_2	F7.5	17039	4102	3.0753
AATAGAACAGAGTGGC-1_2_2	F7.5	36291	4881	0.556612
AATAGAATCTGTTTCA-1_2_2	F7.5	8184	3007	2.78592
AATAGTCCGTCCCGAC-1_2_2	F7.5	16831	3736	1.60418
AATATCGAGGGTTCTC-1_2_2	F7.5	8198	2662	2.00049
AATATTGGAGTATTGA-1_2_2	F7.5	7379	2877	2.83236
AATCTGCGTTGGGACG-1_2_2	F7.5	4985	2248	4.4333
AATGACAGCAATGTCT-1_2_2	F7.5	36964	5573	0.798074
AATGACGTAGGATGTC-1_2_2	F7.5	31372	5606	1.69897
AATGACTGTCAGCCGG-1_2_2	F7.5	12378	4067	3.46583
AATGATGATACGCTAT-1_2_2	F7.5	12124	3334	2.15275
AATGATGCGACTCCTG-1_2_2	F7.5	3987	1723	4.18861
AATGCAACCGGGTACC-1_2_2	F7.5	52679	7099	2.06344
AATTAAAGGTCGGCGT-1_2_2	F7.5	16599	3744	1.10248
AATTAACGGATTTCCA-1_2_2	F7.5	8342	2873	2.46943
AATTAGCGCTGCAGCG-1_2_2	F7.5	25404	4108	0.736105
AATTCATAAGGGATCT-1_2_2	F7.5	7467	2635	2.85255
AATTCTAGAGTTAGGC-1_2_2	F7.5	24945	4179	0.71357
AATTGAACGCTCTGGT-1_2_2	F7.5	11555	3605	2.31069
ACAAATCGCACCGAAT-1_2_2	F7.5	23329	4473	0.762999
ACAACAGCATGAGCTA-1_2_2	F7.5	18165	5334	1.87173
ACAAGCAGTGCCTAGC-1_2_2	F7.5	8903	3168	3.57183
ACAAGGAAATCCGCCC-1_2_2	F7.5	21720	3882	0.662983
ACAAGGACAAGAGGTT-1_2_2	F7.5	10873	3746	4.00993
ACAAGGGCAGGCTCTG-1_2_2	F7.5	19386	4335	1.64036
ACAATCCATTTAAACC-1_2_2	F7.5	25524	5773	3.12647
ACACAAAGACGGGTGG-1_2_2	F7.5	51789	7326	2.20703
ACACCCAGCATGCAGC-1_2_2	F7.5	16256	4725	3.87549
ACACCTTAAGTAGGGC-1_2_2	F7.5	10133	3508	3.73039
ACACGAGACTCCTTCT-1_2_2	F7.5	10771	3678	2.45103
ACACGGGAACTTAGGG-1_2_2	F7.5	9750	3833	2.73846
ACACTGATCAAGGTGT-1_2_2	F7.5	27980	4334	0.68263
ACACTGGGACAGTCGT-1_2_2	F7.5	5280	2524	5.22727
ACAGGCTTGCCCGACT-1_2_2	F7.5	7103	2824	3.51964
ACAGGTGGAGGTGAGG-1_2_2	F7.5	43376	5544	0.583272
ACATAATAAGGCGGTG-1_2_2	F7.5	9125	3785	2.6411
ACATCCCGGCCATACG-1_2_2	F7.5	20122	4035	0.919392
ACATCCTGGTAACTGT-1_2_2	F7.5	6578	2580	3.32928
ACATCGATCGTTTACC-1_2_2	F7.5	17514	3762	1.14765
ACATCGGTCAGCCGCG-1_2_2	F7.5	24662	4879	1.0056
ACATCGTATGCAATGG-1_2_2	F7.5	21500	5105	2.06512
ACATGGCGCCAAAGTA-1_2_2	F7.5	6488	2497	3.7762
ACATTAGTTTATATCC-1_2_2	F7.5	24494	4207	0.677717
ACCAACGCTTATTTAT-1_2_2	F7.5	40783	5291	0.51492
ACCAAGAACGCGTGTC-1_2_2	F7.5	9768	3426	4.16667
ACCAATATGCAAGTTA-1_2_2	F7.5	11817	3827	4.45121
ACCACGTGCAGCTATA-1_2_2	F7.5	19668	4034	0.930445
ACCAGTGCGGGAGACG-1_2_2	F7.5	6727	2697	3.92448
ACCATATCCGCAATAA-1_2_2	F7.5	28865	5655	1.34072
ACCATCGTATATGGTA-1_2_2	F7.5	26313	4290	0.551058
ACCCGGAAACTCCCAG-1_2_2	F7.5	11122	3025	1.61841
ACCCGGATGACGCATC-1_2_2	F7.5	5614	2260	4.61347
ACCCGGTTACACTTCC-1_2_2	F7.5	27596	4649	0.713872
ACCCGTGTCATCAGTA-1_2_2	F7.5	10265	3271	3.47784
ACCCTATGCCATATCG-1_2_2	F7.5	17408	4691	3.5903
ACCCTCCCTTGCTATT-1_2_2	F7.5	12759	3913	1.59887
ACCGACTGAGTCCCAC-1_2_2	F7.5	10425	3666	2.46523
ACCGCAATAACTGCCT-1_2_2	F7.5	17627	3504	0.794236
ACCGGGCCTTTGTTGA-1_2_2	F7.5	6552	2615	3.2967
ACCGTGACCACGTGGG-1_2_2	F7.5	15042	4516	4.02872
ACCTAAGTACCTTTCA-1_2_2	F7.5	27875	5198	1.44574
ACCTAATCGACTTCCT-1_2_2	F7.5	8778	3154	2.40374
ACGAAATGGGCGGCAC-1_2_2	F7.5	10093	3189	2.78411
ACGAGTACGGATGCCC-1_2_2	F7.5	4046	1815	4.42412
ACGATACATAGAACTA-1_2_2	F7.5	23341	5589	3.75305
ACGATCATACATAGAG-1_2_2	F7.5	16926	4772	3.42077
ACGATCATCTTGTAAA-1_2_2	F7.5	5048	2130	2.95166
ACGATGCATATGTTAT-1_2_2	F7.5	20749	4885	1.71093
ACGCAAACTAATAGAT-1_2_2	F7.5	12518	3976	4.56942
ACGCATTCGTGAGTAC-1_2_2	F7.5	12164	4110	1.90727
ACGCCAGATGATTTCT-1_2_2	F7.5	7636	3286	2.68465
ACGCCGCTAGACGACC-1_2_2	F7.5	26200	4832	0.870229
ACGCGAAGTCAGACGA-1_2_2	F7.5	30377	4447	0.483919
ACGCGCTACACAGGGT-1_2_2	F7.5	21304	5368	2.77882
ACGCGGGCCAAGGACA-1_2_2	F7.5	13527	4231	2.91269
ACGCTAGTGATACACT-1_2_2	F7.5	5824	2274	4.12088
ACGGATGGTGCGGATA-1_2_2	F7.5	7215	2784	5.15593
ACGGCACTTGCTTGGG-1_2_2	F7.5	27892	4639	0.788757
ACGGCCAACATGGACT-1_2_2	F7.5	32179	4730	0.661922
ACGGCGACGATGGGAA-1_2_2	F7.5	22042	4136	0.72135
ACGGGAGTGTCGGCCC-1_2_2	F7.5	11011	3323	2.83353
ACGTAGATTGCTGATG-1_2_2	F7.5	6491	2663	2.88091
ACGTATTACTCCGATC-1_2_2	F7.5	18821	4712	3.68737
ACGTGCGCCTCGTGCA-1_2_2	F7.5	7335	3212	2.16769
ACGTTAATGTCGAAGA-1_2_2	F7.5	9279	3100	1.72432
ACGTTAGATTTGCCCG-1_2_2	F7.5	17747	4119	1.3129
ACGTTCGTTCAGGAAA-1_2_2	F7.5	17465	4799	3.72173
ACTACCAGCTCTCTGG-1_2_2	F7.5	10557	3621	3.96893
ACTATCCAGGGCATGG-1_2_2	F7.5	6138	1889	2.57413
ACTATTTCCGGGCCCA-1_2_2	F7.5	13745	4366	3.49218
ACTCAATAAAGGCACG-1_2_2	F7.5	17882	4704	2.94151
ACTCCCGAATTCGTTT-1_2_2	F7.5	4723	1982	4.59454
ACTCCCTAATGCTAAA-1_2_2	F7.5	20488	4667	1.15189
ACTCCCTAGAATAGTA-1_2_2	F7.5	20874	4156	0.833573
ACTCTTGTATAGTAAC-1_2_2	F7.5	12284	4050	2.25497
ACTGAATGGCGAAAGT-1_2_2	F7.5	13825	4075	1.88788
ACTGCCGTCGTAACTC-1_2_2	F7.5	10030	3895	2.20339
ACTGTACGATACACAT-1_2_2	F7.5	13651	4382	2.60787
ACTGTAGCACTTTGGA-1_2_2	F7.5	8108	3216	3.50271
ACTGTCCAGGATTATA-1_2_2	F7.5	16269	4914	2.35417
ACTGTCTTCTTTAGAA-1_2_2	F7.5	11785	4044	2.18922
ACTTACGCATCCACGC-1_2_2	F7.5	6513	2435	5.46599
ACTTATTAGGATCGGT-1_2_2	F7.5	13850	3621	1.47292
ACTTCAGGCTGATCCC-1_2_2	F7.5	13201	3215	0.999924
ACTTCGCCATACGCAC-1_2_2	F7.5	15272	4643	2.62572
ACTTGACTCCCTCTTT-1_2_2	F7.5	15870	4033	1.69502
ACTTTACCCTCATGAA-1_2_2	F7.5	4767	1973	2.64317
AGAACGTGGTACATTC-1_2_2	F7.5	9956	3758	2.63158
AGAAGGTTGCCGAATT-1_2_2	F7.5	22462	4292	0.690054
AGAAGTGATTCGTGAT-1_2_2	F7.5	17628	4503	2.41661
AGAATTATGGATTCGA-1_2_2	F7.5	4336	1961	5.11993
AGACCCACCGCTGATC-1_2_2	F7.5	26589	4405	0.695776
AGACGAAGTGCCGGTC-1_2_2	F7.5	4608	2146	4.49219
AGACGACGATGCCGCT-1_2_2	F7.5	14179	3716	3.34297
AGACTGTTACCGGGTC-1_2_2	F7.5	9072	3125	3.27381
AGAGAACCGTCTAGGA-1_2_2	F7.5	7601	2934	4.02579
AGAGAAGGAGTACAAT-1_2_2	F7.5	15125	4626	4.58182
AGAGCGGGCTAATCAT-1_2_2	F7.5	7118	3076	2.14948
AGATACCGGTGTTCAC-1_2_2	F7.5	31671	5376	0.880932
AGATACTCAAGATCGA-1_2_2	F7.5	14786	4129	1.84634
AGATCTCAGGTGTGAT-1_2_2	F7.5	10952	3908	3.01315
AGATGACTCGCCCACG-1_2_2	F7.5	14530	4647	3.35857
AGATGATGGAGTCTGG-1_2_2	F7.5	5975	2217	2.57741
AGATTATAGGACGTTT-1_2_2	F7.5	10939	3620	1.81918
AGCACCAGTACTCACG-1_2_2	F7.5	8511	3267	4.46481
AGCACTACCTCACCAG-1_2_2	F7.5	8242	2705	1.74715
AGCACTTAAGGACGCC-1_2_2	F7.5	11045	3783	3.14169
AGCAGCCAGATGAATA-1_2_2	F7.5	24539	4772	0.98211
AGCATATCAATATGCT-1_2_2	F7.5	3889	1782	4.44844
AGCATCGTCGATAATT-1_2_2	F7.5	13523	4358	3.33506
AGCCACTCCCGTGCTT-1_2_2	F7.5	8015	3132	4.74111
AGCCCATACATGTAAG-1_2_2	F7.5	15510	4368	2.63701
AGCCCTAAGCGAAGTT-1_2_2	F7.5	8123	3387	3.29927
AGCCCTTGGACATCCC-1_2_2	F7.5	4616	1996	4.96101
AGCGACAGGAACGGTC-1_2_2	F7.5	39175	5300	0.643267
AGCGACATCCCATTCA-1_2_2	F7.5	8022	2987	3.10396
AGCGACCAACGATATT-1_2_2	F7.5	39661	6731	2.62474
AGCGCATAATGAATCG-1_2_2	F7.5	20521	4261	1.60811
AGCGCGGGTGCCAATG-1_2_2	F7.5	7810	2756	3.91805
AGCGTGGTATTCTACT-1_2_2	F7.5	14455	3509	1.20374
AGCTAACAAGCAATGT-1_2_2	F7.5	13308	3927	4.61377
AGCTATTTAATCCAAC-1_2_2	F7.5	11604	3980	2.24922
AGCTCCTTCGCACATC-1_2_2	F7.5	8705	3153	3.07869
AGCTCTTCGTAACCTT-1_2_2	F7.5	6269	2357	3.78051
AGCTCTTTACTCAGTT-1_2_2	F7.5	17266	3908	0.897718
AGCTGAAGTAAACCAA-1_2_2	F7.5	7472	2974	3.62687
AGCTTGATCTTAACTT-1_2_2	F7.5	11622	3756	3.08897
AGGACGACCCATTAGA-1_2_2	F7.5	25486	4617	0.800439
AGGATAAAGTCGGGAT-1_2_2	F7.5	15142	3382	0.871747
AGGATATAGGGATTTA-1_2_2	F7.5	6749	2739	2.85968
AGGCACGTGACTGTCC-1_2_2	F7.5	3900	1956	5.20513
AGGCAGATGCGTAAAC-1_2_2	F7.5	5332	2334	4.81995
AGGCCACCCGTTATGA-1_2_2	F7.5	9264	3316	3.44344
AGGCCCTAGAACGCCA-1_2_2	F7.5	14825	4217	2.30017
AGGCTATGGTTAGCTT-1_2_2	F7.5	7864	3019	3.7767
AGGCTTCCCGAAGAAG-1_2_2	F7.5	40371	5098	0.527606
AGGGACTCTACGCGAC-1_2_2	F7.5	28368	4971	0.948252
AGGGCTGCAGTTACAG-1_2_2	F7.5	8717	3265	2.31731
AGGGTCGATGCGAACT-1_2_2	F7.5	5037	2224	4.74489
AGGGTTTAGTTCGGGA-1_2_2	F7.5	8115	3098	2.4276
AGGTAGATCGAGATAT-1_2_2	F7.5	13618	4296	5.8452
AGGTAGGTACAAAGCT-1_2_2	F7.5	8900	3113	3.20225
AGGTTGAGGCACGCTT-1_2_2	F7.5	6276	2844	2.86807
AGGTTTCACACACCTT-1_2_2	F7.5	10893	3435	1.65244
AGTAATGTCTTGCCGC-1_2_2	F7.5	8661	2948	2.52858
AGTACGGGCACCTGGC-1_2_2	F7.5	8615	3379	3.90017
AGTATAATACTAGGCA-1_2_2	F7.5	7710	2960	4.03372
AGTATACACAGCGACA-1_2_2	F7.5	10966	3412	4.62338
AGTATTTGGCACGACC-1_2_2	F7.5	12285	3714	3.00366
AGTCAACACCACCATC-1_2_2	F7.5	25087	4612	0.833101
AGTCAAGATGACACTT-1_2_2	F7.5	7235	2823	3.57982
AGTCCATTGGCTGATG-1_2_2	F7.5	5354	2295	4.48263
AGTCGACGGTCTCAAG-1_2_2	F7.5	4581	2018	3.77647
AGTCGGCCCAAACGAC-1_2_2	F7.5	11280	3707	3.63475
AGTCGTGGGCATTACG-1_2_2	F7.5	16303	4050	3.06692
AGTCTTCTCCTCAAAT-1_2_2	F7.5	6694	2772	5.09411
AGTGAACAAACTTCTC-1_2_2	F7.5	5943	2530	3.71866
AGTGACCTACTTTACG-1_2_2	F7.5	17371	3733	0.834725
AGTGAGACTTCCAGTA-1_2_2	F7.5	7514	2944	3.40697
AGTGAGCCTCGCCGCC-1_2_2	F7.5	5470	2243	3.51005
AGTGATATGAGTAGTT-1_2_2	F7.5	30901	5175	0.841397
AGTGCGTAGCTCGTAA-1_2_2	F7.5	40858	5285	0.57761
AGTGGCGGCAATTTGA-1_2_2	F7.5	7115	2588	3.19044
AGTTAAACACTTGCGA-1_2_2	F7.5	22005	4580	1.08612
AGTTCCTATTTATGTT-1_2_2	F7.5	18721	4040	1.07366
AGTTTGCACCTGCCTC-1_2_2	F7.5	7813	2789	4.04454
AGTTTGGCCAGACCTA-1_2_2	F7.5	45730	5775	0.572928
ATAAACGGACCCGTAA-1_2_2	F7.5	29145	4435	0.665637
ATAAAGGCTCGGTCGT-1_2_2	F7.5	15388	4574	2.59293
ATAAATATTAGCAGCT-1_2_2	F7.5	11482	3696	3.1876
ATAACGCCGGAGGGTC-1_2_2	F7.5	8735	3111	2.90784
ATAACGGAGTCCAACG-1_2_2	F7.5	9266	3645	2.8815
ATAAGGTGGAGAACAT-1_2_2	F7.5	31653	4883	0.685559
ATAAGTAGGATTCAGA-1_2_2	F7.5	2690	1375	4.57249
ATAAGTAGGGCGACTC-1_2_2	F7.5	4363	1689	3.14004
ATAAGTTACCGCGACG-1_2_2	F7.5	25220	4382	0.75337
ATAATAGCTGTTGAAT-1_2_2	F7.5	26826	4406	0.764184
ATACAGGCCCTCCAAT-1_2_2	F7.5	12328	3337	1.51687
ATACCACGGGCAACTT-1_2_2	F7.5	12339	3718	2.83653
ATACCTAACCAAGAAA-1_2_2	F7.5	16269	3918	2.0161
ATACGGGTTTCGATTG-1_2_2	F7.5	7095	2863	4.14376
ATACGTACTTAGCCAC-1_2_2	F7.5	9286	2880	2.30454
ATACGTCCACTCCTGT-1_2_2	F7.5	11484	3754	2.99547
ATACTAGCATGACCCT-1_2_2	F7.5	7843	3223	3.08555
ATAGACAACGGGACCT-1_2_2	F7.5	6492	2535	3.49661
ATAGAGTACTGGGACA-1_2_2	F7.5	9836	3585	3.42619
ATAGAGTTATCAACTT-1_2_2	F7.5	6079	2357	5.05017
ATAGGCGGCTATAGAA-1_2_2	F7.5	38468	5950	1.04762
ATAGGCTAGCTTCGCA-1_2_2	F7.5	6519	2346	2.79184
ATAGGGATATCCTTGA-1_2_2	F7.5	7536	3385	2.8397
ATAGGTTGGGCAGATG-1_2_2	F7.5	9218	3317	2.37579
ATAGTGAAGCGTTCTC-1_2_2	F7.5	18954	4185	1.04991
ATAGTTCCACCCACTC-1_2_2	F7.5	8523	2968	2.96844
ATATAAAGCGCTCGTG-1_2_2	F7.5	11679	3348	2.67146
ATATAAATGTAGCTGC-1_2_2	F7.5	8594	2554	1.34978
ATATCAACCTACAGAG-1_2_2	F7.5	5729	2266	3.22918
ATATCTCCCTCGTTAA-1_2_2	F7.5	5368	2241	3.27869
ATATCTTAGGGCCTTC-1_2_2	F7.5	15465	4458	2.44423
ATATGTCTCCCTAGCC-1_2_2	F7.5	4598	2046	3.37103
ATATTCAGTTAAACCT-1_2_2	F7.5	23937	4431	0.806283
ATATTCCACATAGTGA-1_2_2	F7.5	16431	3405	0.712069
ATATTTAACCCTCAAG-1_2_2	F7.5	10370	3649	2.66152
ATCAAACGAAGGTTTG-1_2_2	F7.5	35797	5112	0.681621
ATCAATCTGGGCTGCA-1_2_2	F7.5	7415	2945	3.10182
ATCACATTAGAATATC-1_2_2	F7.5	8543	3220	3.55847
ATCACGTGCTAATTAA-1_2_2	F7.5	41953	5377	0.479108
ATCACTTCATCCTCGC-1_2_2	F7.5	9653	4025	1.84399
ATCAGACGGCACGCCG-1_2_2	F7.5	20344	3921	0.688164
ATCAGTAGGCAGGGAT-1_2_2	F7.5	7398	2830	3.28467
ATCATCCAATATTTGT-1_2_2	F7.5	15549	4491	2.21236
ATCCAACGCAGTCATA-1_2_2	F7.5	9704	3507	2.84419
ATCCAATGGAGGGTCC-1_2_2	F7.5	16314	4436	1.96764
ATCCAGAGCAACAACC-1_2_2	F7.5	32439	4765	0.607294
ATCCAGGATTCGTGAA-1_2_2	F7.5	26732	4899	0.912764
ATCCTACCTAAGCTCT-1_2_2	F7.5	29950	4778	0.75793
ATCCTGAATCGCTGCG-1_2_2	F7.5	9346	3175	3.15643
ATCCTGCGTGGAATGG-1_2_2	F7.5	31569	5026	0.950299
ATCGACCCAATACAGA-1_2_2	F7.5	20314	4104	0.905779
ATCGACTCTTTCCGTT-1_2_2	F7.5	7444	3037	3.30467
ATCGCACGCCGGGAGA-1_2_2	F7.5	40343	6456	2.49857
ATCGGAGACAGACGGC-1_2_2	F7.5	10439	2603	1.00584
ATCTAATATCCTACGG-1_2_2	F7.5	13482	3354	0.941997
ATCTCCCTGCAATCTA-1_2_2	F7.5	11074	3851	2.23045
ATCTGACATGGAAGGA-1_2_2	F7.5	14015	4214	3.76739
ATCTGCACCTCTGCGA-1_2_2	F7.5	6549	2491	3.74103
ATCTTGACCTGCAACG-1_2_2	F7.5	10787	3781	3.3837
ATGAAGCCAAGGAGCC-1_2_2	F7.5	10731	3729	3.29885
ATGACGCCGGCTCTAA-1_2_2	F7.5	7771	3051	3.80903
ATGACTATCAGCTGTG-1_2_2	F7.5	10223	3532	4.46053
ATGACTATGCGACATT-1_2_2	F7.5	8178	2985	3.0203
ATGAGGAGTGTTAATC-1_2_2	F7.5	5983	2502	3.44309
ATGATCGGGAATAGAC-1_2_2	F7.5	5789	2625	4.78494
ATGATGCAATGGTACA-1_2_2	F7.5	19135	3904	0.700287
ATGCACTACCGCATTG-1_2_2	F7.5	14587	4486	2.87242
ATGCATGATCCAGGAT-1_2_2	F7.5	19424	4933	2.94996
ATGCCGGTCTTGCATA-1_2_2	F7.5	11240	3776	1.85053
ATGCCGGTTGATGGGA-1_2_2	F7.5	11165	3594	3.09001
ATGCGACAGTCCCATT-1_2_2	F7.5	11400	3825	1.92982
ATGGAGCAGGCCGTGA-1_2_2	F7.5	9872	3229	2.71475
ATGGATCCGGCGTCCG-1_2_2	F7.5	6373	2706	4.07971
ATGTGCATCCGACGCA-1_2_2	F7.5	14276	4486	2.87195
ATGTGGACATCTTGAT-1_2_2	F7.5	15624	3511	1.10727
ATTAAACATGCGGACC-1_2_2	F7.5	16487	3630	1.14029
ATTAATACTACGCGGG-1_2_2	F7.5	5789	2610	3.29936
ATTAATGAACCAGTCG-1_2_2	F7.5	21862	5607	4.17162
ATTACGCGCTGGCAGG-1_2_2	F7.5	16583	4559	3.29856
ATTAGATTGATAGCGG-1_2_2	F7.5	11946	3832	3.05542
ATTATACTTTGCTCGT-1_2_2	F7.5	5829	2573	3.0537
ATTATGCCATAGGGAG-1_2_2	F7.5	12149	4159	3.62993
ATTATTATGTCCGTCA-1_2_2	F7.5	8556	3131	3.45956
ATTCACTGATGTTGGA-1_2_2	F7.5	11762	3128	1.44533
ATTCATATACTGTCCA-1_2_2	F7.5	20255	3952	0.775117
ATTCCTCCGCCAGTGC-1_2_2	F7.5	8476	2911	2.72534
ATTCGACGCCGGGCCT-1_2_2	F7.5	12205	3432	2.43343
ATTGATGAGTCCTAAC-1_2_2	F7.5	5070	2139	4.3787
ATTGTACAACTCGGCT-1_2_2	F7.5	9966	3125	3.06041
ATTTACAGTTTACTGG-1_2_2	F7.5	8715	3335	3.51119
ATTTGTTCCAGGGCTC-1_2_2	F7.5	10870	4104	2.12511
CAAACGAGTATCGCAG-1_2_2	F7.5	26590	4277	0.733358
CAAACGGTCGCACTTT-1_2_2	F7.5	11341	3865	3.33304
CAAATCTCTCACAAGG-1_2_2	F7.5	11994	3751	2.15108
CAAATGTCCTTCCGTG-1_2_2	F7.5	23240	4215	0.873494
CAACGACCCGTTTACA-1_2_2	F7.5	13388	4182	3.54795
CAACTCCTTGATCCCG-1_2_2	F7.5	8931	3364	4.19886
CAACTGCTCATCCGAT-1_2_2	F7.5	16814	4488	3.03319
CAAGAGGGCGGAGTAC-1_2_2	F7.5	14995	3492	0.966989
CAAGCAACGTCGGAGT-1_2_2	F7.5	11547	3957	2.97047
CAAGCACCAAATGCCT-1_2_2	F7.5	20269	5852	1.38142
CAAGCGGCACATAATT-1_2_2	F7.5	11573	3026	1.30476
CAATAAACCTTGGCCC-1_2_2	F7.5	8775	3476	2.98575
CAATATTCTTGACCTA-1_2_2	F7.5	33492	5604	1.04204
CAATGCGAGAAGTATC-1_2_2	F7.5	9976	3414	2.24539
CAATGGATCTCTACCA-1_2_2	F7.5	9792	3443	2.89011
CAATTAAGGGTGATGA-1_2_2	F7.5	10553	2911	1.94258
CAATTTCGTATAAGGG-1_2_2	F7.5	11835	3813	2.45881
CACAATGAGCTGCTAT-1_2_2	F7.5	16498	3825	1.12741
CACAGCACCCACGGCA-1_2_2	F7.5	13558	4405	2.07258
CACAGCTAGGGAGTGA-1_2_2	F7.5	7109	3016	3.01027
CACATATTAGCAGGAT-1_2_2	F7.5	14990	3495	0.880587
CACATCGTGCACGCGC-1_2_2	F7.5	10268	3588	3.82743
CACATCTCACCGACGA-1_2_2	F7.5	9340	3221	4.60385
CACATGATTCAGCAAC-1_2_2	F7.5	12452	3844	1.99165
CACCCAAATCTTATGT-1_2_2	F7.5	5342	2154	3.12617
CACCCACGAGGCAATT-1_2_2	F7.5	9635	3194	2.90607
CACCCGGTTTGTGACT-1_2_2	F7.5	32799	5147	0.814049
CACCCTAACAAGATCT-1_2_2	F7.5	8056	2912	6.02036
CACCGTTAGGGATCAC-1_2_2	F7.5	27226	4885	1.2635
CACCGTTGCGCGATAT-1_2_2	F7.5	31994	5929	1.52216
CACCTAATCAGTTTAC-1_2_2	F7.5	7552	3447	2.56886
CACCTCGATGGTGGAC-1_2_2	F7.5	16950	5335	1.88791
CACCTTGCGAAACTCG-1_2_2	F7.5	7547	2934	4.57135
CACCTTGGCGCCTTTG-1_2_2	F7.5	5841	2407	3.40695
CACGAAAGTTAGTCCC-1_2_2	F7.5	9939	3403	2.74676
CACGCACAGCGCAGCT-1_2_2	F7.5	9585	3618	3.46375
CACGCGGAACTGTTGC-1_2_2	F7.5	6845	2698	4.48503
CACGTCGGCAACCTCT-1_2_2	F7.5	42069	5577	0.494426
CACTAAAGTTGCCTAT-1_2_2	F7.5	20764	5302	1.82527
CACTCAAGAGCTATGG-1_2_2	F7.5	22725	4902	1.48295
CACTCCTATGTAAGAT-1_2_2	F7.5	20889	5027	3.35583
CACTCGAGCTGAACAA-1_2_2	F7.5	21255	4082	0.766878
CACTGTCCAAGTGAGA-1_2_2	F7.5	6782	2827	4.91006
CACTTAATCAGACGGA-1_2_2	F7.5	12924	4105	2.79325
CAGAACTTAGCCCTCT-1_2_2	F7.5	8974	3108	4.02273
CAGACACCGATCGCTG-1_2_2	F7.5	37274	5096	0.66266
CAGACCTGTAAGTGTT-1_2_2	F7.5	5249	2221	4.32463
CAGACGAACCTGATAC-1_2_2	F7.5	32733	4922	0.665995
CAGAGACGGTCACCCA-1_2_2	F7.5	34747	4592	0.566955
CAGAGCATGAGCTTGC-1_2_2	F7.5	10066	3512	4.79833
CAGAGGCGATGCATGA-1_2_2	F7.5	43932	5489	0.616862
CAGATACTAACATAGT-1_2_2	F7.5	13345	4270	3.13226
CAGCAGCCCGTTCCTT-1_2_2	F7.5	12579	4014	2.93346
CAGCCTCCTGCAGAGG-1_2_2	F7.5	12886	4527	3.62409
CAGCGATTCCCTTCAA-1_2_2	F7.5	49933	6054	0.610818
CAGCTCACTGAGACAT-1_2_2	F7.5	19953	5350	1.88443
CAGCTCGACAAGTTAA-1_2_2	F7.5	6612	2719	4.56745
CAGCTTAGTAGGTAGC-1_2_2	F7.5	7960	2829	2.37437
CAGGATATATCGTTGT-1_2_2	F7.5	14798	3366	0.871739
CAGGCCGTTTGGGTGT-1_2_2	F7.5	17201	4084	1.55805
CAGGCGCCATGCTAGG-1_2_2	F7.5	24929	4068	0.537527
CAGTAGCCCACGCGGT-1_2_2	F7.5	7002	2613	2.65638
CAGTCGAGGATGCAAT-1_2_2	F7.5	5022	2054	3.14616
CAGTCTGTATACTGGG-1_2_2	F7.5	21983	4360	1.10085
CAGTGAATAAATGACT-1_2_2	F7.5	8717	3416	4.04956
CAGTGTCGGCTGGCCC-1_2_2	F7.5	4250	1939	4.82353
CATAAGAAGCTTGGCT-1_2_2	F7.5	9106	3188	4.66725
CATACCCGTACCCAGT-1_2_2	F7.5	13751	4129	3.43975
CATACGGCGTCTGGGC-1_2_2	F7.5	11930	3640	1.54233
CATACTATGTAATTGT-1_2_2	F7.5	26145	5841	1.73647
CATAGCGTTGCCCACC-1_2_2	F7.5	42124	5682	0.638591
CATAGTAGCATAGTAG-1_2_2	F7.5	8045	3015	3.85333
CATAGTCCACAAGAAC-1_2_2	F7.5	44254	6468	0.85642
CATATAGGTACAGTCA-1_2_2	F7.5	17186	3663	0.814617
CATCATTACCCTGAGG-1_2_2	F7.5	3509	1671	4.70219
CATCGGACGGGTTAAT-1_2_2	F7.5	20337	4154	1.01293
[truncated: 4,405 more rows]

## Sheet: Supplementery Fig 4d
The percentage of predicted spatial domain in each of MOSTA annotated clusters.
	Heart	Liver	Pancreas	Lung	GI tract	Mesentery	Brain	Spinal cord	Choroid plexus	Sympathetic nerve	Meninges	Connective tissue	Mesothelium	Jaw and tooth	Epidermis	Mucosal epithelium	Cartilage primordium	Muscle
D19-heart	0.967871	0	0	0	0	0	0	0	0	0	0	0	0	0	0.000198531	0	0	0
D6-hepatic parenchyma	0	0.864727	0	0	0	0	0	0	0	0	0	0	0	0	0	0	0	0
D05-pancreas	0	0.000727273	0.772549	0.0124896	0.0509529	0	0	0	0	0.0277778	0	0.00250358	0	0	0.00238237	0.00832639	0	0
D05-lung	0.00240964	0.000363636	0.0627451	0.820983	0.241929	0.108638	0	0	0.00108932	0	0	0.000894134	0	0.00306513	0.0686917	0.00915903	0	0.0323554
D05-gut	0	0	0.0431373	0.0133222	0.25282	0.00534283	0	0	0	0	0	0	0	0	0.0230296	0	0	0
D05-bladder	0.00240964	0	0.00392157	0.0333056	0.157526	0.409617	0	0	0	0	0	0.00375536	0	0.000766284	0.0365297	0	0	0.00329038
D18-mesentery and septum transversum	0	0.00109091	0	0.00166528	0.00116686	0.195013	0	0	0	0	0	0.000715308	0	0.00153257	0.0621402	0	0	0.00411297
D05-umbilic	0.000803213	0	0	0	0.00194477	0.0890472	0	0	0	0	0	0.000536481	0.000589623	0	0.0266031	0	0	0
D11-telencephalon	0	0	0	0	0	0	0.188589	0.00146681	0	0	0.00405754	0	0	0.000255428	0	0.00166528	0	0
D14-neopallium	0	0	0	0	0.00116686	0	0.100165	0	0.00217865	0.00462963	0.000922169	0	0	0.000510856	0.000794123	0.000832639	0	0.00246778
D7-midbrain	0	0	0	0	0	0	0.33202	0.510176	0	0.0277778	0.0857617	0	0	0.00102171	0.00178678	0	0	0
D17-ependyma	0	0	0	0.000832639	0.000777907	0	0.374655	0.224789	0.360566	0.347222	0.00737735	0	0	0.000255428	0.0121104	0.0158201	0.000260417	0.00109679
D16-medulla oblongata and spinal cord	0	0	0	0	0	0	0.00102451	0.252567	0	0	0	0	0	0	0	0	0	0
D12-cephalic mesenchyme and blood vessels	0.02249	0.132364	0.0235294	0.0366361	0.144302	0.11309	0.00346757	0.0109094	0.623094	0.574074	0.893582	0.831009	0.994693	0.2	0.282112	0.0582848	0.189844	0.0342747
D4-primordium of chondrocranium	0.00240964	0.000727273	0.00392157	0.00915903	0.0147802	0.0356189	0	0	0.00653595	0.00462963	0.00811509	0.0420243	0.000589623	0.302682	0.283304	0.0466278	0.105469	0.0989855
D2-craniofacial primordium	0	0	0.0901961	0.0616153	0.0649553	0.00178094	7.88084e-05	0	0.00653595	0	0.000184434	0.0627682	0.000589623	0.449553	0.189001	0.838468	0.000520833	0.0403071
D9-cartilage matrix	0	0	0	0	0.000388954	0	0	9.16758e-05	0	0	0	0.0200286	0.00353774	0.00613027	0	0	0.696615	0.0433233
D1-muscle	0.00160643	0	0	0.00582848	0.017114	0	0	0	0	0	0	0.00160944	0	0.000510856	0.000595593	0.00166528	0.000260417	0.618591
D10-mucosa and primordium	0	0	0	0.00249792	0.0124465	0	0	0	0	0.0138889	0	0.0019671	0	0.012516	0.00813977	0.00832639	0.00494792	0.0674527
D3-endochondral bone	0	0	0	0.000832639	0.00155581	0.000890472	0	0	0	0	0	0.000715308	0	0.000766284	0	0.000832639	0	0.0471621
D8-limbs and genital tubercle	0	0	0	0	0.00972384	0.000890472	0	0	0	0	0	0.0312947	0	0.0199234	0.00218384	0.00999167	0.00208333	0.00630655
D05-Stomach	0	0	0	0.000832639	0.0245041	0.015138	0	0	0	0	0	0	0	0	0	0	0	0.000274198
D05-Nep_Sp_Om	0	0	0	0	0.00194477	0.0222618	0	0	0	0	0	0	0	0.000510856	0.000198531	0	0	0

## Sheet: Supplementary Fig 11a
The proportion of cell types occupied in spots across all embryo tissue sections after mapping back to the spatial regions.
cell_type	sum_spot	percenrage_spot
Myocytes	8280	0.504018
Endothelium	5269	0.320733
White blood cells	3470	0.211225
Definitive erythroid cells	2630	0.160093
Osteoblast progenitors B	2313	0.140796
Connective tissue progenitors	1265	0.0770027
Hepatocytes	1136	0.0691502
Di-telencephalon	958	0.0583151
Early chondrocytes	854	0.0519844
Splanchnic mesoderm	781	0.0475408
Limb mesenchyme progenitors	703	0.0427928
Pre-epidermal keratinocytes	595	0.0362187
Neuron progenitor cells	568	0.0345751
Brain endothelium	556	0.0338447
Megakaryocytes	508	0.0309228
Inhibitory interneurons	494	0.0300706
Neural crest (PNS neurons)	455	0.0276966
Intermediate progenitor cells	350	0.0213051
Cardiomyocytes	275	0.0167397
Mesencephalon-MHB	274	0.0166788
Amniochorionic mesoderm A	186	0.0113221
Branchial arch epithelium	183	0.0111395
Spinal cord excitatory neurons	172	0.0104699
Neural crest (PNS glia)	157	0.00955685
Noradrenergic neurons	156	0.00949598
Osteoblast progenitors A	122	0.00742635
Olfactory epithelium	104	0.00633065
Lung epithelium	88	0.00535671
Midgut-Hindgut epithelium	88	0.00535671
Roof plate	80	0.00486973
Spinal cord (dorsal)	72	0.00438276
Epidermis	71	0.00432189
Olfactory sensory neurons	63	0.00383492
Spinal cord (ventral)	59	0.00359143
Spinal cord inhibitory neurons	58	0.00353056
Di-mesencephalon inhibitory neurons	57	0.00346969
Motor neurons	52	0.00316533
Hindbrain	49	0.00298271
Pancreatic epithelium	48	0.00292184
Otic epithelium	45	0.00273923
Di-mesencephalon excitatory neurons	38	0.00231312
Renal epithelium	30	0.00182615
Liver endothelium	29	0.00176528
Intermediate mesoderm	23	0.00140005
Posterior floor plate	23	0.00140005
Anterior floor plate	9	0.000547845

## Sheet: Supplementary Fig 13b
Average deconvoluted weights of the top five abundance cell types localized in each spatial domain.
spatial_domain	cell_type	perc_spot_spd
1-muscle	Myocytes	0.961963
1-muscle	Endothelium	0.40852
1-muscle	White blood cells	0.317611
1-muscle	Connective tissue progenitors	0.188665
1-muscle	Definitive erythroid cells	0.168125
2-craniofacial primordium	Myocytes	0.791951
2-craniofacial primordium	Osteoblast progenitors B	0.673261
2-craniofacial primordium	Endothelium	0.356753
2-craniofacial primordium	Branchial arch epithelium	0.0914052
2-craniofacial primordium	Olfactory epithelium	0.0702592
3-endochondral bone	Myocytes	0.910552
3-endochondral bone	Endothelium	0.626136
3-endochondral bone	White blood cells	0.492662
3-endochondral bone	Connective tissue progenitors	0.268344
3-endochondral bone	Osteoblast progenitors B	0.262055
4-primordium of chondrocranium	Myocytes	0.406702
4-primordium of chondrocranium	Osteoblast progenitors B	0.306931
4-primordium of chondrocranium	Connective tissue progenitors	0.22163
4-primordium of chondrocranium	Endothelium	0.105103
4-primordium of chondrocranium	Pre-epidermal keratinocytes	0.0845392
5-visceral organ with smooth muscle	Endothelium	0.658798
5-visceral organ with smooth muscle	Definitive erythroid cells	0.654506
5-visceral organ with smooth muscle	Splanchnic mesoderm	0.356223
5-visceral organ with smooth muscle	Myocytes	0.224249
5-visceral organ with smooth muscle	Amniochorionic mesoderm A	0.184549
6-hepatic parenchyma	Definitive erythroid cells	0.994536
6-hepatic parenchyma	Hepatocytes	0.979235
6-hepatic parenchyma	Megakaryocytes	0.471038
6-hepatic parenchyma	White blood cells	0.234973
6-hepatic parenchyma	Splanchnic mesoderm	0.0459016
7-midbrain	Neuron progenitor cells	0.151699
7-midbrain	Inhibitory interneurons	0.139563
7-midbrain	Noradrenergic neurons	0.0800971
7-midbrain	Spinal cord excitatory neurons	0.0800971
7-midbrain	Di-mesencephalon inhibitory neurons	0.0667476
8-limbs and genital tubercle	Endothelium	0.583123
8-limbs and genital tubercle	Limb mesenchyme progenitors	0.520151
8-limbs and genital tubercle	Myocytes	0.345088
8-limbs and genital tubercle	Definitive erythroid cells	0.128463
8-limbs and genital tubercle	Pre-epidermal keratinocytes	0.0806045
9-cartilage matrix	Myocytes	0.924
9-cartilage matrix	Endothelium	0.577333
9-cartilage matrix	Limb mesenchyme progenitors	0.253333
9-cartilage matrix	Osteoblast progenitors B	0.245333
9-cartilage matrix	Connective tissue progenitors	0.096
10-mucosa and primordium	Myocytes	0.761506
10-mucosa and primordium	Endothelium	0.377964
10-mucosa and primordium	Definitive erythroid cells	0.0822873
10-mucosa and primordium	Noradrenergic neurons	0.0613668
10-mucosa and primordium	Splanchnic mesoderm	0.0613668
11-telencephalon	Inhibitory interneurons	0.499295
11-telencephalon	Di-telencephalon	0.368124
11-telencephalon	Intermediate progenitor cells	0.229901
11-telencephalon	Neuron progenitor cells	0.143865
11-telencephalon	Mesencephalon-MHB	0.108604
12-cephalic mesenchyme and blood vessels	Early chondrocytes	0.855093
12-cephalic mesenchyme and blood vessels	White blood cells	0.453372
12-cephalic mesenchyme and blood vessels	Brain endothelium	0.33142
12-cephalic mesenchyme and blood vessels	Myocytes	0.110473
12-cephalic mesenchyme and blood vessels	Endothelium	0.0946915
13-ganglion	Neural crest (PNS neurons)	0.515419
13-ganglion	Myocytes	0.447871
13-ganglion	Endothelium	0.30837
13-ganglion	Early chondrocytes	0.201175
13-ganglion	Neural crest (PNS glia)	0.171806
14-neopallium	Di-telencephalon	0.807754
14-neopallium	Intermediate progenitor cells	0.285945
14-neopallium	Brain endothelium	0.151858
14-neopallium	Early chondrocytes	0.0646204
14-neopallium	Osteoblast progenitors B	0.0630048
15-skin	Pre-epidermal keratinocytes	0.636943
15-skin	Myocytes	0.598726
15-skin	Endothelium	0.373673
15-skin	Osteoblast progenitors B	0.244161
15-skin	Definitive erythroid cells	0.106157
16-medulla oblongata and spinal cord	Neuron progenitor cells	0.262443
16-medulla oblongata and spinal cord	Spinal cord excitatory neurons	0.226244
16-medulla oblongata and spinal cord	Spinal cord inhibitory neurons	0.0950226
16-medulla oblongata and spinal cord	Myocytes	0.0723982
16-medulla oblongata and spinal cord	Motor neurons	0.0565611
17-ependyma	Mesencephalon-MHB	0.36962
17-ependyma	Neuron progenitor cells	0.24557
17-ependyma	Spinal cord (dorsal)	0.126582
17-ependyma	Hindbrain	0.0936709
17-ependyma	Di-telencephalon	0.0886076
18-mesentery and septum transversum	Splanchnic mesoderm	0.677019
18-mesentery and septum transversum	Definitive erythroid cells	0.649068
18-mesentery and septum transversum	White blood cells	0.506211
18-mesentery and septum transversum	Endothelium	0.245342
18-mesentery and septum transversum	Myocytes	0.208075
19-heart	Cardiomyocytes	0.768489
19-heart	Endothelium	0.665595
19-heart	Myocytes	0.546624
19-heart	Splanchnic mesoderm	0.299035
19-heart	Definitive erythroid cells	0.212219

[truncated: 2 more sheets: Supplementary Fig 14a, Supplementary Fig 14b]
